# Supplementary material for: Multi-omic dissection of the cold resistance traits of white water lily
Source: Hortic Res. 2024 Feb 17;11(6):uhae093. doi: 10.1093/hr/uhae093 (PMC11151331; doi:10.1093/hr/uhae093)
Supplement: Web_Material_uhae093 [file web_material_uhae093.zip]

Archive with 8 entries (8 files):
- Supplementary Figures and Tables.docx
- Table S10 Differential metabolites loading values.xls
- Table S11 Differential transcripts loading values.xlsx
- Table S3 The differentially expressed genes between groups.xlsx
- Table S4 GO enrichment analysis of differentially expressed genes.xlsx
- Table S5 KEGG enrichment of the DEGs.xlsx
- Table S6 The list of differential metabolites.xlsx
- Table S7 Co-enriched KEGG pathways of differential genes and metabolites.xlsx
