# Supplementary material for: Multi-omic dissection of the cold resistance traits of white water lily
Source: Hortic Res. 2024 Feb 17;11(6):uhae093. doi: 10.1093/hr/uhae093 (PMC11151331; doi:10.1093/hr/uhae093)
Supplement: Web_Material_uhae093 [file web_material_uhae093.zip › Table S10 Differential metabolites loading values.xls]

## Sheet: Table S10 dif.Metabolite_loadin
Metabolite	Loading_1	Loading_2	Compounds	Ion.mode	Q1..Da.	Q3..Da.	Molecular.Weight..Da.	Formula	CAS	HMDB	C_ID	Pathway	KEGG_B_class	KEGG_A_class
pme3011	0.025489	-0.154928	Aminobutyric acid	104.07	68.8	103.063	C4H9NO2	1956-12-02	HMDB0000112	C00334	ko01100//Metabolic pathways;ko01120//Microbial metabolism in diverse environments;ko00330//Arginine and proline metabolism;ko00760//Nicotinate and nicotinamide metabolism;ko00250//Alanine, aspartate and glutamate metabolism;ko00410//beta-Alanine metabolism;ko00650//Butanoate metabolism	Amino acid metabolism;Carbohydrate metabolism;Global and overview maps;Metabolism of cofactors and vitamins;Metabolism of other amino acids	Metabolism
pme0310	0.0218184	-0.153932	Gallic Acid Ethyl Ester; Ethyl gallate	197.05	124.02	198.053	C9H10O5	--	--	-	-	-	-
pme1210	-0.00948952	-0.151294	L-Methionine	Positive	150.06	61	149.051	C5H11NO2S	59-51-8	HMDB0033951	C00073	ko01100//Metabolic pathways;ko01110//Biosynthesis of secondary metabolites;ko01230//Biosynthesis of amino acids;ko01210//2-Oxocarboxylic acid metabolism;ko00970//Aminoacyl-tRNA biosynthesis;ko00270//Cysteine and methionine metabolism;ko00966//Glucosinolate biosynthesis	Amino acid metabolism;Biosynthesis of other secondary metabolites;Global and overview maps;Translation	Genetic Information Processing;Metabolism
pmp001287	-0.0143093	-0.150614	N-Benzylmethylene isomethylamine	103.05	119.073	C8H9N	--	--	-	-	-	-
pmc0274	-0.0132805	-0.150549	6-Methylmercaptopurine	167.1	121.1	166.031	C6H6N4S	-	HMDB0060412	-	-	-	-
pmb0981	0.0238077	-0.149244	Adenosine 5'-monophosphate	348.07	136	347.063	C10H14N5O7P	61-19-8	HMDB0000045	C00020	ko01100//Metabolic pathways;ko01110//Biosynthesis of secondary metabolites;ko01130//Biosynthesis of antibiotics;ko00230//Purine metabolism;ko00908//Zeatin biosynthesis	Global and overview maps;Metabolism of terpenoids and polyketides;Nucleotide metabolism	Metabolism
pme3033	0.0243756	-0.148961	N,N-Dimethylglycine	Positive	104.07	86	103.063	C4H9NO2	1118-68-9	HMDB0000092	C01026	ko01100//Metabolic pathways;ko00260//Glycine, serine and threonine metabolism	Amino acid metabolism;Global and overview maps	Metabolism
pmn001629	-0.0570887	0.138681	Digalloylglucose	483.08	169	484.085	C20H20O14	--	--	-	-	-	-
pme0021	-0.0164065	-0.148417	L-Phenylalanine	Positive	166.09	120.08	165.07	C9H11NO2	63-91-2	HMDB0000159	C00079	ko01100//Metabolic pathways;ko01110//Biosynthesis of secondary metabolites;ko01130//Biosynthesis of antibiotics;ko01230//Biosynthesis of amino acids;ko02010//ABC transporters;ko01210//2-Oxocarboxylic acid metabolism;ko00940//Phenylpropanoid biosynthesis;ko00970//Aminoacyl-tRNA biosynthesis;ko00360//Phenylalanine metabolism;ko00460//Cyanoamino acid metabolism;ko00400//Phenylalanine, tyrosine and t…	Amino acid metabolism;Biosynthesis of other secondary metabolites;Global and overview maps;Membrane transport;Metabolism of other amino acids;Translation	Environmental Information Processing;Genetic Information Processing;Metabolism
Lmgp000796	-0.0096669	-0.14892	4-Hydroxymandelonitrile	61.01	149.048	C8H7NO2	--	--	-	-	-	-
Lmfn000797	-0.0696734	0.129605	2,3-Di-O-Galloyl-尾-D-Glucose	169.01	484.085	C20H20O14	--	--	-	-	-	-
pme0006	-0.0188823	-0.145806	L-Proline	116.07	70.1	115.063	C5H9NO2	147-85-3	HMDB0000162	C00148	ko01100//Metabolic pathways;ko01110//Biosynthesis of secondary metabolites;ko01130//Biosynthesis of antibiotics;ko01230//Biosynthesis of amino acids;ko02010//ABC transporters;ko00970//Aminoacyl-tRNA biosynthesis;ko00330//Arginine and proline metabolism;ko00332//Carbapenem biosynthesis	Amino acid metabolism;Biosynthesis of other secondary metabolites;Global and overview maps;Membrane transport;Translation	Environmental Information Processing;Genetic Information Processing;Metabolism
pme3311	0.0014407	-0.142312	D-Fructose-1,6-biphosphate	97	339.996	C6H14O12P2	--	--	C00354	ko01100//Metabolic pathways;ko01110//Biosynthesis of secondary metabolites;ko01120//Microbial metabolism in diverse environments;ko01130//Biosynthesis of antibiotics;ko01200//Carbon metabolism;ko00400//Phenylalanine, tyrosine and tryptophan biosynthesis;ko00710//Carbon fixation in photosynthetic organisms	Amino acid metabolism;Energy metabolism;Global and overview maps	Metabolism
pmp001198	-0.0361907	-0.136237	6-Deoxyfagomine	57.1	131.095	C6H13NO2	197449-09-5	HMDB0036382	-	-	-	-
Zmyn000083	-0.00280021	-0.138982	D-Glucose 1,6-bisphosphate	78.96	339.996	C6H14O12P2	--	--	C01231	ko00500//Starch and sucrose metabolism	Carbohydrate metabolism	Metabolism
Lmbp000123	-0.0216722	-0.137283	L-Homomethionine	164.07	56.05	163.067	C6H13NO2S	--	--	C17213	ko01110//Biosynthesis of secondary metabolites;ko01210//2-Oxocarboxylic acid metabolism;ko00966//Glucosinolate biosynthesis	Biosynthesis of other secondary metabolites;Global and overview maps	Metabolism
pma3649	-0.0451624	-0.12912	5-Aminolevulinic Acid*	132.1	86.1	131.058	C5H9NO3	--	--	C00430	ko01100//Metabolic pathways;ko01110//Biosynthesis of secondary metabolites;ko01120//Microbial metabolism in diverse environments;ko02010//ABC transporters;ko00260//Glycine, serine and threonine metabolism;ko00860//Porphyrin and chlorophyll metabolism	Amino acid metabolism;Global and overview maps;Membrane transport;Metabolism of cofactors and vitamins	Environmental Information Processing;Metabolism
mws0227	-0.0334783	-0.132503	L-Leucine*	Positive	132.1	86.2	131.095	C6H13NO2	--	--	C00123	ko01100//Metabolic pathways;ko01110//Biosynthesis of secondary metabolites;ko01230//Biosynthesis of amino acids;ko02010//ABC transporters;ko01210//2-Oxocarboxylic acid metabolism;ko00970//Aminoacyl-tRNA biosynthesis;ko00290//Valine, leucine and isoleucine biosynthesis;ko00966//Glucosinolate biosynthesis;ko00280//Valine, leucine and isoleucine degradation	Amino acid metabolism;Biosynthesis of other secondary metabolites;Global and overview maps;Membrane transport;Translation	Environmental Information Processing;Genetic Information Processing;Metabolism
mws0258	-0.0374471	-0.131289	L-Isoleucine*	Positive	132.1	86	131.095	C6H13NO2	--	--	C00407	ko01100//Metabolic pathways;ko01110//Biosynthesis of secondary metabolites;ko01130//Biosynthesis of antibiotics;ko01230//Biosynthesis of amino acids;ko02010//ABC transporters;ko01210//2-Oxocarboxylic acid metabolism;ko00970//Aminoacyl-tRNA biosynthesis;ko00460//Cyanoamino acid metabolism;ko00290//Valine, leucine and isoleucine biosynthesis;ko00960//Tropane, piperidine and pyridine alkaloid biosyn…	Amino acid metabolism;Biosynthesis of other secondary metabolites;Global and overview maps;Membrane transport;Metabolism of other amino acids;Translation	Environmental Information Processing;Genetic Information Processing;Metabolism
mws1587	-0.0374471	-0.131289	L-Norleucine*	Positive	132.1	86	131.095	C6H13NO2	--	--	-	-	-	-
pme0014	0.0316317	0.132336	L-Glutamic acid	148.06	84	147.053	C5H9NO4	-	HMDB0060475	C00025	ko01100//Metabolic pathways;ko01110//Biosynthesis of secondary metabolites;ko01120//Microbial metabolism in diverse environments;ko01130//Biosynthesis of antibiotics;ko01230//Biosynthesis of amino acids;ko02010//ABC transporters;ko01210//2-Oxocarboxylic acid metabolism;ko01200//Carbon metabolism;ko00970//Aminoacyl-tRNA biosynthesis;ko00330//Arginine and proline metabolism;ko00250//Alanine, aspart…	Amino acid metabolism;Biosynthesis of other secondary metabolites;Carbohydrate metabolism;Energy metabolism;Global and overview maps;Membrane transport;Metabolism of cofactors and vitamins;Metabolism of other amino acids;Translation	Environmental Information Processing;Genetic Information Processing;Metabolism
mws0256	-0.0424361	-0.128392	L-Valine	118.09	72.1	117.079	C5H11NO2	72-18-4	HMDB0000883	C00183	ko01100//Metabolic pathways;ko01110//Biosynthesis of secondary metabolites;ko01130//Biosynthesis of antibiotics;ko01230//Biosynthesis of amino acids;ko02010//ABC transporters;ko01210//2-Oxocarboxylic acid metabolism;ko00970//Aminoacyl-tRNA biosynthesis;ko00460//Cyanoamino acid metabolism;ko00290//Valine, leucine and isoleucine biosynthesis;ko00770//Pantothenate and CoA biosynthesis;ko00966//Gluco…	Amino acid metabolism;Biosynthesis of other secondary metabolites;Global and overview maps;Membrane transport;Metabolism of cofactors and vitamins;Metabolism of other amino acids;Translation	Environmental Information Processing;Genetic Information Processing;Metabolism
pme0010	-0.0491496	-0.123127	L-Serine	106	60	105.043	C3H7NO3	56-45-1	HMDB0000187	C00065	ko01100//Metabolic pathways;ko01110//Biosynthesis of secondary metabolites;ko01120//Microbial metabolism in diverse environments;ko01130//Biosynthesis of antibiotics;ko01230//Biosynthesis of amino acids;ko02010//ABC transporters;ko01200//Carbon metabolism;ko00970//Aminoacyl-tRNA biosynthesis;ko00260//Glycine, serine and threonine metabolism;ko00270//Cysteine and methionine metabolism;ko00630//Gly…	Amino acid metabolism;Biosynthesis of other secondary metabolites;Carbohydrate metabolism;Drug resistance;Energy metabolism;Global and overview maps;Lipid metabolism;Membrane transport;Metabolism of other amino acids;Translation	Environmental Information Processing;Genetic Information Processing;Human Diseases;Metabolism
Hmln000297	0.0763606	-0.107525	Inositol*	179.05	59.01	180.063	C6H12O6	--	--	C00137	ko01100//Metabolic pathways;ko01120//Microbial metabolism in diverse environments;ko01130//Biosynthesis of antibiotics;ko02010//ABC transporters;ko00052//Galactose metabolism;ko00053//Ascorbate and aldarate metabolism;ko00562//Inositol phosphate metabolism;ko04070//Phosphatidylinositol signaling system	Carbohydrate metabolism;Global and overview maps;Membrane transport;Signal transduction	Environmental Information Processing;Metabolism
Zmzn000078	0.00938089	-0.130548	Dihydroxyacetone phosphate	78.96	169.998	C3H7O6P	1957-04-05	HMDB0001473	C00111	ko01100//Metabolic pathways;ko01110//Biosynthesis of secondary metabolites;ko01120//Microbial metabolism in diverse environments;ko01130//Biosynthesis of antibiotics;ko01230//Biosynthesis of amino acids;ko01200//Carbon metabolism;ko00760//Nicotinate and nicotinamide metabolism;ko00052//Galactose metabolism;ko00040//Pentose and glucuronate interconversions;ko00710//Carbon fixation in photosyntheti…	Carbohydrate metabolism;Energy metabolism;Global and overview maps;Lipid metabolism;Metabolism of cofactors and vitamins	Metabolism
Lmyp003031	-0.0621637	0.114762	Emblicanin A	Positive	783.07	277.03	782.06	C34H22O22	180465-44-5	HMDB0030437	-	-	-	-
mws2120	-0.0869158	0.0971865	Brevifolin carboxylic acid	291.01	247	292.022	C13H8O8	--	--	-	-	-	-
mws1164	0.0800741	-0.10265	D-Fructose*	179.06	59.01	180.063	C6H12O6	--	--	-	-	-	-
mws4170	0.0704382	-0.107974	D-Glucose*	179.06	59.01	180.063	C6H12O6	--	--	C00031	ko01100//Metabolic pathways;ko01110//Biosynthesis of secondary metabolites;ko01130//Biosynthesis of antibiotics;ko02010//ABC transporters;ko00052//Galactose metabolism;ko00520//Amino sugar and nucleotide sugar metabolism;ko00030//Pentose phosphate pathway;ko00500//Starch and sucrose metabolism;ko00010//Glycolysis / Gluconeogenesis;ko04931//Insulin resistance;ko00901//Indole alkaloid biosynthesis;…	Biosynthesis of other secondary metabolites;Carbohydrate metabolism;Endocrine and metabolic diseases;Global and overview maps;Membrane transport	Environmental Information Processing;Human Diseases;Metabolism
pmb1754	-0.0907989	0.0907348	O-Phosphocholine	184	125	184.073	C5H15NO4P+	3616-04-04	HMDB0001565	C00588	ko01100//Metabolic pathways;ko00564//Glycerophospholipid metabolism	Global and overview maps;Lipid metabolism	Metabolism
MWStz070	-0.0493802	-0.117297	N-(2-Hydroxy-4-methoxyphenyl)acetamide	91.05	181.074	C9H11NO3	--	--	-	-	-	-
Lmsn003023	-0.0863651	0.0932111	1,3,6-Tri-O-galloyl-尾-D-glucose*	635.09	169.01	636.096	C27H24O18	--	--	-	-	-	-
mws0192	-0.0197315	0.125451	Succinic acid*	117.02	73	118.027	C4H6O4	--	--	C00042	ko01100//Metabolic pathways;ko01110//Biosynthesis of secondary metabolites;ko01120//Microbial metabolism in diverse environments;ko01130//Biosynthesis of antibiotics;ko01200//Carbon metabolism;ko00760//Nicotinate and nicotinamide metabolism;ko00250//Alanine, aspartate and glutamate metabolism;ko00360//Phenylalanine metabolism;ko00630//Glyoxylate and dicarboxylate metabolism;ko00350//Tyrosine meta…	Amino acid metabolism;Carbohydrate metabolism;Energy metabolism;Global and overview maps;Metabolism of cofactors and vitamins	Metabolism
mws0470	-0.0197315	0.125451	Methylmalonic acid*	117.02	73	118.027	C4H6O4	--	--	C02170	ko00240//Pyrimidine metabolism;ko00280//Valine, leucine and isoleucine degradation;ko00640//Propanoate metabolism	Amino acid metabolism;Carbohydrate metabolism;Nucleotide metabolism	Metabolism
mws0219	-0.0913922	0.0875312	L-Aspartic Acid*	Negative	132.03	88	133.038	C4H7NO4	--	--	C00049	ko01100//Metabolic pathways;ko01110//Biosynthesis of secondary metabolites;ko01120//Microbial metabolism in diverse environments;ko01130//Biosynthesis of antibiotics;ko01230//Biosynthesis of amino acids;ko02010//ABC transporters;ko01210//2-Oxocarboxylic acid metabolism;ko01200//Carbon metabolism;ko00970//Aminoacyl-tRNA biosynthesis;ko00760//Nicotinate and nicotinamide metabolism;ko00260//Glycine,…	Amino acid metabolism;Biosynthesis of other secondary metabolites;Energy metabolism;Global and overview maps;Membrane transport;Metabolism of cofactors and vitamins;Metabolism of other amino acids;Translation	Environmental Information Processing;Genetic Information Processing;Metabolism
MWSHY0136	-0.0216958	-0.124538	Kaempferol-3-O-glucoside*	Positive	449.11	287.06	448.101	C21H20O11	--	--	C12249	ko01110//Biosynthesis of secondary metabolites;ko00944//Flavone and flavonol biosynthesis	Biosynthesis of other secondary metabolites;Global and overview maps	Metabolism
pme0230	-0.0599474	-0.110817	Adenosine	Positive	268.1	136.06	267.097	C10H13N5O4	58-61-7	HMDB0000050	C00212	ko01100//Metabolic pathways;ko00230//Purine metabolism	Global and overview maps;Nucleotide metabolism	Metabolism
mws0289	-0.0582038	-0.110674	LysoPE 18:1	Positive	480.31	339.29	479.301	C23H46NO7P	--	--	-	-	-	-
mws0250	-0.0482753	-0.115215	L-Tyrosine*	Positive	182.08	136.1	181.074	C9H11NO3	--	--	C00082	ko01100//Metabolic pathways;ko01110//Biosynthesis of secondary metabolites;ko01130//Biosynthesis of antibiotics;ko01230//Biosynthesis of amino acids;ko01210//2-Oxocarboxylic acid metabolism;ko00940//Phenylpropanoid biosynthesis;ko00970//Aminoacyl-tRNA biosynthesis;ko00360//Phenylalanine metabolism;ko00350//Tyrosine metabolism;ko00460//Cyanoamino acid metabolism;ko00400//Phenylalanine, tyrosine an…	Amino acid metabolism;Biosynthesis of other secondary metabolites;Global and overview maps;Metabolism of cofactors and vitamins;Metabolism of other amino acids;Translation	Genetic Information Processing;Metabolism
Lmgp000659	-0.0477744	-0.115335	2-Phenylacetamide	136.08	91.05	135.068	C8H9NO	103-81-1	HMDB0010715	C02505	ko01120//Microbial metabolism in diverse environments;ko00360//Phenylalanine metabolism	Amino acid metabolism;Global and overview maps	Metabolism
pmb0530	-0.0567508	-0.111138	Nicotinic acid adenine dinucleotide	664.12	136.2	663.109	C21H27N7O14P2	6450-77-7	HMDB0001179	C00857	ko01100//Metabolic pathways;ko00760//Nicotinate and nicotinamide metabolism	Global and overview maps;Metabolism of cofactors and vitamins	Metabolism
Hmpp003270	0.00543102	-0.123994	Luteolin-4'-O-glucoside*	Positive	449.11	287.05	448.101	C21H20O11	--	--	-	-	-	-
Zmdp000972	-0.0474012	-0.114611	S-Methyl-L-cysteine	Positive	136.04	91.05	135.035	C4H9NO2S	1187-84-4	HMDB0002108	-	-	-	-
Zmsp000878	-0.0487241	-0.113103	4-Hydroxy-5-(2-oxo-1-pyrrolidinyl)benzoic acid*	182.08	136.08	181.074	C9H11NO3	--	--	-	-	-	-
pmn001367	-0.0909494	0.0804732	Protocatechuic acid-4-O-glucoside*	315.07	153.02	316.079	C13H16O9	--	--	-	-	-	-
mws0671	-0.0671326	-0.100485	L-Homoserine*	Positive	120.07	74.1	119.058	C4H9NO3	--	--	C00263	ko01100//Metabolic pathways;ko01110//Biosynthesis of secondary metabolites;ko01120//Microbial metabolism in diverse environments;ko01130//Biosynthesis of antibiotics;ko01230//Biosynthesis of amino acids;ko00260//Glycine, serine and threonine metabolism;ko00270//Cysteine and methionine metabolism;ko00300//Lysine biosynthesis;ko00920//Sulfur metabolism	Amino acid metabolism;Energy metabolism;Global and overview maps	Metabolism
Lmqn004838	-0.101776	0.0640475	3-O-Methylellagic acid	315.01	299.99	316.022	C15H8O8	--	--	-	-	-	-
mws2108	-0.100483	0.0652663	Cryptochlorogenic acid (4-O-Caffeoylquinic acid)*	353.09	191.05	354.095	C16H18O9	--	--	-	-	-	-
mws0230	-0.0685369	-0.0978277	L-Threonine*	Positive	120.07	74	119.058	C4H9NO3	--	--	C00188	ko01100//Metabolic pathways;ko01110//Biosynthesis of secondary metabolites;ko01120//Microbial metabolism in diverse environments;ko01130//Biosynthesis of antibiotics;ko01230//Biosynthesis of amino acids;ko02010//ABC transporters;ko00970//Aminoacyl-tRNA biosynthesis;ko00260//Glycine, serine and threonine metabolism;ko00290//Valine, leucine and isoleucine biosynthesis;ko00261//Monobactam biosynthes…	Amino acid metabolism;Biosynthesis of other secondary metabolites;Global and overview maps;Membrane transport;Metabolism of cofactors and vitamins;Translation	Environmental Information Processing;Genetic Information Processing;Metabolism
pmb0874	-0.073277	-0.0930608	LysoPE 18:2(2n isomer)	Positive	478.29	337.27	477.286	C23H44NO7P	--	--	-	-	-	-
pmb0881	-0.0729353	-0.0931402	LysoPE 18:2	Positive	478.29	337.27	477.286	C23H44NO7P	--	--	-	-	-	-
pmp001281	-0.0716362	-0.093945	LysoPC 18:1	Positive	522.36	184.07	521.348	C26H52NO7P	--	--	-	-	-	-
Lmhp010190	-0.0710012	-0.0940132	LysoPC 18:1(2n isomer)	Positive	522.36	184.07	521.348	C26H52NO7P	--	--	-	-	-	-
pmb2871	-0.0959988	0.0676687	1-O-Gentisoyl-尾-D-glucoside*	315.07	153	316.079	C13H16O9	--	--	-	-	-	-
pme2268	0.0928835	-0.0704548	Trigonelline	138.06	94.07	137.048	C7H7NO2	535-83-1	HMDB0000875	C01004	ko00760//Nicotinate and nicotinamide metabolism	Metabolism of cofactors and vitamins	Metabolism
mws0254	-0.0702472	-0.0916214	L-Histidine	156.08	110	155.069	C6H9N3O2	71-00-1	HMDB0000177	C00135	ko01100//Metabolic pathways;ko01110//Biosynthesis of secondary metabolites;ko01230//Biosynthesis of amino acids;ko02010//ABC transporters;ko00970//Aminoacyl-tRNA biosynthesis;ko00340//Histidine metabolism;ko00410//beta-Alanine metabolism	Amino acid metabolism;Global and overview maps;Membrane transport;Metabolism of other amino acids;Translation	Environmental Information Processing;Genetic Information Processing;Metabolism
pmb0752	-0.0972469	0.0619821	3-O-Feruloylquinic acid	369.12	177.1	368.111	C17H20O9	62929-69-5	HMDB0030669	-	-	-	-
Lmyn000160	0.0249849	-0.112531	Mucic acid Dimethyl Ester	87.01	238.069	C8H14O8	--	--	-	-	-	-
pmb2620	-0.0951312	0.0643203	3,4-Dimethoxycinnamic acid*	207.07	133.1	208.074	C11H12O4	--	--	-	-	-	-
Lmsn003088	-0.100779	0.0542401	1,4,6-Tri-O-galloyl-尾-D-glucose*	635.09	169.01	636.096	C27H24O18	--	--	-	-	-	-
Hmdn001963	0.0262191	0.11138	Methyl Brevifolincarboxylate	305.03	273	306.038	C14H10O8	--	--	-	-	-	-
MWS20205	0.0658233	0.092517	Geraniin	Negative	951.07	301	952.082	C41H28O27	--	--	-	-	-	-
mws0120	-0.0789722	-0.0812086	Choline Alfoscerate	Positive	258.11	104.11	257.103	C8H20NO6P	28319-77-9	HMDB0000086	C00670	ko00564//Glycerophospholipid metabolism;ko00565//Ether lipid metabolism	Lipid metabolism	Metabolism
mws0178	-0.102236	0.0483601	Chlorogenic acid (3-O-Caffeoylquinic acid)*	353.09	191.01	354.095	C16H18O9	--	--	C00852	ko01110//Biosynthesis of secondary metabolites;ko00940//Phenylpropanoid biosynthesis;ko00941//Flavonoid biosynthesis;ko00945//Stilbenoid, diarylheptanoid and gingerol biosynthesis	Biosynthesis of other secondary metabolites;Global and overview maps	Metabolism
MWSmce083	-0.095182	0.0601942	Ferulic acid methyl ester*	207.07	133.03	208.074	C11H12O4	--	--	-	-	-	-
mws0282	-0.0767504	-0.081762	L-Tryptophan	203.08	116.05	204.09	C11H12N2O2	73-22-3	HMDB0000929	C00078	ko01100//Metabolic pathways;ko01110//Biosynthesis of secondary metabolites;ko01130//Biosynthesis of antibiotics;ko01230//Biosynthesis of amino acids;ko01210//2-Oxocarboxylic acid metabolism;ko00970//Aminoacyl-tRNA biosynthesis;ko00260//Glycine, serine and threonine metabolism;ko00380//Tryptophan metabolism;ko00400//Phenylalanine, tyrosine and tryptophan biosynthesis;ko00966//Glucosinolate biosynt…	Amino acid metabolism;Biosynthesis of other secondary metabolites;Global and overview maps;Translation	Genetic Information Processing;Metabolism
pmb0854	-0.084345	-0.0738663	LysoPC 18:3	Positive	518.32	184.07	517.317	C26H48NO7P	--	--	-	-	-	-
pmb0865	-0.084345	-0.0738663	LysoPC 18:3(2n isomer)	Positive	518.32	184.07	517.317	C26H48NO7P	--	--	-	-	-	-
pmn001517	-0.0939355	0.0611877	3,4,5-Trimethoxyphenyl-1-O-Glucoside	329.12	167	330.131	C15H22O8	--	--	-	-	-	-
pmb0818	-0.0772852	-0.0805478	Methoxyindoleacetic acid	147.5	205.074	C11H11NO3	3471-31-6	HMDB0004096	C05660	ko00380//Tryptophan metabolism	Amino acid metabolism	Metabolism
pme0193	-0.0806924	-0.0771236	L-Glutamine	Positive	147.08	84	146.069	C5H10N2O3	5959-95-5	HMDB0003423	C00064	ko01100//Metabolic pathways;ko01120//Microbial metabolism in diverse environments;ko01230//Biosynthesis of amino acids;ko02010//ABC transporters;ko00970//Aminoacyl-tRNA biosynthesis;ko00230//Purine metabolism;ko00240//Pyrimidine metabolism;ko00250//Alanine, aspartate and glutamate metabolism;ko00630//Glyoxylate and dicarboxylate metabolism;ko00220//Arginine biosynthesis;ko00910//Nitrogen metaboli…	Amino acid metabolism;Carbohydrate metabolism;Energy metabolism;Global and overview maps;Membrane transport;Nucleotide metabolism;Translation	Environmental Information Processing;Genetic Information Processing;Metabolism
pme0026	-0.0795595	-0.0780579	L-Lysine	147.11	84	146.106	C6H14N2O2	-	HMDB0062809	C00047	ko01100//Metabolic pathways;ko01110//Biosynthesis of secondary metabolites;ko01120//Microbial metabolism in diverse environments;ko01130//Biosynthesis of antibiotics;ko01230//Biosynthesis of amino acids;ko02010//ABC transporters;ko01210//2-Oxocarboxylic acid metabolism;ko00970//Aminoacyl-tRNA biosynthesis;ko00310//Lysine degradation;ko00960//Tropane, piperidine and pyridine alkaloid biosynthesis;…	Amino acid metabolism;Biosynthesis of other secondary metabolites;Global and overview maps;Membrane transport;Metabolism of cofactors and vitamins;Translation	Environmental Information Processing;Genetic Information Processing;Metabolism
pmb2922	-0.103577	0.038358	Uridine 5'-diphospho-D-glucose	565.05	323.1	566.055	C15H24N2O17P2	--	--	C00029	ko01100//Metabolic pathways;ko01130//Biosynthesis of antibiotics;ko00052//Galactose metabolism;ko00240//Pyrimidine metabolism;ko00053//Ascorbate and aldarate metabolism;ko00040//Pentose and glucuronate interconversions;ko00520//Amino sugar and nucleotide sugar metabolism;ko00500//Starch and sucrose metabolism;ko00908//Zeatin biosynthesis;ko00561//Glycerolipid metabolism	Carbohydrate metabolism;Global and overview maps;Lipid metabolism;Metabolism of terpenoids and polyketides;Nucleotide metabolism	Metabolism
pmb3107	-0.0994171	0.0471397	Glucosyringic Acid	182.1	360.106	C15H20O10	--	--	-	-	-	-
mws0344	0.0871045	-0.066838	D-Xylonic acid	75	166.048	C5H10O6	--	--	C00502	ko00040//Pentose and glucuronate interconversions	Carbohydrate metabolism	Metabolism
ML10181668	-0.0855542	-0.0684872	Cycloleucine	Positive	130.09	84.08	129.079	C6H11NO2	--	--	-	-	-	-
Cmhn001271	-0.104484	0.0326275	Gemin D	633.08	301	634.08	C27H22O18	--	--	-	-	-	-
pmb0855	-0.0904351	-0.0591049	LysoPC 16:0	Positive	496.34	184.07	495.332	C24H50NO7P	--	--	-	-	-	-
pma0249	-0.103165	0.0316767	3'-O-Methyltricetin-5-O-glucoside	Positive	479.12	317.1	478.111	C22H22O12	--	--	-	-	-	-
Lmsp004450	-0.100626	0.0380431	Dehydrodiconiferyl alcohol	359.15	131.05	358.142	C20H22O6	--	--	-	-	-	-
Zmdp000376	0.105515	-0.0202641	4-Guanidinobutanal	130.09	84.08	129.09	C5H11N3O	--	--	C02647	ko01100//Metabolic pathways;ko00330//Arginine and proline metabolism	Amino acid metabolism;Global and overview maps	Metabolism
mws0191	0.10352	-0.0280018	Betaine	59	117.079	C5H11NO2	-	HMDB0059606	C00719	ko01100//Metabolic pathways;ko02010//ABC transporters;ko00260//Glycine, serine and threonine metabolism	Amino acid metabolism;Global and overview maps;Membrane transport	Environmental Information Processing;Metabolism
Lmsn002494	-0.103712	0.0270877	Ellagic acid-4-O-Xyloside	433.04	301	434.049	C19H14O12	--	--	-	-	-	-
pmb0484	-0.09935	0.039385	Choline	104.1	60.1	104.107	C5H14NO+	62-49-7	HMDB0000097	C00114	ko01100//Metabolic pathways;ko02010//ABC transporters;ko00260//Glycine, serine and threonine metabolism;ko00564//Glycerophospholipid metabolism	Amino acid metabolism;Global and overview maps;Lipid metabolism;Membrane transport	Environmental Information Processing;Metabolism
mws0018	-0.0752046	0.0756523	Spermine	203.22	83	202.216	C10H26N4	71-44-3	HMDB0001256	C00750	ko01100//Metabolic pathways;ko00330//Arginine and proline metabolism;ko00480//Glutathione metabolism;ko00410//beta-Alanine metabolism	Amino acid metabolism;Global and overview maps;Metabolism of other amino acids	Metabolism
pmd0132	-0.0931087	-0.0515756	LysoPC 16:0(2n isomer)	Positive	496.34	184.07	495.332	C24H50NO7P	--	--	-	-	-	-
Hmln003405	-0.102743	0.0245852	Ellagic acid-4-O-rhamnoside	Negative	447.06	315.01	448.064	C20H16O12	--	--	-	-	-	-
pma0214	-0.105137	0.00987486	6-C-Methylquercetin-3-O-glucoside*	Positive	479	317.1	478.111	C22H22O12	--	--	-	-	-	-
MWS0811	0.103642	-0.0201891	L-Pipecolic Acid	84.08	129.079	C6H11NO2	-	HMDB0062767	C00408	ko01100//Metabolic pathways;ko01110//Biosynthesis of secondary metabolites;ko00310//Lysine degradation;ko00960//Tropane, piperidine and pyridine alkaloid biosynthesis	Amino acid metabolism;Biosynthesis of other secondary metabolites;Global and overview maps	Metabolism
pmp001273	-0.094113	-0.0470628	LysoPC 18:2	Positive	520.34	184.07	519.332	C26H50NO7P	--	--	-	-	-	-
pmb0964	0.103938	-0.0157805	Isopentenyladenine-7-N-glucoside	Positive	366.2	204.1	365.17	C16H23N5O5	--	--	-	-	-	-
Wmhn001495	-0.104445	0.0115501	1,4-Di-O-Galloyl-D-glucose	169.01	484.077	C20H20O14	--	--	-	-	-	-
pmn001526	-0.104445	0.0115501	1,6-di-O-galloyl-尾-D-glucose	169.01	484.085	C20H20O14	--	--	-	-	-	-
pmp001251	-0.0952221	-0.043946	LysoPC 18:2(2n isomer)	Positive	520.34	184.07	519.332	C26H50NO7P	--	--	-	-	-	-
Zmhn003297	0.104398	-0.00908997	3-O-Digalloyl quinic acid	495.08	343.07	496.085	C21H20O14	--	--	-	-	-	-
pmb1912	0.098654	-0.0351006	10-Formyltetrahydrofolic Acid	474.17	327	473.166	C20H23N7O7	2800-34-2	HMDB0000972	C00234	ko01100//Metabolic pathways;ko01120//Microbial metabolism in diverse environments;ko01200//Carbon metabolism;ko00970//Aminoacyl-tRNA biosynthesis;ko00670//One carbon pool by folate	Global and overview maps;Metabolism of cofactors and vitamins;Translation	Genetic Information Processing;Metabolism
pmn001513	-0.104157	0.0101627	Digallic Acid	125	322.021	C14H10O9	--	--	-	-	-	-
pmb0876	-0.0950623	-0.0431596	LysoPE 16:0	Positive	454.29	313.27	453.286	C21H44NO7P	--	--	-	-	-	-
MWSmce585	-0.0985476	0.033855	Methyl 3-aminopropanoate	Positive	104.07	59.01	103.063	C4H9NO2	--	--	-	-	-	-
MWS0442	0.103229	-0.0137187	Maltotriose	527.16	365.1	504.169	C18H32O16	1109-28-0	HMDB0001262	C01835	ko02010//ABC transporters	Membrane transport	Environmental Information Processing
pme1383	0.103653	-0.00923402	Pyridoxine	134.1	169.074	C8H11NO3	65-23-6	HMDB0000239	C00314	ko01100//Metabolic pathways;ko01120//Microbial metabolism in diverse environments;ko00750//Vitamin B6 metabolism	Global and overview maps;Metabolism of cofactors and vitamins	Metabolism
MWS5164	-0.0798315	-0.0667206	N,N'-Dimethylarginine;SDMA*	Positive	203.15	70.07	202.143	C8H18N4O2	--	--	-	-	-	-
NK10251888	-0.0798315	-0.0667206	NG,NG-Dimethyl-L-arginine*	Positive	203.15	70.07	202.143	C8H18N4O2	--	--	-	-	-	-
Lmsn003278	-0.103521	0.00856873	1,3,4,6-Tetra-O-galloyl-尾-D-glucose*	787.1	635.09	788.107	C34H28O22	--	--	-	-	-	-
Lmsn003625	-0.103521	0.00856873	1,2,3,6-Tetra-O-galloyl-尾-D-glucose*	787.1	635.09	788.107	C34H28O22	--	--	-	-	-	-
pmb0496	0.103524	-2.19798e-05	N-Feruloylagmatine	307.18	177.05	306.169	C15H22N4O3	--	--	C18325	ko00330//Arginine and proline metabolism	Amino acid metabolism	Metabolism
pma0702	0.0982647	-0.0319977	N1,N8-Bis(sinapoyl)spermidine	207.07	557.274	C29H39N3O8	--	--	-	-	-	-
pmn001515	0.103035	0.00618831	3-Galloylshikimic acid	93	326.064	C14H14O9	--	--	-	-	-	-
Lmtn002233	-0.101391	0.0188753	Androsin	327.11	165.05	328.116	C15H20O8	--	--	-	-	-	-
pme3017	-0.100006	0.0240993	2-Aminoisobutyric acid	58	103.063	C4H9NO2	62-57-7	HMDB0001906	-	-	-	-
mws0154	0.101647	0.0137233	Shikimic acid	93	174.053	C7H10O5	138-59-0	HMDB0003070	C00493	ko01100//Metabolic pathways;ko01110//Biosynthesis of secondary metabolites;ko01130//Biosynthesis of antibiotics;ko01230//Biosynthesis of amino acids;ko00400//Phenylalanine, tyrosine and tryptophan biosynthesis	Amino acid metabolism;Global and overview maps	Metabolism
pmn001516	0.102214	0.00284231	5-Galloylshikimic acid	125	326.064	C14H14O9	--	--	-	-	-	-
pmd0160	-0.0964675	-0.033474	LysoPE 16:0(2n isomer)	Positive	454.29	313.27	453.286	C21H44NO7P	--	--	-	-	-	-
Lmbn000198	0.100869	-0.0131033	3-Dehydro-L-Threonic Acid*	133.01	71.01	134.022	C4H6O5	--	--	C03064	ko00053//Ascorbate and aldarate metabolism	Carbohydrate metabolism	Metabolism
pmn001529	-0.101478	0.00420274	3,4,5-Tri-O-Galloylshikimic acid	629.08	169	630.086	C28H22O17	--	--	-	-	-	-
MA10039492	0.100332	0.0110284	Dehydroascorbic acid	71.03	174.016	C6H6O6	490-83-5	HMDB0001264	C05422	ko01100//Metabolic pathways;ko00053//Ascorbate and aldarate metabolism;ko00480//Glutathione metabolism	Carbohydrate metabolism;Global and overview maps;Metabolism of other amino acids	Metabolism
HJN037	-0.0911193	0.0431727	4-O-Methylgallic Acid	183.03	124.02	184.037	C8H8O5	-	HMDB0013198	-	-	-	-
Lmyn002788	-0.0911193	0.0431727	Methyl gallate	183.03	124.02	184.037	C8H8O5	--	--	-	-	-	-
Wmmn002441	-0.0911193	0.0431727	(E)-Linalool-1-oic acid	Negative	183.03	124.02	184.11	C10H16O3	--	--	-	-	-	-
Lmgp003270	-0.099109	0.0176315	Scopoletin-7-O-glucuronide	369.16	177.06	368.074	C16H16O10	--	--	-	-	-	-
pmb0889	-0.0985963	0.0198307	Punicic acid (9Z,11E,13Z-octadecatrienoic acid)	Positive	279.23	95.1	278.225	C18H30O2	--	--	-	-	-	-
pmn001519	-0.0992649	0.0131888	Galloyl Methyl gallate	335.04	124	336.048	C15H12O9	--	--	-	-	-	-
Zmdp000292	-0.0991125	0.00951945	Arginine methyl ester*	Positive	189.14	70.07	188.127	C7H16N4O2	--	--	-	-	-	-
pmn001527	-0.0715302	-0.0690294	Di-O-galloyl Methyl gallate	Negative	487.18	124	488.189	C22H32O12	--	--	-	-	-	-
pmf0426	-0.091539	0.0374471	1,2,3,4,6-Penta-O-Galloyl-D-Glucose	769.09	940.118	C41H32O26	--	--	-	-	-	-
Zmjp000182	-0.0952734	-0.0235649	N-Monomethyl-L-arginine*	Positive	189.13	70.07	188.127	C7H16N4O2	--	--	-	-	-	-
pmb2795	0.0977106	-0.00623653	4-Methoxycinnamic acid	177	145	178.063	C10H10O3	830-09-1	HMDB0002040	-	-	-	-
mws0906	-0.0973245	-0.000867545	Coniferin	179	342.131	C16H22O8	531-29-3	HMDB0013682	C00761	ko00940//Phenylpropanoid biosynthesis	Biosynthesis of other secondary metabolites	Metabolism
Hmbp001276	0.0738056	-0.0629496	Gallacetophenone	169.05	65.03	168.042	C8H8O4	--	--	-	-	-	-
mws1080	-0.0966784	0.0072344	Galactinol	341.11	179	342.116	C12H22O11	-	HMDB0005826	C01235	ko00052//Galactose metabolism	Carbohydrate metabolism	Metabolism
Jmzn006005	0.0956316	-0.00521402	3,4-Methylenedioxy cinnamyl alcohol	117.04	178.063	C10H10O3	--	--	-	-	-	-
Zmsp001834	-0.0938017	0.0182448	2,6-Dimethoxy-1,4-benzoquinone	Positive	169.05	65	168.042	C8H8O4	530-55-2	HMDB0029673	-	-	-	-
pmn001523	-0.0929011	-0.0222315	Trigallic acid	169	474.043	C21H14O13	--	--	-	-	-	-
pme3163	0.0779703	0.0542214	D-Sedoheptuiose 7-phosphate	289	97	290.04	C7H15O10P	--	--	-	-	-	-
mws1195	0.0947332	-0.00398379	p-Coumaric acid methyl ester	179.07	147.1	178.063	C10H10O3	--	--	-	-	-	-
Zmlp005013	-0.091958	0.0229231	3,3'-O-Dimethylellagic Acid	Positive	331.04	299.02	330.038	C16H10O8	--	--	-	-	-	-
pmn001622	-0.0942178	-0.00291017	1-O-Galloyl-4,6-(-)-hexahydroxydiphenoyl-D-glucose	275	634.081	C27H22O18	--	--	-	-	-	-
MWS2442	-0.052759	-0.0773458	D-Fructose 6-Phosphate*	259.02	96.97	260.03	C6H13O9P	--	--	C00085	ko01100//Metabolic pathways;ko01120//Microbial metabolism in diverse environments;ko01200//Carbon metabolism;ko00052//Galactose metabolism;ko00500//Starch and sucrose metabolism;ko00710//Carbon fixation in photosynthetic organisms;ko04931//Insulin resistance	Carbohydrate metabolism;Endocrine and metabolic diseases;Energy metabolism;Global and overview maps	Human Diseases;Metabolism
HJN041	-0.0932416	-0.00474977	Epicatechin glucoside	451.12	289.07	452.131	C21H24O11	--	--	-	-	-	-
pme1474	-0.0911095	-0.0122287	5'-Deoxy-5'-(methylthio)adenosine	Positive	298.1	136	297.09	C11H15N5O3S	2457-80-9	HMDB0001173	C00170	ko01100//Metabolic pathways;ko00270//Cysteine and methionine metabolism;ko00908//Zeatin biosynthesis	Amino acid metabolism;Global and overview maps;Metabolism of terpenoids and polyketides	Metabolism
pmb1650	-0.0534211	0.0735996	Octadeca-11E,13E,15Z-trienoic acid	279.2	149.4	278.225	C18H30O2	--	--	-	-	-	-
mws0001	-0.0899853	-0.01133	L-Asparagine	Positive	133.06	74	132.054	C4H8N2O3	70-47-3	HMDB0000168	C00152	ko01100//Metabolic pathways;ko01110//Biosynthesis of secondary metabolites;ko01230//Biosynthesis of amino acids;ko00970//Aminoacyl-tRNA biosynthesis;ko00250//Alanine, aspartate and glutamate metabolism;ko00460//Cyanoamino acid metabolism	Amino acid metabolism;Global and overview maps;Metabolism of other amino acids;Translation	Genetic Information Processing;Metabolism
pme0519	-0.0865265	0.0262627	D-Sucrose	341.11	119.03	342.116	C12H22O11	-	HMDB0125600	C00089	ko01100//Metabolic pathways;ko02010//ABC transporters;ko00052//Galactose metabolism;ko00500//Starch and sucrose metabolism	Carbohydrate metabolism;Global and overview maps;Membrane transport	Environmental Information Processing;Metabolism
pmb3081	0.0872834	0.0195059	Glucarate O-Phosphoric acid	289	97	290.004	C6H11PO11	--	--	-	-	-	-
Lmsn000842	-0.0871293	-0.0124248	4,6-(S)-Hexahydroxydiphenoyl-尾-D-glucose	301	482.07	C20H18O14	--	--	-	-	-	-
pme2828	0.078267	0.039384	4-Nitrophenol	140	99	139.027	C6H5NO3	98-95-3	HMDB0041950	C00870	ko01120//Microbial metabolism in diverse environments	Global and overview maps	Metabolism
Zmyn000155	-0.0778048	-0.0396511	N-伪-Acetyl-L-ornithine	173.11	131.08	174.1	C7H14N2O3	--	--	C00437	ko01100//Metabolic pathways;ko01110//Biosynthesis of secondary metabolites;ko01130//Biosynthesis of antibiotics;ko01230//Biosynthesis of amino acids;ko01210//2-Oxocarboxylic acid metabolism;ko00220//Arginine biosynthesis	Amino acid metabolism;Global and overview maps	Metabolism
Lmwp011196	-0.0855476	0.0133459	Bis(2-ethylhexyl)phthalate*	391.28	149.02	390.277	C24H38O4	--	--	-	-	-	-
Lmmp010562	-0.0833201	0.017654	Diisooctyl Phthalate*	391.28	149.02	390.277	C24H38O4	--	--	-	-	-	-
mws0024	-0.0777506	-0.0331061	Gallic acid	169.01	125	170.022	C7H6O5	149-91-7	HMDB0005807	C01424	ko01120//Microbial metabolism in diverse environments	Global and overview maps	Metabolism
mws0866	-0.0810861	-0.0209698	D-Glucose 6-phosphate*	259.02	97	260.03	C6H13O9P	--	--	C00092	ko01100//Metabolic pathways;ko01130//Biosynthesis of antibiotics;ko00500//Starch and sucrose metabolism;ko04931//Insulin resistance;ko00562//Inositol phosphate metabolism	Carbohydrate metabolism;Endocrine and metabolic diseases;Global and overview maps	Human Diseases;Metabolism
mws5038	-0.0733934	-0.0268689	Isomaltulose*	341.11	89.02	342.116	C12H22O11	--	--	-	-	-	-
