# Supplementary material for: Multi-omic dissection of the cold resistance traits of white water lily
Source: Hortic Res. 2024 Feb 17;11(6):uhae093. doi: 10.1093/hr/uhae093 (PMC11151331; doi:10.1093/hr/uhae093)
Supplement: Web_Material_uhae093 [file web_material_uhae093.zip › Table S11 Differential transcripts loading values.xlsx]

## Sheet: sheet1
Transcript	Loading_1	Loading_2	Symbol	Description
Isoform0112292	-0.00160515	-0.00730347	lvr	XP_031477569.1 uncharacterized protein LOC116248747 [Nymphaea colorata]
Isoform0006362	0.00170823	0.00727683	ABCG42	XP_031487459.1 ABC transporter G family member 42-like [Nymphaea colorata]
Isoform0054346	0.00155698	0.00730854	At3g28850	XP_031478216.1 uncharacterized protein At3g28850-like [Nymphaea colorata]
Isoform0112286	-0.00211635	-0.00716283	TSJT1	XP_031475753.1 stem-specific protein TSJT1 [Nymphaea colorata]
Isoform0103508	-0.00217954	-0.00714349	Os01g0970400	XP_031473791.1 eukaryotic translation initiation factor 4E-1-like [Nymphaea colorata]
Isoform0010171	-0.00171509	-0.00726738	GWD3	KAF3780555.1 Phosphoglucan water dikinase [Nymphaea thermarum]
Isoform0032383	-0.00243205	-0.00705631	RZ1A	XP_031505503.1 glycine-rich RNA-binding protein RZ1A-like [Nymphaea colorata]
Isoform0016676	0.00150482	0.00730675	RPK2	XP_031492177.1 LRR receptor-like serine/threonine-protein kinase RPK2 [Nymphaea colorata]
Isoform0014340	0.00213247	0.0071419	EDS1	KAF3796544.1 Lipase-like [Nymphaea thermarum]
Isoform0103384	-0.00146693	-0.00730695	ABI5	XP_031499963.1 ABSCISIC ACID-INSENSITIVE 5-like protein 2 isoform X1 [Nymphaea colorata]
Isoform0012902	-0.00189121	-0.00720672	GWD3	KAF3780555.1 Phosphoglucan water dikinase [Nymphaea thermarum]
Isoform0034577	-0.00262978	-0.00696832	Os01g0911100	XP_031480473.1 DEAD-box ATP-dependent RNA helicase 20-like [Nymphaea colorata]
Isoform0080579	-0.00264556	-0.00696157	MKRN	XP_031487694.1 E3 ubiquitin-protein ligase makorin [Nymphaea colorata]
Isoform0002767	0.00171155	0.0072477	ABCG42	XP_031487459.1 ABC transporter G family member 42-like [Nymphaea colorata]
Isoform0110604	-0.00256938	-0.00698789	BBD2	XP_031476457.1 bifunctional nuclease 1-like [Nymphaea colorata]
Isoform0015648	0.00146965	0.00729769	ATPK2	XP_031486051.1 serine/threonine-protein kinase AtPK2/AtPK19-like [Nymphaea colorata]
Isoform0008168	-0.00141659	-0.00730653	SEC31B	XP_031505139.1 protein transport protein SEC31 homolog B-like isoform X1 [Nymphaea colorata]
Isoform0094638	0.00214195	0.00712675	TOL1	XP_031503043.1 TOM1-like protein 1 [Nymphaea colorata]
Isoform0014409	-0.00166051	-0.00725248	ABI5	XP_031499965.1 ABSCISIC ACID-INSENSITIVE 5-like protein 2 isoform X2 [Nymphaea colorata]
Isoform0043424	-0.00185499	-0.00720514	--	KAF3795468.1 NUCLEAR FUSION DEFECTIVE 4 protein [Nymphaea thermarum]
Isoform0070629	-0.00279464	-0.0068934	--	XP_031477569.1 uncharacterized protein LOC116248747 [Nymphaea colorata]
Isoform0001308	0.00142822	0.00729837	ABCG42	XP_031487459.1 ABC transporter G family member 42-like [Nymphaea colorata]
Isoform0023813	0.00189661	0.00719064	ABCG42	XP_031487459.1 ABC transporter G family member 42-like [Nymphaea colorata]
Isoform0038650	0.00190102	0.00718906	ABCG36	XP_031487459.1 ABC transporter G family member 42-like [Nymphaea colorata]
Isoform0016705	-0.0021734	-0.00711133	NHX2	KAF3789813.1 Sodium/hydrogen exchanger 2 [Nymphaea thermarum]
Isoform0111949	-0.0025144	-0.00699666	ucpA	KAF3782532.1 3-oxoacyl-[acyl-carrier-protein] reductase [Nymphaea thermarum]
Isoform0064434	-0.00208953	-0.00713479	THIC	XP_031491742.1 phosphomethylpyrimidine synthase, chloroplastic [Nymphaea colorata]
Isoform0026370	-0.00162395	-0.0072541	ABI5	XP_031499965.1 ABSCISIC ACID-INSENSITIVE 5-like protein 2 isoform X2 [Nymphaea colorata]
Isoform0017149	-0.00186738	-0.00719434	ABI5	XP_031499963.1 ABSCISIC ACID-INSENSITIVE 5-like protein 2 isoform X1 [Nymphaea colorata]
Isoform0091547	-0.00152997	-0.00727309	ABI5	XP_031499963.1 ABSCISIC ACID-INSENSITIVE 5-like protein 2 isoform X1 [Nymphaea colorata]
Isoform0001204	0.00195667	0.00716825	ABCG42	XP_031487459.1 ABC transporter G family member 42-like [Nymphaea colorata]
Isoform0033584	-0.00225791	-0.00707815	MTB	XP_031503569.1 N6-adenosine-methyltransferase non-catalytic subunit MTB [Nymphaea colorata]
Isoform0103166	-0.00249237	-0.00699829	TUBB1	XP_009340030.1 PREDICTED: tubulin beta-1 chain [Pyrus x bretschneideri]
Isoform0013418	-0.00131799	-0.00730831	SPCC24B10.10c	KAF3782394.1 ATPase family AAA domain-containing protein 1 [Nymphaea thermarum]
Isoform0104963	0.00205686	0.00713516	UBQ3	BBH01921.1 polyubiquitin 10, partial [Prunus dulcis]
Isoform0065912	-0.00171362	-0.00722459	SBT1.4	XP_031497729.1 subtilisin-like protease SBT1.4 [Nymphaea colorata]
Isoform0086765	-0.00228786	-0.0070635	ATO	XP_031504742.1 splicing factor SF3a60 homolog [Nymphaea colorata]
Isoform0112709	-0.00252536	-0.00698041	LEA14-A	KAF3792841.1 Late embryogenesis abundant protein [Nymphaea thermarum]
Isoform0040109	-0.00257778	-0.00696112	NEAP2	KAF3790002.1 hypothetical protein EJ110_NYTH17448 [Nymphaea thermarum]
Isoform0066380	-0.0022222	-0.00708158	--	XP_031501290.1 uncharacterized protein LOC116264955 isoform X1 [Nymphaea colorata]
Isoform0020380	0.00254061	0.00697339	FTIP3	XP_031484289.1 FT-interacting protein 7-like [Nymphaea colorata]
Isoform0044294	0.00161389	0.00724352	CPK10	XP_031475814.1 calcium-dependent protein kinase 10-like [Nymphaea colorata]
Isoform0051129	0.00123063	0.00731788	SAMDC	KAF3792183.1 S-adenosylmethionine decarboxylase proenzyme [Nymphaea thermarum]
Isoform0108932	0.00107625	0.00734191	ADT6	XP_031495620.1 arogenate dehydratase 3, chloroplastic-like [Nymphaea colorata]
Isoform0019292	-0.00222616	-0.00707762	At5g53180	XP_031489342.1 polypyrimidine tract-binding protein homolog 1-like [Nymphaea colorata]
Isoform0088822	0.00170276	0.00721884	ABCG36	XP_031487459.1 ABC transporter G family member 42-like [Nymphaea colorata]
Isoform0081672	-0.00268649	-0.00691298	PIL13	XP_031482035.1 transcription factor PIF1-like isoform X4 [Nymphaea colorata]
Isoform0074016	-0.00239745	-0.00701751	POSF21	KAF3782482.1 putative transcription factor [Nymphaea thermarum]
Isoform0110198	-0.00157749	-0.00724599	WUN1	KAF3778972.1 Wound-induced protein 1 [Nymphaea thermarum]
Isoform0001263	0.00112812	0.00732763	ABCG42	XP_031487459.1 ABC transporter G family member 42-like [Nymphaea colorata]
Isoform0071831	-0.00181095	-0.00718858	OFUT7	XP_031492238.1 O-fucosyltransferase 7-like [Nymphaea colorata]
Isoform0106647	-0.00210127	-0.00710803	ZIP4	XP_031473690.1 zinc transporter 4, chloroplastic-like [Nymphaea colorata]
Isoform0046310	-0.00272191	-0.0068937	STA1	KAF3796194.1 STA1 protein [Nymphaea thermarum]
Isoform0001453	0.00108822	0.00733126	ABCG42	XP_031487459.1 ABC transporter G family member 42-like [Nymphaea colorata]
Isoform0085672	-0.00173316	-0.00720569	DUSP12	XP_031474089.1 dual specificity protein phosphatase 12 [Nymphaea colorata]
Isoform0075823	0.00204474	0.00712333	ERD3	XP_031500865.1 probable methyltransferase PMT21 [Nymphaea colorata]
Isoform0091794	0.00137512	0.00728187	LPPD	XP_031505092.1 lipid phosphate phosphatase delta [Nymphaea colorata]
Isoform0025144	0.00113799	0.00731874	SAG101	XP_031493331.1 uncharacterized protein LOC116259614 [Nymphaea colorata]
Isoform0001084	0.00116787	0.0073135	ABCG42	XP_031487459.1 ABC transporter G family member 42-like [Nymphaea colorata]
Isoform0081910	-0.00249295	-0.0069738	--	KAF3781494.1 F-box/LRR-repeat protein 20 [Nymphaea thermarum]
Isoform0082608	-0.00133327	-0.00728453	Wdr70	KAF3782276.1 WD repeat-containing protein 70 [Nymphaea thermarum]
Isoform0017998	-0.00236818	-0.00701658	--	XP_031481970.1 dynein regulatory complex subunit 6 [Nymphaea colorata]
Isoform0066834	-0.00241762	-0.00699949	--	KAF3787921.1 T-complex protein [Nymphaea thermarum]
Isoform0080449	0.0021455	0.00708754	CPK19	XP_031490865.1 calcium-dependent protein kinase 2-like [Nymphaea colorata]
Isoform0054140	-0.00252418	-0.00696106	--	XP_031485705.1 uncharacterized protein LOC116254448 [Nymphaea colorata]
Isoform0002044	0.00169864	0.00720699	ABCG42	XP_031487459.1 ABC transporter G family member 42-like [Nymphaea colorata]
Isoform0012315	0.00108108	0.00732335	FAD2-2	XP_031490622.1 omega-6 fatty acid desaturase, endoplasmic reticulum isozyme 2 [Nymphaea colorata]
Isoform0036202	-0.00119484	-0.00730561	--	-
Isoform0020995	-0.00120776	-0.00730335	NEAP2	KAF3790002.1 hypothetical protein EJ110_NYTH17448 [Nymphaea thermarum]
Isoform0017456	0.00106543	0.00732428	UBQ3	XP_023742764.1 polyubiquitin-like [Lactuca sativa]
Isoform0080946	-0.00249771	-0.00696717	--	XP_031485705.1 uncharacterized protein LOC116254448 [Nymphaea colorata]
Isoform0106931	-0.00200246	-0.00712441	PDK	XP_031485348.1 pyruvate dehydrogenase (acetyl-transferring) kinase, mitochondrial [Nymphaea colorata]
Isoform0111754	-0.00203609	-0.00711471	CO3	XP_031503994.1 uncharacterized protein LOC116266779 [Nymphaea colorata]
Isoform0073615	-0.00226946	-0.00704143	NEAP2	KAF3790002.1 hypothetical protein EJ110_NYTH17448 [Nymphaea thermarum]
Isoform0011882	0.00149695	0.007244	--	XP_031498681.1 uncharacterized protein LOC116263165 [Nymphaea colorata]
Isoform0098880	-0.00272478	-0.00687631	cnrB	XP_031489118.1 cleft lip and palate transmembrane protein 1 homolog [Nymphaea colorata]
Isoform0074814	-0.00185589	-0.00715966	SWI3B	KAF3777636.1 SWI/SNF complex subunit [Nymphaea thermarum]
Isoform0066476	0.00115856	0.00730494	ABCG36	XP_031487459.1 ABC transporter G family member 42-like [Nymphaea colorata]
Isoform0104189	-0.00310627	-0.00671218	TIL	XP_031481504.1 temperature-induced lipocalin-1 [Nymphaea colorata]
Isoform0077895	0.00201423	0.00711645	IST1	XP_031477633.1 IST1-like protein [Nymphaea colorata]
Isoform0037806	-0.00217134	-0.00706951	CRL	XP_031489383.1 chromophore lyase CRL, chloroplastic [Nymphaea colorata]
Isoform0090131	-0.00144987	-0.00725068	DTX29	XP_031474308.1 protein DETOXIFICATION 29 [Nymphaea colorata]
Isoform0050605	-0.00156941	-0.00722554	--	XP_031501290.1 uncharacterized protein LOC116264955 isoform X1 [Nymphaea colorata]
Isoform0040782	-0.0017178	-0.00719044	--	XP_031485705.1 uncharacterized protein LOC116254448 [Nymphaea colorata]
Isoform0100537	0.00139114	0.00726068	UBI11	KAF3975233.1 hypothetical protein CMV_001505 [Castanea mollissima]
Isoform0049317	-0.0018643	-0.00715318	NEAP2	KAF3790002.1 hypothetical protein EJ110_NYTH17448 [Nymphaea thermarum]
Isoform0095773	-0.00190939	-0.0071408	At3g51990	KAF3794685.1 Serine/threonine-kinase-like protein [Nymphaea thermarum]
Isoform0092201	-0.00323027	-0.00664773	HSFA1	KAF3792944.1 Heat stress transcription factor A-1 [Nymphaea thermarum]
Isoform0001334	0.00233042	0.00701386	ABCG42	XP_031487459.1 ABC transporter G family member 42-like [Nymphaea colorata]
Isoform0008914	-0.00191075	-0.00713888	SAMC1	XP_031485297.1 uncharacterized protein LOC116254218 [Nymphaea colorata]
Isoform0020189	0.00212193	0.00707881	FTIP3	XP_031484289.1 FT-interacting protein 7-like [Nymphaea colorata]
Isoform0101623	-0.0018681	-0.00714902	MTM1	KAF3778418.1 Mitochondrial carrier protein [Nymphaea thermarum]
Isoform0006972	0.00179024	0.00716876	ABCG42	XP_031487459.1 ABC transporter G family member 42-like [Nymphaea colorata]
Isoform0052737	-0.00214985	-0.00706805	TL20.3	KAF3795265.1 Thylakoid lumenal protein [Nymphaea thermarum]
Isoform0098205	-0.0029397	-0.00677753	At3g51990	KAF3794685.1 Serine/threonine-kinase-like protein [Nymphaea thermarum]
Isoform0094336	-0.00280441	-0.0068343	At3g51990	KAF3794685.1 Serine/threonine-kinase-like protein [Nymphaea thermarum]
Isoform0106180	0.00173243	0.0071802	ABCG36	XP_031487459.1 ABC transporter G family member 42-like [Nymphaea colorata]
Isoform0049247	0.00225691	0.00703283	CPK19	XP_031490865.1 calcium-dependent protein kinase 2-like [Nymphaea colorata]
Isoform0039736	-0.0020442	-0.00709743	PRR73	XP_031486296.1 two-component response regulator-like PRR73 [Nymphaea colorata]
Isoform0088023	-0.00288614	-0.00679833	NAP1	XP_031477971.1 NAC domain-containing protein 2 [Nymphaea colorata]
Isoform0072950	-0.00309209	-0.00670543	NAP1	XP_031477971.1 NAC domain-containing protein 2 [Nymphaea colorata]
Isoform0028113	-0.000794117	-0.00734038	--	XP_031501290.1 uncharacterized protein LOC116264955 isoform X1 [Nymphaea colorata]
Isoform0084235	0.00193829	0.00712225	DIT1	KAF3773229.1 Dicarboxylate transporter 1 [Nymphaea thermarum]
Isoform0098951	-0.00252336	-0.00693632	HMGB15	XP_031481477.1 high mobility group B protein 15 isoform X3 [Nymphaea colorata]
Isoform0046647	-0.00213152	-0.00706613	--	XP_031485705.1 uncharacterized protein LOC116254448 [Nymphaea colorata]
Isoform0038369	-0.00161843	-0.00720078	--	XP_031500574.1 uncharacterized protein LOC116264467 isoform X1 [Nymphaea colorata]
Isoform0059990	-0.00196668	-0.00711306	sll0005	XP_031501864.1 uncharacterized protein LOC116265418 [Nymphaea colorata]
Isoform0080818	-0.00246364	-0.00695446	IRT3	XP_031473690.1 zinc transporter 4, chloroplastic-like [Nymphaea colorata]
Isoform0004854	-0.00268736	-0.00687049	pald1	KAF3794398.1 Paladin protein [Nymphaea thermarum]
Isoform0106896	-0.00206378	-0.00708279	--	XP_031504832.1 stAR-related lipid transfer protein 7, mitochondrial-like [Nymphaea colorata]
Isoform0061947	-0.0029217	-0.00677406	--	KAF3794143.1 hypothetical protein EJ110_NYTH08198 [Nymphaea thermarum]
Isoform0018736	-0.00209954	-0.00707143	--	KAF3792364.1 hypothetical protein EJ110_NYTH00546 [Nymphaea thermarum]
Isoform0000909	0.00171933	0.0071733	ABCG42	XP_031487459.1 ABC transporter G family member 42-like [Nymphaea colorata]
Isoform0073350	-0.00308529	-0.00669985	At5g21040	XP_010243704.1 PREDICTED: F-box/WD-40 repeat-containing protein At5g21040 [Nelumbo nucifera]
Isoform0028045	-0.00316258	-0.00666327	RS31	XP_031473449.1 serine/arginine-rich splicing factor RS31 isoform X2 [Nymphaea colorata]
Isoform0034666	-0.00286086	-0.00679801	COR28	XP_031497708.1 uncharacterized protein LOC116262448 isoform X4 [Nymphaea colorata]
Isoform0076201	-0.00155871	-0.00720883	pyrH	XP_031499660.1 uncharacterized protein LOC116263958 [Nymphaea colorata]
Isoform0109743	-0.0021165	-0.00706415	PSBO	XP_031479214.1 oxygen-evolving enhancer protein 1, chloroplastic [Nymphaea colorata]
Isoform0101499	0.00134129	0.00725122	UBI11	XP_020876399.1 polyubiquitin [Arabidopsis lyrata subsp. lyrata] [Arabidopsis lyrata]
Isoform0034889	-0.0025282	-0.00692711	COX11	KAF3781422.1 Cytochrome c oxidase assembly protein [Nymphaea thermarum]
Isoform0024658	0.0025344	0.00692317	SPDSYN1	XP_031482680.1 spermidine synthase-like [Nymphaea colorata]
Isoform0038275	0.00223421	0.0070257	ADT6	KAF3795633.1 U-box domain-containing protein 4 [Nymphaea thermarum]
Isoform0080276	-0.00149904	-0.00721837	CYP82C4	KAF3790694.1 Cytochrome P450 82C4 [Nymphaea thermarum]
Isoform0089201	0.00323463	0.00662337	NAC014	XP_031498444.1 protein NTM1-like 9 isoform X2 [Nymphaea colorata]
Isoform0100999	-0.00264282	-0.00688082	IRT3	XP_031473690.1 zinc transporter 4, chloroplastic-like [Nymphaea colorata]
Isoform0091774	-0.00325873	-0.00661117	AAE7	KAF3789776.1 Acetate/butyrate--CoA ligase AAE7 [Nymphaea thermarum]
Isoform0064662	-0.00265072	-0.00687706	PRR95	XP_031497868.1 two-component response regulator-like APRR5 [Nymphaea colorata]
Isoform0035956	0.00143199	0.00722977	SAG101	XP_031493331.1 uncharacterized protein LOC116259614 [Nymphaea colorata]
Isoform0014745	-0.00255942	-0.00691049	WDL7	XP_031500177.1 protein WVD2-like 7 [Nymphaea colorata]
Isoform0084333	-0.00328816	-0.00659424	AAE7	KAF3789776.1 Acetate/butyrate--CoA ligase AAE7 [Nymphaea thermarum]
Isoform0043650	-0.00210073	-0.00706272	MAX2A	XP_031504869.1 F-box/LRR-repeat MAX2 homolog A-like [Nymphaea colorata]
Isoform0034730	-0.00128215	-0.00725582	HSFC1	KAF3788890.1 Heat stress transcription factor C-1 [Nymphaea thermarum]
Isoform0111007	0.00210162	0.00706165	BPA1	KAF3786186.1 Binding partner of ACD11 1 [Nymphaea thermarum]
Isoform0104108	-0.00139333	-0.00723469	--	XP_031483980.1 uncharacterized protein LOC116253343 [Nymphaea colorata]
Isoform0007273	-0.00199038	-0.00709327	At5g48970	KAF3795771.1 Mitochondrial thiamine pyrophosphate carrier [Nymphaea thermarum]
Isoform0089440	0.00141842	0.00722855	VPS28-2	XP_031477914.1 vacuolar protein sorting-associated protein 28 homolog 2-like [Nymphaea colorata]
Isoform0045942	-0.00198784	-0.00709302	ADR1	KAF3790614.1 putative disease resistance protein [Nymphaea thermarum]
Isoform0019390	0.00109203	0.00728465	CYPRO4	KAF3789976.1 CYPRO4 protein [Nymphaea thermarum]
Isoform0089878	0.00322017	0.0066248	NAC014	XP_031498444.1 protein NTM1-like 9 isoform X2 [Nymphaea colorata]
Isoform0065962	-0.00314962	-0.00665833	At5g21040	XP_010243704.1 PREDICTED: F-box/WD-40 repeat-containing protein At5g21040 [Nelumbo nucifera]
Isoform0097348	0.00123731	0.00726086	GAE6	XP_031480461.1 UDP-glucuronate 4-epimerase 6 [Nymphaea colorata]
Isoform0081105	-0.00219699	-0.00703017	OFUT7	XP_031492238.1 O-fucosyltransferase 7-like [Nymphaea colorata]
Isoform0028759	-0.00215023	-0.00704378	ACR9	XP_031488690.1 ACT domain-containing protein ACR9-like [Nymphaea colorata]
Isoform0102180	-0.00253042	-0.00691618	BPM4	XP_031480687.1 BTB/POZ and MATH domain-containing protein 4-like [Nymphaea colorata]
Isoform0003565	-0.00265247	-0.00686969	ECT2	KAF3781514.1 YTH domain-containing family protein 1 [Nymphaea thermarum]
Isoform0061423	-0.0012641	-0.00725416	HSFC2B	KAF3788890.1 Heat stress transcription factor C-1 [Nymphaea thermarum]
Isoform0079355	0.00273432	0.00683669	CER3	XP_031496017.1 very-long-chain aldehyde decarbonylase CER3-like [Nymphaea colorata]
Isoform0076766	-0.00274973	-0.00682976	ATCSA-1	XP_031500078.1 WD repeat-containing protein ATCSA-1 [Nymphaea colorata]
Isoform0079183	-0.00324955	-0.00660657	AAE7	KAF3789776.1 Acetate/butyrate--CoA ligase AAE7 [Nymphaea thermarum]
Isoform0084565	0.000539232	0.00734228	NAC014	XP_031498444.1 protein NTM1-like 9 isoform X2 [Nymphaea colorata]
Isoform0076791	-0.00293305	-0.00675156	--	-
Isoform0060236	-0.00313608	-0.00665885	--	-
Isoform0019558	0.00293	0.00675197	CLV1B	XP_031488016.1 receptor-like protein kinase HSL1 [Nymphaea colorata]
Isoform0005591	-0.00298188	-0.00672918	THFS	KAF3791326.1 Formate--tetrahydrofolate ligase [Nymphaea thermarum]
Isoform0112530	-0.00186889	-0.00711895	At3g01520	XP_031499596.1 universal stress protein A-like protein [Nymphaea colorata]
Isoform0009735	0.00260147	0.00688509	ATPK2	XP_031486051.1 serine/threonine-protein kinase AtPK2/AtPK19-like [Nymphaea colorata]
Isoform0032769	0.00281206	0.00680134	--	XP_031476689.1 uncharacterized protein LOC116248182 [Nymphaea colorata]
Isoform0085702	0.00198329	0.00708746	UEL-3	XP_031500406.1 probable UDP-arabinose 4-epimerase 2 [Nymphaea colorata]
Isoform0071443	-0.00233948	-0.00697632	THIC	XP_031491742.1 phosphomethylpyrimidine synthase, chloroplastic [Nymphaea colorata]
Isoform0104107	-0.000710872	-0.00732357	--	XP_031477771.1 uncharacterized protein LOC116248886 [Nymphaea colorata]
Isoform0054086	-0.00186301	-0.00711755	SMOS1	XP_031495980.1 AP2-like ethylene-responsive transcription factor SMOS1 isoform X2 [Nymphaea colorata]
Isoform0029338	-0.00113372	-0.00726933	HSFC1	KAF3788890.1 Heat stress transcription factor C-1 [Nymphaea thermarum]
Isoform0112608	-0.0020969	-0.00705205	--	XP_031481539.1 transcription initiation factor TFIID subunit 7-like isoform X2 [Nymphaea colorata]
Isoform0062911	0.00123946	0.00725131	Os09g0572200	XP_031476548.1 P-loop NTPase domain-containing protein LPA1 homolog 1-like [Nymphaea colorata]
Isoform0028425	-0.00248658	-0.00692328	ORP1C	XP_031493435.1 oxysterol-binding protein-related protein 1C-like isoform X3 [Nymphaea colorata]
Isoform0065765	-0.00302807	-0.00670399	--	XP_031503994.1 uncharacterized protein LOC116266779 [Nymphaea colorata]
Isoform0086142	-0.00178237	-0.00713638	--	KAF3792364.1 hypothetical protein EJ110_NYTH00546 [Nymphaea thermarum]
Isoform0056806	-0.00170421	-0.00715535	BLH1	XP_031503957.1 BEL1-like homeodomain protein 1 [Nymphaea colorata]
Isoform0003263	0.00180945	0.00712942	ABCG42	XP_031487459.1 ABC transporter G family member 42-like [Nymphaea colorata]
Isoform0081915	-0.00208414	-0.00705338	POSF21	KAF3782482.1 putative transcription factor [Nymphaea thermarum]
Isoform0111371	-0.00285898	-0.00677643	COR28	XP_031497705.1 cold-regulated protein 27-like isoform X1 [Nymphaea colorata]
Isoform0076446	0.00125226	0.00724725	ABCG36	XP_031487459.1 ABC transporter G family member 42-like [Nymphaea colorata]
Isoform0101799	0.00180861	0.00712824	UBI11	BBH01921.1 polyubiquitin 10, partial [Prunus dulcis]
Isoform0080629	0.00224529	0.00700242	CPK19	XP_031490865.1 calcium-dependent protein kinase 2-like [Nymphaea colorata]
Isoform0009989	-0.00325795	-0.0065913	tmem120	VVW57351.1 unnamed protein product [Nymphaea colorata]
Isoform0010881	-0.00282687	-0.00678722	APSR1	KAF3796709.1 hypothetical protein EJ110_NYTH00941 [Nymphaea thermarum]
Isoform0073035	-0.00216405	-0.00702663	--	XP_031485705.1 uncharacterized protein LOC116254448 [Nymphaea colorata]
Isoform0057607	0.00111941	0.00726659	CPK19	XP_031490865.1 calcium-dependent protein kinase 2-like [Nymphaea colorata]
Isoform0017252	-0.00256665	-0.00688889	POSF21	KAF3782482.1 putative transcription factor [Nymphaea thermarum]
Isoform0027028	-0.00126206	-0.0072419	NEAP2	KAF3790002.1 hypothetical protein EJ110_NYTH17448 [Nymphaea thermarum]
Isoform0089599	-0.00312195	-0.00665506	SAG113	XP_031484462.1 probable protein phosphatase 2C 24 isoform X1 [Nymphaea colorata]
Isoform0001171	0.00139581	0.00721715	ABCG42	XP_031487459.1 ABC transporter G family member 42-like [Nymphaea colorata]
Isoform0001143	0.00149503	0.00719717	ABCG36	XP_031487459.1 ABC transporter G family member 42-like [Nymphaea colorata]
Isoform0001043	0.00185067	0.00711364	ABCG42	XP_031487459.1 ABC transporter G family member 42-like [Nymphaea colorata]
Isoform0001786	0.00168175	0.0071553	ABCG36	XP_031487459.1 ABC transporter G family member 42-like [Nymphaea colorata]
Isoform0106114	0.00137502	0.00722012	ACR4	XP_031489974.1 ACT domain-containing protein ACR6-like [Nymphaea colorata]
Isoform0038938	-0.00274427	-0.00681799	CRY1	KAF3793711.1 Cryptochrome-1 [Nymphaea thermarum]
Isoform0103391	0.00277707	0.00680451	At5g10920	XP_031488471.1 argininosuccinate lyase, chloroplastic [Nymphaea colorata]
Isoform0083536	0.00107349	0.00727016	UBI11	PRQ31635.1 putative ubiquitin [Rosa chinensis]
Isoform0108812	-0.00303326	-0.00669376	--	-
Isoform0033171	-0.00153642	-0.0071863	NEAP2	KAF3790002.1 hypothetical protein EJ110_NYTH17448 [Nymphaea thermarum]
Isoform0080354	0.00214739	0.00702764	CRK3	XP_031494729.1 CDPK-related kinase 3-like [Nymphaea colorata]
Isoform0001313	0.00189469	0.00709967	ABCG42	XP_031487459.1 ABC transporter G family member 42-like [Nymphaea colorata]
Isoform0111169	-0.0026077	-0.00686929	--	XP_031473701.1 uncharacterized protein LOC116246134 isoform X2 [Nymphaea colorata]
Isoform0082899	0.00211566	0.00703601	NPF6.3	KAF3783532.1 NRT1-PTR FAMILY 6-3 protein [Nymphaea thermarum]
Isoform0063677	-0.00294634	-0.00673014	--	-
Isoform0099464	-0.00237339	-0.00695264	ZIP4	XP_031473690.1 zinc transporter 4, chloroplastic-like [Nymphaea colorata]
Isoform0094235	-0.00215597	-0.00702266	NAC029	XP_031477971.1 NAC domain-containing protein 2 [Nymphaea colorata]
Isoform0039773	-0.00303955	-0.00668703	--	-
Isoform0100478	-0.00200342	-0.00706683	CYS6	XP_031495821.1 cysteine proteinase inhibitor 12-like [Nymphaea colorata]
Isoform0030719	0.00174628	0.00713451	TPS9	XP_031478491.1 probable alpha,alpha-trehalose-phosphate synthase [UDP-forming] 9 [Nymphaea colorata]
Isoform0032102	0.00143467	0.00720355	SAG101	XP_031493331.1 uncharacterized protein LOC116259614 [Nymphaea colorata]
Isoform0079979	0.00126456	0.00723475	--	XP_031493386.1 uncharacterized protein LOC116259661 isoform X1 [Nymphaea colorata]
Isoform0024208	0.00311624	0.00664975	RGA3	XP_031505891.1 disease resistance protein RGA2-like [Nymphaea colorata]
Isoform0053944	-0.00277984	-0.00679674	PRR95	XP_031497868.1 two-component response regulator-like APRR5 [Nymphaea colorata]
Isoform0011805	-0.00219909	-0.00700604	IRT3	XP_031473690.1 zinc transporter 4, chloroplastic-like [Nymphaea colorata]
Isoform0034752	-0.00305512	-0.00667725	--	XP_031501803.1 uncharacterized protein LOC116265372 isoform X2 [Nymphaea colorata]
Isoform0084473	-0.00274008	-0.00681243	PI4KG7	XP_031479273.1 phosphatidylinositol 4-kinase gamma 5-like [Nymphaea colorata]
Isoform0059616	-0.00205282	-0.00704906	FBL10	KAF3789111.1 F-box/LRR-repeat protein 10 [Nymphaea thermarum]
Isoform0057728	0.0032968	0.00655999	QUA2	KAF3793723.1 putative pectin methyltransferase [Nymphaea thermarum]
Isoform0002678	0.00152389	0.00718131	ABCG42	XP_031487459.1 ABC transporter G family member 42-like [Nymphaea colorata]
Isoform0013908	-0.00206444	-0.00704491	RVE1	XP_031495071.1 flocculation protein FLO11-like [Nymphaea colorata]
Isoform0058423	-0.0033366	-0.00653874	BAM9	XP_031498066.1 inactive beta-amylase 9-like [Nymphaea colorata]
Isoform0077199	-0.00333275	-0.00654054	BAM9	XP_031498066.1 inactive beta-amylase 9-like [Nymphaea colorata]
Isoform0036081	-0.0018938	-0.00709217	NEAP2	KAF3790002.1 hypothetical protein EJ110_NYTH17448 [Nymphaea thermarum]
Isoform0087326	-0.00336221	-0.0065248	BAM9	XP_031498066.1 inactive beta-amylase 9-like [Nymphaea colorata]
Isoform0099781	-0.00340996	-0.0064996	DRM1	KAF3793406.1 Auxin-repressed 12 protein [Nymphaea thermarum]
Isoform0029173	-0.00252245	-0.00689258	IRT3	XP_031473690.1 zinc transporter 4, chloroplastic-like [Nymphaea colorata]
Isoform0038848	0.00170104	0.00713958	ERD3	XP_031500865.1 probable methyltransferase PMT21 [Nymphaea colorata]
Isoform0097026	0.00133398	0.00721704	UBI11	XP_020876399.1 polyubiquitin [Arabidopsis lyrata subsp. lyrata] [Arabidopsis lyrata]
Isoform0023163	-0.00124002	-0.00723306	coq9	XP_031499435.1 ubiquinone biosynthesis protein COQ9, mitochondrial [Nymphaea colorata]
Isoform0000745	0.00181812	0.00710935	ABCG42	XP_031487459.1 ABC transporter G family member 42-like [Nymphaea colorata]
Isoform0110765	-0.0010241	-0.00726616	--	XP_031483980.1 uncharacterized protein LOC116253343 [Nymphaea colorata]
Isoform0043143	-0.00334995	-0.00652851	CBSX2	XP_031484170.1 CBS domain-containing protein CBSX1, chloroplastic-like [Nymphaea colorata]
Isoform0017424	0.00158025	0.00716535	GPT2	KAF3779988.1 Glucose-6-phosphate/phosphate translocator 2 [Nymphaea thermarum]
Isoform0068264	0.00189067	0.00708973	CPK19	XP_031490865.1 calcium-dependent protein kinase 2-like [Nymphaea colorata]
Isoform0038106	0.00268304	0.00682901	OFUT20	KAF3787004.1 Uncharacterized protein EJ110_NYTH23773 [Nymphaea thermarum]
Isoform0053477	-0.00320668	-0.00659899	ENY	XP_031494802.1 zinc finger protein GAI-ASSOCIATED FACTOR 1-like [Nymphaea colorata]
Isoform0039804	0.000767008	0.00729664	CPR	XP_031479970.1 NADPH--cytochrome P450 reductase-like [Nymphaea colorata]
Isoform0008734	0.00205787	0.00704215	RPK2	XP_031492177.1 LRR receptor-like serine/threonine-protein kinase RPK2 [Nymphaea colorata]
Isoform0032361	-0.0031484	-0.00662671	PPC6-1	KAF3776760.1 putative protein phosphatase 2C 33 [Nymphaea thermarum]
Isoform0013189	0.00100218	0.00726683	ABCG42	XP_031487459.1 ABC transporter G family member 42-like [Nymphaea colorata]
Isoform0006269	-0.00279636	-0.0067815	pald1	KAF3794398.1 Paladin protein [Nymphaea thermarum]
Isoform0036046	0.00115238	0.00724391	L6	XP_031478195.1 uncharacterized protein LOC116249162 [Nymphaea colorata]
Isoform0001347	0.00105974	0.00725769	ABCG36	XP_031487459.1 ABC transporter G family member 42-like [Nymphaea colorata]
Isoform0070162	-0.00245061	-0.00691285	--	XP_031485705.1 uncharacterized protein LOC116254448 [Nymphaea colorata]
Isoform0099383	-0.0014623	-0.00718707	TUBB7	XP_031494355.1 tubulin beta chain-like [Nymphaea colorata]
Isoform0007559	-0.0031601	-0.0066175	NAC074	KAF3794794.1 NAC domain-containing protein 74 [Nymphaea thermarum]
Isoform0101476	-0.00285725	-0.00675355	--	-
Isoform0048477	-0.00188391	-0.00708673	GAF1	XP_031494802.1 zinc finger protein GAI-ASSOCIATED FACTOR 1-like [Nymphaea colorata]
Isoform0051217	-0.00195836	-0.00706587	THIC	XP_031491742.1 phosphomethylpyrimidine synthase, chloroplastic [Nymphaea colorata]
Isoform0056382	-0.00245266	-0.00690985	--	XP_031479998.1 BTB/POZ domain-containing protein At5g60050-like isoform X1 [Nymphaea colorata]
Isoform0106932	0.00147559	0.00718217	UBI11	XP_020876399.1 polyubiquitin [Arabidopsis lyrata subsp. lyrata] [Arabidopsis lyrata]
Isoform0030385	-0.00179642	-0.0071087	THIC	XP_031491742.1 phosphomethylpyrimidine synthase, chloroplastic [Nymphaea colorata]
Isoform0022117	-0.00163946	-0.00714647	ZIP4	XP_031473690.1 zinc transporter 4, chloroplastic-like [Nymphaea colorata]
Isoform0051619	-0.00240147	-0.0069276	fray2	XP_031494173.1 serine/threonine-protein kinase BLUS1-like isoform X4 [Nymphaea colorata]
Isoform0102971	0.0013322	0.00720938	ABCG36	XP_031487459.1 ABC transporter G family member 42-like [Nymphaea colorata]
Isoform0006953	-0.00303587	-0.00667331	APSR1	KAF3796709.1 hypothetical protein EJ110_NYTH00941 [Nymphaea thermarum]
Isoform0079801	0.000983957	0.00726484	--	XP_031495247.1 uncharacterized protein LOC116260867 [Nymphaea colorata]
Isoform0083109	0.00138199	0.0071997	tmem53-b	XP_031496183.1 transmembrane protein 53 [Nymphaea colorata]
Isoform0017237	-0.00137578	-0.00720087	At4g08350	XP_031488629.1 putative transcription elongation factor SPT5 homolog 1 [Nymphaea colorata]
Isoform0022634	-0.00262835	-0.00684268	--	XP_031485705.1 uncharacterized protein LOC116254448 [Nymphaea colorata]
Isoform0075234	0.00343557	0.00647485	Os03g0268000	XP_031485121.1 serine/threonine-protein phosphatase PP1-like [Nymphaea colorata]
Isoform0035651	-0.00194156	-0.00706761	HUB2	KAF3777023.1 E3 ubiquitin-protein ligase BRE1-like 2 [Nymphaea thermarum]
Isoform0089027	-0.00332872	-0.00652995	BAM9	XP_031498066.1 inactive beta-amylase 9-like [Nymphaea colorata]
Isoform0010870	0.00175039	0.00711733	ABCG42	XP_031487459.1 ABC transporter G family member 42-like [Nymphaea colorata]
Isoform0020810	0.00127039	0.00721836	TPS5	XP_031502194.1 alpha,alpha-trehalose-phosphate synthase [UDP-forming] 5-like [Nymphaea colorata]
Isoform0070250	-0.00325895	-0.00656484	NAP1	XP_031477971.1 NAC domain-containing protein 2 [Nymphaea colorata]
Isoform0054253	-0.00334432	-0.00652155	BAM9	XP_031498066.1 inactive beta-amylase 9-like [Nymphaea colorata]
Isoform0077973	-0.00350698	-0.00643551	mettl14	THG02513.1 hypothetical protein TEA_030036 [Camellia sinensis var. sinensis] [Camellia sinensis]
Isoform0108492	0.00112373	0.00724213	MYB14	XP_031482065.1 transcription factor MYB4-like [Nymphaea colorata]
Isoform0053840	-0.00311686	-0.00663251	CG7601	KAF3782532.1 3-oxoacyl-[acyl-carrier-protein] reductase [Nymphaea thermarum]
Isoform0037202	-0.00279865	-0.00677268	NRPB6A	XP_031476533.1 DNA-directed RNA polymerases II, IV and V subunit 6A-like [Nymphaea colorata]
Isoform0030558	0.0010225	0.00725609	GPT2	KAF3779988.1 Glucose-6-phosphate/phosphate translocator 2 [Nymphaea thermarum]
Isoform0073376	0.000735476	0.00729072	--	KAF3796687.1 hypothetical protein EJ110_NYTH00897 [Nymphaea thermarum]
Isoform0072150	0.00247335	0.00689755	EMB1444	XP_031478026.1 pentatricopeptide repeat-containing protein At1g06143 [Nymphaea colorata]
Isoform0023876	-0.00206544	-0.00703038	ZIP4	XP_031473690.1 zinc transporter 4, chloroplastic-like [Nymphaea colorata]
Isoform0044198	-0.00322195	-0.00658051	--	XP_031496480.1 cingulin [Nymphaea colorata]
Isoform0060716	-0.00208679	-0.00702194	ADHIII	KAB1213814.1 Alcohol dehydrogenase class-3, partial [Morella rubra]
Isoform0003669	-0.00119377	-0.00722709	BTS	XP_031499794.1 zinc finger protein BRUTUS-like [Nymphaea colorata]
Isoform0104900	-0.00245431	-0.00690154	ZIP4	KAF3794868.1 Zinc transporter 4 [Nymphaea thermarum]
Isoform0111199	-0.00238984	-0.00692383	--	KAF3793400.1 hypothetical protein EJ110_NYTH09381 [Nymphaea thermarum]
Isoform0036510	0.00171054	0.00712164	CPL3	XP_031490041.1 RNA polymerase II C-terminal domain phosphatase-like 3 isoform X1 [Nymphaea colorata]
Isoform0043674	-0.00140348	-0.00718835	ISU1	XP_031477564.1 iron-sulfur cluster assembly protein 1-like [Nymphaea colorata]
Isoform0112412	-0.00342485	-0.00647384	TIL	XP_031481504.1 temperature-induced lipocalin-1 [Nymphaea colorata]
Isoform0034063	0.00117601	0.00722852	ycf2-A	KAF3782201.1 Glycine-rich protein A3 [Nymphaea thermarum]
Isoform0088824	0.00162237	0.00714146	DURF2	XP_031488828.1 probable E3 ubiquitin-protein ligase RHC2A [Nymphaea colorata]
Isoform0099113	0.00210016	0.00701535	BPS1	XP_031482997.1 UPF0496 protein 4-like [Nymphaea colorata]
Isoform0105641	-0.00230497	-0.00695003	PRPF18	XP_031474031.1 pre-mRNA-splicing factor 18 [Nymphaea colorata]
Isoform0028554	-0.00227542	-0.00695973	SAMC1	XP_031485297.1 uncharacterized protein LOC116254218 [Nymphaea colorata]
Isoform0058381	0.00334292	0.00651461	PERK1	KAF3783862.1 Proline-rich receptor-like protein kinase [Nymphaea thermarum]
Isoform0010959	-0.00159419	-0.00714633	SEC31B	XP_031505139.1 protein transport protein SEC31 homolog B-like isoform X1 [Nymphaea colorata]
Isoform0078587	0.00163138	0.00713742	UBI11	RXH85970.1 hypothetical protein DVH24_017023 [Malus domestica]
Isoform0109733	-0.00269228	-0.00680786	ZIP4	XP_031473690.1 zinc transporter 4, chloroplastic-like [Nymphaea colorata]
Isoform0095541	0.00264305	0.00682708	MO2	XP_031500617.1 monooxygenase 2-like [Nymphaea colorata]
Isoform0111410	-0.00261519	-0.00683775	EREBP1	KAF3779340.1 Ethylene-responsive transcription factor [Nymphaea thermarum]
Isoform0037150	-0.000423106	-0.00730829	DGD1	XP_031504053.1 digalactosyldiacylglycerol synthase 1, chloroplastic [Nymphaea colorata]
Isoform0087455	-0.00280621	-0.00676123	--	KAF3794143.1 hypothetical protein EJ110_NYTH08198 [Nymphaea thermarum]
Isoform0014083	0.000439293	0.00730699	TMK4	KAF3772647.1 Receptor-like kinase [Nymphaea thermarum]
Isoform0000721	-0.00251869	-0.00687301	--	KAF3785358.1 hypothetical protein EJ110_NYTH28118 [Nymphaea thermarum]
Isoform0088042	-0.00329112	-0.00653835	golD	KAF3782532.1 3-oxoacyl-[acyl-carrier-protein] reductase [Nymphaea thermarum]
Isoform0060766	-0.00240018	-0.00691496	RVE1	XP_031495071.1 flocculation protein FLO11-like [Nymphaea colorata]
Isoform0059063	-0.00331193	-0.00652706	BAM9	XP_031498066.1 inactive beta-amylase 9-like [Nymphaea colorata]
Isoform0032181	-0.00176652	-0.00710287	ZIP4	XP_031473690.1 zinc transporter 4, chloroplastic-like [Nymphaea colorata]
Isoform0048569	-0.00249098	-0.00688223	--	XP_031485705.1 uncharacterized protein LOC116254448 [Nymphaea colorata]
Isoform0008084	0.00176681	0.00710229	At1g74360	KAF3782142.1 putative LRR receptor-like serine/threonine-protein kinase [Nymphaea thermarum]
Isoform0063426	-0.00341607	-0.00647257	BAM9	XP_031498066.1 inactive beta-amylase 9-like [Nymphaea colorata]
Isoform0093308	0.000985076	0.00725141	BAT1	KAF3775291.1 Amino-acid permease BAT1-like protein [Nymphaea thermarum]
Isoform0015334	-0.00330124	-0.00653102	RE1	VVW53710.1 unnamed protein product, partial [Nymphaea colorata]
Isoform0030595	-0.000913056	-0.00726072	MTV1	XP_031476557.1 protein MODIFIED TRANSPORT TO THE VACUOLE 1 [Nymphaea colorata]
Isoform0016369	-0.00271107	-0.0067966	SKI3	XP_031487062.1 tetratricopeptide repeat protein SKI3 isoform X1 [Nymphaea colorata]
Isoform0019651	-0.00162178	-0.00713503	PRS2	KAF3793208.1 Ribose-phosphate pyrophosphokinase 5 [Nymphaea thermarum]
Isoform0048779	-0.00244307	-0.00689678	--	XP_031485705.1 uncharacterized protein LOC116254448 [Nymphaea colorata]
Isoform0084815	-0.00133676	-0.00719347	--	KAF3772601.1 putative nuclease [Nymphaea thermarum]
Isoform0069434	-0.0025445	-0.0068599	--	XP_031477910.1 glutamic acid-rich protein-like [Nymphaea colorata]
Isoform0078839	0.000441581	0.00730241	AAE3	XP_031483952.1 oxalate--CoA ligase [Nymphaea colorata]
Isoform0058923	0.00198842	0.00703996	ATPK2	XP_031486051.1 serine/threonine-protein kinase AtPK2/AtPK19-like [Nymphaea colorata]
Isoform0111826	-0.00185369	-0.00707662	NAP1	XP_031477971.1 NAC domain-containing protein 2 [Nymphaea colorata]
Isoform0030599	0.000920027	0.00725698	ABCG42	XP_031487459.1 ABC transporter G family member 42-like [Nymphaea colorata]
Isoform0006464	-0.00319653	-0.00657936	--	XP_031492905.1 uncharacterized protein LOC116259302 [Nymphaea colorata]
Isoform0097623	-0.00282648	-0.00674659	CHLM	KAF3782096.1 Magnesium protoporphyrin IX methyltransferase [Nymphaea thermarum]
Isoform0020312	-0.00340547	-0.00647288	At5g56140	KAF3796843.1 KH domain-containing protein [Nymphaea thermarum]
Isoform0033120	-0.00229964	-0.00694309	THIC	XP_031491742.1 phosphomethylpyrimidine synthase, chloroplastic [Nymphaea colorata]
Isoform0018181	-0.00333646	-0.00650859	BAM9	XP_031498066.1 inactive beta-amylase 9-like [Nymphaea colorata]
Isoform0024448	-0.0035245	-0.00640846	RH8	XP_031486568.1 DEAD-box ATP-dependent RNA helicase 8-like [Nymphaea colorata]
Isoform0012232	-0.00157131	-0.00714276	PCMP-H77	XP_031475334.1 DDB1- and CUL4-associated factor 8-like isoform X1 [Nymphaea colorata]
Isoform0053078	-0.0024038	-0.00690702	NEAP2	KAF3790002.1 hypothetical protein EJ110_NYTH17448 [Nymphaea thermarum]
Isoform0053774	-0.00325561	-0.00654874	CBSX2	XP_031484170.1 CBS domain-containing protein CBSX1, chloroplastic-like [Nymphaea colorata]
Isoform0048764	-0.00309409	-0.00662624	CRY1	XP_031492191.1 cryptochrome-1 isoform X2 [Nymphaea colorata]
Isoform0102026	-0.0022798	-0.00694853	NEAP2	KAF3790002.1 hypothetical protein EJ110_NYTH17448 [Nymphaea thermarum]
Isoform0016177	-0.00202423	-0.00702692	TL20.3	XP_031502800.1 thylakoid lumenal protein TL20.3, chloroplastic [Nymphaea colorata]
Isoform0103295	0.00247161	0.00688225	At3g17800	XP_031493108.1 UV-B-induced protein At3g17800, chloroplastic-like [Nymphaea colorata]
Isoform0098135	0.0018698	0.00706936	ASK1	KAF3778958.1 Shaggy-related protein kinase alpha [Nymphaea thermarum]
Isoform0076187	-0.0028793	-0.00672154	OFUT7	XP_031492238.1 O-fucosyltransferase 7-like [Nymphaea colorata]
Isoform0075798	0.000992757	0.00724437	--	XP_031486696.1 uncharacterized protein LOC116255088 [Nymphaea colorata]
Isoform0084446	-0.00117576	-0.00721686	--	-
Isoform0047045	-0.00325261	-0.00654845	STA1	KAF3796194.1 STA1 protein [Nymphaea thermarum]
Isoform0028006	-0.000301851	-0.00730505	DGD1	KAF3788804.1 Digalactosyldiacylglycerol synthase 1 [Nymphaea thermarum]
Isoform0082680	-0.00267772	-0.00680324	At5g21040	XP_010243704.1 PREDICTED: F-box/WD-40 repeat-containing protein At5g21040 [Nelumbo nucifera]
Isoform0109535	-0.00291886	-0.00670326	BBX22	XP_031474108.1 B-box zinc finger protein 22 [Nymphaea colorata]
Isoform0078417	0.00168393	0.00711459	ABCG42	XP_031487459.1 ABC transporter G family member 42-like [Nymphaea colorata]
Isoform0015139	-0.00274094	-0.00677738	--	XP_031485705.1 uncharacterized protein LOC116254448 [Nymphaea colorata]
Isoform0005464	0.00141224	0.00717256	ABCG42	XP_031487459.1 ABC transporter G family member 42-like [Nymphaea colorata]
Isoform0067212	-0.00152645	-0.00714859	IRT3	XP_031473690.1 zinc transporter 4, chloroplastic-like [Nymphaea colorata]
Isoform0016760	-0.00302133	-0.0066561	At4g08350	XP_031488629.1 putative transcription elongation factor SPT5 homolog 1 [Nymphaea colorata]
Isoform0043519	0.00274861	0.00677306	SAG101	XP_031493331.1 uncharacterized protein LOC116259614 [Nymphaea colorata]
Isoform0090100	0.00160744	0.00713058	At3g17800	XP_031493108.1 UV-B-induced protein At3g17800, chloroplastic-like [Nymphaea colorata]
Isoform0067450	0.00168609	0.00711213	PUB12	KAF3795902.1 U-box domain-containing protein 12 [Nymphaea thermarum]
Isoform0089257	0.00296934	0.00667864	MKK9	KAF3785590.1 Mitogen-activated protein kinase kinase 7 [Nymphaea thermarum]
Isoform0100696	0.00180106	0.00708321	RPI2	XP_031478070.1 probable ribose-5-phosphate isomerase 2 [Nymphaea colorata]
Isoform0015836	0.00120324	0.00720882	PI4KG4	XP_031504288.1 phosphatidylinositol 4-kinase gamma 4-like [Nymphaea colorata]
Isoform0020781	0.00357852	0.0063721	RGA3	XP_031505891.1 disease resistance protein RGA2-like [Nymphaea colorata]
Isoform0030184	-0.00307456	-0.00662958	--	KAF3786566.1 hypothetical protein EJ110_NYTH25218 [Nymphaea thermarum]
Isoform0027182	-0.00230466	-0.00693457	MAX2A	XP_031504869.1 F-box/LRR-repeat MAX2 homolog A-like [Nymphaea colorata]
Isoform0096468	-0.00228769	-0.00694015	ZIP4	XP_031473690.1 zinc transporter 4, chloroplastic-like [Nymphaea colorata]
Isoform0105463	-0.00233298	-0.00692483	ZIP4	XP_031473690.1 zinc transporter 4, chloroplastic-like [Nymphaea colorata]
Isoform0047736	-0.00185691	-0.00706692	NEAP2	KAF3790002.1 hypothetical protein EJ110_NYTH17448 [Nymphaea thermarum]
Isoform0080228	0.00131829	0.00718668	ERD3	XP_031500865.1 probable methyltransferase PMT21 [Nymphaea colorata]
Isoform0093623	0.000855285	0.00725565	UBI11	VVA29242.1 PREDICTED: polyubiquitin [Prunus dulcis]
Isoform0107522	0.00229797	0.00693491	GDPD5	KAF3779213.1 Glycerophosphodiester phosphodiesterase [Nymphaea thermarum]
Isoform0103334	0.00260204	0.00682634	RPL4	XP_031486077.1 uncharacterized protein LOC116254679 [Nymphaea colorata]
Isoform0045905	-0.00241477	-0.0068946	NEAP2	KAF3790002.1 hypothetical protein EJ110_NYTH17448 [Nymphaea thermarum]
Isoform0056869	0.00168558	0.00710753	ME1	XP_031488676.1 NADP-dependent malic enzyme-like [Nymphaea colorata]
Isoform0026478	-0.000676179	-0.00727323	--	KAF3796637.1 Ribulose-1 bisphosphate carboxylase/oxygenase large subunit N-methyltransferase [Nymphaea thermarum]
Isoform0022916	-0.00276461	-0.00676084	--	KAF3776939.1 hypothetical protein EJ110_NYTH47179 [Nymphaea thermarum]
Isoform0049757	-0.00263436	-0.0068116	LARP6B	XP_031505137.1 la-related protein 6B-like isoform X1 [Nymphaea colorata]
Isoform0063892	-0.0014562	-0.00715655	--	XP_031498854.1 uncharacterized protein LOC116263305 isoform X2 [Nymphaea colorata]
Isoform0067684	-0.0032557	-0.00653711	--	XP_031480880.1 trithorax group protein osa-like [Nymphaea colorata]
Isoform0033475	-0.00244494	-0.00688153	ISPF	KAF3796652.1 2-C-methyl-D-erythritol 2-4-cyclodiphosphate synthase [Nymphaea thermarum]
Isoform0038238	-0.00332089	-0.00650387	CBSX2	XP_031484170.1 CBS domain-containing protein CBSX1, chloroplastic-like [Nymphaea colorata]
Isoform0015901	0.000942285	0.00724149	PCMP-E85	XP_031483698.1 thylakoidal processing peptidase 1, chloroplastic-like [Nymphaea colorata]
Isoform0035248	-0.00286979	-0.0067147	PRR95	XP_031497868.1 two-component response regulator-like APRR5 [Nymphaea colorata]
Isoform0032870	-0.00167378	-0.00710758	ATG7	KAF3773489.1 Ubiquitin-like modifier-activating enzyme [Nymphaea thermarum]
Isoform0015997	0.000730582	0.007265	--	KAF3782201.1 Glycine-rich protein A3 [Nymphaea thermarum]
Isoform0019169	-0.00083025	-0.00725383	Xyl1	XP_031491816.1 beta-xylosidase/alpha-L-arabinofuranosidase 1-like [Nymphaea colorata]
Isoform0078110	-0.00278397	-0.00674955	NAC029	XP_031477971.1 NAC domain-containing protein 2 [Nymphaea colorata]
Isoform0090162	0.000196906	0.00729849	DURF2	KAF3787164.1 E3 ubiquitin-protein ligase [Nymphaea thermarum]
Isoform0046406	-0.00169446	-0.00710176	BUD13	XP_031504520.1 BUD13 homolog [Nymphaea colorata]
Isoform0010900	-0.00132603	-0.00717953	NEAP2	KAF3790002.1 hypothetical protein EJ110_NYTH17448 [Nymphaea thermarum]
Isoform0078117	-0.00286428	-0.00671537	abkC	XP_031476015.1 uncharacterized aarF domain-containing protein kinase 2-like isoform X1 [Nymphaea colorata]
Isoform0014575	-0.00336377	-0.0064794	BAM9	XP_031498066.1 inactive beta-amylase 9-like [Nymphaea colorata]
Isoform0007274	-0.00311228	-0.0066038	RVE6	XP_031489258.1 uncharacterized protein LOC116256869 [Nymphaea colorata]
Isoform0074526	-0.00338401	-0.00646876	psbN	RWR77565.1 NADH-ubiquinone reductase complex 1 MLRQ subunit-like protein [Cinnamomum micranthum f. kanehirae]
Isoform0031616	-0.0029092	-0.00669566	PI4KG7	XP_031479273.1 phosphatidylinositol 4-kinase gamma 5-like [Nymphaea colorata]
Isoform0099710	-0.00250546	-0.00685668	--	XP_031485705.1 uncharacterized protein LOC116254448 [Nymphaea colorata]
Isoform0069473	-0.00325744	-0.00653274	abkC	XP_031476015.1 uncharacterized aarF domain-containing protein kinase 2-like isoform X1 [Nymphaea colorata]
Isoform0046549	-0.00340547	-0.00645656	RCF3	XP_031495849.1 RNA-binding KH domain-containing protein RCF3 isoform X1 [Nymphaea colorata]
Isoform0099637	-0.000964966	-0.00723551	--	-
Isoform0105965	-0.00178116	-0.00707857	DOF5.7	KAF3775216.1 Dof zinc finger protein DOF5-7 [Nymphaea thermarum]
Isoform0053655	-0.00029322	-0.00729322	DGD1	XP_031504053.1 digalactosyldiacylglycerol synthase 1, chloroplastic [Nymphaea colorata]
Isoform0019161	-0.00346505	-0.00642411	HHO3	XP_031478311.1 transcription factor HHO3-like [Nymphaea colorata]
Isoform0054092	-0.00214619	-0.00697616	OR23	XP_031474232.1 F-box/kelch-repeat protein OR23 isoform X2 [Nymphaea colorata]
Isoform0073404	-0.00335644	-0.00648127	YDA	XP_031504164.1 mitogen-activated protein kinase kinase kinase 3-like [Nymphaea colorata]
Isoform0088561	0.000318025	0.0072914	--	KAF3786140.1 hypothetical protein EJ110_NYTH26093 [Nymphaea thermarum]
Isoform0047167	-0.00286417	-0.00671235	LUG	XP_031487916.1 transcriptional corepressor LEUNIG-like isoform X1 [Nymphaea colorata]
Isoform0056099	-0.00224101	-0.00694515	AEL1	XP_020272607.1 protein AE7-like 1 [Asparagus officinalis]
Isoform0024797	-0.00179566	-0.00707327	HUB2	XP_031497916.1 E3 ubiquitin-protein ligase BRE1-like 2 [Nymphaea colorata]
Isoform0019036	-0.000594248	-0.0072732	CD4B	XP_031476765.1 chaperone protein ClpC1, chloroplastic [Nymphaea colorata]
Isoform0028453	-0.000817838	-0.00725138	--	XP_031273502.1 uncharacterized protein LOC116131962 [Pistacia vera]
Isoform0030689	-0.00219003	-0.00696092	TL20.3	KAF3795265.1 Thylakoid lumenal protein [Nymphaea thermarum]
Isoform0092016	0.00180622	0.00706983	NPF6.3	XP_031483299.1 protein NRT1/ PTR FAMILY 6.3-like [Nymphaea colorata]
Isoform0101367	-0.00236746	-0.00690196	BZIP44	THU52993.1 hypothetical protein C4D60_Mb10t09760 [Musa balbisiana]
Isoform0054222	0.00251928	0.00684791	EBF1	KAF3788200.1 EIN3-binding F-box protein 1 [Nymphaea thermarum]
Isoform0018994	-0.00249485	-0.00685649	--	KAF3794557.1 hypothetical protein EJ110_NYTH07104 [Nymphaea thermarum]
Isoform0079223	0.00192686	0.00703608	VPS28-2	XP_031477914.1 vacuolar protein sorting-associated protein 28 homolog 2-like [Nymphaea colorata]
Isoform0025309	-0.00270822	-0.00677378	THIC	XP_031491742.1 phosphomethylpyrimidine synthase, chloroplastic [Nymphaea colorata]
Isoform0103116	-0.000984946	-0.0072273	--	KAF3785984.1 hypothetical protein EJ110_NYTH23999 [Nymphaea thermarum]
Isoform0077447	0.00183995	0.00705823	UBI11	KAF3975233.1 hypothetical protein CMV_001505 [Castanea mollissima]
Isoform0035075	0.00289281	0.00669591	--	XP_031476689.1 uncharacterized protein LOC116248182 [Nymphaea colorata]
Isoform0082673	-0.00230161	-0.00692122	--	XP_031487199.1 uncharacterized protein LOC116255495 [Nymphaea colorata]
Isoform0027361	-0.0026393	-0.00679958	SVR3	KAF3782828.1 GTP-binding protein TypA/BipA [Nymphaea thermarum]
Isoform0086835	-0.00281828	-0.00672703	NAC098	KAF3786407.1 CUP-SHAPED COTYLEDON 2 protein [Nymphaea thermarum]
Isoform0080974	0.00145138	0.00714745	G6PD2	KAF3795453.1 Glucose-6-phosphate 1-dehydrogenase [Nymphaea thermarum]
Isoform0039639	0.000958352	0.00722996	ABCG36	XP_031487459.1 ABC transporter G family member 42-like [Nymphaea colorata]
Isoform0108172	-0.00302071	-0.00663812	--	XP_031476674.1 uncharacterized protein LOC116248171 isoform X2 [Nymphaea colorata]
Isoform0081374	0.00158653	0.00711815	--	KAF3772655.1 TIFY 10b protein [Nymphaea thermarum]
Isoform0090860	-0.00253031	-0.00683945	--	XP_031492098.1 uncharacterized protein LOC116258805 isoform X2 [Nymphaea colorata]
Isoform0059339	-0.00331351	-0.00649622	At5g21040	XP_010243704.1 PREDICTED: F-box/WD-40 repeat-containing protein At5g21040 [Nelumbo nucifera]
Isoform0031902	-0.0011067	-0.0072078	At3g10130	KAF3772919.1 Heme-binding-like protein [Nymphaea thermarum]
Isoform0091149	-0.00351174	-0.00639071	At3g27390	XP_031493430.1 uncharacterized membrane protein At3g27390 isoform X3 [Nymphaea colorata]
Isoform0103759	-0.00287441	-0.00670129	SWI3B	KAF3777636.1 SWI/SNF complex subunit [Nymphaea thermarum]
Isoform0005155	0.00149639	0.00713638	ABCG42	XP_031487459.1 ABC transporter G family member 42-like [Nymphaea colorata]
Isoform0068260	-0.00323821	-0.00653259	--	XP_031475364.1 uncharacterized protein LOC116247353 isoform X2 [Nymphaea colorata]
Isoform0058366	-0.00333986	-0.0064809	GAI1	KAF3781114.1 DELLA protein [Nymphaea thermarum]
Isoform0041735	-0.00246126	-0.00686286	BUD13	XP_031504520.1 BUD13 homolog [Nymphaea colorata]
Isoform0063216	0.00161523	0.00710933	UBI11	KAF3975233.1 hypothetical protein CMV_001505 [Castanea mollissima]
Isoform0032001	-0.00126679	-0.00717953	COX11	KAF3781422.1 Cytochrome c oxidase assembly protein [Nymphaea thermarum]
Isoform0066726	-0.000435562	-0.00727733	DGD1	XP_031504053.1 digalactosyldiacylglycerol synthase 1, chloroplastic [Nymphaea colorata]
Isoform0060901	0.00202547	0.00700308	WAV3	XP_031502920.1 E3 ubiquitin-protein ligase WAV3-like [Nymphaea colorata]
Isoform0055710	-0.00166981	-0.00709613	pol	XP_031502673.1 uncharacterized protein K02A2.6-like [Nymphaea colorata]
Isoform0069516	0.00256386	0.0068227	NPF6.3	KAF3783532.1 NRT1-PTR FAMILY 6-3 protein [Nymphaea thermarum]
Isoform0082735	-0.00137627	-0.00715723	--	-
Isoform0076002	-0.00195768	-0.00702032	--	-
Isoform0095457	-0.00283218	-0.00671493	RVE1	XP_031495071.1 flocculation protein FLO11-like [Nymphaea colorata]
Isoform0107135	-0.00276152	-0.00674411	--	KAF3779850.1 Pentatricopeptide repeat-containing protein [Nymphaea thermarum]
Isoform0007825	-0.00335198	-0.00647076	KEG	KAF3794340.1 E3 ubiquitin-protein ligase [Nymphaea thermarum]
Isoform0039121	-0.00235831	-0.00689507	--	XP_031485705.1 uncharacterized protein LOC116254448 [Nymphaea colorata]
Isoform0026988	-0.00154274	-0.00712187	Tcp11l1	XP_031504051.1 uncharacterized protein LOC116266804 [Nymphaea colorata]
Isoform0059789	0.00166621	0.00709368	UBI11	KAF3975233.1 hypothetical protein CMV_001505 [Castanea mollissima]
Isoform0069577	-0.00243012	-0.0068695	CATHB2	XP_031498704.1 cathepsin B-like protease 2 isoform X2 [Nymphaea colorata]
Isoform0082098	0.00187567	0.00704088	ERDJ3A	XP_031488950.1 dnaJ protein ERDJ3A [Nymphaea colorata]
Isoform0079625	-0.00121568	-0.00718393	At4g11680	XP_031494544.1 E3 ubiquitin-protein ligase At1g63170-like [Nymphaea colorata]
Isoform0025513	-0.000623569	-0.00725905	--	-
Isoform0013010	-0.00253323	-0.00683105	At4g24930	KAF3795468.1 NUCLEAR FUSION DEFECTIVE 4 protein [Nymphaea thermarum]
Isoform0060786	0.0018273	0.00705245	ME6	XP_031488676.1 NADP-dependent malic enzyme-like [Nymphaea colorata]
Isoform0053130	-0.00346781	-0.00640659	Os03g0733400	XP_031489176.1 zinc finger BED domain-containing protein RICESLEEPER 2-like [Nymphaea colorata]
Isoform0016154	0.00190043	0.00703264	FTIP3	XP_031484289.1 FT-interacting protein 7-like [Nymphaea colorata]
Isoform0021538	0.00176654	0.00706695	TMK1	XP_031485099.1 receptor protein kinase TMK1-like [Nymphaea colorata]
Isoform0096376	0.00126337	0.00717384	RBOHC	XP_031475942.1 respiratory burst oxidase homolog protein C [Nymphaea colorata]
Isoform0078624	-0.00120329	-0.00718416	UGE-1	KAF3792392.1 UDP-glucose 4-epimerase [Nymphaea thermarum]
Isoform0058122	-0.0033634	-0.00646085	ENY	XP_031494802.1 zinc finger protein GAI-ASSOCIATED FACTOR 1-like [Nymphaea colorata]
Isoform0112117	-0.00334894	-0.0064682	FLZ14	KAF3781857.1 hypothetical protein EJ110_NYTH35643 [Nymphaea thermarum]
Isoform0047714	-0.00304122	-0.00661836	TIF3A1	XP_031475809.1 eukaryotic translation initiation factor 3 subunit A [Nymphaea colorata]
Isoform0036552	-0.00229444	-0.00691277	--	KAF3794398.1 Paladin protein [Nymphaea thermarum]
Isoform0005121	-0.00337481	-0.0064541	PEPKR2	XP_031497775.1 serine/threonine-protein kinase PEPKR2 [Nymphaea colorata]
Isoform0039424	-0.00260739	-0.00680025	VPS25	KAE8023323.1 hypothetical protein FH972_009033 [Carpinus fangiana]
Isoform0012014	-0.00337085	-0.00645541	--	-
Isoform0109358	0.00326677	0.00650836	--	XP_031486077.1 uncharacterized protein LOC116254679 [Nymphaea colorata]
Isoform0012102	-0.00200527	-0.00700061	NEAP2	KAF3790002.1 hypothetical protein EJ110_NYTH17448 [Nymphaea thermarum]
Isoform0039388	-0.00338239	-0.00644895	MYOB4	XP_031490101.1 myosin-binding protein 1-like isoform X1 [Nymphaea colorata]
Isoform0081480	0.00302469	0.00662422	CPK5	XP_031476660.1 calcium-dependent protein kinase 25-like [Nymphaea colorata]
Isoform0055353	-0.00235423	-0.00689075	TL20.3	KAF3795265.1 Thylakoid lumenal protein [Nymphaea thermarum]
Isoform0025980	-0.00191016	-0.00702663	--	XP_031483700.1 uncharacterized protein LOC116253085 isoform X2 [Nymphaea colorata]
Isoform0065358	-0.00329557	-0.00649308	KEG	KAF3794340.1 E3 ubiquitin-protein ligase [Nymphaea thermarum]
Isoform0028917	-0.00278027	-0.00672977	RVE1	XP_031495071.1 flocculation protein FLO11-like [Nymphaea colorata]
Isoform0016861	0.00190445	0.00702793	ADT6	KAF3795633.1 U-box domain-containing protein 4 [Nymphaea thermarum]
Isoform0006373	-0.00349607	-0.00638686	APSR1	KAF3796709.1 hypothetical protein EJ110_NYTH00941 [Nymphaea thermarum]
Isoform0097648	0.001247	0.0071731	At2g27500	KAF3791595.1 Glucan endo-1-3-beta-glucosidase 14 [Nymphaea thermarum]
Isoform0040453	-0.00320164	-0.00653881	--	XP_031482871.1 uncharacterized protein LOC116252626 isoform X1 [Nymphaea colorata]
Isoform0005003	0.00153238	0.00711695	ABCG42	XP_031487459.1 ABC transporter G family member 42-like [Nymphaea colorata]
Isoform0008120	-0.00154189	-0.00711488	PHYA	KAF3787387.1 Phytochrome type [Nymphaea thermarum]
Isoform0006042	-0.0036465	-0.00630081	NAC074	KAF3794794.1 NAC domain-containing protein 74 [Nymphaea thermarum]
Isoform0087449	-0.00177804	-0.00705928	ZIP4	XP_031473690.1 zinc transporter 4, chloroplastic-like [Nymphaea colorata]
Isoform0034771	-0.00109622	-0.00719593	THIC	XP_031491742.1 phosphomethylpyrimidine synthase, chloroplastic [Nymphaea colorata]
Isoform0087355	-0.00312922	-0.00657189	FREE1	XP_031495040.1 protein FREE1 [Nymphaea colorata]
Isoform0047106	0.000610072	0.0072532	MMDH	KAF3788384.1 malate dehydrogenase [Nymphaea thermarum]
Isoform0106286	0.00145391	0.00713185	BPS1	XP_031482997.1 UPF0496 protein 4-like [Nymphaea colorata]
Isoform0093613	0.00154793	0.00711202	--	XP_031493386.1 uncharacterized protein LOC116259661 isoform X1 [Nymphaea colorata]
Isoform0074441	0.00106033	0.00720053	HSP70	XP_020113771.1 heat shock cognate 70 kDa protein 2-like [Ananas comosus]
Isoform0100726	-0.00102031	-0.007206	--	-
Isoform0055275	-0.00254255	-0.00681886	--	XP_031485705.1 uncharacterized protein LOC116254448 [Nymphaea colorata]
Isoform0062117	-0.00127399	-0.00716471	Tcp11l1	XP_031504051.1 uncharacterized protein LOC116266804 [Nymphaea colorata]
Isoform0108262	-0.00172685	-0.00706905	LBD40	KAF3788851.1 LOB domain-containing protein 41 [Nymphaea thermarum]
Isoform0088123	0.00259006	0.00680025	MSK-3	KAF3778958.1 Shaggy-related protein kinase alpha [Nymphaea thermarum]
Isoform0011828	-0.00313421	-0.00656675	PLDZETA1	XP_031497847.1 phospholipase D zeta 1-like [Nymphaea colorata]
Isoform0054849	0.000308334	0.00726974	RAP2-13	KAF3785469.1 Ethylene-responsive transcription factor [Nymphaea thermarum]
Isoform0106227	-0.00247492	-0.00684223	IRT3	XP_031473690.1 zinc transporter 4, chloroplastic-like [Nymphaea colorata]
Isoform0068424	0.00272247	0.00674755	ERD3	XP_031500865.1 probable methyltransferase PMT21 [Nymphaea colorata]
Isoform0030503	0.00122401	0.00717236	ABCG42	XP_031487459.1 ABC transporter G family member 42-like [Nymphaea colorata]
Isoform0096212	-0.00207036	-0.00697518	CYP76B10	XP_031498908.1 geraniol 8-hydroxylase-like isoform X2 [Nymphaea colorata]
Isoform0054650	-0.0014679	-0.00712612	DDB_G0283291	KAF3791848.1 putative iron/ascorbate oxidoreductase [Nymphaea thermarum]
Isoform0006461	-0.00196086	-0.00700652	Tcp11l1	XP_031504051.1 uncharacterized protein LOC116266804 [Nymphaea colorata]
Isoform0040875	-0.00306176	-0.00660013	--	XP_031479736.1 uncharacterized protein LOC116250270 isoform X1 [Nymphaea colorata]
Isoform0069048	-0.00149046	-0.00712137	UGE-1	KAF3792392.1 UDP-glucose 4-epimerase [Nymphaea thermarum]
Isoform0077829	-0.00247428	-0.00684184	ZIP4	XP_031473690.1 zinc transporter 4, chloroplastic-like [Nymphaea colorata]
Isoform0021615	-0.00356096	-0.00634427	--	XP_031485705.1 uncharacterized protein LOC116254448 [Nymphaea colorata]
Isoform0108096	-0.000806639	-0.00723036	--	-
Isoform0056442	-0.00295758	-0.00664679	--	-
Isoform0001896	-0.00329696	-0.00648509	KEG	KAF3794340.1 E3 ubiquitin-protein ligase [Nymphaea thermarum]
Isoform0083953	0.000644147	0.00724647	NAC014	KAF3789241.1 NTM1-like 9 protein [Nymphaea thermarum]
Isoform0018442	-0.00110737	-0.00719024	THIC	XP_031491742.1 phosphomethylpyrimidine synthase, chloroplastic [Nymphaea colorata]
Isoform0089612	-0.00202711	-0.00698675	UGE-2	KAF3792392.1 UDP-glucose 4-epimerase [Nymphaea thermarum]
Isoform0067381	-0.00105561	-0.00719785	THIC	XP_031491742.1 phosphomethylpyrimidine synthase, chloroplastic [Nymphaea colorata]
Isoform0079713	0.00324202	0.00651237	CPK19	XP_031490865.1 calcium-dependent protein kinase 2-like [Nymphaea colorata]
Isoform0100734	-0.00200926	-0.00699173	ACR9	XP_031486405.1 ACT domain-containing protein ACR9-like [Nymphaea colorata]
Isoform0045561	-0.00193843	-0.00701167	THIC	XP_031491742.1 phosphomethylpyrimidine synthase, chloroplastic [Nymphaea colorata]
Isoform0011545	0.00206662	0.00697494	L6	XP_031478195.1 uncharacterized protein LOC116249162 [Nymphaea colorata]
Isoform0091842	-0.00218212	-0.0069396	UGE-2	KAF3792392.1 UDP-glucose 4-epimerase [Nymphaea thermarum]
Isoform0019862	0.000506008	0.00725691	SAG101	XP_031493331.1 uncharacterized protein LOC116259614 [Nymphaea colorata]
Isoform0108287	-0.00161207	-0.00709334	--	XP_031495071.1 flocculation protein FLO11-like [Nymphaea colorata]
Isoform0060043	0.000355369	0.00726542	--	XP_031498681.1 uncharacterized protein LOC116263165 [Nymphaea colorata]
Isoform0010522	-0.000554613	-0.00725285	DGD1	KAF3788804.1 Digalactosyldiacylglycerol synthase 1 [Nymphaea thermarum]
Isoform0040445	0.00335689	0.00645305	PK1	XP_031483105.1 putative receptor protein kinase ZmPK1 [Nymphaea colorata]
Isoform0092097	0.00122916	0.00716935	CID11	XP_031495088.1 polyadenylate-binding protein-interacting protein 11-like isoform X1 [Nymphaea colorata]
Isoform0012695	0.00182394	0.00704153	ABCG42	XP_031487459.1 ABC transporter G family member 42-like [Nymphaea colorata]
Isoform0066715	-0.00337558	-0.0064429	GAI1	KAF3781114.1 DELLA protein [Nymphaea thermarum]
Isoform0041241	-0.00121994	-0.00717025	HPD	XP_031505395.1 4-hydroxyphenylpyruvate dioxygenase [Nymphaea colorata]
Isoform0067582	-0.000520456	-0.0072546	--	-
Isoform0046613	-0.00318247	-0.00653926	HD16	XP_031496446.1 casein kinase 1-like protein HD16 isoform X2 [Nymphaea colorata]
Isoform0001970	-0.000683495	-0.00724002	GLT1	XP_031504266.1 glutamate synthase 1 [NADH], chloroplastic isoform X1 [Nymphaea colorata]
Isoform0078379	-0.00197667	-0.00699835	HCF244	XP_031495669.1 protein HIGH CHLOROPHYLL FLUORESCENCE PHENOTYPE 244, chloroplastic isoform X1 [Nymphaea colorata]
Isoform0050482	-0.000524423	-0.00725286	--	XP_031502334.1 SET and MYND domain-containing protein 4 isoform X1 [Nymphaea colorata]
Isoform0025147	-0.00255851	-0.00680671	RVE1	XP_031495071.1 flocculation protein FLO11-like [Nymphaea colorata]
Isoform0108594	0.00247564	0.00683706	Os03g0268000	XP_031485566.1 serine/threonine-protein phosphatase PP1 isozyme 2-like [Nymphaea colorata]
Isoform0085204	-0.00361989	-0.00630637	wdr70	XP_031486084.1 WD repeat-containing protein 70 [Nymphaea colorata]
Isoform0044333	-0.000174424	-0.00726935	NRPB4	KAD7478443.1 hypothetical protein E3N88_01579 [Mikania micrantha]
Isoform0005049	-0.00362127	-0.00630494	NAC074	KAF3794794.1 NAC domain-containing protein 74 [Nymphaea thermarum]
Isoform0101260	-0.00346408	-0.00639247	TLP1	XP_031476671.1 thaumatin-like protein 1 [Nymphaea colorata]
Isoform0055009	0.00320074	0.00652786	--	XP_031474635.1 uncharacterized protein LOC116246874 isoform X1 [Nymphaea colorata]
Isoform0110730	-0.00236895	-0.00687308	At2g38640	KAF3793883.1 LURP-one-related 8 protein [Nymphaea thermarum]
Isoform0022904	0.00234913	0.00687978	FTIP3	XP_031484289.1 FT-interacting protein 7-like [Nymphaea colorata]
Isoform0006097	-0.00315134	-0.00655121	pald1	KAF3794398.1 Paladin protein [Nymphaea thermarum]
Isoform0003637	-0.000153521	-0.00726811	Xyl1	KAF3786848.1 Beta-xylosidase/alpha-L-arabinofuranosidase 2 [Nymphaea thermarum]
Isoform0086224	0.00245436	0.00684229	APX1	XP_031477644.1 L-ascorbate peroxidase, cytosolic-like [Nymphaea colorata]
Isoform0031906	-0.00281006	-0.0067039	BRE1B	XP_031497916.1 E3 ubiquitin-protein ligase BRE1-like 2 [Nymphaea colorata]
Isoform0009649	0.00341959	0.00641426	HAR1	XP_031488016.1 receptor-like protein kinase HSL1 [Nymphaea colorata]
Isoform0019314	-0.00270186	-0.00674776	Wdr70	KAF3782276.1 WD repeat-containing protein 70 [Nymphaea thermarum]
Isoform0082291	0.00147996	0.00711621	DURF2	XP_031488828.1 probable E3 ubiquitin-protein ligase RHC2A [Nymphaea colorata]
Isoform0000806	-0.00162791	-0.00708329	SAC3B	XP_031494759.1 SAC3 family protein B isoform X1 [Nymphaea colorata]
Isoform0002104	0.00237717	0.00686809	ABCG42	XP_031487459.1 ABC transporter G family member 42-like [Nymphaea colorata]
Isoform0071414	0.00187911	0.00702068	UBI11	KAF3975233.1 hypothetical protein CMV_001505 [Castanea mollissima]
Isoform0049383	-0.00324811	-0.00650151	AEL1	XP_020272607.1 protein AE7-like 1 [Asparagus officinalis]
Isoform0083490	-0.00345791	-0.00639236	--	KAF3780970.1 hypothetical protein EJ110_NYTH37927 [Nymphaea thermarum]
Isoform0087423	-0.00209965	-0.00695772	NEAP2	KAF3790002.1 hypothetical protein EJ110_NYTH17448 [Nymphaea thermarum]
Isoform0035703	-0.00337303	-0.00643732	MED26B	XP_031473173.1 probable mediator of RNA polymerase II transcription subunit 26b [Nymphaea colorata]
Isoform0023672	-0.00122097	-0.00716416	THIC	KAF3796888.1 Phosphomethylpyrimidine synthase [Nymphaea thermarum]
Isoform0015808	0.00119599	0.00716806	ABCG42	XP_031487459.1 ABC transporter G family member 42-like [Nymphaea colorata]
Isoform0018690	-0.000774256	-0.00722556	--	-
Isoform0039173	-0.00103364	-0.00719272	At5g19025	KAF3789337.1 Uncharacterized protein EJ110_NYTH18708 [Nymphaea thermarum]
Isoform0008754	-0.00360265	-0.00631053	KEG	KAF3794340.1 E3 ubiquitin-protein ligase [Nymphaea thermarum]
Isoform0063760	-0.00318472	-0.00653139	FTSZ2-2	KAF3791592.1 hypothetical protein EJ110_NYTH14044 [Nymphaea thermarum]
Isoform0103196	-0.000369825	-0.00725699	--	XP_031483980.1 uncharacterized protein LOC116253343 [Nymphaea colorata]
Isoform0087147	-0.00242667	-0.00684911	NAC029	XP_031477971.1 NAC domain-containing protein 2 [Nymphaea colorata]
Isoform0013259	-0.00341994	-0.00641047	--	XP_031503994.1 uncharacterized protein LOC116266779 [Nymphaea colorata]
Isoform0001774	0.00126346	0.00715488	ABCG42	XP_031487459.1 ABC transporter G family member 42-like [Nymphaea colorata]
Isoform0006058	-0.0034775	-0.00637923	--	XP_031484453.1 uncharacterized protein At4g13200, chloroplastic [Nymphaea colorata]
Isoform0028047	-0.00207377	-0.00696324	KING1	KAF3787124.1 SNF1-related protein kinase regulatory subunit gamma-1 [Nymphaea thermarum]
Isoform0071412	0.00245844	0.00683661	At4g24290	XP_031492946.1 MACPF domain-containing protein At4g24290 [Nymphaea colorata]
Isoform0039555	-0.00340848	-0.00641504	RE1	VVV74973.1 unnamed protein product, partial [Nymphaea colorata]
Isoform0105663	-0.00352953	-0.00634918	DREB2A	KAF3793243.1 Dehydration-responsive element-binding protein 2A [Nymphaea thermarum]
Isoform0034391	-0.002736	-0.00672925	PI4KG7	XP_031479273.1 phosphatidylinositol 4-kinase gamma 5-like [Nymphaea colorata]
Isoform0096451	-0.00200858	-0.00698087	ZIP4	XP_031473690.1 zinc transporter 4, chloroplastic-like [Nymphaea colorata]
Isoform0084769	-0.00362484	-0.00629499	KEG	KAF3794340.1 E3 ubiquitin-protein ligase [Nymphaea thermarum]
Isoform0023701	0.00307893	0.00657916	--	XP_031476350.1 uncharacterized protein LOC116247982 isoform X2 [Nymphaea colorata]
Isoform0081545	-0.00322332	-0.00650955	TOA1	XP_031484206.1 transcription initiation factor IIA subunit 1-like isoform X3 [Nymphaea colorata]
Isoform0005909	-0.00336235	-0.00643868	PPC6-1	KAF3776760.1 putative protein phosphatase 2C 33 [Nymphaea thermarum]
Isoform0084985	0.00311152	0.00656341	PHT1-3	XP_031483363.1 probable inorganic phosphate transporter 1-3 [Nymphaea colorata]
Isoform0062017	-0.00369137	-0.00625566	--	XP_031485705.1 uncharacterized protein LOC116254448 [Nymphaea colorata]
Isoform0081908	0.000245656	0.00725911	BAM1	KAF3793467.1 Beta-amylase 1 [Nymphaea thermarum]
Isoform0099643	0.00151563	0.00710336	UBI11	XP_023742764.1 polyubiquitin-like [Lactuca sativa]
Isoform0100348	-0.0036348	-0.0062882	TIL	XP_031481504.1 temperature-induced lipocalin-1 [Nymphaea colorata]
Isoform0063418	-0.00260062	-0.00678155	ECT2	KAF3781514.1 YTH domain-containing family protein 1 [Nymphaea thermarum]
Isoform0090426	0.000460056	0.00724797	METK1	XP_031497746.1 S-adenosylmethionine synthase 1 [Nymphaea colorata]
Isoform0003196	0.0016509	0.00707239	At3g15890	KAF3794336.1 PTI1-like tyrosine-protein kinase [Nymphaea thermarum]
Isoform0095640	0.00145001	0.00711594	ABCG36	XP_031487459.1 ABC transporter G family member 42-like [Nymphaea colorata]
Isoform0106708	0.00108982	0.00717991	STR6	XP_031493903.1 dihydrofolate reductase-like [Nymphaea colorata]
Isoform0082205	-0.00303309	-0.00659821	ABC1	XP_031485363.1 protein ABC transporter 1, mitochondrial [Nymphaea colorata]
Isoform0002715	-0.00359889	-0.0063073	TPR2	XP_031502017.1 protein TOPLESS-RELATED PROTEIN 2-like isoform X1 [Nymphaea colorata]
Isoform0002020	-0.00323409	-0.00650188	EDRF1	XP_031496966.1 uncharacterized protein LOC116262066 [Nymphaea colorata]
Isoform0105812	-0.00333739	-0.00644946	NAC098	KAF3786407.1 CUP-SHAPED COTYLEDON 2 protein [Nymphaea thermarum]
Isoform0045467	0.00116997	0.00716687	LECRKS1	KAF3793645.1 L-type lectin-domain containing receptor kinase S-1 [Nymphaea thermarum]
Isoform0039747	-0.00311778	-0.00655783	HAK13	XP_031505193.1 probable potassium transporter 13 [Nymphaea colorata]
Isoform0068155	-0.00303049	-0.00659843	Os01g0911100	XP_031480473.1 DEAD-box ATP-dependent RNA helicase 20-like [Nymphaea colorata]
Isoform0001708	0.000724071	0.0072247	ABCG42	XP_031487459.1 ABC transporter G family member 42-like [Nymphaea colorata]
Isoform0014436	-0.00369942	-0.00624762	HD16	XP_031496436.1 casein kinase 1-like protein HD16 isoform X1 [Nymphaea colorata]
Isoform0111644	0.00286541	0.00667134	BPA1	KAF3786186.1 Binding partner of ACD11 1 [Nymphaea thermarum]
Isoform0039587	0.00325273	0.00649128	esyt2-a	XP_031495210.1 tricalbin-3-like [Nymphaea colorata]
Isoform0008524	-0.00252813	-0.00680625	IRT3	XP_031473690.1 zinc transporter 4, chloroplastic-like [Nymphaea colorata]
Isoform0049864	0.00101127	0.00718932	CPR	KAF3786486.1 NADPH--cytochrome P450 reductase [Nymphaea thermarum]
Isoform0009799	0.000636877	0.00723211	ALA1	KAF3796595.1 Phospholipid-transporting ATPase 1 [Nymphaea thermarum]
Isoform0018741	-0.000915139	-0.00720173	SKIP35	XP_031479454.1 ankyrin repeat protein SKIP35-like [Nymphaea colorata]
Isoform0017606	-0.00109653	-0.00717588	SEC31B	XP_031505139.1 protein transport protein SEC31 homolog B-like isoform X1 [Nymphaea colorata]
Isoform0088805	-0.00102163	-0.00718666	EFL4	XP_031499080.1 protein ELF4-LIKE 4-like [Nymphaea colorata]
Isoform0046958	-0.00284859	-0.00667637	PP2A10	XP_031482594.1 protein PHLOEM PROTEIN 2-LIKE A10-like [Nymphaea colorata]
Isoform0095723	0.00184474	0.00702018	CAND7	XP_031495152.1 protein CANDIDATE G-PROTEIN COUPLED RECEPTOR 7 [Nymphaea colorata]
Isoform0102733	-0.00219107	-0.00691972	CYP76B10	XP_031498908.1 geraniol 8-hydroxylase-like isoform X2 [Nymphaea colorata]
Isoform0000543	-0.00375059	-0.00621411	TIC	KAF3787265.1 TIME FOR COFFEE protein [Nymphaea thermarum]
Isoform0033766	0.00108456	0.00717661	SAG101	XP_031493331.1 uncharacterized protein LOC116259614 [Nymphaea colorata]
Isoform0041699	-0.00250704	-0.00681127	LUG	XP_031487916.1 transcriptional corepressor LEUNIG-like isoform X1 [Nymphaea colorata]
Isoform0049380	-0.00347428	-0.00637224	--	CAC95126.1 gag-pol polyprotein [Populus deltoides]
Isoform0021335	-0.00226052	-0.00689666	--	KAF3792364.1 hypothetical protein EJ110_NYTH00546 [Nymphaea thermarum]
Isoform0050235	-0.0029168	-0.00664547	ISU1	XP_031477564.1 iron-sulfur cluster assembly protein 1-like [Nymphaea colorata]
Isoform0041276	-0.00351802	-0.00634763	Os05g0457200	XP_031484462.1 probable protein phosphatase 2C 24 isoform X1 [Nymphaea colorata]
Isoform0029010	-0.000173618	-0.00725505	DGD1	XP_031504053.1 digalactosyldiacylglycerol synthase 1, chloroplastic [Nymphaea colorata]
Isoform0097914	0.00296848	0.00662181	LRR1	XP_031484430.1 leucine-rich repeat protein 1-like [Nymphaea colorata]
Isoform0070713	0.00196693	0.0069849	CPK19	XP_031490865.1 calcium-dependent protein kinase 2-like [Nymphaea colorata]
Isoform0051512	-0.0010831	-0.00717484	--	KAF3791045.1 hypothetical protein EJ110_NYTH15239 [Nymphaea thermarum]
Isoform0021197	-0.00215634	-0.00692831	--	XP_031484204.1 transcription initiation factor IIA subunit 1-like isoform X1 [Nymphaea colorata]
Isoform0058270	-0.00326877	-0.00647812	--	XP_031477529.1 uncharacterized protein LOC116248719 [Nymphaea colorata]
Isoform0021663	-0.00306414	-0.00657705	RVE1	XP_031495071.1 flocculation protein FLO11-like [Nymphaea colorata]
Isoform0065573	-0.00335446	-0.00643337	AP2-5	XP_031481071.1 APETALA2-like protein 5 isoform X2 [Nymphaea colorata]
Isoform0080995	-2.80281e-05	-0.00725499	TSJT1	XP_031475753.1 stem-specific protein TSJT1 [Nymphaea colorata]
Isoform0053556	-0.00299558	-0.00660753	Polr3e	XP_031502601.1 DNA-directed RNA polymerase III subunit RPC5 [Nymphaea colorata]
Isoform0004396	-0.00195072	-0.00698758	SPPL2	XP_031479017.1 signal peptide peptidase-like 2 [Nymphaea colorata]
Isoform0102681	-0.000780542	-0.00721247	--	-
Isoform0052870	0.00155897	0.00708486	SUNN	XP_031491478.1 receptor-like protein kinase HSL1 [Nymphaea colorata]
Isoform0024368	0.00145761	0.00710633	At4g33300	XP_031480314.1 putative disease resistance protein At5g47280 isoform X1 [Nymphaea colorata]
Isoform0102679	-0.00371513	-0.00623066	MTP1	KAF3794594.1 Metal tolerance protein 1 [Nymphaea thermarum]
Isoform0061663	-0.00190537	-0.00699914	RE1	KAF3781664.1 hypothetical protein EJ110_NYTH36296 [Nymphaea thermarum]
Isoform0092635	-0.00321359	-0.00650311	MitHPPK/DHPS	XP_031493007.1 folate synthesis bifunctional protein, mitochondrial-like isoform X1 [Nymphaea colorata]
Isoform0096453	-0.000707385	-0.00721889	--	-
Isoform0023578	-0.00368527	-0.00624749	KEG	KAF3794340.1 E3 ubiquitin-protein ligase [Nymphaea thermarum]
Isoform0059890	0.00097809	0.00718708	HAK5	XP_031498962.1 potassium transporter 5-like [Nymphaea colorata]
Isoform0072377	-0.00355706	-0.00632119	KEG	XP_031479950.1 LOW QUALITY PROTEIN: E3 ubiquitin-protein ligase KEG [Nymphaea colorata]
Isoform0084023	-0.00365075	-0.0062673	--	XP_031485705.1 uncharacterized protein LOC116254448 [Nymphaea colorata]
Isoform0084440	0.00212236	0.00693559	ABCG36	XP_031487459.1 ABC transporter G family member 42-like [Nymphaea colorata]
Isoform0031200	0.00199539	0.00697299	PPP1CC	KAF3782331.1 Serine/threonine-protein phosphatase [Nymphaea thermarum]
Isoform0066003	0.00155083	0.00708505	MST3	XP_031492902.1 sugar transport protein MST3-like [Nymphaea colorata]
Isoform0062539	-0.000562811	-0.00723082	--	-
Isoform0077437	-0.00180848	-0.0070235	IRT3	XP_031473690.1 zinc transporter 4, chloroplastic-like [Nymphaea colorata]
Isoform0074181	-0.00379787	-0.00617859	--	KAF3789616.1 hypothetical protein EJ110_NYTH17882 [Nymphaea thermarum]
Isoform0043223	-0.000250571	-0.00724799	RZ1A	XP_031505503.1 glycine-rich RNA-binding protein RZ1A-like [Nymphaea colorata]
Isoform0111736	-0.00309704	-0.00655774	FLZ14	KAF3781857.1 hypothetical protein EJ110_NYTH35643 [Nymphaea thermarum]
Isoform0080002	-0.00323422	-0.00649109	--	KAF3794143.1 hypothetical protein EJ110_NYTH08198 [Nymphaea thermarum]
Isoform0060880	0.00112079	0.00716504	TET8	XP_031481312.1 tetraspanin-8-like [Nymphaea colorata]
Isoform0028459	-0.00314863	-0.00653252	CLPC1	XP_031476765.1 chaperone protein ClpC1, chloroplastic [Nymphaea colorata]
Isoform0014914	-0.00290788	-0.00664312	--	XP_031505078.1 SAC3 family protein A isoform X1 [Nymphaea colorata]
Isoform0031279	-0.0033709	-0.00641995	TRAF1A	KAF3785172.1 MATH domain-containing protein, partial [Nymphaea thermarum]
Isoform0112371	-0.00324513	-0.00648444	PH1	XP_031486805.1 pleckstrin homology domain-containing protein 1-like [Nymphaea colorata]
Isoform0111415	0.000373988	0.00724108	ADT6	KAF3782066.1 Arogenate dehydratase/prephenate dehydratase 6 [Nymphaea thermarum]
Isoform0088537	-0.00261348	-0.00676334	At1g23770	XP_031480327.1 F-box protein SKIP22-like [Nymphaea colorata]
Isoform0003542	-0.00171684	-0.00704445	BPM4	XP_031480687.1 BTB/POZ and MATH domain-containing protein 4-like [Nymphaea colorata]
Isoform0023071	-0.00150828	-0.00709169	SEC31B	XP_031505139.1 protein transport protein SEC31 homolog B-like isoform X1 [Nymphaea colorata]
Isoform0089974	-0.0013932	-0.00711518	SSL13	XP_031477253.1 protein STRICTOSIDINE SYNTHASE-LIKE 13 [Nymphaea colorata]
Isoform0089979	0.000739861	0.0072124	RHC2A	XP_031485831.1 probable E3 ubiquitin-protein ligase RHC2A [Nymphaea colorata]
Isoform0083859	-0.000465553	-0.00723491	THIC	XP_031491742.1 phosphomethylpyrimidine synthase, chloroplastic [Nymphaea colorata]
Isoform0023529	-0.00242669	-0.00683167	--	XP_031485705.1 uncharacterized protein LOC116254448 [Nymphaea colorata]
Isoform0100945	0.00218563	0.00691255	URGT2	KAF3778384.1 UDP-galactose transporter 2 [Nymphaea thermarum]
Isoform0045163	-0.00367715	-0.00624805	--	-
Isoform0000915	-0.00188948	-0.00699918	At1g63850	KAF3775067.1 BTB/POZ domain-containing protein [Nymphaea thermarum]
Isoform0046867	-0.0032092	-0.00650053	--	XP_031490599.1 uncharacterized protein LOC116257763 [Nymphaea colorata]
Isoform0059424	-0.00246123	-0.00681895	AEL1	XP_031495278.1 protein AE7-like 1 [Nymphaea colorata]
Isoform0067383	-0.00345718	-0.0063715	KEG	KAF3794340.1 E3 ubiquitin-protein ligase [Nymphaea thermarum]
Isoform0001473	0.00235017	0.0068573	SPL15	XP_031484147.1 squamosa promoter-binding-like protein 14 [Nymphaea colorata]
Isoform0058237	0.00213711	0.00692656	SAP5	XP_031499399.1 zinc finger A20 and AN1 domain-containing stress-associated protein 4-like [Nymphaea colorata]
Isoform0047941	-0.00319876	-0.00650458	PI4KG7	XP_031479273.1 phosphatidylinositol 4-kinase gamma 5-like [Nymphaea colorata]
Isoform0094176	-0.000415714	-0.00723657	AVT6C	XP_031498813.1 amino acid transporter AVT6D-like [Nymphaea colorata]
Isoform0039342	-0.00360029	-0.00629113	KEG	KAF3794340.1 E3 ubiquitin-protein ligase [Nymphaea thermarum]
Isoform0070501	-0.00354631	-0.00632145	Os02g0161200	XP_031486445.1 zinc finger CCCH domain-containing protein 13 isoform X2 [Nymphaea colorata]
Isoform0096011	-0.00112995	-0.00715948	ZIP4	XP_031473690.1 zinc transporter 4, chloroplastic-like [Nymphaea colorata]
Isoform0055716	-0.00360646	-0.00628694	--	KAF3776939.1 hypothetical protein EJ110_NYTH47179 [Nymphaea thermarum]
Isoform0110537	-0.00361342	-0.00628282	HIPP05	XP_031503158.1 heavy metal-associated isoprenylated plant protein 3-like [Nymphaea colorata]
Isoform0066954	-0.00371293	-0.0062244	--	XP_031481970.1 dynein regulatory complex subunit 6 [Nymphaea colorata]
Isoform0070102	-0.00361322	-0.0062826	--	KAF3795468.1 NUCLEAR FUSION DEFECTIVE 4 protein [Nymphaea thermarum]
Isoform0023965	0.00233146	0.00686219	RFS	XP_031502883.1 galactinol--sucrose galactosyltransferase [Nymphaea colorata]
Isoform0027865	-0.00347382	-0.00636017	KEG	KAF3794340.1 E3 ubiquitin-protein ligase [Nymphaea thermarum]
Isoform0072042	-0.00190358	-0.00699253	At4g18593	XP_031474089.1 dual specificity protein phosphatase 12 [Nymphaea colorata]
Isoform0080324	-0.00354353	-0.00632158	SKIP14	KAF3792761.1 F-box protein [Nymphaea thermarum]
Isoform0033814	-0.00190663	-0.00699154	IRT3	XP_031473690.1 zinc transporter 4, chloroplastic-like [Nymphaea colorata]
Isoform0047549	-0.000850227	-0.00719665	ARP	XP_031479910.1 DNA-(apurinic or apyrimidinic site) lyase, chloroplastic [Nymphaea colorata]
Isoform0003568	0.00108917	0.0071643	ABCG42	XP_031487459.1 ABC transporter G family member 42-like [Nymphaea colorata]
Isoform0066136	-0.00344908	-0.00637304	ZIF1	XP_031495125.1 protein ZINC INDUCED FACILITATOR 1-like isoform X1 [Nymphaea colorata]
Isoform0096311	0.000179156	0.00724423	HEMA1	XP_031484461.1 glutamyl-tRNA reductase 2-like [Nymphaea colorata]
Isoform0077033	-0.000419958	-0.007234	TSJT1	XP_031475753.1 stem-specific protein TSJT1 [Nymphaea colorata]
Isoform0056202	0.00363166	0.00626975	DURF2	KAF3787164.1 E3 ubiquitin-protein ligase [Nymphaea thermarum]
Isoform0029003	0.00314239	0.00652865	FTIP3	XP_031484289.1 FT-interacting protein 7-like [Nymphaea colorata]
Isoform0011714	0.00124085	0.00713831	PME44	XP_031500071.1 pectinesterase/pectinesterase inhibitor PPE8B-like [Nymphaea colorata]
Isoform0049911	-0.000644693	-0.00721586	ARP	XP_031479910.1 DNA-(apurinic or apyrimidinic site) lyase, chloroplastic [Nymphaea colorata]
Isoform0104134	-0.00314023	-0.00652855	--	XP_031479450.1 E3 ubiquitin-protein ligase RGLG2-like [Nymphaea colorata]
Isoform0055830	0.00110576	0.00715955	--	XP_031473752.1 interferon-related developmental regulator 1-like [Nymphaea colorata]
Isoform0017215	-0.00319616	-0.00650114	PIL15	XP_031497527.1 transcription factor PHYTOCHROME INTERACTING FACTOR-LIKE 15-like isoform X2 [Nymphaea colorata]
Isoform0037137	1.14645e-05	-0.00724425	GRWD1	XP_031481088.1 glutamate-rich WD repeat-containing protein 1 [Nymphaea colorata]
Isoform0061551	-0.00363693	-0.00626506	--	XP_031485705.1 uncharacterized protein LOC116254448 [Nymphaea colorata]
Isoform0078964	0.000911565	0.00718657	CPK4	KAF3784637.1 Calcium-dependent protein kinase 4 [Nymphaea thermarum]
Isoform0049486	-0.0021972	-0.00690212	--	KAF3771885.1 Uncharacterized protein EJ110_NYTH59246 [Nymphaea thermarum]
Isoform0104937	-0.000131033	-0.00724213	--	XP_031491658.1 uncharacterized protein LOC116258594 [Nymphaea colorata]
Isoform0045445	-0.00368734	-0.00623451	--	XP_031485705.1 uncharacterized protein LOC116254448 [Nymphaea colorata]
Isoform0056115	-0.00179224	-0.00701799	IRT3	XP_031473690.1 zinc transporter 4, chloroplastic-like [Nymphaea colorata]
Isoform0011991	-0.00280791	-0.00667666	At4g22990	KAF3789709.1 SPX domain-containing membrane protein [Nymphaea thermarum]
Isoform0046429	-0.00349267	-0.00634526	--	XP_031485705.1 uncharacterized protein LOC116254448 [Nymphaea colorata]
Isoform0058542	0.0023992	0.0068337	At3g28850	XP_031478216.1 uncharacterized protein At3g28850-like [Nymphaea colorata]
Isoform0113243	-0.00374654	-0.00619829	--	XP_031485705.1 uncharacterized protein LOC116254448 [Nymphaea colorata]
Isoform0036500	-0.00272835	-0.00670894	HAK7	KAF3792447.1 putative potassium transporter 13 [Nymphaea thermarum]
Isoform0000685	0.00150347	0.00708468	ABCG42	XP_031487459.1 ABC transporter G family member 42-like [Nymphaea colorata]
Isoform0016778	0.00165799	0.00704995	PUB33	XP_031484501.1 U-box domain-containing protein 33-like [Nymphaea colorata]
Isoform0083104	0.00167034	0.00704691	ATPK2	XP_031486051.1 serine/threonine-protein kinase AtPK2/AtPK19-like [Nymphaea colorata]
Isoform0048652	-0.00367215	-0.006242	--	XP_031503229.1 uncharacterized protein LOC116266236 [Nymphaea colorata]
Isoform0022702	0.00106619	0.00716273	ABCG42	XP_031487459.1 ABC transporter G family member 42-like [Nymphaea colorata]
Isoform0066814	-0.00204257	-0.00694746	Os03g0167500	XP_031500660.1 receptor homology region, transmembrane domain- and RING domain-containing protein 2-like isoform X1 [Nymphaea colorata]
Isoform0057397	-9.70424e-05	-0.00724071	APRR5	XP_031497868.1 two-component response regulator-like APRR5 [Nymphaea colorata]
Isoform0084625	-0.000647871	-0.00721226	--	KAF3772815.1 Haloacid dehalogenase-like hydrolase domain-containing protein 3 [Nymphaea thermarum]
Isoform0021543	-0.00118309	-0.00714398	At4g08350	XP_031488629.1 putative transcription elongation factor SPT5 homolog 1 [Nymphaea colorata]
Isoform0036675	-0.00344467	-0.00636939	PPC6-1	XP_031479496.1 probable protein phosphatase 2C 33 [Nymphaea colorata]
Isoform0067828	-0.00288491	-0.00664154	THIC	KAF3796888.1 Phosphomethylpyrimidine synthase [Nymphaea thermarum]
Isoform0088445	-0.0032794	-0.00645506	--	KAF3794143.1 hypothetical protein EJ110_NYTH08198 [Nymphaea thermarum]
Isoform0108844	0.00129948	0.00712273	--	KAF3780313.1 hypothetical protein EJ110_NYTH39522 [Nymphaea thermarum]
Isoform0080735	-0.00085776	-0.00718914	ASK21	XP_031482509.1 SKP1-like protein 21 [Nymphaea colorata]
Isoform0001891	0.000324713	0.00723276	HSPRO2	KAF3787945.1 Nematode resistance protein-like [Nymphaea thermarum]
Isoform0024481	-0.00255165	-0.0067753	GAUT4	XP_031491288.1 probable galacturonosyltransferase 4 [Nymphaea colorata]
Isoform0009808	0.000297769	0.00723366	--	KAF3793910.1 hypothetical protein EJ110_NYTH08841 [Nymphaea thermarum]
Isoform0019202	-0.000133719	0.00723839	DURF2	KAF3787164.1 E3 ubiquitin-protein ligase [Nymphaea thermarum]
Isoform0021535	-0.000368859	-0.00722994	PGM1	XP_031485565.1 2,3-bisphosphoglycerate-independent phosphoglycerate mutase [Nymphaea colorata]
Isoform0035094	-0.00291089	-0.0066282	PRP8A	KAF3794337.1 Pre-mRNA-processing-splicing factor 8 [Nymphaea thermarum]
Isoform0044515	0.00152442	0.00707663	RPK2	XP_031492177.1 LRR receptor-like serine/threonine-protein kinase RPK2 [Nymphaea colorata]
Isoform0095227	-0.00215284	-0.00691142	EID1	XP_031485224.1 phytochrome A-associated F-box protein-like isoform X1 [Nymphaea colorata]
Isoform0047796	-0.00232489	-0.00685521	NPR6	XP_031473158.1 BTB/POZ domain and ankyrin repeat-containing protein NOOT1-like [Nymphaea colorata]
Isoform0052525	0.00239473	0.00683098	CPR	XP_031479970.1 NADPH--cytochrome P450 reductase-like [Nymphaea colorata]
Isoform0017909	-0.00363827	-0.00625768	TY3B-G	XP_031483791.1 uncharacterized protein LOC116253154 [Nymphaea colorata]
Isoform0077201	-0.00318315	-0.00650092	RISBZ3	XP_031501420.1 bZIP transcription factor RISBZ5-like isoform X1 [Nymphaea colorata]
Isoform0098942	0.00187676	0.00699072	HERK1	XP_031478159.1 receptor-like protein kinase HERK 1 [Nymphaea colorata]
Isoform0000028	0.0011245	0.00715024	CIPK6	XP_031483000.1 CBL-interacting serine/threonine-protein kinase 6-like [Nymphaea colorata]
Isoform0058505	0.00101377	0.00716675	GAUT8	XP_031479503.1 galacturonosyltransferase 8-like [Nymphaea colorata]
Isoform0055770	0.00208267	0.00693185	CSC1	XP_031490223.1 CSC1-like protein At1g11960 [Nymphaea colorata]
Isoform0017859	-0.00162573	-0.00705301	PHYA	KAF3787387.1 Phytochrome type [Nymphaea thermarum]
Isoform0087271	0.000207422	0.00723493	BAM1	KAF3793467.1 Beta-amylase 1 [Nymphaea thermarum]
Isoform0085488	-0.000275662	-0.00723258	--	XP_031491658.1 uncharacterized protein LOC116258594 [Nymphaea colorata]
Isoform0040809	-0.00350459	-0.00633271	EIF(ISO)4G1	XP_031480376.1 eukaryotic translation initiation factor-like [Nymphaea colorata]
Isoform0049659	-0.00224199	-0.00688175	DSP8	XP_031484227.1 putative dual specificity protein phosphatase DSP8 [Nymphaea colorata]
Isoform0098595	0.0014899	0.0070822	GATL7	XP_031498596.1 probable galacturonosyltransferase-like 7 [Nymphaea colorata]
Isoform0010438	-0.00258563	-0.00675925	--	XP_031495502.1 transmembrane protein 33 homolog [Nymphaea colorata]
Isoform0065220	0.0012484	0.0071284	GAE6	XP_031480461.1 UDP-glucuronate 4-epimerase 6 [Nymphaea colorata]
Isoform0107408	-0.00343662	-0.00636876	DUSP12	XP_031474089.1 dual specificity protein phosphatase 12 [Nymphaea colorata]
Isoform0000312	-0.00191885	-0.00697747	--	XP_031502324.1 uncharacterized protein LOC116265675 isoform X1 [Nymphaea colorata]
Isoform0000387	-0.00168928	-0.00703637	AO1	XP_031475663.1 indole-3-acetaldehyde oxidase-like [Nymphaea colorata]
Isoform0078520	-0.00224018	-0.00688056	OFUT7	XP_031492238.1 O-fucosyltransferase 7-like [Nymphaea colorata]
Isoform0001323	-0.00292284	-0.00661945	--	KAF3789297.1 hypothetical protein EJ110_NYTH09925 [Nymphaea thermarum]
Isoform0098223	-0.00358159	-0.00628739	CDF5	XP_031478065.1 cyclic dof factor 1-like [Nymphaea colorata]
Isoform0028419	-0.000897174	-0.00718003	MAPKKK3	XP_031504164.1 mitogen-activated protein kinase kinase kinase 3-like [Nymphaea colorata]
Isoform0033875	0.00111799	0.00714882	AAE3	XP_031483952.1 oxalate--CoA ligase [Nymphaea colorata]
Isoform0045701	-0.00241732	-0.00681985	--	XP_031504832.1 stAR-related lipid transfer protein 7, mitochondrial-like [Nymphaea colorata]
Isoform0041716	-0.00113209	-0.00714644	PBS1	XP_031490733.1 serine/threonine-protein kinase PBS1-like [Nymphaea colorata]
Isoform0047112	-0.00259185	-0.00675527	PI4KG7	XP_031479273.1 phosphatidylinositol 4-kinase gamma 5-like [Nymphaea colorata]
Isoform0079580	-0.00364719	-0.00624884	KEG	KAF3794340.1 E3 ubiquitin-protein ligase [Nymphaea thermarum]
Isoform0046237	0.000409956	0.00722369	BAG7	XP_031484294.1 BAG family molecular chaperone regulator 7-like [Nymphaea colorata]
Isoform0015131	-6.05876e-05	-0.00723495	DGD1	KAF3788804.1 Digalactosyldiacylglycerol synthase 1 [Nymphaea thermarum]
Isoform0036723	-0.0036197	-0.00626441	--	XP_031484768.1 transmembrane protein 205 [Nymphaea colorata]
Isoform0083543	0.000105142	0.00723416	rpl16	YP_009259215.1 ribosomal protein L16 [Zea diploperennis]
Isoform0004186	-0.00360076	-0.00627513	SUVH1	KAF3779807.1 Histone-lysine N-methyltransferase H3 lysine-9 specific [Nymphaea thermarum]
Isoform0023860	-0.00309759	-0.00653767	DER2.1	KAF3795362.1 Derlin-2 [Nymphaea thermarum]
Isoform0082127	-0.00366951	-0.0062343	KEG	KAF3794340.1 E3 ubiquitin-protein ligase [Nymphaea thermarum]
Isoform0046943	-0.0036362	-0.0062535	--	XP_031485705.1 uncharacterized protein LOC116254448 [Nymphaea colorata]
Isoform0065122	-0.00345994	-0.00635259	NAT6	XP_031492119.1 nucleobase-ascorbate transporter 6-like [Nymphaea colorata]
Isoform0077050	-0.00201062	-0.00694854	--	XP_031484086.1 uncharacterized protein LOC116253423 [Nymphaea colorata]
Isoform0086651	0.00240384	0.00682246	NPF6.3	XP_031483299.1 protein NRT1/ PTR FAMILY 6.3-like [Nymphaea colorata]
Isoform0082246	-0.000281669	-0.00722796	CYP89A9	XP_031498310.1 cytochrome P450 89A2-like [Nymphaea colorata]
Isoform0064398	0.000104341	0.00723254	--	XP_031498681.1 uncharacterized protein LOC116263165 [Nymphaea colorata]
Isoform0059067	-0.00293069	-0.00661294	--	KAF3776939.1 hypothetical protein EJ110_NYTH47179 [Nymphaea thermarum]
Isoform0105092	-0.00388056	-0.00610412	UGE-1	KAF3792392.1 UDP-glucose 4-epimerase [Nymphaea thermarum]
Isoform0036134	-0.00275424	-0.00668827	--	XP_031479736.1 uncharacterized protein LOC116250270 isoform X1 [Nymphaea colorata]
Isoform0024503	-0.00335219	-0.00640938	--	XP_031479736.1 uncharacterized protein LOC116250270 isoform X1 [Nymphaea colorata]
Isoform0000662	-0.00349442	-0.00633273	CID7	XP_031492138.1 polyadenylate-binding protein-interacting protein 7-like [Nymphaea colorata]
Isoform0030903	-0.00302147	-0.00657149	RVE1	XP_031495071.1 flocculation protein FLO11-like [Nymphaea colorata]
Isoform0009586	0.000742083	0.00719466	BAT1	KAF3775291.1 Amino-acid permease BAT1-like protein [Nymphaea thermarum]
Isoform0071622	0.00302393	0.00657035	WAKL20	XP_031503104.1 wall-associated receptor kinase-like 20 [Nymphaea colorata]
Isoform0085460	0.000281157	0.00722723	KCS1	XP_031498287.1 3-ketoacyl-CoA synthase 1 [Nymphaea colorata]
Isoform0099105	0.00279721	0.00666957	DURF2	XP_031488828.1 probable E3 ubiquitin-protein ligase RHC2A [Nymphaea colorata]
Isoform0049577	-0.00244678	-0.0068058	D53-L	KAF3778949.1 Chaperone protein [Nymphaea thermarum]
Isoform0086367	-0.000431743	-0.00721912	--	KAF3780970.1 hypothetical protein EJ110_NYTH37927 [Nymphaea thermarum]
Isoform0033808	-0.00304466	-0.00655963	SBT1.4	XP_031497729.1 subtilisin-like protease SBT1.4 [Nymphaea colorata]
Isoform0077181	-0.00196451	-0.0069595	DTX44	XP_031498627.1 protein DETOXIFICATION 44, chloroplastic-like isoform X1 [Nymphaea colorata]
Isoform0019601	-0.00335801	-0.00640394	RE1	VVW53442.1 unnamed protein product [Nymphaea colorata]
Isoform0100863	-0.00363728	-0.00624899	TLP1	KAF3782872.1 Thaumatin-like protein 1 [Nymphaea thermarum]
Isoform0076797	-0.00310066	-0.00653181	OFUT7	XP_031492238.1 O-fucosyltransferase 7-like [Nymphaea colorata]
Isoform0094314	-7.59815e-05	-0.00722984	--	KAF3781276.1 hypothetical protein EJ110_NYTH37392, partial [Nymphaea thermarum]
Isoform0104055	0.000702538	0.00719601	CRPK1	XP_031505249.1 cold-responsive protein kinase 1 [Nymphaea colorata]
Isoform0083697	-0.00255083	-0.00676529	At3g27390	XP_031493432.1 uncharacterized membrane protein At3g27390 isoform X4 [Nymphaea colorata]
Isoform0103788	-0.000828708	-0.00718247	--	-
Isoform0064730	-0.00332775	-0.00641875	--	XP_031477529.1 uncharacterized protein LOC116248719 [Nymphaea colorata]
Isoform0029044	0.00238291	0.00682602	ANL2	XP_031475632.1 homeobox-leucine zipper protein ANTHOCYANINLESS 2-like [Nymphaea colorata]
Isoform0000896	0.00199582	0.006949	ABCG42	XP_031487459.1 ABC transporter G family member 42-like [Nymphaea colorata]
Isoform0096646	-0.000172186	0.00722778	KCS1	XP_031498287.1 3-ketoacyl-CoA synthase 1 [Nymphaea colorata]
Isoform0019743	0.00124251	0.00712212	ABCG42	XP_031487459.1 ABC transporter G family member 42-like [Nymphaea colorata]
Isoform0055489	-0.00224948	-0.00687065	PAT16	XP_031486807.1 probable protein S-acyltransferase 16 [Nymphaea colorata]
Isoform0042473	0.00162808	0.00704374	--	KAF3792764.1 Oxygen-independent coproporphyrinogen-III oxidase-like protein [Nymphaea thermarum]
Isoform0023641	-0.000551149	-0.00720841	SKIP5	KAF3784417.1 F-box protein [Nymphaea thermarum]
Isoform0111948	0.00312858	0.00651731	--	XP_031474453.1 histidine-rich glycoprotein-like [Nymphaea colorata]
Isoform0019990	-0.000549739	-0.00720801	At4g13200	XP_031484453.1 uncharacterized protein At4g13200, chloroplastic [Nymphaea colorata]
Isoform0016082	0.00158677	0.00705264	SAG101	XP_031493331.1 uncharacterized protein LOC116259614 [Nymphaea colorata]
Isoform0078646	-0.00167838	-0.0070312	--	KAF3781483.1 hypothetical protein EJ110_NYTH36934 [Nymphaea thermarum]
Isoform0032014	-0.000928223	-0.00716886	THIC	XP_031491742.1 phosphomethylpyrimidine synthase, chloroplastic [Nymphaea colorata]
Isoform0076588	-0.00266552	-0.00671928	--	XP_031479280.1 pheophytinase, chloroplastic-like [Nymphaea colorata]
Isoform0031262	-0.000465982	-0.00721339	--	-
Isoform0100974	0.000520417	0.00720952	TRXH	XP_031487074.1 thioredoxin H1-like [Nymphaea colorata]
Isoform0098862	-0.00127963	-0.00711409	MTM1	KAF3778418.1 Mitochondrial carrier protein [Nymphaea thermarum]
Isoform0104390	1.98988e-05	-0.00722812	--	XP_031475939.1 uncharacterized protein LOC116247767 [Nymphaea colorata]
Isoform0038821	-0.00342907	-0.00636276	At1g65660	XP_031503238.1 pre-mRNA-splicing factor SLU7 [Nymphaea colorata]
Isoform0003359	0.00260231	0.00674277	SPMS	XP_031488363.1 spermidine synthase-like [Nymphaea colorata]
Isoform0091771	-0.00348286	-0.00633298	PRR95	XP_031497868.1 two-component response regulator-like APRR5 [Nymphaea colorata]
Isoform0088841	-0.00370855	-0.00620351	KEG	KAF3794340.1 E3 ubiquitin-protein ligase [Nymphaea thermarum]
Isoform0025946	0.00239988	0.00681738	RGA3	XP_031505891.1 disease resistance protein RGA2-like [Nymphaea colorata]
Isoform0035951	0.00379225	0.00615262	ERD3	KAF3795376.1 putative methyltransferase [Nymphaea thermarum]
Isoform0040004	-0.00360372	-0.00626477	KEG	KAF3794340.1 E3 ubiquitin-protein ligase [Nymphaea thermarum]
Isoform0082853	-0.00145878	-0.00707841	NHX2	KAF3789813.1 Sodium/hydrogen exchanger 2 [Nymphaea thermarum]
Isoform0036650	-0.00047623	-0.0072113	Tcp11l1	XP_031504051.1 uncharacterized protein LOC116266804 [Nymphaea colorata]
Isoform0006804	0.00138363	0.00709311	NPF2.6	KAF3786761.1 NRT1-PTR FAMILY 2-12 protein [Nymphaea thermarum]
Isoform0008419	-0.00341558	-0.00636866	SBT1.4	XP_031497729.1 subtilisin-like protease SBT1.4 [Nymphaea colorata]
Isoform0076770	-0.000185218	-0.00722424	At4g27745	XP_031498750.1 protein yippee-like At4g27745 isoform X1 [Nymphaea colorata]
Isoform0084732	-0.00185561	-0.00698419	ARD3	XP_031476994.1 heat stress transcription factor A-2e-like isoform X1 [Nymphaea colorata]
Isoform0064067	-0.00377382	-0.00616276	--	XP_031485705.1 uncharacterized protein LOC116254448 [Nymphaea colorata]
Isoform0076760	0.000259801	0.00722152	PHT1-7	KAF3795885.1 putative inorganic phosphate transporter 1-3 [Nymphaea thermarum]
Isoform0104420	-0.000460209	-0.00721138	--	KAF3792364.1 hypothetical protein EJ110_NYTH00546 [Nymphaea thermarum]
Isoform0004763	-0.00163232	-0.00703904	PP2A10	XP_031482594.1 protein PHLOEM PROTEIN 2-LIKE A10-like [Nymphaea colorata]
Isoform0011119	-3.44853e-05	-0.00722569	DGD1	KAF3788804.1 Digalactosyldiacylglycerol synthase 1 [Nymphaea thermarum]
Isoform0112589	0.000124972	-0.00722466	PMEI7	XP_031501829.1 pectinesterase inhibitor 9-like [Nymphaea colorata]
Isoform0053075	-0.00295012	-0.0065959	--	XP_031501290.1 uncharacterized protein LOC116264955 isoform X1 [Nymphaea colorata]
Isoform0105253	-0.00321323	-0.00647166	NAC098	XP_031486518.1 protein CUP-SHAPED COTYLEDON 2-like [Nymphaea colorata]
Isoform0059180	-0.00190833	-0.0069688	OTP43	XP_031491719.1 pentatricopeptide repeat-containing protein At1g74900, mitochondrial-like [Nymphaea colorata]
Isoform0036495	-0.00365119	-0.00623483	KEG	KAF3794340.1 E3 ubiquitin-protein ligase [Nymphaea thermarum]
Isoform0096552	0.000213052	0.0072221	WRKY24	XP_031498015.1 WRKY transcription factor WRKY24 [Nymphaea colorata]
Isoform0090855	0.00277189	0.00667225	WDL5	KAF3788633.1 WAVE-DAMPENED 2 protein [Nymphaea thermarum]
Isoform0056862	-0.00204736	-0.00692893	--	-
Isoform0010927	0.00297031	0.00658627	ML4	XP_031491218.1 protein MEI2-like 4 isoform X4 [Nymphaea colorata]
Isoform0073585	-0.00334975	-0.00640139	--	-
Isoform0106253	-0.00360627	-0.00626026	TLP1	XP_031476671.1 thaumatin-like protein 1 [Nymphaea colorata]
Isoform0010727	-0.00209158	-0.00691526	TCF25	XP_031480574.1 transcription factor 25 [Nymphaea colorata]
Isoform0055615	-0.00379709	-0.00614598	--	VVV74140.1 unnamed protein product, partial [Nymphaea colorata]
Isoform0061536	-0.00376376	-0.00616576	Os03g0733400	XP_031489176.1 zinc finger BED domain-containing protein RICESLEEPER 2-like [Nymphaea colorata]
Isoform0022164	-0.00312068	-0.00651476	RE1	VVW57351.1 unnamed protein product [Nymphaea colorata]
Isoform0030990	-0.00351329	-0.00631169	--	VVV74140.1 unnamed protein product, partial [Nymphaea colorata]
Isoform0071155	-0.000203828	-0.00722061	PFP-ALPHA	XP_031473218.1 pyrophosphate--fructose 6-phosphate 1-phosphotransferase subunit alpha [Nymphaea colorata]
Isoform0001298	0.00112304	0.00713544	STY17	KAF3790680.1 Platelet-derived growth factor receptor alpha [Nymphaea thermarum]
Isoform0002988	0.00204633	0.00692735	ABCG42	XP_031487459.1 ABC transporter G family member 42-like [Nymphaea colorata]
Isoform0104878	-0.00354155	-0.00629539	CDF5	XP_031478065.1 cyclic dof factor 1-like [Nymphaea colorata]
Isoform0044862	-0.00187235	-0.00697621	PHYA	KAF3787387.1 Phytochrome type [Nymphaea thermarum]
Isoform0010710	-0.000189738	-0.00722026	DGD1	XP_031504053.1 digalactosyldiacylglycerol synthase 1, chloroplastic [Nymphaea colorata]
Isoform0046446	-0.00278658	-0.00666351	NPR6	XP_031473158.1 BTB/POZ domain and ankyrin repeat-containing protein NOOT1-like [Nymphaea colorata]
Isoform0020996	-0.00291057	-0.00661024	GLT1	XP_031504266.1 glutamate synthase 1 [NADH], chloroplastic isoform X1 [Nymphaea colorata]
Isoform0019710	-0.00165802	-0.00702939	RZ1A	XP_031505503.1 glycine-rich RNA-binding protein RZ1A-like [Nymphaea colorata]
Isoform0034741	-0.00249723	-0.00677665	MPS1	XP_031496655.1 serine/threonine-protein kinase MPS1 isoform X2 [Nymphaea colorata]
Isoform0058985	0.0016204	0.007038	PUB12	KAF3795902.1 U-box domain-containing protein 12 [Nymphaea thermarum]
Isoform0057096	0.000896606	0.00716617	ABCG36	XP_031487459.1 ABC transporter G family member 42-like [Nymphaea colorata]
Isoform0000733	-0.00188271	-0.00697232	HAKAI	XP_031475797.1 E3 ubiquitin-protein ligase HAKAI homolog [Nymphaea colorata]
Isoform0067943	-0.00240811	-0.00680873	--	XP_031498854.1 uncharacterized protein LOC116263305 isoform X2 [Nymphaea colorata]
Isoform0005101	-0.0032947	-0.00642667	KEG	KAF3794340.1 E3 ubiquitin-protein ligase [Nymphaea thermarum]
Isoform0062060	-0.0011675	-0.00712698	KING1	KAF3787124.1 SNF1-related protein kinase regulatory subunit gamma-1 [Nymphaea thermarum]
Isoform0077985	-0.00159338	-0.00704381	SF3B2	KAF3784287.1 Splicing factor 3B subunit 2 [Nymphaea thermarum]
Isoform0034692	0.00196904	0.00694795	CPR	XP_031479970.1 NADPH--cytochrome P450 reductase-like [Nymphaea colorata]
Isoform0059345	0.00276987	0.00666923	ERD3	XP_031500865.1 probable methyltransferase PMT21 [Nymphaea colorata]
Isoform0006941	-0.00114406	-0.00713012	ATCSA-1	XP_031500078.1 WD repeat-containing protein ATCSA-1 [Nymphaea colorata]
Isoform0073476	-0.00293531	-0.00659775	PRR95	XP_031497868.1 two-component response regulator-like APRR5 [Nymphaea colorata]
Isoform0084411	0.00274935	0.0066772	CWINV1	KAF3794248.1 Beta-fructofuranosidase insoluble isoenzyme 1 [Nymphaea thermarum]
Isoform0111801	0.000818681	0.0071745	CAF1-7	KAF3790546.1 putative CCR4-associated factor 1-like protein 7 [Nymphaea thermarum]
Isoform0070327	-0.00344533	-0.00634586	TLP1	XP_031476671.1 thaumatin-like protein 1 [Nymphaea colorata]
Isoform0008772	-0.00193531	-0.00695656	PHYA	KAF3787387.1 Phytochrome type [Nymphaea thermarum]
Isoform0072659	-0.000880419	-0.00716679	At3g61590	XP_031474510.1 F-box/kelch-repeat protein At3g61590-like [Nymphaea colorata]
Isoform0026843	-0.00344893	-0.00634365	RE2	KAF3783398.1 putative proteasome inhibitor [Nymphaea thermarum]
Isoform0049749	-0.00357221	-0.00627473	TLP1	XP_031476671.1 thaumatin-like protein 1 [Nymphaea colorata]
Isoform0083035	-0.00261209	-0.00673125	TTL	XP_031477085.1 TITAN-like protein isoform X2 [Nymphaea colorata]
Isoform0104834	0.00306596	0.0065368	MMK1	XP_031475143.1 mitogen-activated protein kinase homolog MMK1-like [Nymphaea colorata]
Isoform0086769	0.000530626	0.00720039	--	XP_031493387.1 uncharacterized protein LOC116259661 isoform X2 [Nymphaea colorata]
Isoform0034872	-0.00340481	-0.00636656	CDF5	XP_031478065.1 cyclic dof factor 1-like [Nymphaea colorata]
Isoform0041567	0.000868824	0.00716718	CPR	KAF3786486.1 NADPH--cytochrome P450 reductase [Nymphaea thermarum]
Isoform0111335	0.000981906	0.0071523	UBQ3	CAA7046982.1 unnamed protein product [Microthlaspi erraticum]
Isoform0086427	-0.00358585	-0.00626586	NAP2	XP_031477971.1 NAC domain-containing protein 2 [Nymphaea colorata]
Isoform0009453	-0.00333304	-0.00640367	TOL6	XP_031494516.1 TOM1-like protein 6 isoform X2 [Nymphaea colorata]
Isoform0017006	-0.00319622	-0.00647301	PI4KG7	XP_031479273.1 phosphatidylinositol 4-kinase gamma 5-like [Nymphaea colorata]
Isoform0078858	-0.00115597	-0.00712577	pyrH	XP_031499660.1 uncharacterized protein LOC116263958 [Nymphaea colorata]
Isoform0031678	0.00185193	0.00697718	UBC10	XP_027353295.1 ubiquitin-conjugating enzyme E2-17 kDa-like isoform X1 [Abrus precatorius]
Isoform0110194	0.00227907	0.00684948	--	XP_031478643.1 uncharacterized protein LOC116249619 [Nymphaea colorata]
Isoform0088572	-0.00321943	-0.00646098	--	-
Isoform0095065	-0.00323698	-0.00645164	DTX29	XP_031474308.1 protein DETOXIFICATION 29 [Nymphaea colorata]
Isoform0062246	0.000164661	0.00721613	--	XP_031498681.1 uncharacterized protein LOC116263165 [Nymphaea colorata]
Isoform0036519	-0.00296551	-0.00658056	PRR95	KAF3789215.1 Two-component response regulator-like [Nymphaea thermarum]
Isoform0024199	0.000784017	0.00717509	OEP61	KAF3788640.1 Outer envelope protein 61 [Nymphaea thermarum]
Isoform0074421	-0.000510852	-0.00719958	GPXMC1	XP_031481593.1 probable phospholipid hydroperoxide glutathione peroxidase [Nymphaea colorata]
Isoform0010505	-0.00370291	-0.00619515	TRAF1A	KAF3785172.1 MATH domain-containing protein, partial [Nymphaea thermarum]
Isoform0049662	-0.00381887	-0.00612411	Os03g0733400	XP_031489176.1 zinc finger BED domain-containing protein RICESLEEPER 2-like [Nymphaea colorata]
Isoform0067956	-0.00190457	-0.00696124	--	XP_031494664.1 uncharacterized protein At5g39570-like isoform X2 [Nymphaea colorata]
Isoform0046809	-0.00225747	-0.00685468	NHX2	KAF3789813.1 Sodium/hydrogen exchanger 2 [Nymphaea thermarum]
Isoform0098268	-0.00057555	-0.00719372	--	-
Isoform0002952	0.00228398	0.00684565	TPS9	XP_031478491.1 probable alpha,alpha-trehalose-phosphate synthase [UDP-forming] 9 [Nymphaea colorata]
Isoform0076436	0.000508244	0.00719856	B3GALT7	KAF3779875.1 Beta-1-3-galactosyltransferase 7 [Nymphaea thermarum]
Isoform0032718	-4.52591e-05	-0.00721607	DGD1	XP_031504053.1 digalactosyldiacylglycerol synthase 1, chloroplastic [Nymphaea colorata]
Isoform0020968	-0.00126346	-0.00710472	SKIP5	KAF3784417.1 F-box protein [Nymphaea thermarum]
Isoform0108984	0.00258378	0.00673773	AAC3	XP_031472526.1 uncharacterized protein LOC116244769 [Nymphaea colorata]
Isoform0047863	-0.00364881	-0.00622554	SAR1A	XP_031481011.1 GTP-binding protein SAR1A-like [Nymphaea colorata]
Isoform0007453	-0.00278214	-0.00665794	At5g48970	KAF3795771.1 Mitochondrial thiamine pyrophosphate carrier [Nymphaea thermarum]
Isoform0101188	-0.00130096	-0.00709736	--	XP_031494759.1 SAC3 family protein B isoform X1 [Nymphaea colorata]
Isoform0047019	-0.0038931	-0.00607523	SKIP14	XP_031476124.1 F-box protein SKIP14-like [Nymphaea colorata]
Isoform0069604	-0.00360783	-0.00624858	DREB2A	KAF3793243.1 Dehydration-responsive element-binding protein 2A [Nymphaea thermarum]
Isoform0080439	0.00172139	0.00700685	AAE3	XP_031483952.1 oxalate--CoA ligase [Nymphaea colorata]
Isoform0094372	0.00178903	0.00698968	BZIP53	KAF3778340.1 bZIP transcription factor 53 [Nymphaea thermarum]
Isoform0093432	0.000102412	-0.00721412	TPK5	XP_031500147.1 two-pore potassium channel 3 [Nymphaea colorata]
Isoform0018943	-0.00239825	-0.00680457	NAPRT2	KAF3787770.1 Nicotinate phosphoribosyltransferase 2 [Nymphaea thermarum]
Isoform0021915	0.00137358	0.00708266	PUB33	XP_031484501.1 U-box domain-containing protein 33-like [Nymphaea colorata]
Isoform0042536	-0.00300615	-0.00655847	HMGB2	XP_010253859.1 PREDICTED: high mobility group B protein 1-like isoform X1 [Nelumbo nucifera]
Isoform0107964	-0.00362055	-0.00624031	TLP1	XP_031476671.1 thaumatin-like protein 1 [Nymphaea colorata]
Isoform0110102	-0.000361024	-0.00720535	--	KAF3793400.1 hypothetical protein EJ110_NYTH09381 [Nymphaea thermarum]
Isoform0104923	-0.00361338	-0.00624426	TLP1	XP_031476671.1 thaumatin-like protein 1 [Nymphaea colorata]
Isoform0002138	-0.00155002	-0.00704587	pol	RVW97193.1 Transposon Tf2-12 polyprotein [Vitis vinifera]
Isoform0062344	0.00121621	0.00711078	At4g24290	XP_031492946.1 MACPF domain-containing protein At4g24290 [Nymphaea colorata]
Isoform0044004	-0.0036969	-0.00619424	HAK13	XP_031505193.1 probable potassium transporter 13 [Nymphaea colorata]
Isoform0000435	0.00102916	0.00713972	ABCG42	XP_031487459.1 ABC transporter G family member 42-like [Nymphaea colorata]
Isoform0109145	-0.0032495	-0.00643999	SF3B2	KAF3784287.1 Splicing factor 3B subunit 2 [Nymphaea thermarum]
Isoform0098282	-0.0032502	-0.00643953	--	XP_031501290.1 uncharacterized protein LOC116264955 isoform X1 [Nymphaea colorata]
Isoform0009353	-0.00385257	-0.00609815	PIL15	XP_031497527.1 transcription factor PHYTOCHROME INTERACTING FACTOR-LIKE 15-like isoform X2 [Nymphaea colorata]
Isoform0026046	-0.00392869	-0.00604936	--	XP_031494467.1 uncharacterized protein LOC116260345 [Nymphaea colorata]
Isoform0103939	0.00205988	0.00691252	CPR	KAF3786486.1 NADPH--cytochrome P450 reductase [Nymphaea thermarum]
Isoform0012016	-0.00237577	-0.00681026	--	XP_031475364.1 uncharacterized protein LOC116247353 isoform X2 [Nymphaea colorata]
Isoform0104529	0.00139691	0.00707601	RHC2A	XP_031485831.1 probable E3 ubiquitin-protein ligase RHC2A [Nymphaea colorata]
Isoform0060038	0.00305782	0.00653224	ERD3	XP_031500865.1 probable methyltransferase PMT21 [Nymphaea colorata]
Isoform0002791	0.000686388	0.00717958	SPMS	XP_031488363.1 spermidine synthase-like [Nymphaea colorata]
Isoform0016874	0.000538932	0.00719184	GPT2	KAF3779988.1 Glucose-6-phosphate/phosphate translocator 2 [Nymphaea thermarum]
Isoform0056166	-0.00358843	-0.00625578	BGAL1	XP_031486337.1 beta-galactosidase 1-like [Nymphaea colorata]
Isoform0039297	-0.00357415	-0.00626379	At1g65660	XP_031503238.1 pre-mRNA-splicing factor SLU7 [Nymphaea colorata]
Isoform0033323	-0.0022444	-0.00685347	At4g22990	KAF3789709.1 SPX domain-containing membrane protein [Nymphaea thermarum]
Isoform0085941	0.00179907	0.0069836	HSP70	XP_020113771.1 heat shock cognate 70 kDa protein 2-like [Ananas comosus]
Isoform0078913	-0.00232088	-0.00682793	--	XP_031477910.1 glutamic acid-rich protein-like [Nymphaea colorata]
Isoform0106678	-0.00375761	-0.00615514	UGE-1	KAF3792392.1 UDP-glucose 4-epimerase [Nymphaea thermarum]
Isoform0034564	0.00159878	0.00703198	GPT2	KAF3779988.1 Glucose-6-phosphate/phosphate translocator 2 [Nymphaea thermarum]
Isoform0017782	-0.00239047	-0.00680348	pald1	KAF3794398.1 Paladin protein [Nymphaea thermarum]
Isoform0102930	0.00298622	0.00656374	URGT2	KAF3778384.1 UDP-galactose transporter 2 [Nymphaea thermarum]
Isoform0065471	0.00298215	0.00656556	TPS9	XP_031478491.1 probable alpha,alpha-trehalose-phosphate synthase [UDP-forming] 9 [Nymphaea colorata]
Isoform0093294	-0.00244989	-0.00678203	--	XP_031498853.1 uncharacterized protein LOC116263305 isoform X1 [Nymphaea colorata]
Isoform0111219	-0.00303439	-0.00654114	--	XP_031481539.1 transcription initiation factor TFIID subunit 7-like isoform X2 [Nymphaea colorata]
Isoform0011274	-0.00368423	-0.00619842	GTE10	XP_031480109.1 transcription factor GTE9-like [Nymphaea colorata]
Isoform0051775	0.000289638	0.00720481	--	-
Isoform0047706	-0.000984751	-0.00714294	--	KAF3794796.1 hypothetical protein EJ110_NYTH06553 [Nymphaea thermarum]
Isoform0097555	-0.00384637	-0.0060987	MTPA2	KAF3794594.1 Metal tolerance protein 1 [Nymphaea thermarum]
Isoform0013053	-0.00389724	-0.00606569	--	CAA7035581.1 unnamed protein product [Microthlaspi erraticum]
Isoform0014434	-0.00169977	-0.00700618	RVE1	XP_031495071.1 flocculation protein FLO11-like [Nymphaea colorata]
Isoform0088799	-0.00337256	-0.0063718	At2g33280	XP_031503476.1 probable folate-biopterin transporter 9, chloroplastic isoform X1 [Nymphaea colorata]
Isoform0091045	-0.00370246	-0.00618583	--	XP_031485705.1 uncharacterized protein LOC116254448 [Nymphaea colorata]
Isoform0074664	-0.0035894	-0.00625182	KEG	KAF3794340.1 E3 ubiquitin-protein ligase [Nymphaea thermarum]
Isoform0012586	-0.00386666	-0.00608407	DOF5.4	KAF3786431.1 Dof zinc finger protein DOF5-4 [Nymphaea thermarum]
Isoform0006779	-0.000354622	-0.00720003	PP2A10	XP_031482594.1 protein PHLOEM PROTEIN 2-LIKE A10-like [Nymphaea colorata]
Isoform0020804	0.0027267	0.00667311	ATPK2	KAF3783005.1 Serine/threonine-protein kinase AtPK2/AtPK19 [Nymphaea thermarum]
Isoform0025547	0.000654695	0.00717884	FATB1	KAF3791158.1 Palmitoyl-acyl carrier protein thioesterase [Nymphaea thermarum]
Isoform0050564	0.00115044	0.00711596	BPS1	XP_031482997.1 UPF0496 protein 4-like [Nymphaea colorata]
Isoform0067723	-0.002419	-0.0067903	--	KAF3792364.1 hypothetical protein EJ110_NYTH00546 [Nymphaea thermarum]
Isoform0085160	-0.0034385	-0.00633523	UGE-2	KAF3792392.1 UDP-glucose 4-epimerase [Nymphaea thermarum]
Isoform0111660	-0.000671914	-0.00717681	At5g13200	KAF3786978.1 GEM-like protein 5 [Nymphaea thermarum]
Isoform0071924	-0.00335735	-0.00637814	--	XP_031487199.1 uncharacterized protein LOC116255495 [Nymphaea colorata]
Isoform0024023	-0.0029139	-0.00659254	TIF3A1	XP_031475809.1 eukaryotic translation initiation factor 3 subunit A [Nymphaea colorata]
Isoform0019934	-0.00382525	-0.00610899	RBR	XP_031487978.1 retinoblastoma-related protein [Nymphaea colorata]
Isoform0027367	-0.0038395	-0.00609997	--	XP_031476067.1 synaptotagmin-2-like [Nymphaea colorata]
Isoform0056149	0.00189755	0.00695324	IST1	XP_031477633.1 IST1-like protein [Nymphaea colorata]
Isoform0009281	-0.00356144	-0.00626587	PLDZETA1	XP_031497847.1 phospholipase D zeta 1-like [Nymphaea colorata]
Isoform0073876	-0.00351347	-0.00629274	NIR	XP_031491747.1 ferredoxin--nitrite reductase, chloroplastic [Nymphaea colorata]
Isoform0109558	-0.00378462	-0.00613314	--	XP_031485705.1 uncharacterized protein LOC116254448 [Nymphaea colorata]
Isoform0082874	0.00083416	0.00715835	ELC	XP_031503503.1 protein ELC-like [Nymphaea colorata]
Isoform0001178	-0.000989958	-0.00713832	GLT1	XP_031504269.1 glutamate synthase 1 [NADH], chloroplastic isoform X2 [Nymphaea colorata]
Isoform0087291	-0.00161184	-0.00702403	--	KAF3780970.1 hypothetical protein EJ110_NYTH37927 [Nymphaea thermarum]
Isoform0011542	-0.000581078	-0.00718308	PP2A10	XP_031482594.1 protein PHLOEM PROTEIN 2-LIKE A10-like [Nymphaea colorata]
Isoform0103877	0.000416874	0.0071942	METK1	XP_031497746.1 S-adenosylmethionine synthase 1 [Nymphaea colorata]
Isoform0098906	-0.00200208	-0.0069224	DUSP12	XP_031474089.1 dual specificity protein phosphatase 12 [Nymphaea colorata]
Isoform0109528	-0.00184293	-0.00696608	At3g11180	XP_031478519.1 protein DMR6-LIKE OXYGENASE 1-like [Nymphaea colorata]
Isoform0107218	-0.00389823	-0.00606004	RVE6	XP_031477446.1 protein REVEILLE 6-like [Nymphaea colorata]
Isoform0107753	-0.00378301	-0.00613168	BAM9	XP_031498066.1 inactive beta-amylase 9-like [Nymphaea colorata]
Isoform0004439	-0.0036523	-0.0062104	TPR2	XP_031502018.1 protein TOPLESS-RELATED PROTEIN 2-like isoform X2 [Nymphaea colorata]
Isoform0004136	-0.00322245	-0.00644342	ABCD1	XP_031495991.1 ABC transporter D family member 1 [Nymphaea colorata]
Isoform0090293	-0.00344385	-0.00632783	eif2b2	XP_031478342.1 translation initiation factor eIF-2B subunit beta [Nymphaea colorata]
Isoform0067604	-0.00343541	-0.00633237	--	KAF3782629.1 hypothetical protein EJ110_NYTH33813 [Nymphaea thermarum]
Isoform0023662	-0.00382705	-0.00610346	--	XP_031485705.1 uncharacterized protein LOC116254448 [Nymphaea colorata]
Isoform0070857	0.000811157	0.00715821	Os12g0623900	KAF3796150.1 5-methyltetrahydropteroyltriglutamate--homocysteine methyltransferase 2 [Nymphaea thermarum]
Isoform0002357	-0.00326461	-0.00642186	ABCD1	XP_031495991.1 ABC transporter D family member 1 [Nymphaea colorata]
Isoform0025545	-0.00240713	-0.00678976	--	XP_031480238.1 uncharacterized protein LOC116250617 [Nymphaea colorata]
Isoform0091579	0.00273208	0.00666557	TRXH	XP_031487074.1 thioredoxin H1-like [Nymphaea colorata]
Isoform0108662	-0.00240956	-0.00678835	SBT1.4	XP_031497729.1 subtilisin-like protease SBT1.4 [Nymphaea colorata]
Isoform0057756	-0.00323111	-0.00643778	--	KAF3776939.1 hypothetical protein EJ110_NYTH47179 [Nymphaea thermarum]
Isoform0088439	-0.00323992	-0.00643329	At3g27390	XP_031493432.1 uncharacterized membrane protein At3g27390 isoform X4 [Nymphaea colorata]
Isoform0080032	-0.0035698	-0.00625624	KEG	KAF3794340.1 E3 ubiquitin-protein ligase [Nymphaea thermarum]
Isoform0041315	-0.00173552	-0.00699073	URIII	KAF3790586.1 Uricase-2 [Nymphaea thermarum]
Isoform0081372	-0.000248848	-0.00719853	THFS	KAF3791326.1 Formate--tetrahydrofolate ligase [Nymphaea thermarum]
Isoform0017768	-0.00216396	-0.00687008	RVE1	XP_031495071.1 flocculation protein FLO11-like [Nymphaea colorata]
Isoform0007417	-0.00154331	-0.00703553	PHYA1	KAF3787387.1 Phytochrome type [Nymphaea thermarum]
Isoform0090052	-0.00362672	-0.00622296	GOLS1	KAF3775695.1 Galactinol synthase 1 [Nymphaea thermarum]
Isoform0096108	-0.0035698	-0.00625565	KEG	KAF3794340.1 E3 ubiquitin-protein ligase [Nymphaea thermarum]
Isoform0015626	0.000247955	0.00719807	UDP-GALT1	XP_031496135.1 UDP-galactose transporter 1-like [Nymphaea colorata]
Isoform0010689	-0.00340063	-0.00634882	MED33B	KAF3793040.1 Mediator of RNA polymerase II transcription subunit 33A [Nymphaea thermarum]
Isoform0105122	0.000198428	0.00719939	METK1	XP_031497746.1 S-adenosylmethionine synthase 1 [Nymphaea colorata]
Isoform0021178	-0.000507649	-0.00718416	At4g08350	XP_031488629.1 putative transcription elongation factor SPT5 homolog 1 [Nymphaea colorata]
Isoform0090817	-0.00187482	-0.0069537	At4g27745	XP_031498750.1 protein yippee-like At4g27745 isoform X1 [Nymphaea colorata]
Isoform0076534	0.00256147	0.0067311	PHT1-3	XP_031483363.1 probable inorganic phosphate transporter 1-3 [Nymphaea colorata]
Isoform0012432	0.000388901	0.00719122	ABCG21	KAF3777193.1 ATP-binding cassette sub-family G member 2 [Nymphaea thermarum]
Isoform0078508	0.00182384	0.00696686	GAE6	XP_031480461.1 UDP-glucuronate 4-epimerase 6 [Nymphaea colorata]
Isoform0104785	0.00103534	0.00712678	At5g27470	XP_031478544.1 serine--tRNA ligase [Nymphaea colorata]
Isoform0010669	-0.00365736	-0.00620351	SMXL7	KAF3778949.1 Chaperone protein [Nymphaea thermarum]
Isoform0064972	0.00150573	0.00704189	ATPK2	XP_031486051.1 serine/threonine-protein kinase AtPK2/AtPK19-like [Nymphaea colorata]
Isoform0061142	-0.00322774	-0.0064371	THIC	XP_031491742.1 phosphomethylpyrimidine synthase, chloroplastic [Nymphaea colorata]
Isoform0076573	0.00187918	0.00695132	NPF6.3	XP_031483299.1 protein NRT1/ PTR FAMILY 6.3-like [Nymphaea colorata]
Isoform0066704	-0.00387295	-0.00607054	FREE1	XP_031495040.1 protein FREE1 [Nymphaea colorata]
Isoform0087149	-0.00280992	-0.00662984	--	XP_031481539.1 transcription initiation factor TFIID subunit 7-like isoform X2 [Nymphaea colorata]
Isoform0006546	0.00267721	0.0066845	ABCG42	XP_031487178.1 ABC transporter G family member 42-like [Nymphaea colorata]
Isoform0081180	-0.00221433	-0.00685159	At3g27390	XP_031493429.1 uncharacterized membrane protein At3g27390 isoform X2 [Nymphaea colorata]
Isoform0038383	-0.00230285	-0.00682211	CRY2	KAF3796365.1 Cryptochrome-2 [Nymphaea thermarum]
Isoform0090122	-0.00339953	-0.00634635	BAM9	XP_031485789.1 inactive beta-amylase 9-like [Nymphaea colorata]
Isoform0078423	-0.00250443	-0.00674962	--	-
Isoform0008345	0.000118964	0.00719797	TRP5	XP_031485568.1 telomere repeat-binding protein 5 isoform X1 [Nymphaea colorata]
Isoform0067602	-0.00347432	-0.00630485	BBD2	XP_031476457.1 bifunctional nuclease 1-like [Nymphaea colorata]
Isoform0014419	-0.002472	-0.00676097	EBF2	KAF3788200.1 EIN3-binding F-box protein 1 [Nymphaea thermarum]
Isoform0072994	0.00160401	0.00701772	--	KAF3788966.1 hypothetical protein EJ110_NYTH19900 [Nymphaea thermarum]
Isoform0112802	0.00293897	0.00657128	ABCG36	XP_031487459.1 ABC transporter G family member 42-like [Nymphaea colorata]
Isoform0088094	-0.00392584	-0.00603341	PGM1	XP_031485565.1 2,3-bisphosphoglycerate-independent phosphoglycerate mutase [Nymphaea colorata]
Isoform0017182	-0.00030678	0.00719154	PUB8	XP_031478847.1 U-box domain-containing protein 8 [Nymphaea colorata]
Isoform0063943	-0.00116428	-0.00710324	atad1b	XP_031495909.1 ATPase family AAA domain-containing protein 1-B-like [Nymphaea colorata]
Isoform0081206	-0.00336702	-0.00636155	OFUT7	XP_031492238.1 O-fucosyltransferase 7-like [Nymphaea colorata]
Isoform0110393	-0.00272123	-0.00666334	NAC098	KAF3786407.1 CUP-SHAPED COTYLEDON 2 protein [Nymphaea thermarum]
Isoform0100804	-0.00372761	-0.006157	NAC056	XP_031473084.1 NAC transcription factor 56-like [Nymphaea colorata]
Isoform0111640	0.0033626	0.00636362	LRR1	XP_031484430.1 leucine-rich repeat protein 1-like [Nymphaea colorata]
Isoform0008541	0.000118927	-0.00719621	DGD1	XP_031504053.1 digalactosyldiacylglycerol synthase 1, chloroplastic [Nymphaea colorata]
Isoform0030046	0.00298792	0.00654761	LYK3	XP_031488293.1 lysM domain receptor-like kinase 3 isoform X2 [Nymphaea colorata]
Isoform0087783	-0.00368247	-0.00618352	FREE1	XP_031495040.1 protein FREE1 [Nymphaea colorata]
Isoform0066036	-0.00198294	-0.00691824	THFS	XP_031497777.1 formate--tetrahydrofolate ligase [Nymphaea colorata]
Isoform0025609	-0.00346125	-0.00630977	BLH1	KAF3790867.1 BEL1-like homeodomain protein 1 [Nymphaea thermarum]
Isoform0064549	-0.00368407	-0.00618223	--	XP_031485705.1 uncharacterized protein LOC116254448 [Nymphaea colorata]
Isoform0058879	-0.000685759	-0.00716335	--	KAF3774915.1 hypothetical protein EJ110_NYTH51886 [Nymphaea thermarum]
Isoform0082490	0.000843979	0.00714634	UBI11	AQK60494.1 ubiquitin2 [Zea mays]
Isoform0013760	-0.00343538	-0.00632285	--	XP_031485705.1 uncharacterized protein LOC116254448 [Nymphaea colorata]
Isoform0063444	-0.00314816	-0.0064704	atad1a	XP_031495909.1 ATPase family AAA domain-containing protein 1-B-like [Nymphaea colorata]
Isoform0057251	0.00169043	0.00699422	CPR	XP_031479970.1 NADPH--cytochrome P450 reductase-like [Nymphaea colorata]
Isoform0021739	-0.000797064	-0.00715116	--	KAF3780947.1 hypothetical protein EJ110_NYTH37970 [Nymphaea thermarum]
Isoform0023320	-4.3627e-05	0.00719507	SAG101	XP_031493331.1 uncharacterized protein LOC116259614 [Nymphaea colorata]
Isoform0088417	-0.00360523	-0.00622656	--	KAF3783548.1 hypothetical protein EJ110_NYTH32244 [Nymphaea thermarum]
Isoform0045442	0.000787774	0.00715162	SCL6	XP_031483453.1 scarecrow-like protein 6 [Nymphaea colorata]
Isoform0035781	-0.00378995	-0.00611574	PGDH2	KAF3792500.1 D-3-phosphoglycerate dehydrogenase 1 [Nymphaea thermarum]
Isoform0008205	0.00342004	0.00632964	PPP1CC	XP_031485121.1 serine/threonine-protein phosphatase PP1-like [Nymphaea colorata]
Isoform0041828	-0.00371717	-0.00615979	OBE2	XP_031490555.1 OBERON-like protein [Nymphaea colorata]
Isoform0085018	-0.00144139	-0.00704843	CAT7	XP_031489138.1 cationic amino acid transporter 7, chloroplastic-like [Nymphaea colorata]
Isoform0103675	0.000251437	0.00718986	BAM9	XP_031485789.1 inactive beta-amylase 9-like [Nymphaea colorata]
Isoform0033278	-0.00368662	-0.00617768	OsI_27673	XP_031503238.1 pre-mRNA-splicing factor SLU7 [Nymphaea colorata]
Isoform0012604	0.00216361	0.00686039	XLG3	KAF3792422.1 Extra-large guanine nucleotide-binding protein 3 [Nymphaea thermarum]
Isoform0111069	-0.00365744	-0.00619416	BAM9	XP_031498066.1 inactive beta-amylase 9-like [Nymphaea colorata]
Isoform0066431	-0.00380155	-0.00610657	PH1	XP_031486805.1 pleckstrin homology domain-containing protein 1-like [Nymphaea colorata]
Isoform0078633	0.00122175	0.00708862	VPS28-2	XP_031477914.1 vacuolar protein sorting-associated protein 28 homolog 2-like [Nymphaea colorata]
Isoform0013829	-0.00288222	-0.00659033	RVE1	XP_031495071.1 flocculation protein FLO11-like [Nymphaea colorata]
Isoform0102902	-0.00292462	-0.00657142	--	XP_031477936.1 uncharacterized protein LOC116248994 isoform X2 [Nymphaea colorata]
Isoform0008156	1.16658e-05	0.00719278	SPDSYN1	KAF3796224.1 Spermidine synthase [Nymphaea thermarum]
Isoform0016626	-0.00289948	-0.0065824	OFUT7	XP_031492238.1 O-fucosyltransferase 7-like [Nymphaea colorata]
Isoform0097420	-0.00346737	-0.00630168	KEG	KAF3794340.1 E3 ubiquitin-protein ligase [Nymphaea thermarum]
Isoform0100864	-0.00343751	-0.0063176	KEG	KAF3794340.1 E3 ubiquitin-protein ligase [Nymphaea thermarum]
Isoform0019922	-0.00256391	-0.00671972	--	KAF3775967.1 hypothetical protein EJ110_NYTH44446 [Nymphaea thermarum]
Isoform0105995	0.00240416	0.00677851	PKS4	XP_031479521.1 protein PHYTOCHROME KINASE SUBSTRATE 4-like [Nymphaea colorata]
Isoform0046815	-0.0037176	-0.00615689	HMG1	KAF3794475.1 3-hydroxy-3-methylglutaryl-coenzyme A reductase 1 [Nymphaea thermarum]
Isoform0036181	0.00297533	0.0065479	--	XP_031473740.1 subtilisin-like protease SBT3.4 isoform X1 [Nymphaea colorata]
Isoform0096887	-0.000185164	-0.00718977	--	KAF3785984.1 hypothetical protein EJ110_NYTH23999 [Nymphaea thermarum]
Isoform0016879	-0.00345377	-0.00630826	CRK10	KAF3773388.1 Cysteine-rich receptor-like protein kinase 25 [Nymphaea thermarum]
Isoform0104657	-0.00207549	-0.00688575	Os01g0970400	XP_031473791.1 eukaryotic translation initiation factor 4E-1-like [Nymphaea colorata]
Isoform0028102	-0.00107158	-0.00711141	Tcp11l1	XP_031504051.1 uncharacterized protein LOC116266804 [Nymphaea colorata]
Isoform0107405	0.000732273	0.00715427	UBI11	KAF3975233.1 hypothetical protein CMV_001505 [Castanea mollissima]
Isoform0009689	-0.000463514	-0.00717669	DGD1	XP_031504053.1 digalactosyldiacylglycerol synthase 1, chloroplastic [Nymphaea colorata]
Isoform0068379	-0.00365023	-0.00619641	BGAL1	KAF3785789.1 Beta-galactosidase [Nymphaea thermarum]
Isoform0084208	-0.00157785	-0.00701636	NEAP2	KAF3790002.1 hypothetical protein EJ110_NYTH17448 [Nymphaea thermarum]
Isoform0064558	0.00144049	0.00704572	HSP70	XP_020113771.1 heat shock cognate 70 kDa protein 2-like [Ananas comosus]
Isoform0048290	0.001568	0.00701754	HSP70	XP_020113771.1 heat shock cognate 70 kDa protein 2-like [Ananas comosus]
Isoform0044217	-0.00205853	-0.00688961	--	KAF3781483.1 hypothetical protein EJ110_NYTH36934 [Nymphaea thermarum]
Isoform0054472	-0.00365705	-0.00619105	SKP1A	KAF3786111.1 SKP1-like protein 1A [Nymphaea thermarum]
Isoform0070200	-0.00320921	-0.00643455	--	KAF3795468.1 NUCLEAR FUSION DEFECTIVE 4 protein [Nymphaea thermarum]
Isoform0012905	0.00199194	0.00690892	FTIP3	XP_031484289.1 FT-interacting protein 7-like [Nymphaea colorata]
Isoform0075377	-0.00319065	-0.00644327	--	XP_031504461.1 protein LURP-one-related 8-like [Nymphaea colorata]
Isoform0063355	-0.00260097	-0.00670283	Shprh	KAF3777250.1 E3 ubiquitin-protein ligase [Nymphaea thermarum]
Isoform0062923	-0.00375596	-0.00613059	ROQ1	KAF3786732.1 SUPPRESSOR OF npr1-1 CONSTITUTIVE 1 protein [Nymphaea thermarum]
Isoform0021799	-0.00388446	-0.00604987	DREB2A	KAF3793243.1 Dehydration-responsive element-binding protein 2A [Nymphaea thermarum]
Isoform0100772	-0.00343969	-0.00631321	PH1	XP_031486805.1 pleckstrin homology domain-containing protein 1-like [Nymphaea colorata]
Isoform0030832	-0.00336065	-0.00635561	TIF3A1	XP_031475809.1 eukaryotic translation initiation factor 3 subunit A [Nymphaea colorata]
Isoform0108546	-0.00120706	-0.00708716	NAR1	XP_031490278.1 protein NAR1 [Nymphaea colorata]
Isoform0080809	-0.00262975	-0.00669068	NAC098	KAF3786407.1 CUP-SHAPED COTYLEDON 2 protein [Nymphaea thermarum]
Isoform0059617	0.00143467	0.00704404	ME1	XP_031488676.1 NADP-dependent malic enzyme-like [Nymphaea colorata]
Isoform0076277	-0.00301491	-0.00652518	--	KAF3790888.1 hypothetical protein EJ110_NYTH15865 [Nymphaea thermarum]
Isoform0087429	-0.00332825	-0.00637103	OFUT7	XP_031492238.1 O-fucosyltransferase 7-like [Nymphaea colorata]
Isoform0029521	-0.00144805	-0.00704059	At3g10130	XP_016738405.1 PREDICTED: heme-binding-like protein At3g10130, chloroplastic isoform X3 [Gossypium hirsutum]
Isoform0082327	0.000651548	0.00715827	BZIP53	KAF3778340.1 bZIP transcription factor 53 [Nymphaea thermarum]
Isoform0035755	0.0028449	0.00660083	ZFP1	XP_031490994.1 probable E3 ubiquitin-protein ligase ZFP1 [Nymphaea colorata]
Isoform0030809	-0.00389529	-0.00604009	G6PDH	XP_031475926.1 glucose-6-phosphate 1-dehydrogenase, cytoplasmic isoform-like [Nymphaea colorata]
Isoform0053995	0.00208963	0.00687666	NPF6.3	KAF3783532.1 NRT1-PTR FAMILY 6-3 protein [Nymphaea thermarum]
Isoform0078292	-0.00334685	-0.00635992	BAM9	XP_031485789.1 inactive beta-amylase 9-like [Nymphaea colorata]
Isoform0090867	0.000826857	0.00713897	SNAP33	XP_031490954.1 SNAP25 homologous protein SNAP33 [Nymphaea colorata]
Isoform0090152	0.00331319	0.00637736	HEMA1	XP_031484461.1 glutamyl-tRNA reductase 2-like [Nymphaea colorata]
Isoform0098050	-0.00328187	-0.00639352	MDC1	KAF3772737.1 Mediator of DNA damage checkpoint protein 1 [Nymphaea thermarum]
Isoform0081007	-0.001937	-0.00692059	ZIP4	XP_031473690.1 zinc transporter 4, chloroplastic-like [Nymphaea colorata]
Isoform0001077	0.00162633	0.00699971	ABCG42	XP_031487459.1 ABC transporter G family member 42-like [Nymphaea colorata]
Isoform0017250	-0.00394777	-0.00600458	--	KAF3784819.1 hypothetical protein EJ110_NYTH26728 [Nymphaea thermarum]
Isoform0006048	-0.0039935	-0.00597418	At4g26480	XP_031491580.1 KH domain-containing protein At5g56140-like isoform X2 [Nymphaea colorata]
Isoform0048572	-0.0035531	-0.00624609	SKIP14	XP_031476124.1 F-box protein SKIP14-like [Nymphaea colorata]
Isoform0035363	-0.00297173	-0.00654239	XERICO	KAF3777482.1 putative E3 ubiquitin-protein ligase [Nymphaea thermarum]
Isoform0044231	-0.00285473	-0.00659411	RVE1	XP_031495071.1 flocculation protein FLO11-like [Nymphaea colorata]
Isoform0098997	0.000736935	0.0071472	RHC2A	XP_031485831.1 probable E3 ubiquitin-protein ligase RHC2A [Nymphaea colorata]
Isoform0020683	-0.00354433	-0.00624965	WNK6	KAF3795684.1 putative serine/threonine-protein kinase [Nymphaea thermarum]
Isoform0056943	-0.00363858	-0.00619524	--	XP_031485705.1 uncharacterized protein LOC116254448 [Nymphaea colorata]
Isoform0083876	-0.00349886	-0.00627497	PETE	XP_031495829.1 plastocyanin-like [Nymphaea colorata]
Isoform0030320	-0.00141417	-0.00704378	ZIP4	XP_031473690.1 zinc transporter 4, chloroplastic-like [Nymphaea colorata]
Isoform0067048	0.00273606	0.00664294	At1g33170	XP_031495014.1 probable methyltransferase PMT18 [Nymphaea colorata]
Isoform0027756	-0.00249491	-0.00673684	PHYA	KAF3787387.1 Phytochrome type [Nymphaea thermarum]
Isoform0087480	-0.0022066	-0.0068367	THIC	XP_031491742.1 phosphomethylpyrimidine synthase, chloroplastic [Nymphaea colorata]
Isoform0084424	-0.003834	-0.00607524	ABCD1	XP_031495991.1 ABC transporter D family member 1 [Nymphaea colorata]
Isoform0021160	-0.00347777	-0.00628595	coq9	XP_031499435.1 ubiquinone biosynthesis protein COQ9, mitochondrial [Nymphaea colorata]
Isoform0038435	-0.00407381	-0.00591707	CFIS1	KAF3793397.1 Pre-mRNA cleavage factor Im subunit 1 [Nymphaea thermarum]
Isoform0020898	0.000303489	0.00717734	ALA1	KAF3796595.1 Phospholipid-transporting ATPase 1 [Nymphaea thermarum]
Isoform0084487	0.000189001	0.00718085	DURF2	KAF3787164.1 E3 ubiquitin-protein ligase [Nymphaea thermarum]
Isoform0082020	-0.00321605	-0.00642305	NAC098	KAF3786407.1 CUP-SHAPED COTYLEDON 2 protein [Nymphaea thermarum]
Isoform0097883	-0.00379453	-0.0060991	DREB2A	KAF3793243.1 Dehydration-responsive element-binding protein 2A [Nymphaea thermarum]
Isoform0097416	-0.000776507	-0.00714095	dcaf8	XP_031475334.1 DDB1- and CUL4-associated factor 8-like isoform X1 [Nymphaea colorata]
Isoform0001674	0.00173392	0.00697056	WAV3	XP_031502920.1 E3 ubiquitin-protein ligase WAV3-like [Nymphaea colorata]
Isoform0034485	-0.00371324	-0.00614859	--	XP_031485705.1 uncharacterized protein LOC116254448 [Nymphaea colorata]
Isoform0054745	-0.0035298	-0.00625569	LIP1	XP_031495814.1 triacylglycerol lipase 1 [Nymphaea colorata]
Isoform0086804	-0.00347233	-0.00628761	--	XP_031503994.1 uncharacterized protein LOC116266779 [Nymphaea colorata]
Isoform0068942	0.000107565	0.00718187	PATL3	XP_031501736.1 patellin-3-like [Nymphaea colorata]
Isoform0036246	0.00246853	0.0067449	PCK2	KAF3786809.1 Phosphoenolpyruvate carboxykinase ATP [Nymphaea thermarum]
Isoform0017274	0.000471862	0.00716686	--	XP_031503413.1 uncharacterized protein LOC116266373 [Nymphaea colorata]
Isoform0056167	-0.00373108	-0.00613715	B'GAMMA	KAF3783248.1 B'GAMMA Serine/threonine protein phosphatase 2A regulatory subunit B' gamma isoform [Nymphaea thermarum]
Isoform0052461	-0.00197945	-0.00690395	NEAP2	KAF3790002.1 hypothetical protein EJ110_NYTH17448 [Nymphaea thermarum]
Isoform0031409	0.00189113	0.00692849	ABCG42	XP_031487459.1 ABC transporter G family member 42-like [Nymphaea colorata]
Isoform0013813	-0.00265752	-0.00667206	RVE1	XP_031495071.1 flocculation protein FLO11-like [Nymphaea colorata]
Isoform0065371	-0.00279402	-0.00661581	--	KAF3785515.1 hypothetical protein EJ110_NYTH27751 [Nymphaea thermarum]
Isoform0100773	-0.00276038	-0.00662989	ZIP4	XP_031473690.1 zinc transporter 4, chloroplastic-like [Nymphaea colorata]
Isoform0007259	0.00150164	0.00702283	UBQ3	XP_023742764.1 polyubiquitin-like [Lactuca sativa]
Isoform0052410	0.00130906	0.00706122	GAUT8	XP_031479503.1 galacturonosyltransferase 8-like [Nymphaea colorata]
Isoform0060955	0.000136055	-0.00718025	CYP714B2	XP_031494595.1 cytochrome P450 734A5-like [Nymphaea colorata]
Isoform0030900	-0.0038737	-0.00604689	PGDH1	XP_031484165.1 D-3-phosphoglycerate dehydrogenase 1, chloroplastic-like [Nymphaea colorata]
Isoform0082779	-0.00357695	-0.00622684	--	XP_031485705.1 uncharacterized protein LOC116254448 [Nymphaea colorata]
Isoform0102324	-0.00306212	-0.00649547	BAM9	XP_031498066.1 inactive beta-amylase 9-like [Nymphaea colorata]
Isoform0036987	0.00272344	0.00664434	HSP70	OAY65971.1 Heat shock cognate 70 kDa protein [Ananas comosus]
Isoform0071237	-0.00344009	-0.00630308	LSB3	XP_031504619.1 uncharacterized protein LOC116267164 [Nymphaea colorata]
Isoform0053696	-0.00399015	-0.00597006	fray2	XP_031494530.1 serine/threonine-protein kinase BLUS1 isoform X1 [Nymphaea colorata]
Isoform0070976	-0.00276733	-0.00662604	--	XP_031485705.1 uncharacterized protein LOC116254448 [Nymphaea colorata]
Isoform0085831	-0.00366681	-0.00617354	Tmem205	XP_031503915.1 uncharacterized protein LOC116266741 [Nymphaea colorata]
Isoform0029950	-0.00390384	-0.00602633	BLH1	XP_031503957.1 BEL1-like homeodomain protein 1 [Nymphaea colorata]
Isoform0044951	-0.000296479	-0.00717416	--	-
Isoform0008500	-0.00360382	-0.00621037	NAC074	KAF3794794.1 NAC domain-containing protein 74 [Nymphaea thermarum]
Isoform0015027	-0.00299722	-0.00652469	POPTR_0001s40980g	XP_031473380.1 probable bifunctional methylthioribulose-1-phosphate dehydratase/enolase-phosphatase E1 [Nymphaea colorata]
Isoform0026921	-0.00124353	-0.00707154	RE2	KYP63559.1 Retrovirus-related Pol polyprotein from transposon TNT 1-94, partial [Cajanus cajan]
Isoform0024862	-0.00165709	-0.00698605	--	KAF3776940.1 Zinc finger protein CONSTANS-LIKE 4 [Nymphaea thermarum]
Isoform0112275	0.0017237	0.00696985	VPS2.1	XP_031495981.1 vacuolar protein sorting-associated protein 2 homolog 1 [Nymphaea colorata]
Isoform0013239	-0.00266003	-0.00666885	--	XP_031480238.1 uncharacterized protein LOC116250617 [Nymphaea colorata]
Isoform0065748	0.000961098	0.00711508	OFUT35	XP_031492479.1 O-fucosyltransferase 35-like [Nymphaea colorata]
Isoform0061763	-0.000174578	-0.00717751	CATHB2	XP_031498704.1 cathepsin B-like protease 2 isoform X2 [Nymphaea colorata]
Isoform0032617	-0.00144248	-0.00703295	FAM214B	XP_031489991.1 uncharacterized protein LOC116257413 isoform X1 [Nymphaea colorata]
Isoform0084414	0.00153752	0.00701263	--	XP_031493214.1 uncharacterized protein LOC116259495 [Nymphaea colorata]
Isoform0063377	-0.0032824	-0.00638476	CRY1	KAF3793711.1 Cryptochrome-1 [Nymphaea thermarum]
Isoform0002701	0.000830291	0.00713068	ABCG42	XP_031487459.1 ABC transporter G family member 42-like [Nymphaea colorata]
Isoform0034005	0.00177265	0.00695636	ABCG42	XP_031487459.1 ABC transporter G family member 42-like [Nymphaea colorata]
Isoform0003251	-0.00375349	-0.00611907	VAMP711	KAF3774097.1 Vesicle-associated membrane protein 713 [Nymphaea thermarum]
Isoform0099359	-0.00374738	-0.0061228	CYS6	KAF3790087.1 Cysteine proteinase inhibitor 12 [Nymphaea thermarum]
Isoform0091732	-0.000124353	0.00717747	CRCK3	XP_031480399.1 calmodulin-binding receptor-like cytoplasmic kinase 3 [Nymphaea colorata]
Isoform0110829	-0.0016954	-0.00697544	BBX19	XP_031496050.1 B-box zinc finger protein 18-like [Nymphaea colorata]
Isoform0070384	-0.00388451	-0.00603668	BAM9	XP_031498066.1 inactive beta-amylase 9-like [Nymphaea colorata]
Isoform0059762	-0.00295509	-0.00654194	CATHB2	XP_031498703.1 cathepsin B-like protease 2 isoform X1 [Nymphaea colorata]
Isoform0036952	-0.00360155	-0.00620953	--	XP_031479736.1 uncharacterized protein LOC116250270 isoform X1 [Nymphaea colorata]
Isoform0071041	0.000230812	0.00717465	APF1	KAF3796493.1 Aspartic proteinase-like protein 1 [Nymphaea thermarum]
Isoform0074495	-0.00305432	-0.00649607	THIC	XP_031491742.1 phosphomethylpyrimidine synthase, chloroplastic [Nymphaea colorata]
Isoform0027585	0.0017437	0.00696311	HSP70	XP_020113771.1 heat shock cognate 70 kDa protein 2-like [Ananas comosus]
Isoform0059032	-0.00386512	-0.00604858	--	KAF3794398.1 Paladin protein [Nymphaea thermarum]
Isoform0098420	-0.000134233	-0.00717651	RH36	XP_031493142.1 DEAD-box ATP-dependent RNA helicase 36 [Nymphaea colorata]
Isoform0034213	0.00244944	0.0067467	NTMC2T6.1	KAF3793130.1 C2 domain-containing protein [Nymphaea thermarum]
Isoform0027045	0.000204587	-0.00717466	WAV3	KAF3780598.1 Uncharacterized protein EJ110_NYTH38828 [Nymphaea thermarum]
Isoform0056668	0.000352299	-0.00716884	RE1	VVV76743.1 unnamed protein product, partial [Nymphaea colorata]
Isoform0004729	-0.00384691	-0.00605934	OBE1	KAF3786204.1 OBERON-like protein [Nymphaea thermarum]
Isoform0084044	-0.000732742	-0.00713958	--	-
Isoform0088432	-0.000278231	0.00717157	L6	XP_031499708.1 TMV resistance protein N-like [Nymphaea colorata]
Isoform0110994	-0.00309216	-0.00647648	At2g02240	XP_031502376.1 putative F-box protein PP2-B12 [Nymphaea colorata]
Isoform0037071	0.00215571	0.00684531	PI4KG4	XP_031504288.1 phosphatidylinositol 4-kinase gamma 4-like [Nymphaea colorata]
Isoform0087799	0.00174883	0.00696036	RPI2	XP_031478070.1 probable ribose-5-phosphate isomerase 2 [Nymphaea colorata]
Isoform0041894	0.00154514	0.00700836	PK1	XP_031483105.1 putative receptor protein kinase ZmPK1 [Nymphaea colorata]
Isoform0063916	-0.000329979	-0.00716893	--	KAF3780970.1 hypothetical protein EJ110_NYTH37927 [Nymphaea thermarum]
Isoform0029953	0.00123061	0.00706961	GPT2	KAF3779988.1 Glucose-6-phosphate/phosphate translocator 2 [Nymphaea thermarum]
Isoform0092521	-0.00392733	-0.0060057	MTP1	KAF3794594.1 Metal tolerance protein 1 [Nymphaea thermarum]
Isoform0006717	-0.00375626	-0.00611407	--	KAF3777396.1 putative ribonuclease H protein [Nymphaea thermarum]
Isoform0045889	0.000108161	0.00717487	ABCG21	KAF3777193.1 ATP-binding cassette sub-family G member 2 [Nymphaea thermarum]
Isoform0106027	-0.00400084	-0.00595677	MTP1	KAF3794594.1 Metal tolerance protein 1 [Nymphaea thermarum]
Isoform0016382	-0.00311794	-0.0064628	GLT1	XP_031504266.1 glutamate synthase 1 [NADH], chloroplastic isoform X1 [Nymphaea colorata]
Isoform0089821	-0.00123866	-0.00706777	At3g28580	XP_031488796.1 AAA-ATPase At3g28580-like [Nymphaea colorata]
Isoform0080958	-0.0037126	-0.00614015	clptm1	XP_031489118.1 cleft lip and palate transmembrane protein 1 homolog [Nymphaea colorata]
Isoform0053412	0.00172262	0.00696541	RE1	BBN67583.1 Seven transmembrane MLO family protein [Prunus dulcis]
Isoform0074967	-0.00344651	-0.00629306	ZIF1	XP_031495125.1 protein ZINC INDUCED FACILITATOR 1-like isoform X1 [Nymphaea colorata]
Isoform0016981	0.00106636	0.00709524	ABCG42	XP_031487459.1 ABC transporter G family member 42-like [Nymphaea colorata]
Isoform0089782	-0.000959659	-0.0071102	--	KAF3780970.1 hypothetical protein EJ110_NYTH37927 [Nymphaea thermarum]
Isoform0068003	6.46685e-05	-0.00717427	--	-
Isoform0004766	-0.00210796	-0.00685782	HERK1	XP_031487657.1 receptor-like protein kinase HERK 1 [Nymphaea colorata]
Isoform0017718	0.00195949	0.00690171	SHL2	XP_031504967.1 RNA-dependent RNA polymerase 6 isoform X2 [Nymphaea colorata]
Isoform0049559	0.000569163	0.00715186	CPR	XP_031479970.1 NADPH--cytochrome P450 reductase-like [Nymphaea colorata]
Isoform0056634	-0.00398284	-0.00596738	BLH1	XP_031503957.1 BEL1-like homeodomain protein 1 [Nymphaea colorata]
Isoform0026444	-0.00338142	-0.00632751	KEG	KAF3794340.1 E3 ubiquitin-protein ligase [Nymphaea thermarum]
Isoform0034642	-0.00226087	-0.00680871	--	XP_031485705.1 uncharacterized protein LOC116254448 [Nymphaea colorata]
Isoform0106160	-0.00284463	-0.00658616	SRO2	XP_031494180.1 probable inactive poly [ADP-ribose] polymerase SRO3 isoform X1 [Nymphaea colorata]
Isoform0082740	-0.0030972	-0.0064712	--	KAF3781732.1 hypothetical protein EJ110_NYTH36053 [Nymphaea thermarum]
Isoform0058401	-0.00368849	-0.0061532	MAPKKK3	XP_031504164.1 mitogen-activated protein kinase kinase kinase 3-like [Nymphaea colorata]
Isoform0061601	0.000403055	0.00716225	--	KAF3796887.1 hypothetical protein EJ110_NYTH00769 [Nymphaea thermarum]
Isoform0096278	-0.00265024	-0.00666572	AAH1	XP_031501179.1 allantoate deiminase 2 [Nymphaea colorata]
Isoform0013546	-0.00383204	-0.00606371	RVE6	XP_031489258.1 uncharacterized protein LOC116256869 [Nymphaea colorata]
Isoform0063545	-0.00364611	-0.00617729	--	XP_031474167.1 uncharacterized protein LOC116246434 [Nymphaea colorata]
Isoform0040735	1.14776e-05	0.00717303	rpl16	YP_009247785.1 ribosomal protein L16 [Pritchardia thurstonii]
Isoform0045543	-0.00229656	-0.00679546	NEAP2	KAF3790002.1 hypothetical protein EJ110_NYTH17448 [Nymphaea thermarum]
Isoform0026461	-0.00156777	-0.00699955	--	XP_031478939.1 uncharacterized protein LOC116249805 [Nymphaea colorata]
Isoform0076415	-0.000386846	-0.00716239	4CL1	XP_031480228.1 4-coumarate--CoA ligase 1-like [Nymphaea colorata]
Isoform0070150	-0.00280183	-0.00660292	ACR9	XP_031488690.1 ACT domain-containing protein ACR9-like [Nymphaea colorata]
Isoform0020069	-0.000495354	-0.00715564	THIC	XP_031491742.1 phosphomethylpyrimidine synthase, chloroplastic [Nymphaea colorata]
Isoform0096259	0.0012443	0.00706387	RHC2A	XP_031485831.1 probable E3 ubiquitin-protein ligase RHC2A [Nymphaea colorata]
Isoform0068521	-0.00329314	-0.00637192	--	KAF3776939.1 hypothetical protein EJ110_NYTH47179 [Nymphaea thermarum]
Isoform0015744	-0.000188268	0.00717004	MST3	XP_031492902.1 sugar transport protein MST3-like [Nymphaea colorata]
Isoform0014408	-0.0022083	-0.00682397	At4g22990	XP_031475911.1 SPX domain-containing membrane protein Os06g0129400-like isoform X2 [Nymphaea colorata]
Isoform0090238	-0.00226866	-0.0068041	TAF6	KAF3782741.1 Transcription initiation factor TFIID subunit 6 [Nymphaea thermarum]
Isoform0030890	-0.0034682	-0.00627802	--	KAF3781494.1 F-box/LRR-repeat protein 20 [Nymphaea thermarum]
Isoform0066327	0.00344438	0.00629094	HAR1	XP_031488016.1 receptor-like protein kinase HSL1 [Nymphaea colorata]
Isoform0018614	-0.00408278	-0.00589644	TPS6	XP_031491788.1 alpha,alpha-trehalose-phosphate synthase [UDP-forming] 6-like [Nymphaea colorata]
Isoform0035978	0.00122477	0.00706657	CPR	XP_031479970.1 NADPH--cytochrome P450 reductase-like [Nymphaea colorata]
Isoform0015888	-0.00222077	-0.00681937	PHYA1	KAF3787387.1 Phytochrome type [Nymphaea thermarum]
Isoform0062026	-0.00373943	-0.00611966	dnaJ	XP_031481811.1 uncharacterized protein LOC116251592 isoform X1 [Nymphaea colorata]
Isoform0097818	-0.00096754	-0.00710605	RE2	XP_031478747.1 uncharacterized protein LOC116249687 [Nymphaea colorata]
Isoform0100618	-0.00177384	-0.00694847	ZIP4	XP_031473690.1 zinc transporter 4, chloroplastic-like [Nymphaea colorata]
Isoform0109281	-0.0040765	-0.00589976	UGE-1	KAF3792392.1 UDP-glucose 4-epimerase [Nymphaea thermarum]
Isoform0097513	0.000493886	0.00715406	UBI11	KAF3975233.1 hypothetical protein CMV_001505 [Castanea mollissima]
Isoform0078275	-0.000419547	-0.00715849	COL15	XP_031490718.1 zinc finger protein CONSTANS-LIKE 15-like isoform X2 [Nymphaea colorata]
Isoform0086217	-0.00341708	-0.00630363	--	XP_031485705.1 uncharacterized protein LOC116254448 [Nymphaea colorata]
Isoform0084053	0.00350195	0.00625671	RHC2A	XP_031485831.1 probable E3 ubiquitin-protein ligase RHC2A [Nymphaea colorata]
Isoform0065967	-0.0030238	-0.00650118	GAF1	XP_031477088.1 zinc finger protein GAI-ASSOCIATED FACTOR 1 [Nymphaea colorata]
Isoform0083373	-0.0032586	-0.00638667	Os06g0170500	OAY78395.1 Zinc finger CCCH domain-containing protein 49 [Ananas comosus]
Isoform0104431	-0.0033972	-0.0063138	--	XP_031484767.1 uncharacterized protein LOC116253910 isoform X1 [Nymphaea colorata]
Isoform0044067	-0.00201343	-0.00688117	At2g38710	RZR85038.1 hypothetical protein BHM03_00011971 [Ensete ventricosum]
Isoform0025121	-0.000363869	-0.00716044	KING1	KAF3787124.1 SNF1-related protein kinase regulatory subunit gamma-1 [Nymphaea thermarum]
Isoform0024385	0.000409449	0.00715791	AAE3	XP_031483952.1 oxalate--CoA ligase [Nymphaea colorata]
Isoform0100599	0.00202023	0.00687899	ERF3	KAF3795989.1 Ethylene-responsive transcription factor 9 [Nymphaea thermarum]
Isoform0102820	0.000857568	0.00711774	HERK1	XP_031478159.1 receptor-like protein kinase HERK 1 [Nymphaea colorata]
Isoform0103971	-0.00226773	-0.00680109	--	XP_031473700.1 uncharacterized protein LOC116246134 isoform X1 [Nymphaea colorata]
Isoform0082989	-0.00082764	-0.00712116	NHX2	KAF3789813.1 Sodium/hydrogen exchanger 2 [Nymphaea thermarum]
Isoform0040478	9.93492e-05	0.00716831	METK1	XP_031497746.1 S-adenosylmethionine synthase 1 [Nymphaea colorata]
Isoform0099780	-0.00356769	-0.00621812	BAH1	XP_031498888.1 E3 ubiquitin-protein ligase BAH1 [Nymphaea colorata]
Isoform0031216	0.00260186	0.00668	TPS5	XP_031502194.1 alpha,alpha-trehalose-phosphate synthase [UDP-forming] 5-like [Nymphaea colorata]
Isoform0019796	0.00255541	0.00669781	FTIP3	XP_031484289.1 FT-interacting protein 7-like [Nymphaea colorata]
Isoform0104446	-0.00193721	-0.00690195	At3g18200	XP_031502882.1 WAT1-related protein At2g39510-like [Nymphaea colorata]
Isoform0092240	0.00278261	0.00660651	RPI2	XP_031478070.1 probable ribose-5-phosphate isomerase 2 [Nymphaea colorata]
Isoform0067299	-0.000284904	-0.00716267	DREB2A	KAF3793243.1 Dehydration-responsive element-binding protein 2A [Nymphaea thermarum]
Isoform0089474	-8.10248e-06	0.00716833	HXK2	XP_031491499.1 hexokinase-1-like [Nymphaea colorata]
Isoform0079171	-0.00382357	-0.00606341	PCRK1	XP_031502284.1 serine/threonine-protein kinase PCRK1-like [Nymphaea colorata]
Isoform0093611	0.00300714	0.0065069	PECS-1.1	KAF3795736.1 Pectinesterase 3 [Nymphaea thermarum]
Isoform0030492	-2.63959e-05	0.00716809	SAG101	XP_031493331.1 uncharacterized protein LOC116259614 [Nymphaea colorata]
Isoform0014817	-0.0014737	-0.00701478	PHYA1	KAF3787387.1 Phytochrome type [Nymphaea thermarum]
Isoform0017931	0.00143307	0.00702314	TPS5	XP_031502194.1 alpha,alpha-trehalose-phosphate synthase [UDP-forming] 5-like [Nymphaea colorata]
Isoform0049834	-0.00269493	-0.00664188	AEL1	XP_020272607.1 protein AE7-like 1 [Asparagus officinalis]
Isoform0001941	-0.00347539	-0.00626872	--	XP_031476140.1 uncharacterized protein LOC116247876 [Nymphaea colorata]
Isoform0057289	-0.00370611	-0.00613485	--	XP_031477529.1 uncharacterized protein LOC116248719 [Nymphaea colorata]
Isoform0061152	0.00122203	0.00706212	BPS1	XP_031482997.1 UPF0496 protein 4-like [Nymphaea colorata]
Isoform0010981	-0.00372154	-0.00612505	GI	XP_031488112.1 protein GIGANTEA-like [Nymphaea colorata]
Isoform0045165	-0.00260452	-0.00667698	fray2	XP_031494171.1 serine/threonine-protein kinase BLUS1-like isoform X2 [Nymphaea colorata]
Isoform0046253	-0.000813519	-0.00712063	--	XP_031496239.1 uncharacterized protein LOC116261556 [Nymphaea colorata]
Isoform0088958	-0.00355522	-0.00622277	TLP1	XP_031476671.1 thaumatin-like protein 1 [Nymphaea colorata]
Isoform0100756	0.00202768	0.0068739	TRXH	XP_031487074.1 thioredoxin H1-like [Nymphaea colorata]
Isoform0037309	-0.000846327	-0.00711644	--	XP_031482397.1 uncharacterized protein LOC116252269 isoform X2 [Nymphaea colorata]
Isoform0047256	-0.00387431	-0.00602868	SEC31B	XP_031505139.1 protein transport protein SEC31 homolog B-like isoform X1 [Nymphaea colorata]
Isoform0097977	-0.000846894	-0.007116	--	-
Isoform0012434	-0.00146942	-0.00701376	ISS1	XP_031487853.1 aromatic aminotransferase ISS1 [Nymphaea colorata]
Isoform0059334	-0.00302133	-0.00649787	--	XP_031477910.1 glutamic acid-rich protein-like [Nymphaea colorata]
Isoform0071478	9.69545e-05	0.00716521	--	XP_031493648.1 uncharacterized protein LOC116259838 [Nymphaea colorata]
Isoform0013310	0.000421021	0.00715339	HSP70	GAV69481.1 HSP70 domain-containing protein [Cephalotus follicularis]
Isoform0072721	-0.00236912	-0.00676257	RVE1	XP_031495071.1 flocculation protein FLO11-like [Nymphaea colorata]
Isoform0052708	-0.00376912	-0.00609395	--	XP_031485705.1 uncharacterized protein LOC116254448 [Nymphaea colorata]
Isoform0103481	0.000195979	0.0071626	ABCG36	XP_031487459.1 ABC transporter G family member 42-like [Nymphaea colorata]
Isoform0057014	-0.00371782	-0.00612524	--	XP_031485705.1 uncharacterized protein LOC116254448 [Nymphaea colorata]
Isoform0075087	-0.00359517	-0.006198	--	XP_031473430.1 rRNA-processing protein EFG1-like [Nymphaea colorata]
Isoform0088183	-0.00394572	-0.00598081	DREB2A	KAF3793243.1 Dehydration-responsive element-binding protein 2A [Nymphaea thermarum]
Isoform0006498	-0.00140464	-0.0070259	SEC31B	XP_031505139.1 protein transport protein SEC31 homolog B-like isoform X1 [Nymphaea colorata]
Isoform0061098	-0.000169713	0.00716272	OBE3	XP_031491892.1 protein OBERON 3 [Nymphaea colorata]
Isoform0003194	-0.00387965	-0.00602294	TIC	KAF3787265.1 TIME FOR COFFEE protein [Nymphaea thermarum]
Isoform0055530	0.0029118	0.00654576	MPK14	XP_031494580.1 mitogen-activated protein kinase 15 [Nymphaea colorata]
Isoform0094105	-0.00218359	-0.00682326	--	KAF3777125.1 hypothetical protein EJ110_NYTH46762 [Nymphaea thermarum]
Isoform0030283	-0.0028222	-0.00658482	COX11	KAF3781422.1 Cytochrome c oxidase assembly protein [Nymphaea thermarum]
Isoform0107182	-9.67024e-05	-0.00716343	Os03g0326500	KAF3786510.1 Thioredoxin-like 1-2 [Nymphaea thermarum]
Isoform0053596	-0.00258358	-0.00668163	RVE1	XP_031495071.1 flocculation protein FLO11-like [Nymphaea colorata]
Isoform0079818	0.00072697	0.00712659	HSP70	XP_020113771.1 heat shock cognate 70 kDa protein 2-like [Ananas comosus]
Isoform0053659	0.00135575	0.00703408	FTIP3	KAF3796245.1 QUIRKY protein [Nymphaea thermarum]
Isoform0037463	-0.0010818	-0.00708098	THIC	XP_031491742.1 phosphomethylpyrimidine synthase, chloroplastic [Nymphaea colorata]
Isoform0107636	-0.00351847	-0.00623925	--	KAF3794143.1 hypothetical protein EJ110_NYTH08198 [Nymphaea thermarum]
Isoform0074486	0.0012703	0.00704934	RBOHB	XP_031490238.1 respiratory burst oxidase homolog protein C [Nymphaea colorata]
Isoform0050911	-0.00401712	-0.00593037	BLH1	XP_031503957.1 BEL1-like homeodomain protein 1 [Nymphaea colorata]
Isoform0073793	-0.00264523	-0.00665599	ARI8	XP_031475246.1 probable E3 ubiquitin-protein ligase ARI8 isoform X2 [Nymphaea colorata]
Isoform0028217	-0.00263796	-0.00665883	RVE1	XP_031495071.1 flocculation protein FLO11-like [Nymphaea colorata]
Isoform0087425	-0.00373504	-0.00611111	--	XP_022864611.1 uncharacterized protein LOC111384555 [Olea europaea var. sylvestris] [Olea europaea]
Isoform0001835	-0.00278697	-0.00659751	MED15A	KAF3795777.1 Mediator of RNA polymerase II transcription subunit 15a [Nymphaea thermarum]
Isoform0036092	0.00115747	0.0070677	PCK	KAF3786809.1 Phosphoenolpyruvate carboxykinase ATP [Nymphaea thermarum]
Isoform0062227	0.00163074	0.00697364	MFP	KAF3783961.1 Peroxisomal fatty acid beta-oxidation multifunctional protein, partial [Nymphaea thermarum]
Isoform0019051	7.87808e-05	-0.00716105	PGM1	XP_031485565.1 2,3-bisphosphoglycerate-independent phosphoglycerate mutase [Nymphaea colorata]
Isoform0111618	-0.000383732	-0.00715116	--	XP_031498126.1 uncharacterized protein LOC116262773 [Nymphaea colorata]
Isoform0040378	-0.00385112	-0.00603736	BLH1	KAF3776838.1 BEL1-like homeodomain protein 1 [Nymphaea thermarum]
Isoform0078315	0.000281678	0.00715547	ABCG21	KAF3780937.1 ABC transporter G family member 21 [Nymphaea thermarum]
Isoform0059495	-0.000218634	0.00715761	FMO2	KAF3787712.1 Dimethylaniline monooxygenase N-oxide-forming 1 [Nymphaea thermarum]
Isoform0039673	-0.00382898	-0.00605106	At4g26390	PIA35331.1 hypothetical protein AQUCO_03500018v1 [Aquilegia coerulea]
Isoform0079766	0.00151529	0.00699842	RBL1	KAF3784753.1 RHOMBOID-like protein 1 [Nymphaea thermarum]
Isoform0057126	0.000192696	-0.00715792	HOX22	KAF3782105.1 Homeobox-leucine zipper protein [Nymphaea thermarum]
Isoform0098780	0.00310848	0.00645025	--	XP_031494629.1 uncharacterized protein LOC116260432 [Nymphaea colorata]
Isoform0039188	-0.00382701	-0.0060516	At1g21570	XP_031483908.1 uncharacterized protein LOC116253282 isoform X1 [Nymphaea colorata]
Isoform0079878	-0.0038002	-0.00606828	PH1	XP_031486805.1 pleckstrin homology domain-containing protein 1-like [Nymphaea colorata]
Isoform0055366	-2.07786e-05	-0.00715988	--	VVV74140.1 unnamed protein product, partial [Nymphaea colorata]
Isoform0085827	-0.00402656	-0.00592036	SAP4	XP_031473789.1 zinc finger A20 and AN1 domain-containing stress-associated protein 4-like [Nymphaea colorata]
Isoform0067090	-0.00303854	-0.00648303	--	XP_031479057.1 uncharacterized protein LOC116249889 isoform X1 [Nymphaea colorata]
Isoform0112865	-0.00358392	-0.00619822	ADO3	XP_031479025.1 adagio protein 3-like [Nymphaea colorata]
Isoform0086763	0.0003668	-0.00715035	--	KAF3785984.1 hypothetical protein EJ110_NYTH23999 [Nymphaea thermarum]
Isoform0059478	-0.00308645	-0.00645989	PRS4	KAF3793074.1 CTD small phosphatase-like protein 2 [Nymphaea thermarum]
Isoform0002846	-0.00396405	-0.00596172	TPR2	XP_031502017.1 protein TOPLESS-RELATED PROTEIN 2-like isoform X1 [Nymphaea colorata]
Isoform0092397	-0.000342512	-0.00715105	At1g67340	XP_031474523.1 F-box protein At1g67340-like [Nymphaea colorata]
Isoform0112843	6.54438e-06	-0.00715908	GLT1	XP_031504266.1 glutamate synthase 1 [NADH], chloroplastic isoform X1 [Nymphaea colorata]
Isoform0007118	-0.00371694	-0.00611851	PPC6-1	KAF3776760.1 putative protein phosphatase 2C 33 [Nymphaea thermarum]
Isoform0016468	0.00266718	0.00664325	FTIP3	XP_031484289.1 FT-interacting protein 7-like [Nymphaea colorata]
Isoform0101336	-0.00393261	-0.00598152	MTP1	KAF3794594.1 Metal tolerance protein 1 [Nymphaea thermarum]
Isoform0075462	-0.00108659	-0.00707546	NIR	XP_031491747.1 ferredoxin--nitrite reductase, chloroplastic [Nymphaea colorata]
Isoform0042089	0.00218615	0.00681641	RAP2-13	KAF3785469.1 Ethylene-responsive transcription factor [Nymphaea thermarum]
Isoform0016853	-0.00357651	-0.00620056	wdr44	XP_031482615.1 WD repeat-containing protein 44 [Nymphaea colorata]
Isoform0018777	0.000987954	0.00708955	UBQ3	XP_023742764.1 polyubiquitin-like [Lactuca sativa]
Isoform0020036	-0.00363184	-0.00616809	--	XP_031503954.1 uncharacterized protein LOC116266761 [Nymphaea colorata]
Isoform0074346	-0.00368038	-0.00613882	--	XP_031485705.1 uncharacterized protein LOC116254448 [Nymphaea colorata]
Isoform0019014	-0.00406471	-0.0058906	PGM1	XP_031485565.1 2,3-bisphosphoglycerate-independent phosphoglycerate mutase [Nymphaea colorata]
Isoform0006316	0.00205921	0.00685417	ABCG42	XP_031487459.1 ABC transporter G family member 42-like [Nymphaea colorata]
Isoform0094850	0.00154202	0.00698867	LPPD	XP_031505092.1 lipid phosphate phosphatase delta [Nymphaea colorata]
Isoform0061942	-0.000948633	-0.00709339	PCMP-H77	XP_031475333.1 pentatricopeptide repeat-containing protein At3g46790, chloroplastic-like [Nymphaea colorata]
Isoform0052663	-0.00407656	-0.00588151	DGD1	XP_031504053.1 digalactosyldiacylglycerol synthase 1, chloroplastic [Nymphaea colorata]
Isoform0074008	-0.00170216	-0.00695068	--	XP_031504475.1 uncharacterized protein LOC116267062 isoform X1 [Nymphaea colorata]
Isoform0055979	-0.00234487	-0.00676081	NHX2	KAF3789813.1 Sodium/hydrogen exchanger 2 [Nymphaea thermarum]
Isoform0061459	-0.00339956	-0.00629642	HSFC1	XP_031474020.1 heat stress transcription factor C-1-like [Nymphaea colorata]
Isoform0067207	-0.00297953	-0.00650571	MED26B	KAF3790760.1 putative mediator of RNA polymerase II transcription subunit 26b [Nymphaea thermarum]
Isoform0051933	-0.00364045	-0.00616018	NHX1	KAF3789813.1 Sodium/hydrogen exchanger 2 [Nymphaea thermarum]
Isoform0076286	-0.00350001	-0.00624064	--	XP_031476919.1 uncharacterized protein LOC116248323 isoform X2 [Nymphaea colorata]
Isoform0101180	-0.000620136	-0.00712796	--	XP_031482397.1 uncharacterized protein LOC116252269 isoform X2 [Nymphaea colorata]
Isoform0108573	-0.000208802	0.00715181	KCS1	XP_031498287.1 3-ketoacyl-CoA synthase 1 [Nymphaea colorata]
Isoform0073195	-0.0037024	-0.00612217	--	XP_031492905.1 uncharacterized protein LOC116259302 [Nymphaea colorata]
Isoform0041272	0.000704197	0.00711985	NTMC2T6.1	KAF3793130.1 C2 domain-containing protein [Nymphaea thermarum]
Isoform0025382	-0.000480179	-0.00713839	STY13	KAF3790680.1 Platelet-derived growth factor receptor alpha [Nymphaea thermarum]
Isoform0005759	-0.00394764	-0.00596625	SKIP14	XP_031476124.1 F-box protein SKIP14-like [Nymphaea colorata]
Isoform0029910	-0.00386122	-0.00602247	PGDH1	XP_031484165.1 D-3-phosphoglycerate dehydrogenase 1, chloroplastic-like [Nymphaea colorata]
Isoform0036851	-0.00390544	-0.00599379	PGDH1	XP_031484165.1 D-3-phosphoglycerate dehydrogenase 1, chloroplastic-like [Nymphaea colorata]
Isoform0033168	0.000530024	0.00713421	BAT1	KAF3775291.1 Amino-acid permease BAT1-like protein [Nymphaea thermarum]
Isoform0006689	-0.000582955	-0.00713005	NEAP2	KAF3790002.1 hypothetical protein EJ110_NYTH17448 [Nymphaea thermarum]
Isoform0011883	0.00279388	0.00658563	WAKL20	XP_031497280.1 wall-associated receptor kinase-like 20 [Nymphaea colorata]
Isoform0067719	-0.00196035	-0.00687973	At4g11680	XP_031494544.1 E3 ubiquitin-protein ligase At1g63170-like [Nymphaea colorata]
Isoform0002863	0.00168669	0.0069518	ABCG42	XP_031487459.1 ABC transporter G family member 42-like [Nymphaea colorata]
Isoform0101557	-0.00378345	-0.00607093	KEG	KAF3794340.1 E3 ubiquitin-protein ligase [Nymphaea thermarum]
Isoform0093968	0.000235212	0.0071493	RIBA1	XP_031492576.1 bifunctional riboflavin biosynthesis protein RIBA 1, chloroplastic-like [Nymphaea colorata]
Isoform0070498	-0.00114357	-0.00706098	NEAP2	KAF3790002.1 hypothetical protein EJ110_NYTH17448 [Nymphaea thermarum]
Isoform0048592	-0.00413478	-0.00583657	DOF5.4	KAF3786431.1 Dof zinc finger protein DOF5-4 [Nymphaea thermarum]
Isoform0023497	-0.00387754	-0.0060105	MED26B	XP_031473173.1 probable mediator of RNA polymerase II transcription subunit 26b [Nymphaea colorata]
Isoform0075513	-0.00248293	-0.00670783	ACR9	XP_031488690.1 ACT domain-containing protein ACR9-like [Nymphaea colorata]
Isoform0111819	0.000290997	-0.00714621	TSJT1	XP_031496045.1 stem-specific protein TSJT1-like [Nymphaea colorata]
Isoform0049582	0.00156093	0.00697942	RAP2-13	KAF3785469.1 Ethylene-responsive transcription factor [Nymphaea thermarum]
Isoform0093221	0.00183081	0.00691308	APF1	KAF3796493.1 Aspartic proteinase-like protein 1 [Nymphaea thermarum]
Isoform0014488	-0.000831131	-0.00710293	Os02g0557500	KAF3787083.1 Zinc finger CCCH domain-containing protein 5 [Nymphaea thermarum]
Isoform0061397	-0.0007064	-0.00711639	--	-
Isoform0098882	-0.00410052	-0.0058587	G6PDH	XP_031475926.1 glucose-6-phosphate 1-dehydrogenase, cytoplasmic isoform-like [Nymphaea colorata]
Isoform0011117	0.00185118	0.00690736	PLP7	XP_031505286.1 patatin-like protein 6 [Nymphaea colorata]
Isoform0049167	-0.00385551	-0.00602268	--	XP_031485705.1 uncharacterized protein LOC116254448 [Nymphaea colorata]
Isoform0017504	-0.00388099	-0.00600629	XRN3	KAF3784091.1 5'-3' exoribonuclease 3 [Nymphaea thermarum]
Isoform0105523	-0.00166816	-0.00695371	PAP6	KAF3791531.1 putative plastid-lipid-associated protein 6 [Nymphaea thermarum]
Isoform0035097	-0.00261068	-0.00665742	--	KAF3790005.1 hypothetical protein EJ110_NYTH17452 [Nymphaea thermarum]
Isoform0008844	0.000648491	0.00712151	ABCG42	XP_031487459.1 ABC transporter G family member 42-like [Nymphaea colorata]
Isoform0105145	-0.00271128	-0.0066169	--	KAF3779850.1 Pentatricopeptide repeat-containing protein [Nymphaea thermarum]
Isoform0078699	-0.0039971	-0.0059293	BAM9	XP_031498066.1 inactive beta-amylase 9-like [Nymphaea colorata]
Isoform0008617	-0.0016627	-0.00695474	TL20.3	XP_027360528.1 thylakoid lumenal protein TL20.3, chloroplastic isoform X1 [Abrus precatorius]
Isoform0063966	-0.00260642	-0.00665879	TL20.3	KAF3795265.1 Thylakoid lumenal protein [Nymphaea thermarum]
Isoform0076519	0.00114171	0.00705891	ATR3	KAF3792566.1 NADPH-dependent diflavin oxidoreductase 1 [Nymphaea thermarum]
Isoform0026612	-0.00369574	-0.0061215	--	XP_031479998.1 BTB/POZ domain-containing protein At5g60050-like isoform X1 [Nymphaea colorata]
Isoform0037124	1.7579e-05	0.00715037	CPR	KAF3786486.1 NADPH--cytochrome P450 reductase [Nymphaea thermarum]
Isoform0105350	-0.00381461	-0.00604771	At5g56140	XP_031480934.1 KH domain-containing protein At5g56140 isoform X2 [Nymphaea colorata]
Isoform0109640	0.00143523	0.00700469	--	-
Isoform0065274	0.0030521	0.00646602	At2g39750	XP_031487458.1 probable methyltransferase PMT11 [Nymphaea colorata]
Isoform0101061	0.00127931	0.00703471	CDI	XP_031502870.1 protein CDI-like [Nymphaea colorata]
Isoform0091224	-0.00298805	-0.00649569	AGD5	XP_031473152.1 ADP-ribosylation factor GTPase-activating protein AGD5 [Nymphaea colorata]
Isoform0001450	-0.000872374	-0.00709651	GIP	RVX15925.1 Retrovirus-related Pol polyprotein from transposon TNT 1-94 [Vitis vinifera]
Isoform0007047	0.00140286	0.00701056	ALA9	XP_031494819.1 putative phospholipid-transporting ATPase 9 [Nymphaea colorata]
Isoform0036847	0.00120665	0.00704689	NPF6.3	XP_031483299.1 protein NRT1/ PTR FAMILY 6.3-like [Nymphaea colorata]
Isoform0061371	0.0023178	0.00676318	ERD3	XP_031500865.1 probable methyltransferase PMT21 [Nymphaea colorata]
Isoform0027918	-0.0032189	-0.00638368	RVE1	XP_031495071.1 flocculation protein FLO11-like [Nymphaea colorata]
Isoform0060715	-0.0036016	-0.00617575	SBT1.4	XP_031497729.1 subtilisin-like protease SBT1.4 [Nymphaea colorata]
Isoform0059624	0.00320738	0.0063892	CIPK12	KAF3791839.1 CBL-interacting serine/threonine-protein kinase 12 [Nymphaea thermarum]
Isoform0005302	0.00193	0.00688358	STY17	KAF3790680.1 Platelet-derived growth factor receptor alpha [Nymphaea thermarum]
Isoform0107784	-0.00405576	-0.00588717	MTP1	KAF3794594.1 Metal tolerance protein 1 [Nymphaea thermarum]
Isoform0027657	0.000625484	0.00712152	HERK1	KAF3782196.1 Receptor-like protein kinase [Nymphaea thermarum]
Isoform0048860	-0.000793921	-0.00710467	ACR9	XP_031488690.1 ACT domain-containing protein ACR9-like [Nymphaea colorata]
Isoform0093304	-0.0021245	-0.00682588	REIL1	XP_031481903.1 cytoplasmic 60S subunit biogenesis factor REI1 homolog 1 isoform X2 [Nymphaea colorata]
Isoform0088880	6.46155e-05	0.00714852	--	XP_031493387.1 uncharacterized protein LOC116259661 isoform X2 [Nymphaea colorata]
Isoform0009471	-0.00326362	-0.00636028	MYOB1	XP_031490101.1 myosin-binding protein 1-like isoform X1 [Nymphaea colorata]
Isoform0003519	-0.00362652	-0.00616019	At4g26480	XP_031491580.1 KH domain-containing protein At5g56140-like isoform X2 [Nymphaea colorata]
Isoform0112837	0.00257114	0.00666966	MIK1	XP_031488016.1 receptor-like protein kinase HSL1 [Nymphaea colorata]
Isoform0063524	-0.00395481	-0.00595429	--	XP_031485705.1 uncharacterized protein LOC116254448 [Nymphaea colorata]
Isoform0061073	-0.00314402	-0.00641943	TGA4	KAF3792398.1 Transcription factor [Nymphaea thermarum]
Isoform0052943	0.00128867	0.00703081	HAK7	KAF3790457.1 putative potassium transporter 2 [Nymphaea thermarum]
Isoform0024814	-0.00242898	-0.00672252	MAX2A	XP_031504869.1 F-box/LRR-repeat MAX2 homolog A-like [Nymphaea colorata]
Isoform0049250	-0.00159463	-0.00696773	IRT3	XP_031473690.1 zinc transporter 4, chloroplastic-like [Nymphaea colorata]
Isoform0112114	0.00172719	0.00693598	BPA1	KAF3786186.1 Binding partner of ACD11 1 [Nymphaea thermarum]
Isoform0077128	-0.00316038	-0.00641114	Os03g0733400	XP_031489176.1 zinc finger BED domain-containing protein RICESLEEPER 2-like [Nymphaea colorata]
Isoform0097238	3.01556e-05	-0.0071476	At1g67340	XP_031474523.1 F-box protein At1g67340-like [Nymphaea colorata]
Isoform0090171	-0.0031979	-0.00639224	At4g26390	RWW90083.1 hypothetical protein BHE74_00000769 [Ensete ventricosum]
Isoform0038990	-0.00357857	-0.00618713	RE1	VVW55130.1 unnamed protein product, partial [Nymphaea colorata]
Isoform0000586	-0.00225975	-0.00678078	At1g63850	KAF3775067.1 BTB/POZ domain-containing protein [Nymphaea thermarum]
Isoform0109862	-0.00395941	-0.00595036	FBA5	XP_031481524.1 fructose-bisphosphate aldolase, cytoplasmic isozyme 1-like [Nymphaea colorata]
Isoform0044587	-0.00303537	-0.00647065	abkC	XP_031476015.1 uncharacterized aarF domain-containing protein kinase 2-like isoform X1 [Nymphaea colorata]
Isoform0062046	-0.00281203	-0.00657072	CRY1	KAF3793711.1 Cryptochrome-1 [Nymphaea thermarum]
Isoform0106494	-0.0029596	-0.00650556	RAP2-3	XP_031486061.1 ethylene-responsive transcription factor ERF094-like [Nymphaea colorata]
Isoform0028698	0.00224108	0.00678659	--	XP_031474639.1 uncharacterized protein LOC116246874 isoform X2 [Nymphaea colorata]
Isoform0049364	-0.00371155	-0.00610765	--	XP_031473396.1 uncharacterized protein LOC116245921 [Nymphaea colorata]
Isoform0011581	-0.00319003	-0.00639533	pald1	KAF3794398.1 Paladin protein [Nymphaea thermarum]
Isoform0022519	0.00138475	0.00701103	ABCG42	XP_031487459.1 ABC transporter G family member 42-like [Nymphaea colorata]
Isoform0028031	-0.00269466	-0.00661896	PIP5K9	XP_031502047.1 phosphatidylinositol 4-phosphate 5-kinase 9 [Nymphaea colorata]
Isoform0068188	0.000577572	0.00712303	At3g11320	XP_031484940.1 probable sugar phosphate/phosphate translocator At3g11320 [Nymphaea colorata]
Isoform0069530	-0.0022914	-0.00676907	--	XP_031485705.1 uncharacterized protein LOC116254448 [Nymphaea colorata]
Isoform0091480	-0.00392166	-0.00597421	MO2	XP_031501162.1 monooxygenase 2-like isoform X1 [Nymphaea colorata]
Isoform0038495	-0.00381077	-0.00604551	DREB2A	KAF3793243.1 Dehydration-responsive element-binding protein 2A [Nymphaea thermarum]
Isoform0109985	0.00239115	0.0067339	HSK	XP_031477377.1 homoserine kinase [Nymphaea colorata]
Isoform0007112	-0.00393304	-0.00596596	At4g26480	XP_031491580.1 KH domain-containing protein At5g56140-like isoform X2 [Nymphaea colorata]
Isoform0048936	-0.00321782	-0.00638015	RSH3	XP_031501510.1 uncharacterized protein LOC116265135 [Nymphaea colorata]
Isoform0016036	-0.00348046	-0.00624076	TRAF1A	KAF3785172.1 MATH domain-containing protein, partial [Nymphaea thermarum]
Isoform0091489	-0.00208809	-0.00683359	IRT3	XP_031473690.1 zinc transporter 4, chloroplastic-like [Nymphaea colorata]
Isoform0013514	0.000769315	0.00710372	ABCG42	XP_031487459.1 ABC transporter G family member 42-like [Nymphaea colorata]
Isoform0095140	0.00241026	0.00672637	VPS2.1	XP_031495981.1 vacuolar protein sorting-associated protein 2 homolog 1 [Nymphaea colorata]
Isoform0082660	-0.000230403	-0.00714109	ADO3	KAF3793971.1 Adagio protein 3 [Nymphaea thermarum]
Isoform0041460	0.00291969	0.006521	--	XP_031474635.1 uncharacterized protein LOC116246874 isoform X1 [Nymphaea colorata]
Isoform0099156	0.000415606	0.00713257	STR6	XP_031493903.1 dihydrofolate reductase-like [Nymphaea colorata]
Isoform0045594	0.0020019	0.00685846	PI4KG4	XP_031504288.1 phosphatidylinositol 4-kinase gamma 4-like [Nymphaea colorata]
Isoform0112143	0.00314274	0.00641625	LRR1	XP_031484430.1 leucine-rich repeat protein 1-like [Nymphaea colorata]
Isoform0055166	-0.00339395	-0.00628664	At4g30825	XP_031489324.1 pentatricopeptide repeat-containing protein At4g30825, chloroplastic [Nymphaea colorata]
Isoform0003909	-0.00335672	-0.00630648	RE2	XP_031503094.1 AT-rich interactive domain-containing protein 2-like [Nymphaea colorata]
Isoform0043097	-0.00345513	-0.0062531	--	THU68632.1 hypothetical protein C4D60_Mb08t05920 [Musa balbisiana]
Isoform0084318	-0.00316841	-0.00640308	--	KAF3788727.1 Pentatricopeptide repeat-containing protein [Nymphaea thermarum]
Isoform0035219	-0.00387714	-0.00600038	ROQ1	KAF3786732.1 SUPPRESSOR OF npr1-1 CONSTITUTIVE 1 protein [Nymphaea thermarum]
Isoform0099979	-0.0039153	-0.00597549	MTP1	KAF3794594.1 Metal tolerance protein 1 [Nymphaea thermarum]
Isoform0058976	-0.0013975	-0.00700587	pyrH	KAF3795380.1 Uridylate kinase [Nymphaea thermarum]
Isoform0048699	0.00321849	0.0063777	At3g28850	XP_031478216.1 uncharacterized protein At3g28850-like [Nymphaea colorata]
Isoform0105761	0.00160942	0.00695993	THT2	KAF3792639.1 Agmatine coumaroyltransferase-1 [Nymphaea thermarum]
Isoform0110625	-0.00202875	-0.00684934	--	KAF3793400.1 hypothetical protein EJ110_NYTH09381 [Nymphaea thermarum]
Isoform0103616	-0.00148194	-0.00698772	BPM4	XP_031480687.1 BTB/POZ and MATH domain-containing protein 4-like [Nymphaea colorata]
Isoform0034442	-0.000412929	-0.00713114	PRR95	XP_031497868.1 two-component response regulator-like APRR5 [Nymphaea colorata]
Isoform0077240	-0.00301741	-0.00647443	PP2B7	XP_031502376.1 putative F-box protein PP2-B12 [Nymphaea colorata]
Isoform0098616	0.000506726	0.00712466	SNAP33	KAF3775104.1 SNAP25-like proteinous protein [Nymphaea thermarum]
Isoform0002611	-0.00383322	-0.00602687	MED15A	XP_031486480.1 mediator of RNA polymerase II transcription subunit 15a-like isoform X1 [Nymphaea colorata]
Isoform0073573	0.00273377	0.00659867	WAKL20	XP_031497280.1 wall-associated receptor kinase-like 20 [Nymphaea colorata]
Isoform0061826	-0.00212518	-0.006819	IRT3	XP_031473690.1 zinc transporter 4, chloroplastic-like [Nymphaea colorata]
Isoform0014132	-0.0037148	-0.00610016	--	XP_031485705.1 uncharacterized protein LOC116254448 [Nymphaea colorata]
Isoform0046050	-0.00368352	-0.00611908	--	XP_031483181.1 cyclin-dependent kinase D-2-like [Nymphaea colorata]
Isoform0101928	0.0039205	0.00597002	UGT88B1	KAF3793412.1 UDP-glycosyltransferase [Nymphaea thermarum]
Isoform0102316	-0.0035794	-0.00618054	TAF6	KAF3782741.1 Transcription initiation factor TFIID subunit 6 [Nymphaea thermarum]
Isoform0006592	-0.00362313	-0.006155	PIL15	XP_031497527.1 transcription factor PHYTOCHROME INTERACTING FACTOR-LIKE 15-like isoform X2 [Nymphaea colorata]
Isoform0071029	-0.00212646	-0.00681817	EVI5L	XP_031480479.1 EVI5-like protein isoform X1 [Nymphaea colorata]
Isoform0081465	0.00322786	0.00637048	PKS4	XP_031479521.1 protein PHYTOCHROME KINASE SUBSTRATE 4-like [Nymphaea colorata]
Isoform0066163	0.00294105	0.00650784	LECRKS4	KAF3787153.1 L-type lectin-domain containing receptor kinase S-4 [Nymphaea thermarum]
Isoform0104209	-5.63121e-05	0.00714127	YchF1	XP_031505241.1 obg-like ATPase 1 [Nymphaea colorata]
Isoform0068057	-0.00393315	-0.00596031	--	XP_031481988.1 uncharacterized protein LOC116252078 [Nymphaea colorata]
Isoform0036129	9.71729e-05	0.00714037	CPR	XP_031479970.1 NADPH--cytochrome P450 reductase-like [Nymphaea colorata]
Isoform0007018	0.00227703	0.00676802	PLP7	XP_031505286.1 patatin-like protein 6 [Nymphaea colorata]
Isoform0057776	0.0019487	0.0068697	PI4KG4	XP_031504288.1 phosphatidylinositol 4-kinase gamma 4-like [Nymphaea colorata]
Isoform0060328	-0.00131946	-0.0070177	THIC	XP_031491742.1 phosphomethylpyrimidine synthase, chloroplastic [Nymphaea colorata]
Isoform0092122	-0.000164501	0.00713874	CER3	XP_031496017.1 very-long-chain aldehyde decarbonylase CER3-like [Nymphaea colorata]
Isoform0009325	-0.00020172	0.00713776	TMK4	KAF3772647.1 Receptor-like kinase [Nymphaea thermarum]
Isoform0057039	-0.00336533	-0.0062978	--	XP_031491934.1 TATA-binding protein-associated factor 2N [Nymphaea colorata]
Isoform0098549	-0.00336087	-0.00629971	PIL13	XP_031482035.1 transcription factor PIF1-like isoform X4 [Nymphaea colorata]
Isoform0078914	0.00260173	0.00664911	GPT2	KAF3779988.1 Glucose-6-phosphate/phosphate translocator 2 [Nymphaea thermarum]
Isoform0071102	0.000807188	0.00709411	SAMDC	KAF3787667.1 S-adenosylmethionine decarboxylase proenzyme [Nymphaea thermarum]
Isoform0046412	-0.0037392	-0.00608197	At1g04570	XP_031503476.1 probable folate-biopterin transporter 9, chloroplastic isoform X1 [Nymphaea colorata]
Isoform0005749	-0.00221347	-0.00678764	--	KAF3776827.1 Retrovirus-related Pol polyprotein from transposon TNT 1-94 [Nymphaea thermarum]
Isoform0091526	-0.000909128	-0.00708126	--	KAF3780970.1 hypothetical protein EJ110_NYTH37927 [Nymphaea thermarum]
Isoform0051850	-0.00367239	-0.0061222	--	XP_031480698.1 serine/threonine-protein phosphatase 6 regulatory ankyrin repeat subunit C-like [Nymphaea colorata]
Isoform0101068	-0.000478025	-0.00712314	DGAT3	XP_031473344.1 diacylglycerol O-acyltransferase 3 [Nymphaea colorata]
Isoform0060560	-0.00303021	-0.00646414	WDR12	XP_031496264.1 ribosome biogenesis protein WDR12 homolog isoform X1 [Nymphaea colorata]
Isoform0083544	0.00368263	0.00611588	SPMS	XP_031488363.1 spermidine synthase-like [Nymphaea colorata]
Isoform0106783	-0.00342332	-0.00626461	SBT1.4	XP_031497729.1 subtilisin-like protease SBT1.4 [Nymphaea colorata]
Isoform0004227	-0.00409085	-0.00585036	BSL2	XP_031474086.1 serine/threonine-protein phosphatase BSL3 [Nymphaea colorata]
Isoform0070416	0.000296054	0.00713225	At1g22040	XP_031492863.1 F-box/kelch-repeat protein At1g22040 [Nymphaea colorata]
Isoform0057900	-0.00389054	-0.00598494	--	XP_031485705.1 uncharacterized protein LOC116254448 [Nymphaea colorata]
Isoform0038565	-0.00408219	-0.00585572	ACA9	XP_031484365.1 calcium-transporting ATPase 5, plasma membrane-type-like [Nymphaea colorata]
Isoform0097553	-0.00392451	-0.0059624	--	-
Isoform0047945	0.00197059	0.00686067	GPT2	KAF3779988.1 Glucose-6-phosphate/phosphate translocator 2 [Nymphaea thermarum]
Isoform0113215	0.00164241	0.00694644	METK1	XP_021612535.1 S-adenosylmethionine synthase 1 [Manihot esculenta]
Isoform0076530	-0.000470963	-0.00712233	NIR1	XP_031491747.1 ferredoxin--nitrite reductase, chloroplastic [Nymphaea colorata]
Isoform0070940	0.00129083	0.00702003	--	KAF3788966.1 hypothetical protein EJ110_NYTH19900 [Nymphaea thermarum]
Isoform0108250	-0.0003902	-0.00712699	--	-
Isoform0016848	-0.00368793	-0.00611105	DTX44	XP_031498627.1 protein DETOXIFICATION 44, chloroplastic-like isoform X1 [Nymphaea colorata]
Isoform0068728	0.000119119	0.00713652	CRPK1	XP_031505249.1 cold-responsive protein kinase 1 [Nymphaea colorata]
Isoform0078033	-0.00321893	-0.00637042	At1g65660	VVA16084.1 PREDICTED: pre-mRNA-splicing factor [Prunus dulcis]
Isoform0091978	-0.000564506	-0.00711461	NIFS1	KAF3787854.1 Cysteine desulfurase [Nymphaea thermarum]
Isoform0013056	-0.00298809	-0.00648121	Os02g0639600	XP_031478825.1 sphingolipid delta(4)-desaturase DES1-like [Nymphaea colorata]
Isoform0041956	-0.00101688	-0.007064	pgdC	XP_031485742.1 6-phosphogluconate dehydrogenase, decarboxylating 1-like [Nymphaea colorata]
Isoform0033773	-0.00358293	-0.00617221	BLH1	KAF3790867.1 BEL1-like homeodomain protein 1 [Nymphaea thermarum]
Isoform0005943	-0.00272433	-0.0065962	maoI	XP_031480061.1 uncharacterized protein LOC116250522 isoform X2 [Nymphaea colorata]
Isoform0105732	-0.00376274	-0.00606404	KEG	KAF3794340.1 E3 ubiquitin-protein ligase [Nymphaea thermarum]
Isoform0101631	0.000606163	0.0071105	PI4KG4	XP_031504288.1 phosphatidylinositol 4-kinase gamma 4-like [Nymphaea colorata]
Isoform0010235	-0.00310913	-0.00642315	ARF17	XP_031504906.1 auxin response factor 6 isoform X2 [Nymphaea colorata]
Isoform0087833	0.00279421	0.00656623	Os08g0121900	XP_031474382.1 glycosyltransferase family 92 protein RCOM_0530710 [Nymphaea colorata]
Isoform0001569	0.00143563	0.00699001	ABCG36	XP_031487459.1 ABC transporter G family member 42-like [Nymphaea colorata]
Isoform0044368	-0.00246611	-0.00669615	--	XP_031499838.1 protein LONGIFOLIA 1-like [Nymphaea colorata]
Isoform0010994	-0.00393861	-0.00595037	--	KAF3777746.1 TLC domain-containing protein 2 [Nymphaea thermarum]
Isoform0025568	0.00290852	0.00651601	LOX1.5	XP_031498132.1 probable linoleate 9S-lipoxygenase 5 [Nymphaea colorata]
Isoform0023466	-0.000151739	0.00713399	TMK4	KAF3772647.1 Receptor-like kinase [Nymphaea thermarum]
Isoform0107968	0.00297579	0.00648545	GSDA	XP_031497684.1 guanosine deaminase isoform X2 [Nymphaea colorata]
Isoform0083850	0.00152859	0.00696981	GAE6	XP_031480461.1 UDP-glucuronate 4-epimerase 6 [Nymphaea colorata]
Isoform0048647	0.00157109	0.00696031	LRR1	KAF3791441.1 Somatic embryogenesis receptor kinase 1 [Nymphaea thermarum]
Isoform0081292	0.00113006	0.00704517	PAP29	KAF3795708.1 putative inactive purple acid phosphatase 29 [Nymphaea thermarum]
Isoform0005284	0.00158535	0.00695674	PYRP2	XP_031503485.1 5-amino-6-(5-phospho-D-ribitylamino)uracil phosphatase, chloroplastic [Nymphaea colorata]
Isoform0017121	-0.00318929	-0.0063825	POPTR_0001s40980g	XP_031473380.1 probable bifunctional methylthioribulose-1-phosphate dehydratase/enolase-phosphatase E1 [Nymphaea colorata]
Isoform0014077	-0.00239043	-0.00672256	RVE1	XP_031495071.1 flocculation protein FLO11-like [Nymphaea colorata]
Isoform0020829	0.000404122	0.00712287	TRP3	XP_031485568.1 telomere repeat-binding protein 5 isoform X1 [Nymphaea colorata]
Isoform0097437	-0.00409249	-0.00584379	SAP4	XP_031473789.1 zinc finger A20 and AN1 domain-containing stress-associated protein 4-like [Nymphaea colorata]
Isoform0001585	-0.0037516	-0.00606821	ABCD1	XP_031495991.1 ABC transporter D family member 1 [Nymphaea colorata]
Isoform0032142	0.00328056	0.00633506	COI2	XP_031488190.1 coronatine-insensitive protein homolog 2-like [Nymphaea colorata]
Isoform0027525	-0.00382812	-0.00601945	WNK6	KAF3795684.1 putative serine/threonine-protein kinase [Nymphaea thermarum]
Isoform0046871	-0.000810939	-0.00708715	--	KAF3788120.1 hypothetical protein EJ110_NYTH21681 [Nymphaea thermarum]
Isoform0046176	-0.00347206	-0.00623133	BBD1	XP_031476457.1 bifunctional nuclease 1-like [Nymphaea colorata]
Isoform0013883	-0.00370694	-0.00609442	At4g26480	XP_031491579.1 KH domain-containing protein At5g56140-like isoform X1 [Nymphaea colorata]
Isoform0016165	0.00212325	0.00680993	RBOHB	XP_031475942.1 respiratory burst oxidase homolog protein C [Nymphaea colorata]
Isoform0004393	-0.00412552	-0.005819	--	KAF3786522.1 Transposon TX1 uncharacterized protein [Nymphaea thermarum]
Isoform0036720	-0.0038256	-0.00602032	WNK6	KAF3795684.1 putative serine/threonine-protein kinase [Nymphaea thermarum]
Isoform0087560	0.000710043	0.00709756	--	KAF3785444.1 hypothetical protein EJ110_NYTH27430 [Nymphaea thermarum]
Isoform0070281	-5.6709e-05	0.00713266	CPK4	XP_031476672.1 calcium-dependent protein kinase 26-like [Nymphaea colorata]
Isoform0076800	0.00196391	0.00685708	CYPRO4	KAF3789976.1 CYPRO4 protein [Nymphaea thermarum]
Isoform0009559	-0.00404186	-0.005877	OBE1	KAF3786204.1 OBERON-like protein [Nymphaea thermarum]
Isoform0103126	0.00273896	0.00658562	URGT2	KAF3778384.1 UDP-galactose transporter 2 [Nymphaea thermarum]
Isoform0058597	-0.000277224	-0.00712695	ERF112	XP_031491041.1 ethylene-responsive transcription factor CRF2-like [Nymphaea colorata]
Isoform0042931	-0.00265793	-0.00661839	--	XP_031476067.1 synaptotagmin-2-like [Nymphaea colorata]
Isoform0086515	0.00125754	0.00702037	CPK19	XP_031490865.1 calcium-dependent protein kinase 2-like [Nymphaea colorata]
Isoform0003995	0.00103463	0.00705655	XLG3	KAF3792422.1 Extra-large guanine nucleotide-binding protein 3 [Nymphaea thermarum]
Isoform0108818	0.000373668	0.00712198	UAM1	KAF3793561.1 UDP-arabinopyranose mutase 1 [Nymphaea thermarum]
Isoform0062959	-0.00198935	-0.00684865	ECT2	KAF3781514.1 YTH domain-containing family protein 1 [Nymphaea thermarum]
Isoform0066214	-0.00367431	-0.0061122	--	KAF3790888.1 hypothetical protein EJ110_NYTH15865 [Nymphaea thermarum]
Isoform0060652	-0.00352583	-0.00619896	--	KAF3779472.1 Polyprotein P3 [Nymphaea thermarum]
Isoform0030562	-0.00212617	-0.0068072	NEAP2	KAF3790002.1 hypothetical protein EJ110_NYTH17448 [Nymphaea thermarum]
Isoform0087835	0.00205411	0.00682921	LRR1	XP_031474273.1 pentatricopeptide repeat-containing protein At4g21065-like [Nymphaea colorata]
Isoform0021225	-0.0030508	-0.00644586	RVE1	XP_031495071.1 flocculation protein FLO11-like [Nymphaea colorata]
Isoform0043999	0.000902602	0.0070738	CPK19	XP_031490865.1 calcium-dependent protein kinase 2-like [Nymphaea colorata]
Isoform0065302	-0.00373299	-0.0060757	KEG	KAF3794340.1 E3 ubiquitin-protein ligase [Nymphaea thermarum]
Isoform0095428	-0.00342803	-0.00625271	BAM3	KAF3786461.1 Beta-amylase 3 [Nymphaea thermarum]
Isoform0019520	0.00117195	0.00703367	FATB1	KAF3791158.1 Palmitoyl-acyl carrier protein thioesterase [Nymphaea thermarum]
Isoform0057937	-0.00349268	-0.00621643	THIC	XP_031491742.1 phosphomethylpyrimidine synthase, chloroplastic [Nymphaea colorata]
Isoform0064577	0.00274353	0.00658141	--	KAF3777508.1 hypothetical protein EJ110_NYTH40574 [Nymphaea thermarum]
Isoform0061721	0.000146778	-0.00712869	DPL1	KAF3779528.1 Sphingosine-1-phosphate lyase [Nymphaea thermarum]
Isoform0060475	0.00131331	0.0070081	GAE6	XP_031480461.1 UDP-glucuronate 4-epimerase 6 [Nymphaea colorata]
Isoform0095994	-8.88391e-05	0.00712916	UBC10	XP_019704804.1 ubiquitin-conjugating enzyme E2 10 isoform X1 [Elaeis guineensis]
Isoform0012996	0.000621908	0.00710245	ALA9	XP_031494819.1 putative phospholipid-transporting ATPase 9 [Nymphaea colorata]
Isoform0039817	-0.00409024	-0.00583958	MGLL	XP_031492405.1 uncharacterized protein LOC116258981 [Nymphaea colorata]
Isoform0088002	0.000312868	0.0071226	TMK1	XP_031504194.1 receptor protein kinase TMK1-like [Nymphaea colorata]
Isoform0078089	0.000625582	0.00710192	AVT6E	XP_031481505.1 amino acid transporter AVT6E-like [Nymphaea colorata]
Isoform0005371	-0.0037191	-0.00608244	At4g26480	XP_031491580.1 KH domain-containing protein At5g56140-like isoform X2 [Nymphaea colorata]
Isoform0004172	-0.00307856	-0.0064302	PRP8A	KAF3794337.1 Pre-mRNA-processing-splicing factor 8 [Nymphaea thermarum]
Isoform0092464	-0.00337444	-0.00627992	ARSA1	XP_031482596.1 ATPase ARSA1-like [Nymphaea colorata]
Isoform0087261	-0.00365923	-0.00611828	ASHH1	KAF3788654.1 Histone-lysine N-methyltransferase [Nymphaea thermarum]
Isoform0001207	-0.00383632	-0.00600881	ROQ1	XP_031478437.1 disease resistance protein RPP5-like [Nymphaea colorata]
Isoform0035900	-0.00168809	-0.00692622	IRT3	XP_031473690.1 zinc transporter 4, chloroplastic-like [Nymphaea colorata]
Isoform0098449	-0.00413352	-0.00580825	--	XP_031492338.1 uncharacterized protein LOC116258953 [Nymphaea colorata]
Isoform0106387	-0.00179149	-0.00690005	--	XP_031504051.1 uncharacterized protein LOC116266804 [Nymphaea colorata]
Isoform0080964	-0.000583654	0.00710484	NAC014	XP_031498444.1 protein NTM1-like 9 isoform X2 [Nymphaea colorata]
Isoform0059184	-0.00408926	-0.00583925	DREB2A	KAF3793243.1 Dehydration-responsive element-binding protein 2A [Nymphaea thermarum]
Isoform0061108	-0.00101928	-0.0070554	--	KAF3780970.1 hypothetical protein EJ110_NYTH37927 [Nymphaea thermarum]
Isoform0039744	-0.00347909	-0.006222	LIP1	XP_031495814.1 triacylglycerol lipase 1 [Nymphaea colorata]
Isoform0016303	-0.00378224	-0.00604228	PPC6-1	KAF3776760.1 putative protein phosphatase 2C 33 [Nymphaea thermarum]
Isoform0016155	-0.00394284	-0.0059387	SKIP14	XP_031476124.1 F-box protein SKIP14-like [Nymphaea colorata]
Isoform0067140	-0.00387821	-0.00598109	PRR73	KAF3792121.1 Two-component response regulator-like [Nymphaea thermarum]
Isoform0060507	-0.00337072	-0.00628094	--	XP_031478113.1 uncharacterized protein LOC116249114 [Nymphaea colorata]
Isoform0108292	-0.00409604	-0.00583382	MTP1	KAF3794594.1 Metal tolerance protein 1 [Nymphaea thermarum]
Isoform0086904	-0.00160072	-0.00694585	--	KAF3781483.1 hypothetical protein EJ110_NYTH36934 [Nymphaea thermarum]
Isoform0029761	0.000302591	0.00712148	SPDSYN1	KAF3796224.1 Spermidine synthase [Nymphaea thermarum]
Isoform0100279	-0.00323596	-0.00635098	--	-
Isoform0024938	-0.00380137	-0.00602958	--	XP_031485705.1 uncharacterized protein LOC116254448 [Nymphaea colorata]
Isoform0006939	-0.00377101	-0.00604853	SKIP14	XP_031476124.1 F-box protein SKIP14-like [Nymphaea colorata]
Isoform0104330	0.000650674	0.00709798	METK1	XP_031497746.1 S-adenosylmethionine synthase 1 [Nymphaea colorata]
Isoform0071956	-0.000330317	0.00711986	OFUT20	KAF3787004.1 Uncharacterized protein EJ110_NYTH23773 [Nymphaea thermarum]
Isoform0078921	-0.00172933	-0.00691454	RPS25B	TQE11422.1 hypothetical protein C1H46_002985 [Malus baccata]
Isoform0077225	-0.00397683	-0.00591491	TBC1D13	KAF3783447.1 TBC1 domain family member 13 [Nymphaea thermarum]
Isoform0046487	-0.00322946	-0.00635367	At1g65660	XP_022636792.1 pre-mRNA-splicing factor SLU7-A isoform X2 [Vigna radiata var. radiata] [Vigna radiata]
Isoform0087527	-9.21869e-05	0.00712669	--	XP_031480525.1 uncharacterized protein LOC116250748 [Nymphaea colorata]
Isoform0102038	0.000787172	0.00708364	UBI11	PLY66372.1 hypothetical protein LSAT_1X127601 [Lactuca sativa]
Isoform0034511	-0.00119641	-0.00702592	PRR37	XP_031486296.1 two-component response regulator-like PRR73 [Nymphaea colorata]
Isoform0103534	-0.0035465	-0.0061819	REIL1	XP_031481902.1 cytoplasmic 60S subunit biogenesis factor REI1 homolog 1 isoform X1 [Nymphaea colorata]
Isoform0004641	-0.00201681	-0.0068356	NCL1	VVW84269.1 unnamed protein product, partial [Nymphaea colorata]
Isoform0082903	-0.00376649	-0.00605026	--	KAF3785317.1 hypothetical protein EJ110_NYTH28286 [Nymphaea thermarum]
Isoform0037612	0.00147204	0.00697304	GPT2	TXG47080.1 hypothetical protein EZV62_026374 [Acer yangbiense]
Isoform0011384	-0.00298989	-0.00646907	RE2	XP_031503094.1 AT-rich interactive domain-containing protein 2-like [Nymphaea colorata]
Isoform0085194	0.00167782	0.006926	VPS28-2	XP_031477914.1 vacuolar protein sorting-associated protein 28 homolog 2-like [Nymphaea colorata]
Isoform0034508	-0.00378305	-0.00603907	--	KAF3785524.1 retrotransposable element ORF2 protein [Nymphaea thermarum]
Isoform0069354	-0.000342619	0.00711779	WRKY51	KAF3785561.1 putative WRKY transcription factor 51 [Nymphaea thermarum]
Isoform0091585	-0.00409292	-0.00583308	--	XP_031480880.1 trithorax group protein osa-like [Nymphaea colorata]
Isoform0107601	0.000759034	0.00708523	SAMS1	XP_031497746.1 S-adenosylmethionine synthase 1 [Nymphaea colorata]
Isoform0076217	-0.000982466	-0.00705763	ARSA2	XP_031496046.1 ATPase ARSA2 [Nymphaea colorata]
Isoform0018091	-0.00391848	-0.00595144	--	XP_031485705.1 uncharacterized protein LOC116254448 [Nymphaea colorata]
Isoform0041214	-0.00367149	-0.00610688	BLH1	KAF3790867.1 BEL1-like homeodomain protein 1 [Nymphaea thermarum]
Isoform0079120	-0.00324268	-0.00634491	BHLH66	KAF3792257.1 Transcription factor, partial [Nymphaea thermarum]
Isoform0112590	-0.00352396	-0.00619308	--	XP_031484883.1 protein EARLY RESPONSIVE TO DEHYDRATION 15-like [Nymphaea colorata]
Isoform0087898	0.000330705	-0.00711766	--	KAF3772815.1 Haloacid dehalogenase-like hydrolase domain-containing protein 3 [Nymphaea thermarum]
Isoform0038586	-0.00409067	-0.00583408	--	XP_031488654.1 E3 ubiquitin-protein ligase MARCH8 [Nymphaea colorata]
Isoform0033327	0.00106818	0.00704444	RPK2	XP_031492177.1 LRR receptor-like serine/threonine-protein kinase RPK2 [Nymphaea colorata]
Isoform0039291	-0.00219312	-0.00677902	--	XP_031499838.1 protein LONGIFOLIA 1-like [Nymphaea colorata]
Isoform0038253	-0.000683338	-0.00709194	Xyl1	XP_031491816.1 beta-xylosidase/alpha-L-arabinofuranosidase 1-like [Nymphaea colorata]
Isoform0104929	-0.00122336	-0.00701873	--	XP_031484453.1 uncharacterized protein At4g13200, chloroplastic [Nymphaea colorata]
Isoform0095658	0.000305813	-0.00711751	dnaJ1	XP_031484849.1 uncharacterized protein LOC116253978 [Nymphaea colorata]
Isoform0088862	0.00175283	0.00690505	GAE6	XP_031480461.1 UDP-glucuronate 4-epimerase 6 [Nymphaea colorata]
Isoform0001695	0.00404119	0.00586691	ABCG42	XP_031487459.1 ABC transporter G family member 42-like [Nymphaea colorata]
Isoform0108018	-4.41525e-05	0.00712386	NUDT18	XP_031493285.1 uncharacterized protein LOC116259569 [Nymphaea colorata]
Isoform0095993	4.2382e-05	-0.00712372	--	-
Isoform0074294	-0.0041285	-0.00580547	--	KAF3777478.1 hypothetical protein EJ110_NYTH45627 [Nymphaea thermarum]
Isoform0037763	-0.00294359	-0.00648715	MO2	XP_031501162.1 monooxygenase 2-like isoform X1 [Nymphaea colorata]
Isoform0104229	0.00111293	0.00703605	--	KAF3782694.1 hypothetical protein EJ110_NYTH24384, partial [Nymphaea thermarum]
Isoform0048720	-0.00236093	-0.00672075	PIP5K9	XP_031502047.1 phosphatidylinositol 4-phosphate 5-kinase 9 [Nymphaea colorata]
Isoform0074919	-0.000538886	0.00710295	OFUT20	KAF3787004.1 Uncharacterized protein EJ110_NYTH23773 [Nymphaea thermarum]
Isoform0037446	0.00199266	0.00683891	TRXH	XP_031487074.1 thioredoxin H1-like [Nymphaea colorata]
Isoform0044267	-0.000571207	-0.00710025	GIP	ADB85430.1 putative retrotransposon protein [Phyllostachys edulis]
Isoform0095771	-0.00359501	-0.0061494	At3g12350	KAF3778810.1 F-box protein [Nymphaea thermarum]
Isoform0014763	-0.000495015	-0.00710591	At3g10130	XP_031473601.1 heme-binding-like protein At3g10130, chloroplastic [Nymphaea colorata]
Isoform0104844	-0.00251555	-0.00666413	ZIP4	XP_031473690.1 zinc transporter 4, chloroplastic-like [Nymphaea colorata]
Isoform0047240	0.000383553	0.00711276	CPR	XP_031479970.1 NADPH--cytochrome P450 reductase-like [Nymphaea colorata]
Isoform0094383	0.00124027	0.00701428	At3g11320	XP_031484940.1 probable sugar phosphate/phosphate translocator At3g11320 [Nymphaea colorata]
Isoform0016231	-0.00249915	-0.00667024	TRAF1A	XP_031484088.1 TNF receptor-associated factor homolog 1b-like isoform X2 [Nymphaea colorata]
Isoform0063514	-0.00250572	-0.00666771	ZIP4	KAF3794868.1 Zinc transporter 4 [Nymphaea thermarum]
Isoform0053221	0.00200256	0.00683569	SBT1.6	KAF3796435.1 Subtilisin-like protease SBT1-6 [Nymphaea thermarum]
Isoform0061447	-0.000196584	-0.00712013	PIN1A	XP_031497533.1 probable auxin efflux carrier component 1c [Nymphaea colorata]
Isoform0048217	-0.00395427	-0.00592438	--	XP_031501179.1 allantoate deiminase 2 [Nymphaea colorata]
Isoform0069355	-0.00399686	-0.00589568	At2g30600/At2g30610	XP_031475976.1 BTB/POZ domain-containing protein At2g30600 [Nymphaea colorata]
Isoform0058322	5.49329e-05	-0.00712254	--	XP_031488722.1 uncharacterized protein LOC116256486 [Nymphaea colorata]
Isoform0020795	-0.00382377	-0.00600919	SKIP14	XP_031476124.1 F-box protein SKIP14-like [Nymphaea colorata]
Isoform0084839	-0.00374122	-0.00606056	GOLS1	KAF3775695.1 Galactinol synthase 1 [Nymphaea thermarum]
Isoform0050162	0.00301211	0.00645372	--	KAF3778973.1 hypothetical protein EJ110_NYTH31136 [Nymphaea thermarum]
Isoform0000572	-0.00412651	-0.00580467	At4g26390	KAF3784105.1 Pyruvate kinase cytosolic isozyme [Nymphaea thermarum]
Isoform0079623	-0.000153586	-0.00712028	--	-
Isoform0104971	0.00173422	0.00690746	MO2	XP_031500617.1 monooxygenase 2-like [Nymphaea colorata]
Isoform0063744	0.00214092	0.00679233	NTMC2T6.1	KAF3793130.1 C2 domain-containing protein [Nymphaea thermarum]
Isoform0061688	0.00135556	0.00699123	OPT7	KAF3795688.1 Oligopeptide transporter 7 [Nymphaea thermarum]
Isoform0075304	0.00346757	0.0062201	PAP29	KAF3795708.1 putative inactive purple acid phosphatase 29 [Nymphaea thermarum]
Isoform0027168	-0.00365237	-0.00611323	SBT1.4	XP_031497729.1 subtilisin-like protease SBT1.4 [Nymphaea colorata]
Isoform0089235	-0.00400368	-0.00588912	--	XP_031485705.1 uncharacterized protein LOC116254448 [Nymphaea colorata]
Isoform0017565	-0.00379895	-0.00602317	--	-
Isoform0002594	-0.0038405	-0.00599675	TRP5	XP_031487999.1 telomere repeat-binding protein 5-like isoform X2 [Nymphaea colorata]
Isoform0098605	8.29387e-05	-0.0071205	IRL5	XP_031503325.1 plant intracellular Ras-group-related LRR protein 5-like [Nymphaea colorata]
Isoform0072347	0.000728245	0.00708357	UBI11	AQK60494.1 ubiquitin2 [Zea mays]
Isoform0096629	-0.00340433	-0.00625415	HIPP05	XP_031503158.1 heavy metal-associated isoprenylated plant protein 3-like [Nymphaea colorata]
Isoform0074589	-0.00379948	-0.00602219	--	XP_031485705.1 uncharacterized protein LOC116254448 [Nymphaea colorata]
Isoform0069822	-0.00306166	-0.00642857	TIF3A1	XP_031475809.1 eukaryotic translation initiation factor 3 subunit A [Nymphaea colorata]
Isoform0046288	-0.000390384	0.00710957	SPMS	XP_031488363.1 spermidine synthase-like [Nymphaea colorata]
Isoform0062022	0.00103539	0.00704456	SMAX1	XP_031482696.1 protein SUPPRESSOR OF MAX2 1-like [Nymphaea colorata]
Isoform0061368	0.000830873	0.00707154	bshA	XP_031488622.1 uncharacterized protein LOC116256403 [Nymphaea colorata]
Isoform0086234	-0.00181028	-0.00688618	PP2A10	XP_031482594.1 protein PHLOEM PROTEIN 2-LIKE A10-like [Nymphaea colorata]
Isoform0052444	-0.00318621	-0.00636746	Os03g0733400	XP_031489176.1 zinc finger BED domain-containing protein RICESLEEPER 2-like [Nymphaea colorata]
Isoform0036741	-0.00403123	-0.0058688	PGDH1	XP_031484165.1 D-3-phosphoglycerate dehydrogenase 1, chloroplastic-like [Nymphaea colorata]
Isoform0100383	-9.82556e-05	0.00711927	WRKY24	XP_031498015.1 WRKY transcription factor WRKY24 [Nymphaea colorata]
Isoform0033789	-0.000878134	-0.00706557	RE1	VVV76743.1 unnamed protein product, partial [Nymphaea colorata]
Isoform0080580	-0.000489273	0.00710305	EDS1	KAF3796544.1 Lipase-like [Nymphaea thermarum]
Isoform0078294	0.00208298	0.00680835	PAP29	KAF3795708.1 putative inactive purple acid phosphatase 29 [Nymphaea thermarum]
Isoform0024032	-0.000593917	-0.00709479	RE1	VVW53710.1 unnamed protein product, partial [Nymphaea colorata]
Isoform0079972	-0.00225729	-0.00675228	--	KAF3777242.1 hypothetical protein EJ110_NYTH42035 [Nymphaea thermarum]
Isoform0058685	0.00143289	0.00697391	CPK19	XP_031490865.1 calcium-dependent protein kinase 2-like [Nymphaea colorata]
Isoform0001132	0.000836322	0.00707025	ABCG42	XP_031487459.1 ABC transporter G family member 42-like [Nymphaea colorata]
Isoform0034558	0.000189298	0.00711688	Os03g0698800	KAF3782901.1 Zinc finger CCCH domain-containing protein 30 [Nymphaea thermarum]
Isoform0066547	-0.00416511	-0.00577387	--	XP_019434768.1 PREDICTED: uncharacterized protein LOC109341331 [Lupinus angustifolius]
Isoform0022348	-0.003647	-0.00611407	FBX6	KAF3778003.1 F-box only protein 6 [Nymphaea thermarum]
Isoform0101246	0.000729046	0.00708131	ABCG36	XP_031487459.1 ABC transporter G family member 42-like [Nymphaea colorata]
Isoform0024049	0.000155448	0.0071169	RAP2-13	KAF3785469.1 Ethylene-responsive transcription factor [Nymphaea thermarum]
Isoform0037441	-0.000848842	-0.00706775	PNSB5	KAF3774221.1 Photosynthetic NDH subunit of subcomplex B 5 [Nymphaea thermarum]
Isoform0000500	-0.00381181	-0.00601154	ARF6	KAF3783627.1 Auxin response factor 6 [Nymphaea thermarum]
Isoform0085802	-6.73421e-05	0.00711784	APF1	KAF3796493.1 Aspartic proteinase-like protein 1 [Nymphaea thermarum]
Isoform0080340	0.000983353	0.00704984	--	XP_031487311.1 uncharacterized protein LOC116255582 isoform X1 [Nymphaea colorata]
Isoform0035722	-0.00283786	-0.0065278	NHX2	KAF3789813.1 Sodium/hydrogen exchanger 2 [Nymphaea thermarum]
Isoform0035316	-0.000418479	-0.00710553	PIP5K9	XP_031482392.1 phosphatidylinositol 4-phosphate 5-kinase 9-like isoform X1 [Nymphaea colorata]
Isoform0101699	-4.01328e-05	-0.00711762	At1g67340	XP_031474523.1 F-box protein At1g67340-like [Nymphaea colorata]
Isoform0034137	0.00203755	0.00681981	TMK1	XP_031485099.1 receptor protein kinase TMK1-like [Nymphaea colorata]
Isoform0047878	0.000214255	0.0071144	--	KAF3787178.1 hypothetical protein EJ110_NYTH22240 [Nymphaea thermarum]
Isoform0028878	-0.000322398	0.00711032	PAP29	XP_031495032.1 probable inactive purple acid phosphatase 29 [Nymphaea colorata]
Isoform0019708	-0.00192208	-0.00685294	IRT3	XP_031473690.1 zinc transporter 4, chloroplastic-like [Nymphaea colorata]
Isoform0012344	-0.00376788	-0.00603749	SMXL7	KAF3778949.1 Chaperone protein [Nymphaea thermarum]
Isoform0076109	-0.00385092	-0.0059845	--	XP_031485705.1 uncharacterized protein LOC116254448 [Nymphaea colorata]
Isoform0068461	-0.00172902	-0.00690315	At4g11680	XP_031494544.1 E3 ubiquitin-protein ligase At1g63170-like [Nymphaea colorata]
Isoform0012320	-0.00420534	-0.00574062	SKIP14	XP_031476124.1 F-box protein SKIP14-like [Nymphaea colorata]
Isoform0078191	-0.00355612	-0.00616344	TLP1	XP_031476671.1 thaumatin-like protein 1 [Nymphaea colorata]
Isoform0020872	6.20083e-05	-0.00711547	COX11	KAF3781422.1 Cytochrome c oxidase assembly protein [Nymphaea thermarum]
Isoform0046832	-0.00280046	-0.00654149	RVE1	XP_031495071.1 flocculation protein FLO11-like [Nymphaea colorata]
Isoform0108857	0.00034311	-0.00710731	PSAT1	XP_031496333.1 phosphoserine aminotransferase 1, chloroplastic-like [Nymphaea colorata]
Isoform0089919	0.00342935	0.00623453	At3g19553	XP_031495509.1 probable polyamine transporter At3g19553 [Nymphaea colorata]
Isoform0051268	0.000643305	0.00708627	RPL39A	OAY66946.1 60S ribosomal protein L39 [Ananas comosus]
Isoform0042511	0.000526405	0.00709591	CPR	XP_031479970.1 NADPH--cytochrome P450 reductase-like [Nymphaea colorata]
Isoform0006127	-0.0032853	-0.0063111	OsI_21475	KAF3789709.1 SPX domain-containing membrane protein [Nymphaea thermarum]
Isoform0017271	-2.17162e-05	0.00711471	METK1	XP_031497746.1 S-adenosylmethionine synthase 1 [Nymphaea colorata]
Isoform0100952	0.000662443	0.00708375	SNAP33	KAF3775104.1 SNAP25-like proteinous protein [Nymphaea thermarum]
Isoform0089013	-0.00350678	-0.00619034	--	XP_031485705.1 uncharacterized protein LOC116254448 [Nymphaea colorata]
Isoform0003944	-0.00375188	-0.00604487	ATG11	XP_031494633.1 autophagy-related protein 11 [Nymphaea colorata]
Isoform0091494	-0.00317294	-0.00636784	CS1	XP_031483266.1 chorismate synthase 2, chloroplastic [Nymphaea colorata]
Isoform0044940	-0.00264324	-0.0066053	EBF2	KAF3788200.1 EIN3-binding F-box protein 1 [Nymphaea thermarum]
Isoform0076190	-0.00261571	-0.00661622	At5g11130/At5g11120	KAF3774669.1 putative glycosyltransferase [Nymphaea thermarum]
Isoform0031259	0.00322866	0.00633965	PCK2	KAF3786809.1 Phosphoenolpyruvate carboxykinase ATP [Nymphaea thermarum]
Isoform0086176	-0.00151973	-0.00695012	--	XP_031476919.1 uncharacterized protein LOC116248323 isoform X2 [Nymphaea colorata]
Isoform0102266	0.000688709	0.00708089	--	KAF3796687.1 hypothetical protein EJ110_NYTH00897 [Nymphaea thermarum]
Isoform0025339	0.00230325	0.00673105	--	XP_031476350.1 uncharacterized protein LOC116247982 isoform X2 [Nymphaea colorata]
Isoform0032430	-0.00382628	-0.00599759	SKIP14	XP_031476124.1 F-box protein SKIP14-like [Nymphaea colorata]
Isoform0086394	-0.00207384	-0.00680508	GAI1	KAF3781949.1 DELLA protein [Nymphaea thermarum]
Isoform0111239	0.00302502	0.0064387	APX1	KAF3790290.1 L-ascorbate peroxidase [Nymphaea thermarum]
Isoform0024896	-0.00397033	-0.00590269	PRA1E	XP_031473287.1 PRA1 family protein E-like [Nymphaea colorata]
Isoform0083987	0.00142209	0.00696996	SAMDC	KAF3790578.1 S-adenosylmethionine decarboxylase proenzyme [Nymphaea thermarum]
Isoform0087001	-0.00386929	-0.00596913	DTX33	XP_031483541.1 protein DETOXIFICATION 33-like [Nymphaea colorata]
Isoform0081190	-0.00360092	-0.00613456	--	-
Isoform0063663	-0.00329103	-0.00630612	--	KAF3793085.1 DNA-3-methyladenine glycosylase 1 [Nymphaea thermarum]
Isoform0066114	0.000105305	-0.00711244	Os03g0167500	XP_031500660.1 receptor homology region, transmembrane domain- and RING domain-containing protein 2-like isoform X1 [Nymphaea colorata]
Isoform0021348	-0.00149563	-0.00695408	At1g63850	KAF3775067.1 BTB/POZ domain-containing protein [Nymphaea thermarum]
Isoform0000690	0.000819953	0.00706534	ABCG42	XP_031487459.1 ABC transporter G family member 42-like [Nymphaea colorata]
Isoform0046689	-0.00412601	-0.00579347	BLH1	XP_031503957.1 BEL1-like homeodomain protein 1 [Nymphaea colorata]
Isoform0061978	0.000890835	0.00705653	HIPP39	XP_031478012.1 heavy metal-associated isoprenylated plant protein 39-like [Nymphaea colorata]
Isoform0104690	0.00270928	0.00657623	--	XP_031499402.1 uncharacterized protein LOC116263765 [Nymphaea colorata]
Isoform0002460	0.000445354	-0.00709847	Tcp11l1	XP_031504051.1 uncharacterized protein LOC116266804 [Nymphaea colorata]
Isoform0009045	-0.00366741	-0.00609397	--	ERN04396.1 hypothetical protein AMTR_s00147p00105040, partial [Amborella trichopoda]
Isoform0000139	-0.00389429	-0.00595149	PRP8A	KAF3794337.1 Pre-mRNA-processing-splicing factor 8 [Nymphaea thermarum]
Isoform0055995	-0.00374112	-0.00604841	ASCC2	XP_031480387.1 activating signal cointegrator 1 complex subunit 2 [Nymphaea colorata]
Isoform0007995	0.00183368	0.00687139	ALA9	XP_031494819.1 putative phospholipid-transporting ATPase 9 [Nymphaea colorata]
Isoform0004218	-0.000110255	0.00711087	SPDSYN1	KAF3796224.1 Spermidine synthase [Nymphaea thermarum]
Isoform0069494	0.000795931	0.00706693	WRKY24	XP_031498015.1 WRKY transcription factor WRKY24 [Nymphaea colorata]
Isoform0064566	0.00117403	0.00701383	EBF2	KAF3788200.1 EIN3-binding F-box protein 1 [Nymphaea thermarum]
Isoform0003411	0.000453208	0.00709682	At3g15890	KAF3794336.1 PTI1-like tyrosine-protein kinase [Nymphaea thermarum]
Isoform0100638	0.00323667	0.00633194	TOGT1	XP_031483238.1 UDP-glucosyl transferase 73B2-like [Nymphaea colorata]
Isoform0061262	0.00410114	0.00580944	ERD3	XP_031500865.1 probable methyltransferase PMT21 [Nymphaea colorata]
Isoform0045892	-0.00363144	-0.00611391	SRO1	XP_031493087.1 probable inactive poly [ADP-ribose] polymerase SRO2 [Nymphaea colorata]
Isoform0061779	0.00034873	-0.00710247	EXO70A1	VVW55342.1 unnamed protein product, partial [Nymphaea colorata]
Isoform0104483	0.00271847	0.00657071	MST3	XP_031492902.1 sugar transport protein MST3-like [Nymphaea colorata]
Isoform0030828	0.00118907	0.00701066	SHL2	XP_031504967.1 RNA-dependent RNA polymerase 6 isoform X2 [Nymphaea colorata]
Isoform0067184	-0.00393959	-0.00591968	NET1D	XP_031484853.1 protein NETWORKED 1A-like [Nymphaea colorata]
Isoform0012751	-0.000916219	-0.00705126	Xyl1	KAF3786848.1 Beta-xylosidase/alpha-L-arabinofuranosidase 2 [Nymphaea thermarum]
Isoform0040936	-0.00228482	-0.00673339	At2g36330	XP_031493654.1 CASP-like protein 4A3 [Nymphaea colorata]
Isoform0067059	0.00216037	0.00677394	GPT2	KAF3779988.1 Glucose-6-phosphate/phosphate translocator 2 [Nymphaea thermarum]
Isoform0029606	0.00158385	0.00693135	TPS9	XP_031478491.1 probable alpha,alpha-trehalose-phosphate synthase [UDP-forming] 9 [Nymphaea colorata]
Isoform0014411	0.000118573	-0.00710892	DGD1	KAF3788804.1 Digalactosyldiacylglycerol synthase 1 [Nymphaea thermarum]
Isoform0016672	-0.00403874	-0.00585135	BAM9	XP_031498066.1 inactive beta-amylase 9-like [Nymphaea colorata]
Isoform0036148	-0.000915103	-0.00705037	HMGR2	KAF3794475.1 3-hydroxy-3-methylglutaryl-coenzyme A reductase 1 [Nymphaea thermarum]
Isoform0041724	0.00339314	0.00624752	At1g03370	KAF3796800.1 C2 and GRAM domain-containing protein [Nymphaea thermarum]
Isoform0082250	-0.00247058	-0.00666622	sprtn	XP_031496585.1 uncharacterized protein LOC116261837 isoform X1 [Nymphaea colorata]
Isoform0100767	-0.000458633	-0.00709441	--	-
Isoform0031700	-0.00390684	-0.00593928	--	KAF3791854.1 hypothetical protein EJ110_NYTH11810 [Nymphaea thermarum]
Isoform0047110	-0.00205778	-0.00680459	BUD13	XP_031504520.1 BUD13 homolog [Nymphaea colorata]
Isoform0104316	0.000470264	0.00709323	AXY4	KAF3792068.1 ALTERED XYLOGLUCAN 4 protein [Nymphaea thermarum]
Isoform0111666	-0.00115161	-0.00701458	NAC029	XP_031477971.1 NAC domain-containing protein 2 [Nymphaea colorata]
Isoform0099493	0.00399893	0.00587681	--	XP_021283689.1 uncharacterized protein LOC110416152 [Herrania umbratica]
Isoform0058511	-0.000497662	-0.00709084	CRY1	KAF3793711.1 Cryptochrome-1 [Nymphaea thermarum]
Isoform0087137	-0.0028415	-0.00651557	--	KAF3779043.1 hypothetical protein EJ110_NYTH34973 [Nymphaea thermarum]
Isoform0059276	-0.00379186	-0.00601233	MAPKKK3	XP_031504164.1 mitogen-activated protein kinase kinase kinase 3-like [Nymphaea colorata]
Isoform0048041	-0.00337315	-0.00625682	RE1	VVV76836.1 unnamed protein product, partial [Nymphaea colorata]
Isoform0065649	-0.0037497	-0.00603859	KEG	KAF3794340.1 E3 ubiquitin-protein ligase [Nymphaea thermarum]
Isoform0075115	-0.000315851	-0.00710085	--	XP_031488722.1 uncharacterized protein LOC116256486 [Nymphaea colorata]
Isoform0067999	-4.69063e-06	-0.00710787	PIN1A	XP_031497533.1 probable auxin efflux carrier component 1c [Nymphaea colorata]
Isoform0079699	0.000148175	0.00710617	HEMA1	XP_031484461.1 glutamyl-tRNA reductase 2-like [Nymphaea colorata]
Isoform0075714	-0.00392824	-0.00592312	SPX4	XP_031486775.1 SPX domain-containing protein 4-like [Nymphaea colorata]
Isoform0108562	-0.00313613	-0.00637802	Os02g0639600	KAF3778150.1 Sphingolipid delta(4)-desaturase DES1-like [Nymphaea thermarum]
Isoform0031404	0.00129804	0.00698777	CPR	XP_031479970.1 NADPH--cytochrome P450 reductase-like [Nymphaea colorata]
Isoform0000898	-8.7879e-05	-0.00710647	RE1	KYP58728.1 Retrovirus-related Pol polyprotein from transposon TNT 1-94 [Cajanus cajan]
Isoform0026288	-0.00335451	-0.00626544	BLH1	KAF3790867.1 BEL1-like homeodomain protein 1 [Nymphaea thermarum]
Isoform0085134	-0.00209173	-0.00679183	--	KAF3786566.1 hypothetical protein EJ110_NYTH25218 [Nymphaea thermarum]
Isoform0012607	0.00246729	0.00666456	RPPL1	XP_031473846.1 disease resistance protein RGA2-like [Nymphaea colorata]
Isoform0034618	-0.00316961	-0.00636056	Os01g0911100	XP_031480473.1 DEAD-box ATP-dependent RNA helicase 20-like [Nymphaea colorata]
Isoform0018396	-0.00351009	-0.00617909	MO2	XP_031501162.1 monooxygenase 2-like isoform X1 [Nymphaea colorata]
Isoform0055129	-0.00413888	-0.00577668	BAM9	XP_031498066.1 inactive beta-amylase 9-like [Nymphaea colorata]
Isoform0011281	-0.003225	-0.00633232	SELMODRAFT_444075	XP_031483065.1 inactive protein kinase SELMODRAFT_444075-like [Nymphaea colorata]
Isoform0042790	-0.00399933	-0.00587385	STY17	XP_031475250.1 serine/threonine-protein kinase STY46-like [Nymphaea colorata]
Isoform0001479	-0.00396681	-0.00589564	TIC	KAF3787265.1 TIME FOR COFFEE protein [Nymphaea thermarum]
Isoform0093427	-0.00255275	-0.00663145	--	XP_031505078.1 SAC3 family protein A isoform X1 [Nymphaea colorata]
Isoform0026617	0.000545322	0.00708456	LOX1.5	XP_031498132.1 probable linoleate 9S-lipoxygenase 5 [Nymphaea colorata]
Isoform0012093	0.000274975	0.00709999	CPR	XP_031479970.1 NADPH--cytochrome P450 reductase-like [Nymphaea colorata]
Isoform0004316	-0.00419663	-0.00573356	UPF2	XP_031488247.1 regulator of nonsense transcripts UPF2 [Nymphaea colorata]
Isoform0085496	-0.00377389	-0.00602011	--	KAF3784819.1 hypothetical protein EJ110_NYTH26728 [Nymphaea thermarum]
Isoform0098436	0.000256075	-0.0071005	--	-
Isoform0006402	-0.00121018	-0.00700121	DEG15	XP_031491287.1 glyoxysomal processing protease, glyoxysomal isoform X1 [Nymphaea colorata]
Isoform0029640	0.00370473	0.00606241	CYT1	XP_031486812.1 mannose-1-phosphate guanylyltransferase 1 [Nymphaea colorata]
Isoform0112080	-0.000639732	0.00707585	NHL13	KAF3788794.1 Uncharacterized protein EJ110_NYTH20275 [Nymphaea thermarum]
Isoform0013632	-0.000564298	0.00708222	SAG101	XP_031493331.1 uncharacterized protein LOC116259614 [Nymphaea colorata]
Isoform0078001	-0.00388825	-0.00594597	LCV3	XP_031477996.1 WEB family protein At2g38370-like [Nymphaea colorata]
Isoform0097844	0.00133319	0.00697816	MYB14	XP_031482065.1 transcription factor MYB4-like [Nymphaea colorata]
Isoform0044264	0.00215679	0.00676904	NCRK	XP_031502921.1 receptor-like serine/threonine-protein kinase NCRK isoform X1 [Nymphaea colorata]
Isoform0033086	-0.000316673	0.0070972	CPK19	XP_031490865.1 calcium-dependent protein kinase 2-like [Nymphaea colorata]
Isoform0028004	-0.00374203	-0.00603853	--	KAF3779043.1 hypothetical protein EJ110_NYTH34973 [Nymphaea thermarum]
Isoform0074629	-0.000102252	0.00710307	CPK4	XP_031476672.1 calcium-dependent protein kinase 26-like [Nymphaea colorata]
Isoform0042692	0.00067325	0.0070717	At1g03370	KAF3796800.1 C2 and GRAM domain-containing protein [Nymphaea thermarum]
Isoform0091298	-0.00409564	-0.00580412	PGDH1	XP_031484165.1 D-3-phosphoglycerate dehydrogenase 1, chloroplastic-like [Nymphaea colorata]
Isoform0064311	-0.00357392	-0.00613914	--	XP_031485705.1 uncharacterized protein LOC116254448 [Nymphaea colorata]
Isoform0091270	0.00281354	0.00652264	HSP70	XP_031487500.1 heat shock cognate 70 kDa protein 2-like [Nymphaea colorata]
Isoform0076513	0.00165994	0.00690676	CPK4	KAF3784637.1 Calcium-dependent protein kinase 4 [Nymphaea thermarum]
Isoform0026559	0.00054313	0.00708242	CAD1	KAF3794620.1 MACPF domain-containing protein [Nymphaea thermarum]
Isoform0028867	-0.00408359	-0.00581175	At2g30600/At2g30610	KAF3783063.1 BTB/POZ domain-containing protein [Nymphaea thermarum]
Isoform0075032	0.00168382	0.00690042	ROQ1	XP_031492369.1 TMV resistance protein N-like isoform X2 [Nymphaea colorata]
Isoform0073208	-0.00363413	-0.0061024	ACBP1	XP_031495173.1 acyl-CoA-binding domain-containing protein 3 [Nymphaea colorata]
Isoform0036798	0.00226379	0.00673209	HSP70	OAY65971.1 Heat shock cognate 70 kDa protein [Ananas comosus]
Isoform0093471	0.000477948	-0.00708632	--	XP_031494242.1 protein DOG1-like 3 [Nymphaea colorata]
Isoform0017331	-0.00390076	-0.0059352	--	KAF3777396.1 putative ribonuclease H protein [Nymphaea thermarum]
Isoform0001188	-0.00410059	-0.00579875	TIC	KAF3787265.1 TIME FOR COFFEE protein [Nymphaea thermarum]
Isoform0037656	-0.00324289	-0.00631827	NHX6	XP_031476735.1 sodium/hydrogen exchanger 6-like [Nymphaea colorata]
Isoform0101114	-0.00377621	-0.0060146	--	XP_031505078.1 SAC3 family protein A isoform X1 [Nymphaea colorata]
Isoform0034854	0.00315051	0.00636468	--	XP_031474639.1 uncharacterized protein LOC116246874 isoform X2 [Nymphaea colorata]
Isoform0029793	-0.0035029	-0.00617742	SKIP14	XP_031476124.1 F-box protein SKIP14-like [Nymphaea colorata]
Isoform0052865	0.0037184	0.00605012	LOX1.5	XP_031498132.1 probable linoleate 9S-lipoxygenase 5 [Nymphaea colorata]
Isoform0054909	-0.00383241	-0.00597846	EIF(ISO)4G1	XP_031483227.1 eukaryotic translation initiation factor-like [Nymphaea colorata]
Isoform0110283	0.00273264	0.00655454	SAP4	XP_031499399.1 zinc finger A20 and AN1 domain-containing stress-associated protein 4-like [Nymphaea colorata]
Isoform0036854	-0.00164043	-0.00690925	BLH1	XP_031503957.1 BEL1-like homeodomain protein 1 [Nymphaea colorata]
Isoform0064954	-0.00387253	-0.00595242	BT4	XP_022734020.1 BTB/POZ and TAZ domain-containing protein 3-like isoform X1 [Durio zibethinus]
Isoform0045568	-0.00194472	-0.0068296	SRO2	XP_031494180.1 probable inactive poly [ADP-ribose] polymerase SRO3 isoform X1 [Nymphaea colorata]
Isoform0112549	-0.00180724	-0.00686707	ATJ20	KAF3794877.1 Chaperone protein dnaJ 20 [Nymphaea thermarum]
Isoform0072367	0.00108076	0.00701805	SPDSYN1	KAF3796224.1 Spermidine synthase [Nymphaea thermarum]
Isoform0049054	-0.00348351	-0.00618756	ALY3	XP_031494572.1 protein ALWAYS EARLY 3 [Nymphaea colorata]
Isoform0045632	-7.07493e-05	0.00710036	SUNN	XP_031491478.1 receptor-like protein kinase HSL1 [Nymphaea colorata]
Isoform0024331	-0.00354253	-0.00615381	--	VVV74973.1 unnamed protein product, partial [Nymphaea colorata]
Isoform0080258	-0.00372595	-0.00604445	--	KAF3789156.1 putative E3 ubiquitin-protein ligase [Nymphaea thermarum]
Isoform0007647	-0.00406133	-0.00582437	APUM1	XP_031485245.1 pumilio homolog 1-like isoform X2 [Nymphaea colorata]
Isoform0070717	-0.00371725	-0.00604974	GIP	OMO92476.1 hypothetical protein CCACVL1_06836 [Corchorus capsularis]
Isoform0019179	0.00317404	0.00635146	LRR1	KAF3791440.1 Pentatricopeptide repeat-containing protein [Nymphaea thermarum]
Isoform0076307	-0.00399857	-0.00586731	--	KAF3793683.1 hypothetical protein EJ110_NYTH03477 [Nymphaea thermarum]
Isoform0060160	-0.00353224	-0.00615922	POPTR_0001s40980g	XP_031473380.1 probable bifunctional methylthioribulose-1-phosphate dehydratase/enolase-phosphatase E1 [Nymphaea colorata]
Isoform0074890	-0.000915304	-0.00704048	YRDC	XP_031487037.1 yrdC domain-containing protein, mitochondrial isoform X2 [Nymphaea colorata]
Isoform0077037	-0.000807103	-0.00705369	CRK25	XP_031499623.1 putative receptor-like protein kinase At4g00960 [Nymphaea colorata]
Isoform0108798	-0.00350889	-0.00617176	At4g26480	XP_031491580.1 KH domain-containing protein At5g56140-like isoform X2 [Nymphaea colorata]
Isoform0031209	-0.00364547	-0.00609202	WNK4	KAF3795684.1 putative serine/threonine-protein kinase [Nymphaea thermarum]
Isoform0112222	-0.00364686	-0.00609097	fabG	KAF3782532.1 3-oxoacyl-[acyl-carrier-protein] reductase [Nymphaea thermarum]
Isoform0017466	-0.0022277	-0.00674036	RVE1	XP_031495071.1 flocculation protein FLO11-like [Nymphaea colorata]
Isoform0091901	0.0010078	0.007027	AAE3	XP_031483952.1 oxalate--CoA ligase [Nymphaea colorata]
Isoform0094973	-0.00397265	-0.00588295	TIFY8	XP_031491575.1 protein TIFY 8 isoform X2 [Nymphaea colorata]
Isoform0000247	-0.00430637	-0.00564323	At4g26390	KAF3784105.1 Pyruvate kinase cytosolic isozyme [Nymphaea thermarum]
Isoform0080483	-0.00368933	-0.00606458	At2g33280	XP_031503476.1 probable folate-biopterin transporter 9, chloroplastic isoform X1 [Nymphaea colorata]
Isoform0032363	-0.00418115	-0.00573625	G6PDH	XP_031475926.1 glucose-6-phosphate 1-dehydrogenase, cytoplasmic isoform-like [Nymphaea colorata]
Isoform0087873	0.00216772	0.00675922	CWINV1	KAF3794248.1 Beta-fructofuranosidase insoluble isoenzyme 1 [Nymphaea thermarum]
Isoform0085047	0.00251483	0.00663788	UEL-3	XP_031500406.1 probable UDP-arabinose 4-epimerase 2 [Nymphaea colorata]
Isoform0107179	-0.00417804	-0.00573845	--	XP_031496082.1 R3H domain-containing protein 1-like [Nymphaea colorata]
Isoform0100725	-0.00393855	-0.00590539	MTP1	KAF3794594.1 Metal tolerance protein 1 [Nymphaea thermarum]
Isoform0077074	0.000242022	0.00709405	At4g03230	XP_031487623.1 G-type lectin S-receptor-like serine/threonine-protein kinase At4g03230 isoform X1 [Nymphaea colorata]
Isoform0024973	-0.000309553	-0.00709138	STY13	KAF3790680.1 Platelet-derived growth factor receptor alpha [Nymphaea thermarum]
Isoform0076250	-0.00376944	-0.00601432	RPA3	XP_031485866.1 replication protein A 14 kDa subunit-like [Nymphaea colorata]
Isoform0072898	-0.00404927	-0.00582957	BAM9	XP_031498066.1 inactive beta-amylase 9-like [Nymphaea colorata]
Isoform0086303	-0.00394147	-0.00590291	NEAP2	KAF3790002.1 hypothetical protein EJ110_NYTH17448 [Nymphaea thermarum]
Isoform0110407	0.000989602	0.00702832	MYB14	XP_031482065.1 transcription factor MYB4-like [Nymphaea colorata]
Isoform0029965	-0.00383679	-0.0059711	ADO1	XP_031481864.1 adagio protein 1-like [Nymphaea colorata]
Isoform0036685	-0.000717717	-0.00706113	sap-49	KAF3787584.1 Splicing factor 3B subunit 4 [Nymphaea thermarum]
Isoform0083336	-0.00257304	-0.00661469	PUX11	XP_031494602.1 plant UBX domain-containing protein 11 isoform X1 [Nymphaea colorata]
Isoform0064686	-0.00398615	-0.00587228	RABF1	XP_031492098.1 uncharacterized protein LOC116258805 isoform X2 [Nymphaea colorata]
Isoform0093572	0.00357405	0.00613129	ENPP3	XP_031489166.1 venom phosphodiesterase 2-like [Nymphaea colorata]
Isoform0112461	-0.000168828	0.00709458	MKK9	KAF3785590.1 Mitogen-activated protein kinase kinase 7 [Nymphaea thermarum]
Isoform0067181	-0.00316464	-0.00635189	fray2	XP_031494171.1 serine/threonine-protein kinase BLUS1-like isoform X2 [Nymphaea colorata]
Isoform0075677	0.000846774	0.00704588	IRKI	KAF3778847.1 IRK-interacting protein [Nymphaea thermarum]
Isoform0081958	0.00154281	0.00692672	THT2	KAF3792639.1 Agmatine coumaroyltransferase-1 [Nymphaea thermarum]
Isoform0015065	0.000245171	-0.00709214	--	XP_031488722.1 uncharacterized protein LOC116256486 [Nymphaea colorata]
Isoform0012957	-0.0023229	-0.00670541	PHYA1	KAF3787387.1 Phytochrome type [Nymphaea thermarum]
Isoform0085181	-0.000232689	0.00709249	ADC2	KAF3792096.1 Arginine decarboxylase 2 [Nymphaea thermarum]
Isoform0068670	-0.00287652	-0.00648709	AVT1A	XP_031481453.1 amino acid transporter AVT1A-like [Nymphaea colorata]
Isoform0105043	-0.00401656	-0.00585012	ELIP1	KAF3774548.1 Early light-induced protein [Nymphaea thermarum]
Isoform0019207	-0.00367892	-0.00606805	PIL15	XP_031497527.1 transcription factor PHYTOCHROME INTERACTING FACTOR-LIKE 15-like isoform X2 [Nymphaea colorata]
Isoform0099310	-2.80039e-05	0.00709608	METK1	XP_031497746.1 S-adenosylmethionine synthase 1 [Nymphaea colorata]
Isoform0056013	-0.00297968	-0.00644017	POPTR_0001s40980g	XP_031473380.1 probable bifunctional methylthioribulose-1-phosphate dehydratase/enolase-phosphatase E1 [Nymphaea colorata]
Isoform0089436	0.000170522	0.007094	GALT31A	KAF3779875.1 Beta-1-3-galactosyltransferase 7 [Nymphaea thermarum]
Isoform0079508	0.00195667	0.00682092	ZFP1	XP_031490994.1 probable E3 ubiquitin-protein ligase ZFP1 [Nymphaea colorata]
Isoform0107091	-0.00398183	-0.00587342	AFR	XP_031481820.1 F-box protein AFR-like [Nymphaea colorata]
Isoform0069769	-0.00332634	-0.0062679	PAT24	KAF3779878.1 hypothetical protein EJ110_NYTH40500 [Nymphaea thermarum]
Isoform0067598	0.000183072	0.0070933	WRKY33	XP_031498015.1 WRKY transcription factor WRKY24 [Nymphaea colorata]
Isoform0023257	5.06069e-05	0.00709535	ITN1	KAF3773315.1 Ankyrin repeat-containing protein [Nymphaea thermarum]
Isoform0078679	-0.000410368	0.0070836	--	XP_031493903.1 dihydrofolate reductase-like [Nymphaea colorata]
Isoform0101052	0.000824842	0.00704708	BZR1	KAF3787850.1 BRASSINAZOLE-RESISTANT 1 protein [Nymphaea thermarum]
Isoform0073190	-0.0034495	-0.00620019	KEG	KAF3794340.1 E3 ubiquitin-protein ligase [Nymphaea thermarum]
Isoform0016937	-0.00240759	-0.00667391	TL20.3	XP_031502800.1 thylakoid lumenal protein TL20.3, chloroplastic [Nymphaea colorata]
Isoform0055535	-0.00046321	-0.00707966	--	XP_031504475.1 uncharacterized protein LOC116267062 isoform X1 [Nymphaea colorata]
Isoform0027926	-0.00415615	-0.00574991	CID7	XP_031492138.1 polyadenylate-binding protein-interacting protein 7-like [Nymphaea colorata]
Isoform0082171	0.00250928	0.00663612	--	XP_031493214.1 uncharacterized protein LOC116259495 [Nymphaea colorata]
Isoform0036062	-0.00310873	-0.00637719	HAK7	KAF3792447.1 putative potassium transporter 13 [Nymphaea thermarum]
Isoform0037247	-0.00389138	-0.00593202	EIF(ISO)4G1	KAF3791352.1 EIF(ISO)4G1 Eukaryotic translation initiation factor isoform 4G-1 [Nymphaea thermarum]
Isoform0041835	0.00198384	0.00681141	esyt2-a	XP_031495210.1 tricalbin-3-like [Nymphaea colorata]
Isoform0045461	0.00373059	0.00603428	THT1	XP_031473318.1 tryptamine hydroxycinnamoyltransferase 1-like [Nymphaea colorata]
Isoform0062824	3.4736e-05	0.00709416	CIPK2	XP_031474874.1 CBL-interacting protein kinase 2-like [Nymphaea colorata]
Isoform0105898	-0.00353317	-0.00615179	--	XP_031477176.1 uncharacterized protein LOC116248496 [Nymphaea colorata]
Isoform0012345	-0.00267515	-0.00657047	THFS	KAF3791326.1 Formate--tetrahydrofolate ligase [Nymphaea thermarum]
Isoform0031201	-0.000150125	0.00709248	WRKY24	XP_031498015.1 WRKY transcription factor WRKY24 [Nymphaea colorata]
Isoform0027483	0.0013906	0.00695638	FH5	XP_031480928.1 formin-like protein 5 isoform X2 [Nymphaea colorata]
Isoform0076873	-8.83315e-05	0.00709343	PATL3	XP_031501736.1 patellin-3-like [Nymphaea colorata]
Isoform0017369	-0.00398826	-0.00586661	GTE10	XP_031480109.1 transcription factor GTE9-like [Nymphaea colorata]
Isoform0094152	-0.00222393	-0.00673593	BPM4	XP_031480687.1 BTB/POZ and MATH domain-containing protein 4-like [Nymphaea colorata]
Isoform0013350	0.00177367	0.00686819	RPK2	XP_031492177.1 LRR receptor-like serine/threonine-protein kinase RPK2 [Nymphaea colorata]
Isoform0029403	-3.69481e-05	-0.00709332	At3g10130	XP_031473601.1 heme-binding-like protein At3g10130, chloroplastic [Nymphaea colorata]
Isoform0091357	-0.00407688	-0.00580463	At3g10130	XP_031473602.1 uncharacterized protein LOC116246055 [Nymphaea colorata]
Isoform0083992	-0.00348254	-0.00617951	FREE1	XP_031495040.1 protein FREE1 [Nymphaea colorata]
Isoform0053040	-0.000716796	0.00705686	AMT1-1	KAF3791278.1 Ammonium transporter 1 member 1 [Nymphaea thermarum]
Isoform0057643	-0.00303884	-0.00640925	PIX7	KAF3795799.1 putative receptor-like protein kinase [Nymphaea thermarum]
Isoform0011572	-0.00407989	-0.00580165	BAM9	XP_031498066.1 inactive beta-amylase 9-like [Nymphaea colorata]
Isoform0053440	0.00128958	0.00697435	RKL1	KAF3780299.1 putative inactive receptor kinase [Nymphaea thermarum]
Isoform0108154	0.00398062	0.00586991	AAP3	KAF3781645.1 Amino acid permease 3 [Nymphaea thermarum]
Isoform0008433	0.000441388	0.00707809	HXK1	XP_031491499.1 hexokinase-1-like [Nymphaea colorata]
Isoform0097625	0.000330244	-0.00708414	RE1	VVV76743.1 unnamed protein product, partial [Nymphaea colorata]
Isoform0075085	-0.00422051	-0.00569921	PFP-ALPHA	XP_031473218.1 pyrophosphate--fructose 6-phosphate 1-phosphotransferase subunit alpha [Nymphaea colorata]
Isoform0012605	-0.00241317	-0.00666852	PHYA	KAF3787387.1 Phytochrome type [Nymphaea thermarum]
Isoform0042409	-0.00189551	-0.00683371	ACR9	XP_031488690.1 ACT domain-containing protein ACR9-like [Nymphaea colorata]
Isoform0023463	-0.00257922	-0.00660567	--	KAF3775967.1 hypothetical protein EJ110_NYTH44446 [Nymphaea thermarum]
Isoform0037502	-0.00143158	-0.00694495	PEX12	KAF3791897.1 Peroxisome biogenesis protein 12 [Nymphaea thermarum]
Isoform0104067	0.00141924	0.00694735	DTX30	XP_031483504.1 protein DETOXIFICATION 33-like [Nymphaea colorata]
Isoform0012185	-0.00289991	-0.00647071	--	XP_031478208.1 uncharacterized protein LOC116249170 [Nymphaea colorata]
Isoform0102395	0.00195663	0.00681541	--	KAF3785224.1 hypothetical protein EJ110_NYTH28503 [Nymphaea thermarum]
Isoform0003765	-0.00385685	-0.00594988	smek1	XP_031498689.1 serine/threonine-protein phosphatase 4 regulatory subunit 3 [Nymphaea colorata]
Isoform0066126	0.00320137	0.00632644	ALS	XP_031476550.1 acetolactate synthase 2, chloroplastic-like [Nymphaea colorata]
Isoform0085835	0.000325762	0.00708278	RAP2-4	XP_031492656.1 ethylene-responsive transcription factor ERF056 [Nymphaea colorata]
Isoform0037881	-0.00151766	-0.00692568	RNJ	XP_031480175.1 ribonuclease J isoform X2 [Nymphaea colorata]
Isoform0107845	0.000427952	-0.00707689	UGE-1	KAF3792392.1 UDP-glucose 4-epimerase [Nymphaea thermarum]
Isoform0018774	-0.00403068	-0.00583243	XRN3	KAF3784091.1 5'-3' exoribonuclease 3 [Nymphaea thermarum]
Isoform0017713	0.000477761	0.00707356	ATPK2	XP_031486051.1 serine/threonine-protein kinase AtPK2/AtPK19-like [Nymphaea colorata]
Isoform0005205	-0.00412903	-0.0057632	MYOB1	XP_031490101.1 myosin-binding protein 1-like isoform X1 [Nymphaea colorata]
Isoform0052026	-0.00367529	-0.00606264	--	XP_031503229.1 uncharacterized protein LOC116266236 [Nymphaea colorata]
Isoform0098505	-0.00402595	-0.00583549	IF3-2	XP_031481526.1 translation initiation factor IF3-2, chloroplastic-like isoform X1 [Nymphaea colorata]
Isoform0046372	-0.00149703	-0.00692961	--	KAF3785317.1 hypothetical protein EJ110_NYTH28286 [Nymphaea thermarum]
Isoform0079032	0.000607259	0.00706329	SCL8	KAF3796724.1 Scarecrow-like protein 8 [Nymphaea thermarum]
Isoform0079457	-0.0001929	0.00708663	EDS1	KAF3796544.1 Lipase-like [Nymphaea thermarum]
Isoform0025877	-0.00331365	-0.00626705	RVE1	XP_031495071.1 flocculation protein FLO11-like [Nymphaea colorata]
Isoform0090446	0.000157381	-0.00708734	OR23	XP_031474231.1 F-box/kelch-repeat protein OR23 isoform X1 [Nymphaea colorata]
Isoform0099364	-0.00404409	-0.00582227	ABCI8	XP_031498237.1 uncharacterized protein LOC116262851 [Nymphaea colorata]
Isoform0014240	-0.00293838	-0.00645129	PHYC	KAF3771566.1 hypothetical protein EJ110_NYTH60163 [Nymphaea thermarum]
Isoform0049273	-0.000176844	0.00708669	NAC074	XP_031476230.1 NAC domain-containing protein 3-like [Nymphaea colorata]
Isoform0068991	-0.0038911	-0.00592548	PHR3	XP_031476354.1 myb family transcription factor PHL6-like [Nymphaea colorata]
Isoform0042710	0.00254114	0.00661771	--	XP_031474635.1 uncharacterized protein LOC116246874 isoform X1 [Nymphaea colorata]
Isoform0049735	0.000285093	-0.00708302	DREB2A	KAF3793243.1 Dehydration-responsive element-binding protein 2A [Nymphaea thermarum]
Isoform0102485	-0.00056051	0.00706644	--	XP_031500452.1 uncharacterized protein LOC116264400 [Nymphaea colorata]
Isoform0111260	0.000648833	0.00705883	GATL1	XP_031481848.1 probable galacturonosyltransferase-like 1 [Nymphaea colorata]
Isoform0088115	0.000778323	0.00704572	PUB15	XP_031477240.1 U-box domain-containing protein 15 [Nymphaea colorata]
Isoform0004147	0.000217563	0.00708522	TPS9	XP_031478491.1 probable alpha,alpha-trehalose-phosphate synthase [UDP-forming] 9 [Nymphaea colorata]
Isoform0060004	-0.00396867	-0.00587324	MED26B	XP_031473173.1 probable mediator of RNA polymerase II transcription subunit 26b [Nymphaea colorata]
Isoform0049555	0.000219533	-0.00708499	ATG18H	KAF3783820.1 Autophagy-related protein 18h [Nymphaea thermarum]
Isoform0082816	0.000733533	-0.00705031	PKP1	XP_031475948.1 LOW QUALITY PROTEIN: pyruvate kinase isozyme A, chloroplastic-like [Nymphaea colorata]
Isoform0111326	-0.00201573	-0.00679571	CXE2	XP_031496652.1 2-hydroxyisoflavanone dehydratase-like [Nymphaea colorata]
Isoform0097227	0.00291671	0.0064603	HSPRO2	KAF3787945.1 Nematode resistance protein-like [Nymphaea thermarum]
Isoform0019795	-0.00339699	-0.006221	RE1	VVV76836.1 unnamed protein product, partial [Nymphaea colorata]
Isoform0033124	-0.00292911	-0.00645451	SKI3	KAF3776691.1 Tetratricopeptide repeat protein [Nymphaea thermarum]
Isoform0056133	-0.004243	-0.00567746	G6PDH	XP_031475926.1 glucose-6-phosphate 1-dehydrogenase, cytoplasmic isoform-like [Nymphaea colorata]
Isoform0000538	0.000407312	-0.00707606	THIC	XP_031491742.1 phosphomethylpyrimidine synthase, chloroplastic [Nymphaea colorata]
Isoform0093936	-0.000522424	0.00706846	PHT1-3	KAF3795885.1 putative inorganic phosphate transporter 1-3 [Nymphaea thermarum]
Isoform0070604	-0.00427976	-0.00564935	clptm1	XP_031489118.1 cleft lip and palate transmembrane protein 1 homolog [Nymphaea colorata]
Isoform0016383	-0.000492322	-0.00707026	At3g27390	XP_031493429.1 uncharacterized membrane protein At3g27390 isoform X2 [Nymphaea colorata]
Isoform0081599	-0.00366297	-0.00606736	At2g45590	XP_031478114.1 receptor-like serine/threonine-protein kinase At2g45590 [Nymphaea colorata]
Isoform0070513	-0.00332607	-0.00625838	GT-2	XP_031477599.1 trihelix transcription factor GTL1-like [Nymphaea colorata]
Isoform0087054	0.000509201	0.00706888	GAE1	XP_031473081.1 UDP-glucuronate 4-epimerase 1-like [Nymphaea colorata]
Isoform0028989	-0.000507189	-0.00706885	HMG1	KAF3794475.1 3-hydroxy-3-methylglutaryl-coenzyme A reductase 1 [Nymphaea thermarum]
Isoform0051486	0.000606903	0.00706091	CPK19	XP_031490865.1 calcium-dependent protein kinase 2-like [Nymphaea colorata]
Isoform0020494	0.001091	0.00700241	ABCG36	XP_031487459.1 ABC transporter G family member 42-like [Nymphaea colorata]
Isoform0029474	-0.00259692	-0.0065938	Os11g0191400	XP_031489912.1 probable NAD kinase 2, chloroplastic [Nymphaea colorata]
Isoform0000378	-0.00413916	-0.00575212	At1g65750	XP_031502657.1 uncharacterized protein LOC116265845 [Nymphaea colorata]
Isoform0079263	-0.000606436	-0.00706051	--	XP_031497671.1 uncharacterized protein LOC116262438 isoform X1 [Nymphaea colorata]
Isoform0087739	-0.00191441	-0.00682292	--	XP_031487199.1 uncharacterized protein LOC116255495 [Nymphaea colorata]
Isoform0063857	-0.00311733	-0.00636389	--	KAF3771566.1 hypothetical protein EJ110_NYTH60163 [Nymphaea thermarum]
Isoform0111556	0.000151053	-0.00708474	MK0970	KAF3772815.1 Haloacid dehalogenase-like hydrolase domain-containing protein 3 [Nymphaea thermarum]
Isoform0052817	-0.00117533	-0.00698808	--	KAF3771566.1 hypothetical protein EJ110_NYTH60163 [Nymphaea thermarum]
Isoform0012518	-0.00246814	-0.00664249	pol	XP_027192668.1 uncharacterized protein LOC101511496 [Cicer arietinum]
Isoform0024074	0.00314783	0.00634853	EBF1	KAF3788200.1 EIN3-binding F-box protein 1 [Nymphaea thermarum]
Isoform0055999	-0.000451006	-0.00707172	NEAP2	KAF3790002.1 hypothetical protein EJ110_NYTH17448 [Nymphaea thermarum]
Isoform0069304	-0.00417909	-0.00572252	BAM9	XP_031498066.1 inactive beta-amylase 9-like [Nymphaea colorata]
Isoform0059138	0.00305885	0.00639183	OFUT35	XP_031492479.1 O-fucosyltransferase 35-like [Nymphaea colorata]
Isoform0070452	0.00058278	0.00706204	AVT6E	XP_031481505.1 amino acid transporter AVT6E-like [Nymphaea colorata]
Isoform0089520	-0.000258504	0.00708121	--	XP_031480525.1 uncharacterized protein LOC116250748 [Nymphaea colorata]
Isoform0048916	0.00176735	0.00686195	NTMC2T6.1	KAF3793130.1 C2 domain-containing protein [Nymphaea thermarum]
Isoform0101639	0.000477737	-0.00706963	ABF1	KAF3780499.1 ABSCISIC ACID-INSENSITIVE 5 protein [Nymphaea thermarum]
Isoform0080792	-0.00185085	-0.00683957	CRPK1	XP_031488226.1 putative serine/threonine-protein kinase [Nymphaea colorata]
Isoform0009530	0.000646452	0.007056	ALA9	XP_031494819.1 putative phospholipid-transporting ATPase 9 [Nymphaea colorata]
Isoform0091815	-0.00307555	-0.00638326	--	KAF3791592.1 hypothetical protein EJ110_NYTH14044 [Nymphaea thermarum]
Isoform0058007	-0.00390402	-0.00591286	SKIP14	XP_031476124.1 F-box protein SKIP14-like [Nymphaea colorata]
Isoform0013470	0.00279864	0.00650919	RPK2	XP_031492177.1 LRR receptor-like serine/threonine-protein kinase RPK2 [Nymphaea colorata]
Isoform0057484	-0.00213215	-0.00675691	--	XP_031502180.1 uncharacterized protein LOC116265598 [Nymphaea colorata]
Isoform0078938	-0.000500995	0.0070675	SAG101	XP_031493331.1 uncharacterized protein LOC116259614 [Nymphaea colorata]
Isoform0105643	-0.00250452	-0.00662756	NDL1	XP_031497829.1 protein NDL1-like [Nymphaea colorata]
Isoform0084099	-0.0030114	-0.00641313	--	KAF3781694.1 putative gluconokinase [Nymphaea thermarum]
Isoform0054282	-0.0041421	-0.00574791	ARL2	KAF3792762.1 ADP-ribosylation factor-like protein 2 [Nymphaea thermarum]
Isoform0063986	-0.000111391	-0.00708384	ERF112	XP_031491041.1 ethylene-responsive transcription factor CRF2-like [Nymphaea colorata]
Isoform0062892	0.00240123	0.00666535	--	XP_031488436.1 uncharacterized protein LOC116256265 [Nymphaea colorata]
Isoform0066439	-0.00377925	-0.00599219	MED26B	XP_031473173.1 probable mediator of RNA polymerase II transcription subunit 26b [Nymphaea colorata]
Isoform0048370	-0.00264505	-0.00657204	CYP4C1	XP_031494595.1 cytochrome P450 734A5-like [Nymphaea colorata]
Isoform0004731	-0.00425583	-0.0056633	At4g26390	KAF3784105.1 Pyruvate kinase cytosolic isozyme [Nymphaea thermarum]
Isoform0021819	-0.00374066	-0.00601601	RH40	XP_031485101.1 ATP-dependent RNA helicase-like protein DB10 [Nymphaea colorata]
Isoform0066386	0.000261374	-0.00707915	PSAT1	XP_031496333.1 phosphoserine aminotransferase 1, chloroplastic-like [Nymphaea colorata]
Isoform0027155	-0.00283366	-0.00649246	Wdr70	KAF3782276.1 WD repeat-containing protein 70 [Nymphaea thermarum]
Isoform0025232	0.000241203	-0.00707963	NEAP2	KAF3790002.1 hypothetical protein EJ110_NYTH17448 [Nymphaea thermarum]
Isoform0020569	0.00230566	0.00669795	PK1	XP_031483105.1 putative receptor protein kinase ZmPK1 [Nymphaea colorata]
Isoform0003047	-0.00124425	-0.00697353	--	XP_031489995.1 uncharacterized protein LOC116257413 isoform X3 [Nymphaea colorata]
Isoform0081697	-0.00300545	-0.00641407	OFUT7	XP_031492238.1 O-fucosyltransferase 7-like [Nymphaea colorata]
Isoform0108618	-0.00403637	-0.0058207	--	XP_031493749.1 uncharacterized protein LOC116259901 [Nymphaea colorata]
Isoform0095648	-0.000650852	0.00705316	AAE3	XP_031483952.1 oxalate--CoA ligase [Nymphaea colorata]
Isoform0062177	0.00308807	0.00637436	PHI-1	XP_031503509.1 protein EXORDIUM-like 2 [Nymphaea colorata]
Isoform0105465	-0.00338805	-0.00622006	GOLS1	KAF3775695.1 Galactinol synthase 1 [Nymphaea thermarum]
Isoform0107020	0.00117587	0.00698425	CDI	XP_031502870.1 protein CDI-like [Nymphaea colorata]
Isoform0028383	0.00129601	0.00696283	KPNB1	XP_031494714.1 importin subunit beta-1-like [Nymphaea colorata]
Isoform0091035	-0.00387096	-0.00593081	rio2	KAF2314801.1 hypothetical protein GH714_033623 [Hevea brasiliensis]
Isoform0102094	-0.00417077	-0.0057236	PGDH1	XP_031484165.1 D-3-phosphoglycerate dehydrogenase 1, chloroplastic-like [Nymphaea colorata]
Isoform0004629	-0.00376091	-0.00600084	pald1	KAF3794398.1 Paladin protein [Nymphaea thermarum]
Isoform0028952	-0.00407583	-0.00579113	SCL9	XP_031487549.1 scarecrow-like protein 33 [Nymphaea colorata]
Isoform0064983	-0.00410854	-0.00576788	SKIP14	KAF3792761.1 F-box protein [Nymphaea thermarum]
Isoform0008319	-0.00233685	-0.00668465	PHYA1	KAF3787387.1 Phytochrome type [Nymphaea thermarum]
Isoform0062345	-0.00428661	-0.00563635	VIP5	XP_031486504.1 protein RTF1 homolog [Nymphaea colorata]
Isoform0041132	-0.00028427	0.00707546	At1g33420	XP_031473248.1 PHD finger protein At1g33420 isoform X1 [Nymphaea colorata]
Isoform0002581	-0.00390182	-0.00590899	GIP	OMO92476.1 hypothetical protein CCACVL1_06836 [Corchorus capsularis]
Isoform0092797	-0.00262898	-0.00657463	CTU2	XP_031478497.1 cytoplasmic tRNA 2-thiolation protein 2 [Nymphaea colorata]
Isoform0092221	-0.00414805	-0.00573853	FUC1	XP_031503274.1 alpha-L-fucosidase 1-like [Nymphaea colorata]
Isoform0070827	-0.00309807	-0.00636701	MAPKKK3	XP_031504164.1 mitogen-activated protein kinase kinase kinase 3-like [Nymphaea colorata]
Isoform0094078	-0.00423029	-0.00567817	MTP1	KAF3794594.1 Metal tolerance protein 1 [Nymphaea thermarum]
Isoform0022635	4.82268e-05	0.00708042	--	XP_031480700.1 histidine protein methyltransferase 1 homolog [Nymphaea colorata]
Isoform0049126	-0.00398381	-0.00585351	VIP5	XP_031486504.1 protein RTF1 homolog [Nymphaea colorata]
Isoform0074993	-0.00395075	-0.00587545	SPD1	KAF3788392.1 Uncharacterized protein EJ110_NYTH20889 [Nymphaea thermarum]
Isoform0090995	0.00124652	0.00696957	RBL1	KAF3784753.1 RHOMBOID-like protein 1 [Nymphaea thermarum]
Isoform0043270	0.000609366	0.00705384	CAF1-9	KAF3790546.1 putative CCR4-associated factor 1-like protein 7 [Nymphaea thermarum]
Isoform0069146	-0.000457933	0.00706525	PUB14	XP_031483162.1 U-box domain-containing protein 12 [Nymphaea colorata]
Isoform0078741	-0.00376219	-0.00599762	FREE1	XP_031495040.1 protein FREE1 [Nymphaea colorata]
Isoform0056998	-0.00274456	-0.0065259	RE2	VVV76836.1 unnamed protein product, partial [Nymphaea colorata]
Isoform0101203	-0.00400585	-0.00583721	MO2	XP_031501162.1 monooxygenase 2-like isoform X1 [Nymphaea colorata]
Isoform0071803	-0.00350416	-0.00615138	--	XP_031485705.1 uncharacterized protein LOC116254448 [Nymphaea colorata]
Isoform0042789	-0.00389269	-0.00591313	EIF(ISO)4G1	XP_031480376.1 eukaryotic translation initiation factor-like [Nymphaea colorata]
Isoform0051267	-0.00403125	-0.00581951	--	VVV74140.1 unnamed protein product, partial [Nymphaea colorata]
Isoform0074457	0.00286682	0.00647283	CIPK2	XP_031474874.1 CBL-interacting protein kinase 2-like [Nymphaea colorata]
Isoform0029634	-0.00354873	-0.00612551	GIP	OMO92476.1 hypothetical protein CCACVL1_06836 [Corchorus capsularis]
Isoform0088625	0.000367584	0.00706956	GAUT8	XP_031479503.1 galacturonosyltransferase 8-like [Nymphaea colorata]
Isoform0079558	-0.00352351	-0.00613984	THIC	XP_031491742.1 phosphomethylpyrimidine synthase, chloroplastic [Nymphaea colorata]
Isoform0071965	-0.00406903	-0.00579268	BAM9	XP_031498066.1 inactive beta-amylase 9-like [Nymphaea colorata]
Isoform0028704	-0.00389699	-0.00590973	SKI3	XP_031487062.1 tetratricopeptide repeat protein SKI3 isoform X1 [Nymphaea colorata]
Isoform0070482	-0.00343429	-0.0061899	DTX33	XP_031483541.1 protein DETOXIFICATION 33-like [Nymphaea colorata]
Isoform0103272	-0.000140959	-0.00707716	CYP704C1	XP_031498889.1 cytochrome P450 704C1-like [Nymphaea colorata]
Isoform0091546	-0.000497734	0.00706099	GLCAT14A	KAF3794487.1 Beta-glucuronosyltransferase [Nymphaea thermarum]
Isoform0009517	-0.00419564	-0.00570084	--	XP_031485443.1 uncharacterized protein LOC116254291 [Nymphaea colorata]
Isoform0023231	-0.00395013	-0.00587358	RE1	VVW57351.1 unnamed protein product [Nymphaea colorata]
Isoform0096651	-0.000601456	-0.0070527	--	XP_031482318.1 uncharacterized protein LOC116252269 isoform X1 [Nymphaea colorata]
Isoform0092484	0.0040842	0.00578107	--	XP_031494629.1 uncharacterized protein LOC116260432 [Nymphaea colorata]
Isoform0040676	-0.00120962	-0.00697406	THIC	XP_031491742.1 phosphomethylpyrimidine synthase, chloroplastic [Nymphaea colorata]
Isoform0079535	0.000681314	0.00704493	UBI11	AQK60494.1 ubiquitin2 [Zea mays]
Isoform0020393	0.000689649	-0.00704409	MED26B	XP_031473173.1 probable mediator of RNA polymerase II transcription subunit 26b [Nymphaea colorata]
Isoform0079078	-0.00419483	-0.00570061	--	VVV74140.1 unnamed protein product, partial [Nymphaea colorata]
Isoform0042051	-0.00376546	-0.00599277	AEL1	XP_020272607.1 protein AE7-like 1 [Asparagus officinalis]
Isoform0087485	-0.00341068	-0.00620142	OFUT7	XP_031492238.1 O-fucosyltransferase 7-like [Nymphaea colorata]
Isoform0069301	-0.00333056	-0.0062447	--	XP_031485705.1 uncharacterized protein LOC116254448 [Nymphaea colorata]
[truncated: 56,073 more rows]
