# Supplementary material for: Multi-omic dissection of the cold resistance traits of white water lily
Source: Hortic Res. 2024 Feb 17;11(6):uhae093. doi: 10.1093/hr/uhae093 (PMC11151331; doi:10.1093/hr/uhae093)
Supplement: Web_Material_uhae093 [file web_material_uhae093.zip › Table S3 The differentially expressed genes between groups.xlsx]

## Sheet: Sheet1
id	log2(T1/T0)	log2(T2/T0)	log2(T2/T1)	Symbol
Isoform0064130	-6.42131	-4.7819	1.63941	OFUT35
Isoform0039083	-4.38739	-3.39525	-	XTH15
Isoform0111835	-5.25236	-3.52408	1.72828	XTH23
Isoform0040170	-5.74046	-4.54319	1.19727	OFUT35
Isoform0109730	-7.06202	-4.36158	2.70044	At1g74320
Isoform0018405	-5.04328	-6.54986	-1.50657	COBL7
Isoform0111545	-6.19033	-5.00517	1.18517	DREB1D
Isoform0023626	-5.39457	-3.17059	2.22398	RUN1
Isoform0107156	-5.22971	-2.5303	2.69941	EXL5
Isoform0110877	-4.35844	-6.42202	-2.06358	XTH22
Isoform0027777	-5.33497	-3.28469	2.05028	RUN1
Isoform0073953	-5.05587	-2.89788	2.15799	COBL7
Isoform0105939	-6.31613	-3.97857	2.33756	RUN1
Isoform0102606	-4.84577	-2.4082	2.43757	At4g17280
Isoform0102199	-5.10229	-2.68641	2.41588	SAG101
Isoform0058251	-5.23033	-1.90113	3.3292	At4g17280
Isoform0101608	-5.15317	-2.06112	3.09205	At4g17280
Isoform0104649	-3.61136	-5.16536	-1.554	UGD4
Isoform0094068	-5.27373	-2.62073	2.653	SAG101
Isoform0062286	-4.14745	-5.6778	-1.53035	UGD4
Isoform0097393	-4.02155	-5.63702	-1.61547	UGD4
Isoform0000717	-5.01374	-2.79495	2.21879	ROQ1
Isoform0040093	-4.75734	-3.54395	1.21338	CBP60D
Isoform0112008	-3.84714	-2.72554	1.1216	CML43
Isoform0071762	-6.47352	-3.26154	3.21198	--
Isoform0025428	-4.74197	-3.37897	1.363	CBP60D
Isoform0068445	-3.50242	-5.29703	-1.79461	UGD4
Isoform0026639	-4.36254	-3.29514	1.0674	RUN1
Isoform0111145	-4.45681	-2.82323	1.63359	EDL3
Isoform0059504	-4.68124	-2.30581	2.37543	At3g25290
Isoform0017464	-4.11872	-2.70881	1.40991	ROQ1
Isoform0045453	-3.56368	-5.02243	-1.45874	UGD3
Isoform0082729	-4.39502	-2.26768	2.12735	At3g25290
Isoform0002972	-4.52633	-3.38264	1.14369	ROQ1
Isoform0014276	-6.34038	-4.19634	2.14405	EDS1
Isoform0047183	-4.81381	-4.88566	-	CIGR2
Isoform0064319	-7.00406	-3.1948	3.80926	--
Isoform0007342	-3.75119	-2.5878	1.16339	ROQ1
Isoform0013731	-4.29515	-3.27438	1.02077	ROQ1
Isoform0111441	-5.13783	-5.20734	-	XTH22
Isoform0000981	-5.77004	-4.3532	1.41684	RBL1
Isoform0109770	6.29228	6.8138	-	SAT1
Isoform0090395	5.77888	5.44977	-	--
Isoform0080498	-3.72924	-1.16492	2.56432	UGD4
Isoform0111112	-4.42157	-3.10036	1.32121	EDL3
Isoform0030858	-4.54383	-5.12632	-	At4g33300
Isoform0082809	-4.02139	-5.54944	-1.52805	UGD4
Isoform0029144	-3.73437	-3.55027	-	SDN3
Isoform0013260	-4.28206	-4.80329	-	At5g66900
Isoform0015232	-4.45768	-5.12709	-	At4g33300
Isoform0009317	-4.63351	-4.76856	-	At4g33300
Isoform0013936	-4.00553	-2.6489	1.35663	ROQ1
Isoform0003682	-4.69431	-4.89046	-	At4g33300
Isoform0055695	-4.36135	-4.20738	-	CIGR2
Isoform0019274	-4.6186	-4.71091	-	At4g33300
Isoform0013704	-4.49407	-5.04071	-	At4g33300
Isoform0010170	-3.90029	-2.6569	1.24339	ROQ1
Isoform0094646	-5.65581	-2.22984	3.42597	RE1
Isoform0106109	-4.80577	-3.08162	1.72415	THT1
Isoform0069360	-3.54887	-1.24494	2.30393	UGD4
Isoform0021776	-4.72945	-4.95521	-	At4g33300
Isoform0102244	-5.98146	-3.56109	2.42037	GATA9
Isoform0058936	-7.8531	-5.54082	2.31228	At1g74320
Isoform0111098	-3.5833	-2.61512	-	MYB4
Isoform0070273	-3.9699	-2.27683	1.69307	UGD4
Isoform0009547	-4.40115	-4.56826	-	At5g66900
Isoform0065291	-3.51118	-3.9022	-	UGD4
Isoform0067865	-7.79188	-5.00724	2.78463	At1g74320
Isoform0112256	-3.42517	-	3.84694	cmbl
Isoform0011470	-4.35955	-3.4103	-	ROQ1
Isoform0063677	3.76139	1.06892	-2.69247	--
Isoform0071387	-5.24634	-5.16203	-	--
Isoform0023728	-4.47336	-2.21989	2.25347	CBP60D
Isoform0008314	-4.47198	-4.69815	-	At4g33300
Isoform0109803	-5.30453	-3.17031	2.13422	--
Isoform0001651	-4.56648	-5.11254	-	At4g33300
Isoform0044537	-4.87044	-2.81081	2.05963	ROQ1
Isoform0079376	-4.50599	-2.93057	1.57542	FBL3
Isoform0065644	-4.00499	-2.75743	1.24755	ROQ1
Isoform0084488	-3.76767	-2.16095	1.60672	UGD4
Isoform0112579	-3.60646	-	4.26812	cmbl
Isoform0084751	-4.63851	-3.00693	1.63157	PGSIP8
Isoform0057145	-5.56668	-3.91632	1.65036	CPK4
Isoform0065163	-3.84897	-3.79567	-	CIGR2
Isoform0010747	-4.39258	-5.1426	-	At4g33300
Isoform0109489	-4.27906	-1.57942	2.69964	--
Isoform0067175	-4.67459	-4.86063	-	CIGR2
Isoform0046889	-3.6338	-3.71472	-	CSLC12
Isoform0112272	-4.86536	-3.9186	-	NHL10
Isoform0009377	-4.01327	-4.0767	-	At4g33300
Isoform0027688	-4.28223	-4.65662	-	At4g33300
Isoform0105595	-4.08409	-2.18877	1.89533	Os11g0242200
Isoform0086738	-3.45239	-1.11235	2.34004	UGD4
Isoform0055330	-4.24199	-2.24712	1.99487	CPK4
Isoform0044489	-4.05086	-2.1153	1.93556	--
Isoform0110228	-5.79264	-2.84883	2.94382	--
Isoform0102507	-3.8506	-2.17695	1.67365	UGD4
Isoform0112515	-5.5235	-3.16327	2.36024	HIPP39
Isoform0095378	-3.84321	-2.38527	1.45793	UGD4
Isoform0055712	-4.20787	-1.5404	2.66748	At3g25290
Isoform0058928	-3.89991	-3.79762	-	CIGR2
Isoform0101301	-4.45458	-6.3099	-1.85532	MMK1
Isoform0086957	-5.38386	-4.74	-	CSLC9
Isoform0085981	-3.71522	-4.47186	-	--
Isoform0081243	-3.498	-	4.28463	--
Isoform0071247	-3.9652	-6.01048	-2.04527	PHI-1
Isoform0038788	-4.02475	-2.46775	1.55699	ROQ1
Isoform0085397	-3.91281	-2.03987	1.87294	UGD4
Isoform0112546	-3.58888	-2.87446	-	NRP1
Isoform0093796	-3.67043	-	2.76877	UGD4
Isoform0109701	-4.3775	-5.69605	-1.31855	SRC2
Isoform0083190	-3.64464	-5.62023	-1.97559	SAG101
Isoform0048810	-3.57227	-4.12447	-	CSLC12
Isoform0112395	-3.07625	-3.64868	-	CML35
Isoform0096862	-3.70514	-4.29296	-	--
Isoform0030355	-4.85008	-3.12216	1.72792	--
Isoform0040645	-4.39343	-4.79679	-	At4g33300
Isoform0071721	-3.66607	-5.27693	-1.61086	--
Isoform0093792	-3.65611	-4.23642	-	--
Isoform0053840	3.62725	-	-2.98814	CG7601
Isoform0105553	-6.21687	-4.17594	2.04093	ERF061
Isoform0099449	-4.73148	-3.73841	-	AAC3
Isoform0077001	-3.60587	-4.46746	-	--
Isoform0060909	-3.75539	-4.75733	-1.00194	At5g58620
Isoform0013425	-4.27981	-5.59269	-1.31288	SRC2
Isoform0027174	-5.08956	-3.13122	1.95834	--
Isoform0109959	-3.31554	-3.30971	-	--
Isoform0088945	-4.03157	-1.17478	2.85679	--
Isoform0008636	-2.83821	-4.72794	-1.88974	At4g33300
Isoform0068351	-3.36339	-1.37731	1.98608	UGD4
Isoform0108857	3.21316	2.64941	-	PSAT1
Isoform0104308	-3.59178	-5.80676	-2.21498	At4g17280
Isoform0044628	-4.61244	-4.4487	-	At4g33300
Isoform0002153	-4.31276	-2.96266	1.3501	IST1
Isoform0092226	-3.80069	-1.97173	1.82896	UGD4
Isoform0053851	-2.85822	-3.10118	-	CIGR2
Isoform0036884	-5.35027	-3.04569	2.30457	--
Isoform0079693	-3.67026	-2.30095	1.36931	--
Isoform0067096	-2.81981	-3.30409	-	CIGR2
Isoform0111637	-4.03476	-3.17487	-	--
Isoform0029246	-5.67453	-2.90527	2.76926	--
Isoform0062498	-3.05458	-5.31926	-2.26468	At4g33300
Isoform0024259	-5.10504	-5.94584	-	OFUT35
Isoform0098229	-4.2376	-4.84252	-	BAT1
Isoform0075653	-3.59175	-4.8147	-1.22295	At5g58620
Isoform0109107	-4.21985	-2.38666	1.83319	SRC2
Isoform0087556	-3.05568	-2.0689	-	--
Isoform0034968	-4.72039	-4.70279	-	At4g33300
Isoform0082404	-3.40834	-4.06085	-	--
Isoform0035163	-5.47573	-4.79221	-	CSLC7
Isoform0056291	-4.56431	-4.51136	-	At4g33300
Isoform0041186	-4.52697	-4.49868	-	At4g33300
Isoform0112718	-3.46073	-	4.23435	--
Isoform0031507	-5.0871	-7.00327	-1.91617	OFUT35
Isoform0111601	-7.19953	-5.49276	1.70677	Os11g0242200
Isoform0008245	-4.43369	-3.67523	-	CESA6
Isoform0037478	-5.33184	-4.79706	-	CSLC12
Isoform0111383	4.77881	4.84126	-	SAT1
Isoform0099043	-4.07354	-2.89525	1.1783	UGD4
Isoform0052678	-5.23357	-3.00152	2.23205	--
Isoform0110697	-4.69491	-3.86993	-	AAC3
Isoform0036822	-3.17402	-2.03289	1.14113	--
Isoform0051216	-4.38436	-4.31151	-	At4g33300
Isoform0016329	-4.69729	-6.25188	-1.55459	At4g33300
Isoform0059461	-3.0631	-1.77127	1.29183	UPTG1
Isoform0083394	-4.05222	-1.16075	2.89147	--
Isoform0110391	-4.16468	-2.29826	1.86642	SRC2
Isoform0070122	-4.70327	-6.64555	-1.94228	OFUT20
Isoform0004069	-4.64008	-3.70912	-	--
Isoform0110195	-3.57088	-2.85925	-	MYB4
Isoform0010418	-4.13461	-3.55986	-	At5g54830
Isoform0013686	-5.35335	-2.53845	2.8149	ROQ1
Isoform0014481	-3.98877	-2.62123	1.36753	ROQ1
Isoform0105519	-3.10168	-1.91705	1.18463	AAC3
Isoform0035167	-4.274	-1.8814	2.3926	--
Isoform0007721	-2.90769	-5.28701	-2.37932	ROQ1
Isoform0108402	-4.6745	-3.79968	-	AAC3
Isoform0107139	-3.56362	-2.28397	1.27965	EXL5
Isoform0046904	-6.14746	-4.74537	1.4021	CSLC12
Isoform0016756	-3.77598	-3.25015	-	At5g54830
Isoform0023851	-5.22319	-3.62974	1.59345	CPK4
Isoform0108147	-3.4481	-2.62521	-	GATA12
Isoform0027721	-4.44649	-3.47597	-	AAC3
Isoform0096724	-3.55372	-5.7529	-2.19917	ERF5
Isoform0020555	-4.05404	-3.41743	-	At5g54830
Isoform0005272	-4.99211	-3.71102	1.28109	IST1
Isoform0107826	-3.55988	-5.78808	-2.2282	At4g17280
Isoform0002598	-4.39285	-3.30147	1.09137	IST1
Isoform0002902	-4.61725	-3.39308	1.22417	IST1
Isoform0013923	-2.93704	-5.12123	-2.1842	ROQ1
Isoform0034990	-4.6413	-4.55844	-	At4g33300
Isoform0106386	4.12439	3.81209	-	At3g17800
Isoform0084685	-4.54374	-5.13882	-	--
Isoform0069909	-5.29385	-3.19092	2.10294	--
Isoform0054478	-4.54474	-5.44063	-	--
Isoform0055517	-5.26044	-3.04375	2.2167	--
Isoform0056807	-3.30167	-2.13965	1.16203	SBT1.5
Isoform0102126	-3.98851	-4.40104	-	CIPK12
Isoform0102824	-4.78056	-3.83662	-	AAC3
Isoform0060540	-3.89472	-2.7095	1.18521	CTR1
Isoform0010478	-4.96881	-3.1732	1.79561	CESA6
Isoform0062190	-4.01722	-1.90009	2.11713	LYM2
Isoform0054314	-2.99188	-2.75847	-	PSI3
Isoform0077267	-4.50448	-5.37148	-	--
Isoform0027571	-3.40935	-3.2111	-	--
Isoform0109974	-3.45182	-4.30121	-	GATA12
Isoform0055326	-2.85727	-2.72453	-	MYC2
Isoform0073543	-3.64898	-5.02828	-1.3793	At5g58620
Isoform0103033	-4.86364	-3.8924	-	AAC3
Isoform0003630	-4.75543	-3.16562	1.58981	IST1
Isoform0111032	-4.04636	-3.02539	1.02097	XTH22
Isoform0003371	-2.78772	-1.34099	1.44673	CML50
Isoform0041391	-5.56688	-8.09044	-2.52356	OFUT35
Isoform0112235	-2.90279	-3.52423	-	CML35
Isoform0006856	-4.9259	-2.98421	1.94169	CESA6
Isoform0084734	-6.18834	-3.39434	2.794	CPK18
Isoform0031703	-3.0795	-2.80899	-	Os02g0718900
Isoform0101468	-3.54112	-6.03092	-2.48981	At4g17280
Isoform0058363	-3.53551	-2.71264	-	BZIP17
Isoform0002559	-4.46407	-3.34947	1.1146	IST1
Isoform0082907	-3.73465	-3.25234	-	SAMDC
Isoform0096692	-3.68597	-3.08893	-	SAMDC
Isoform0004257	-3.30235	-2.53147	-	IST1
Isoform0102543	-3.53457	-5.93896	-2.40439	ERF5
Isoform0073380	-4.73014	-4.65136	-	At4g33300
Isoform0064284	-4.37552	-5.55995	-1.18442	--
Isoform0035376	-5.3466	-7.53103	-2.18442	OFUT35
Isoform0054945	-3.99232	-2.36184	1.63048	--
Isoform0011005	-4.87856	-2.84177	2.0368	CESA6
Isoform0095722	-3.81371	-4.08833	-	CIPK12
Isoform0023743	-3.81926	-3.53637	-	At5g54830
Isoform0059004	-4.93651	-7.21335	-2.27684	Os03g0137200
Isoform0098487	-3.03196	-1.86165	1.17031	--
Isoform0111225	3.85363	5.21714	1.36351	SAT1
Isoform0103599	-4.82635	-3.85499	-	Os02g0718900
Isoform0107174	-4.53305	-	3.65966	--
Isoform0098911	3.53878	2.96472	-	--
Isoform0080169	-4.77222	-5.27681	-	--
Isoform0075959	-3.9002	-2.3977	1.5025	THT1
Isoform0111222	-2.46395	-1.44777	1.01618	XTH15
Isoform0066308	-7.48382	-6.20748	-	At1g74320
Isoform0061861	-3.01361	-4.56488	-1.55127	SBT1.3
Isoform0058622	-3.26549	-4.74488	-1.47939	At5g58620
Isoform0102052	-2.87898	-1.97505	-	--
Isoform0002651	-4.61002	-3.68616	-	IST1
Isoform0071093	-5.28815	-3.18699	2.10116	--
Isoform0056253	-3.9656	-2.63204	1.33357	CTR1
Isoform0068142	-4.63749	-1.9851	2.65239	KCS11
Isoform0103558	-2.94327	-2.78216	-	HERK1
Isoform0012501	-3.01429	-1.55368	1.4606	ROQ1
Isoform0028789	-2.93822	-2.71397	-	PSI3
Isoform0014336	-2.84844	-4.55414	-1.7057	ROQ1
Isoform0034099	-4.30275	-3.50236	-	AAC3
Isoform0062278	-5.91302	-3.04732	2.8657	CPK4
Isoform0016314	-5.02114	-2.49216	2.52898	ROQ1
Isoform0064912	-5.02217	-2.73878	2.28338	--
Isoform0013532	-4.37363	-5.93923	-1.5656	At4g33300
Isoform0091860	-3.31753	-2.77422	-	ERF5
Isoform0018658	-3.62833	-4.84588	-1.21755	FER
Isoform0006992	-4.19204	-6.06936	-1.87732	At4g33300
Isoform0061097	-4.54033	-5.21921	-	ERD7
Isoform0019125	-2.92294	-2.90481	-	PSI3
Isoform0108450	-3.12696	-2.88268	-	GAE1
Isoform0033219	-4.96644	-2.58062	2.38582	--
Isoform0061135	-3.53905	-3.86669	-	CSLC12
Isoform0077705	-3.77453	-3.15147	-	SAMDC
Isoform0109431	-3.73182	-2.20835	1.52348	--
Isoform0063525	-4.3541	-4.48915	-	At4g33300
Isoform0014062	-4.27692	-5.58011	-1.30319	At4g33300
Isoform0014678	-4.36673	-5.41598	-	At4g33300
Isoform0064640	-5.02653	-3.2273	1.79923	--
Isoform0044244	-2.79821	-2.98015	-	PSI3
Isoform0110899	-2.94404	-1.78947	1.15457	NHL13
Isoform0107654	-4.98662	-3.64386	1.34276	AAC3
Isoform0047825	-3.63189	-1.66906	1.96283	LYM2
Isoform0104108	3.33605	2.11277	-1.22328	--
Isoform0084745	-4.55064	-5.49331	-	--
Isoform0094269	-4.78798	-2.73832	2.04966	--
Isoform0063578	-3.05477	-1.50868	1.54609	EDS1
Isoform0053796	-4.20581	-2.63422	1.57159	CTR1
Isoform0008382	-2.90139	-4.89392	-1.99253	RUN1
Isoform0046775	-3.12608	-4.16708	-1.041	--
Isoform0097855	-3.23173	-2.41256	-	CYP92C6
Isoform0101920	-4.25265	-2.53417	1.71849	THT1
Isoform0013511	-4.42383	-5.725	-1.30117	At4g33300
Isoform0091495	-3.12703	-2.32297	-	CYP92C6
Isoform0012521	-4.48057	-3.30109	1.17948	--
Isoform0091655	-3.33918	-1.52188	1.8173	A6
Isoform0102362	-2.87151	-1.65911	1.2124	TET8
Isoform0042086	-2.91204	-2.07008	-	--
Isoform0069458	-5.05401	-1.87307	3.18094	KCS11
Isoform0096683	-3.564	-2.87478	-	SAMDC
Isoform0035554	-2.73839	-1.94265	-	--
Isoform0079378	-3.89097	-3.12254	-	AAE3
Isoform0112542	-4.37109	-2.48813	1.88296	CML2
Isoform0100876	-4.81614	-2.47638	2.33976	MMK1
Isoform0001402	3.64529	3.76595	-	COR28
Isoform0054856	-5.18357	-6.52461	-	OFUT35
Isoform0073097	-4.57121	-2.63879	1.93243	PGSIP8
Isoform0055529	-4.09959	-2.54746	1.55213	--
Isoform0088604	-4.66504	-1.66777	2.99728	KCS11
Isoform0106025	-3.56896	-2.28308	1.28588	--
Isoform0064773	-2.78567	-1.75723	1.02844	--
Isoform0017789	-4.3303	-5.99657	-1.66626	At4g33300
Isoform0008354	-4.61341	-3.52669	1.08671	--
Isoform0047120	-3.62712	-2.87504	-	SAMDC
Isoform0061886	-3.36661	-2.28378	1.08283	MYOB2
Isoform0093376	-4.31665	-3.09276	1.2239	CAM1
Isoform0037110	-3.69421	-3.03978	-	SAMDC
Isoform0058465	-2.85243	-1.81587	1.03655	TET8
Isoform0053999	-2.8346	-5.04453	-2.20992	At4g17280
Isoform0102222	-3.74439	-1.48268	2.26171	A6
Isoform0108812	3.53364	-	-2.7468	--
Isoform0076115	-6.55199	-3.62016	2.93183	CPK28
Isoform0072789	-2.99737	-2.59386	-	GAE1
Isoform0111198	-2.76376	-3.33601	-	PHI-1
Isoform0109399	-3.54348	-2.29469	1.24879	SRC2
Isoform0085067	-3.08819	-2.18181	-	--
Isoform0106193	-3.15653	-2.4422	-	DDB_G0289029
Isoform0110765	3.0727	2.04742	-1.02528	--
Isoform0069217	-5.98716	-6.93145	-	CPK4
Isoform0045278	-3.17722	-1.75683	1.42039	CAM-1
Isoform0035115	-3.74881	-2.95695	-	SAMDC
Isoform0075412	-4.88945	-6.27132	-1.38187	CPK16
Isoform0027212	-3.21649	-1.95728	1.25921	SBT1.5
Isoform0068712	-2.89587	-2.34396	-	RAP2-4
Isoform0009418	-4.44358	-3.76898	-	ROQ1
Isoform0069455	-4.07016	-5.13773	-1.06756	BAT1
Isoform0020063	-2.97618	-5.02726	-2.05108	ROQ1
Isoform0070972	-2.92383	-4.79241	-1.86858	ROQ1
Isoform0076791	3.75317	-	-2.65443	--
Isoform0013361	-3.98538	-5.43708	-1.4517	At5g66900
Isoform0034548	-3.64912	-3.09979	-	LRX3
Isoform0041630	-3.63073	-3.08977	-	SAMDC
Isoform0053362	-3.41561	-4.93733	-1.52172	CAM-1
Isoform0107245	-4.24059	-3.68785	-	Os02g0718900
Isoform0112703	-5.33428	-2.12328	3.211	ASR1
Isoform0077230	-2.79792	-2.29805	-	RAP2-4
Isoform0028958	-4.66903	-5.17538	-	At4g33300
Isoform0060704	-3.39494	-2.48631	-	--
Isoform0010331	-4.58074	-5.85904	-1.2783	At4g33300
Isoform0067763	-4.5418	-1.36233	3.17946	At1g31850
Isoform0100460	-3.1954	-2.9056	-	--
Isoform0029680	-2.94891	-2.13097	-	--
Isoform0018163	-4.16946	-6.31869	-2.14923	SMAX1
Isoform0039773	3.51713	-	-2.74393	--
Isoform0074186	-4.65406	-2.28302	2.37105	KCS11
Isoform0030639	-3.58872	-2.88695	-	SAMDC
Isoform0089568	-3.03653	-5.22493	-2.1884	At4g17280
Isoform0018945	-4.48551	-5.53544	-	At4g33300
Isoform0085191	-3.86872	-2.71073	1.15798	PGSIP8
Isoform0092833	-4.03732	-1.73706	2.30026	ADT3
Isoform0082716	-3.28263	-3.98984	-	At5g58620
Isoform0080140	-5.27596	-6.13157	-	CPK4
Isoform0086321	-5.01177	-2.14176	2.87001	KCS11
Isoform0018449	-2.70943	-3.37935	-	At4g33300
Isoform0086890	-3.9044	-3.08697	-	SAMDC
Isoform0104815	-2.45296	-3.65504	-1.20208	--
Isoform0096506	-4.34229	-2.6549	1.68739	MMK1
Isoform0097794	-4.20702	-1.91107	2.29595	KCS11
Isoform0063247	-5.42417	-8.10224	-2.67807	OFUT35
Isoform0100537	-2.1494	-	1.65088	UBI11
Isoform0100208	-3.28547	-3.12121	-	ERF5
Isoform0111351	-4.64318	-5.19244	-	PHI-1
Isoform0040529	-3.89901	-3.03119	-	LRX3
Isoform0049365	-4.95454	-2.34836	2.60618	--
Isoform0098738	-2.6358	-5.48895	-2.85316	--
Isoform0048589	-3.78105	-2.51611	1.26493	--
Isoform0039148	-3.79002	-3.27931	-	LRX3
Isoform0106932	-2.24812	-	1.76574	UBI11
Isoform0104963	-2.15374	-	1.82214	UBQ3
Isoform0005620	-2.94312	-5.86121	-2.91809	NHL13
Isoform0029685	-4.54462	-5.04885	-	URA6
Isoform0078794	-4.28845	-3.08797	1.20048	SGPP
Isoform0022451	-4.84325	-4.83042	-	PICBP
Isoform0060786	-4.52753	-	4.04778	ME6
Isoform0052805	-4.39904	-4.56367	-	At4g33300
Isoform0107249	-2.80284	-2.11234	-	LWD1
Isoform0034355	-6.29646	-3.87692	2.41954	IPCS1
Isoform0098299	-3.44116	-1.60054	1.84062	A6
Isoform0110895	-5.58223	-6.91455	-	--
Isoform0080507	-4.7286	-2.18222	2.54638	KCS11
Isoform0092327	-3.48565	-6.1196	-2.63394	SAG101
Isoform0066507	-4.98436	-2.76403	2.22033	CESA6
Isoform0008439	-4.22811	-6.60448	-2.37638	At4g33300
Isoform0060679	-2.67882	-1.4962	1.18262	SBT1.5
Isoform0012250	-4.35876	-3.74914	-	ROQ1
Isoform0110125	-3.0407	-5.7045	-2.6638	NUDT18
Isoform0096715	-3.59388	-5.62153	-2.02766	DDB_G0289029
Isoform0068136	-4.01271	-2.55444	1.45827	--
Isoform0083764	-5.15513	-5.71219	-	PLT4
Isoform0097026	-2.24736	-	1.72894	UBI11
Isoform0051657	-2.54267	-1.61514	-	SBT1.5
Isoform0105310	-3.24812	-2.53763	-	ERF5
Isoform0103196	3.41822	2.60571	-	--
Isoform0054061	-3.19406	-4.5704	-1.37634	At5g58620
Isoform0057552	-3.3234	-3.08258	-	--
Isoform0073307	-6.04605	-4.02791	2.01815	OFUT20
Isoform0097042	-4.11037	-2.99571	1.11466	AAE3
Isoform0077537	-3.63875	-2.43133	1.20742	THT1
Isoform0001429	-3.68753	-5.86507	-2.17754	At4g33300
Isoform0110402	-2.94624	-2.13772	-	--
Isoform0100186	-4.14303	-1.91952	2.22352	ADT3
Isoform0066405	-4.66192	-3.10107	1.56085	--
Isoform0013714	-2.73097	-2.23815	-	RAP2-4
Isoform0107360	-4.3311	-3.00917	1.32193	GATL9
Isoform0038603	-3.80474	-3.02148	-	LRX3
Isoform0085953	-2.4799	-2.00768	-	EDS1
Isoform0061527	-5.66646	-7.91439	-2.24793	OFUT35
Isoform0021918	-4.47023	-5.84421	-1.37397	At4g33300
Isoform0079801	-3.81577	-	3.06347	--
Isoform0060832	-5.61729	-2.60469	3.0126	CPK4
Isoform0092805	-4.99354	-2.97974	2.01381	UGT88B1
Isoform0029866	-4.3323	-4.76229	-	TMK4
Isoform0111151	-2.8743	-1.71444	1.15986	TET8
Isoform0100829	-3.04555	-2.799	-	--
Isoform0081567	-2.78296	-1.81585	-	--
Isoform0039066	-3.28712	-1.91894	1.36818	CAM-1
Isoform0101499	-2.23229	-	1.71755	UBI11
Isoform0080151	-5.35755	-2.8283	2.52925	CPK4
Isoform0099220	-4.24678	-5.47402	-1.22723	BAT1
Isoform0100491	-3.12009	-2.34468	-	DDB_G0289029
Isoform0100137	-3.95171	-4.32766	-	PMI2
Isoform0008424	-4.35755	-3.03162	1.32593	--
Isoform0105506	-6.16302	-2.7822	3.38082	WRKY53
Isoform0052706	-2.64737	-2.14871	-	At4g34480
Isoform0069357	-3.33698	-2.21712	1.11986	THT1
Isoform0111499	-3.36102	-6.30722	-2.94619	MYB4
Isoform0100814	-3.14502	-2.61641	-	ERF5
Isoform0008065	-4.33364	-6.0529	-1.71926	At4g33300
Isoform0048184	-3.54135	-4.88351	-1.34215	FER
Isoform0017199	-3.41229	-2.56038	-	BZIP17
Isoform0024202	-4.50739	-4.91832	-	At4g33300
Isoform0027417	-4.68513	-3.48719	1.19794	--
Isoform0109235	-2.58477	-1.867	-	GATA9
Isoform0094634	-2.83213	-2.34828	-	RAP2-4
Isoform0073432	-4.31017	-6.58848	-2.2783	--
Isoform0066152	-2.83014	-2.48782	-	RAP2-4
Isoform0086042	-4.14907	-5.87367	-1.7246	MPK1
Isoform0010807	-3.42922	-2.71872	-	OFUT35
Isoform0010815	-3.95168	-3.60654	-	ROQ1
Isoform0028369	-4.3273	-5.3273	-	At4g33300
Isoform0043167	-4.11384	-3.17752	-	LRX3
Isoform0023225	-3.55169	-1.81773	1.73396	CAM-1
Isoform0024978	-3.80902	-3.37663	-	Os02g0718900
Isoform0067116	-4.43525	-1.83869	2.59657	KCS11
Isoform0040910	-4.94113	-2.40882	2.5323	OFUT20
Isoform0103201	-6.22232	-2.90039	3.32193	WRKY53
Isoform0031290	-4.64444	-2.41053	2.23391	RUN1
Isoform0094188	-3.25196	-3.20254	-	ERF5
Isoform0017014	-3.22532	-2.11338	1.11194	DESI1
Isoform0078402	-4.44714	-3.01757	1.42957	RBL1
Isoform0103813	-3.22727	-3.55026	-	DDB_G0270580
Isoform0093188	-2.45221	-4.2658	-1.8136	--
Isoform0007557	-4.37627	-4.36177	-	At4g33300
Isoform0034752	3.52393	-	-2.77719	--
Isoform0054188	-2.76008	-1.55098	1.2091	BAM1
Isoform0083650	-2.20504	-2.85181	-	PHI-1
Isoform0060155	-2.56786	-1.54628	1.02158	RAP2-4
Isoform0094378	-4.1828	-6.35273	-2.16993	PGSIP8
Isoform0059672	-3.61876	-4.01859	-	CIGR2
Isoform0016219	-4.22991	-6.713	-2.48308	At4g33300
Isoform0064581	-5.23482	-3.39352	1.8413	At1g74320
Isoform0076096	-2.68854	-1.48073	1.20781	--
Isoform0009382	-4.97466	-4.62821	-	At4g33300
Isoform0102485	-3.1098	-1.33355	1.77625	--
Isoform0112022	-3.36145	-1.82602	1.53543	SRP
Isoform0046399	-2.94728	-4.68176	-1.73448	At5g58620
Isoform0107908	-2.72533	-1.59698	1.12836	TET8
Isoform0026604	-3.83739	-2.20883	1.62855	METK1
Isoform0057627	-3.49717	-5.18671	-1.68954	CAM-1
Isoform0075110	-2.74331	-4.38474	-1.64143	Os06g0717800
Isoform0087532	-2.35049	-3.10764	-	GAE1
Isoform0041425	-3.91249	-3.00523	-	LRX3
Isoform0063906	-3.39646	-5.38333	-1.98687	At5g58620
Isoform0105487	-4.37147	-3.36545	-	MMK1
Isoform0109083	-2.93407	-5.00602	-2.07195	NUDT18
Isoform0061269	-4.47052	-3.57945	-	CSLC12
Isoform0091604	-5.72269	-3.39785	2.32484	APF2
Isoform0072915	-2.91207	-4.18805	-1.27599	At5g58620
Isoform0081689	-3.99981	-6.21719	-2.21738	--
Isoform0103898	-3.87534	-3.022	-	AAE3
Isoform0108249	-3.31966	-1.5923	1.72736	AAC3
Isoform0095018	-2.74093	-1.62697	1.11395	TET8
Isoform0065069	-4.71047	-2.9656	1.74487	--
Isoform0009927	-3.89105	-4.88292	-	At5g66900
Isoform0062876	-3.00075	-4.31548	-1.31473	At5g58620
Isoform0097008	-4.23849	-2.75888	1.47961	B3GALT7
Isoform0101092	-3.74891	-3.06551	-	AAC3
Isoform0014913	-3.40226	-2.44074	-	UBC16
Isoform0085342	-3.49703	-6.53075	-3.03372	AVT6E
Isoform0079787	-4.51728	-2.98556	1.53172	--
Isoform0069922	-4.75775	-6.88946	-2.13171	CPK4
Isoform0074632	-4.2048	-2.93681	1.26799	--
Isoform0025259	-2.24091	-4.36121	-2.12029	METK1
Isoform0093623	-2.01841	-	1.40412	UBI11
Isoform0105097	-2.71244	-1.54542	1.16702	--
Isoform0028960	-3.69583	-4.64443	-	LRX3
Isoform0009524	-2.61975	-4.63599	-2.01625	ROQ1
Isoform0043820	-3.0211	-5.38871	-2.36761	TET8
Isoform0038491	-5.77948	-3.84807	1.93141	IPCS1
Isoform0098112	-2.16592	-2.83615	-	PHI-1
Isoform0014645	-2.91471	-1.62822	1.28649	ROQ1
Isoform0034544	-2.84316	-2.84116	-	PAP29
Isoform0107674	-8.42832	-6.70678	-	At1g74320
Isoform0110522	4.58124	4.97409	-	COR28
Isoform0069781	-3.82978	-3.83445	-	PAT1
Isoform0060750	-2.85087	-4.39093	-1.54006	At5g58620
Isoform0015480	-4.05044	-3.35406	-	ROQ1
Isoform0093783	-4.17218	-5.5507	-1.37851	--
Isoform0078901	-4.01646	-2.41841	1.59805	CPK19
Isoform0085048	-2.33723	-2.2198	-	TET8
Isoform0108866	-3.25746	-2.00782	1.24964	SRC2
Isoform0082191	-3.45878	-5.96208	-2.5033	At5g58620
Isoform0017209	-4.1242	-3.60741	-	ROQ1
Isoform0065892	-4.75518	-6.17022	-1.41504	Os03g0137200
Isoform0051194	-4.94617	-4.30542	-	HEMH
Isoform0090795	-3.73759	-3.2567	-	SAMDC
Isoform0070853	3.4556	3.36456	-	TLP1
Isoform0059168	-3.47359	-2.59951	-	BZIP17
Isoform0016093	-4.56898	-3.5773	-	--
Isoform0101149	-2.34655	-2.20132	-	NAC014
Isoform0085046	-3.41915	-3.11027	-	SAMDC
Isoform0103485	-4.62084	-2.35385	2.26699	MMK1
Isoform0014157	-6.09889	-4.02294	2.07595	ERH1
Isoform0024891	-2.21926	-4.43763	-2.21837	METK1
Isoform0068557	-3.02256	-2.72354	-	--
Isoform0052881	-3.09224	-6.06981	-2.97756	TET8
Isoform0065212	-2.55861	-1.60033	-	RAP2-4
Isoform0026581	-5.40253	-2.30764	3.09489	RUN1
Isoform0112903	-2.33415	-1.32018	1.01397	At4g10955
Isoform0103683	2.69938	2.23417	-	PSAT1
Isoform0034804	-4.21279	-5.43518	-1.22239	At4g33300
Isoform0051224	-3.00734	-2.08678	-	--
Isoform0007823	-3.57768	-2.11049	1.46719	CSLD2
Isoform0024671	-4.07844	-6.06892	-1.99048	At4g33300
Isoform0016744	-5.91289	-4.36109	-	ERH1
Isoform0065318	-2.7813	-4.9534	-2.1721	KIC
Isoform0109529	-2.38422	-2.74427	-	PHI-1
Isoform0043913	-4.76039	-3.70209	-	--
Isoform0072397	-4.50712	-1.81142	2.6957	KCS11
Isoform0082888	-4.87434	-3.19281	1.68154	PGSIP8
Isoform0112757	-2.56595	-2.34137	-	--
Isoform0010679	-4.43814	-3.29337	1.14477	ROQ1
Isoform0109688	-2.61697	-1.33863	1.27835	UAM1
Isoform0087982	-2.92388	-2.37595	-	XLT2
Isoform0031729	-4.2158	-5.44846	-1.23266	At4g33300
Isoform0078587	-2.10957	-	1.68557	UBI11
Isoform0059753	-3.5489	-3.0316	-	CAMRLK
Isoform0103471	-4.14451	-4.24589	-	At4g33300
Isoform0051017	3.62967	3.44283	-	TLP1
Isoform0072296	-2.73035	-1.65896	1.07138	--
Isoform0088811	-3.32397	-2.80971	-	APF2
Isoform0080356	-5.13891	-7.68539	-2.54649	OFUT35
Isoform0095724	-3.17174	-6.40849	-3.23675	TET8
Isoform0111905	-3.98206	-3.51494	-	CML27
Isoform0024521	-4.13061	-3.38437	-	ROQ1
Isoform0098780	-3.51346	-	3.4801	--
Isoform0001105	-3.74036	-5.86434	-2.12399	--
Isoform0104497	-2.92713	-2.43529	-	DDB_G0289029
Isoform0056442	3.41194	-	-2.56524	--
Isoform0035528	-4.37557	-5.74753	-1.37197	At4g33300
Isoform0110995	-2.38293	-1.50375	-	BPS1
Isoform0110359	-5.01326	-2.39588	2.61738	WRKY57
Isoform0068146	-3.22022	-3.51205	-	A6
Isoform0032404	-3.70398	-2.92659	-	AAE3
Isoform0027124	-3.58605	-1.81388	1.77217	TMK1
Isoform0109081	-2.64864	-1.49062	1.15802	--
Isoform0023319	-3.75796	-3.31826	-	ROQ1
Isoform0024390	-3.96465	-3.43741	-	TMK4
Isoform0063748	3.09541	3.34463	-	MEE14
Isoform0111158	-3.43644	-2.87254	-	At3g05170
Isoform0068842	-3.55762	-2.90043	-	CAMRLK
Isoform0092119	-3.58647	-2.99309	-	SAMDC
Isoform0076483	-2.83869	-2.49986	-	RAP2-4
Isoform0097254	-2.51437	-3.96839	-1.45402	--
Isoform0059617	-4.37841	-	3.77143	ME1
Isoform0104568	-5.09358	-2.78506	2.30852	UGT88B1
Isoform0107545	-5.50233	-3.70143	1.8009	--
Isoform0077026	-5.58281	-3.95912	1.62369	MPE3
Isoform0045053	-3.60616	-3.35823	-	LRX3
Isoform0051009	-3.66128	-2.03877	1.62252	--
Isoform0034396	-3.66276	-4.94399	-1.28123	LRX3
Isoform0036418	-3.70942	-4.71699	-1.00757	LRX3
Isoform0082523	-4.51054	-3.4245	-	PGSIP8
Isoform0111998	-4.17508	-2.37331	1.80177	--
Isoform0077178	-4.40582	-3.25783	-	MMK1
Isoform0110872	-2.77899	-	3.26762	PGIP2
Isoform0078035	-6.02674	-3.60663	2.42011	APF2
Isoform0042794	-3.13855	-1.37917	1.75938	CAF1-7
Isoform0104719	-2.66445	-1.29722	1.36723	--
Isoform0066386	2.63562	2.08697	-	PSAT1
Isoform0010386	-2.72801	-1.49061	1.23739	ROQ1
Isoform0100709	-4.25411	-4.98427	-	DDB_G0289029
Isoform0087653	-2.66062	-4.73347	-2.07285	CYP92C6
Isoform0060826	-3.61993	-2.86774	-	CAMRLK
Isoform0056630	-3.03387	-5.42941	-2.39554	TET8
Isoform0086531	-4.63398	-2.58428	2.0497	FLA17
Isoform0043737	-3.74202	-4.68414	-	LRX3
Isoform0077262	-4.99545	-4.45564	-	CPK4
Isoform0104350	-3.33748	-1.82401	1.51347	NUDT18
Isoform0103466	-2.98761	-1.89217	1.09544	PBL3
Isoform0105134	-3.82473	-1.14425	2.68049	MO2
Isoform0091902	-3.56783	-2.54991	1.01792	PGSIP8
Isoform0009556	-3.06981	-1.72708	1.34273	RCH1
Isoform0050319	-2.8541	-1.50002	1.35407	ROQ1
Isoform0070015	-4.24757	-3.24757	-	Bp10
Isoform0055152	-3.43302	-2.97544	-	CAMRLK
Isoform0040993	-4.14755	-5.26954	-	At4g33300
Isoform0100342	-5.61887	-7.66326	-	WRKY41
Isoform0076224	-2.99685	-4.82845	-1.8316	TET8
Isoform0098241	-4.21795	-2.13835	2.0796	MMK1
Isoform0058591	-4.53316	-1.93516	2.598	KCS11
Isoform0096260	-3.04281	-2.40544	-	DDB_G0289029
Isoform0037253	-4.22695	-4.0343	-	CSLC12
Isoform0027844	-3.59615	-2.55299	1.04317	Os03g0137200
Isoform0083958	-3.03018	-6.03018	-3	TET8
Isoform0029062	-4.13481	-3.08716	-	GATL9
Isoform0081112	-4.82176	-6.38307	-	APF2
Isoform0063738	-4.58212	-	4.01455	ME1
Isoform0078269	-5.01888	-2.86093	2.15795	--
Isoform0082441	-5.73613	-4.11988	1.61626	JGB
Isoform0015214	-3.8834	-6.30743	-2.42403	--
Isoform0102360	-3.30764	-4.58319	-1.27555	SRC2
Isoform0111554	-3.71312	-1.19172	2.5214	XTHB
Isoform0042601	-4.94871	-3.09132	1.8574	--
Isoform0095315	-5.08606	-3.21051	1.87555	PGSIP8
Isoform0083939	-5.33787	-2.86919	2.46868	CPK18
Isoform0014575	2.98271	-	-3.09669	BAM9
Isoform0111371	5.20094	2.27328	-2.92767	COR28
Isoform0068633	-4.30145	-2.39391	1.90754	CTR1
Isoform0093099	-4.24511	-4.32354	-	At4g33300
Isoform0080397	-3.39996	-5.29973	-1.89977	DDB_G0289029
Isoform0027774	-4.77479	-7.08291	-2.30812	Os06g0717800
Isoform0058460	-3.75538	-2.39393	1.36146	--
Isoform0071940	-3.87575	-1.55594	2.31981	IQM1
Isoform0071442	3.14518	3.26881	-	TSJT1
Isoform0043442	-4.64386	-5.29808	-	At4g33300
Isoform0068501	-3.84389	-3.92406	-	COBL7
Isoform0007284	-3.32961	-2.81382	-	At3g05170
Isoform0077294	-2.95865	-5.30893	-2.35028	TET8
Isoform0002831	-2.96086	-2.30851	-	DDB_G0289029
Isoform0103017	-2.49393	-4.24889	-1.75496	--
Isoform0097856	-4.73159	-2.76612	1.96547	UGT88B1
Isoform0022863	-2.97813	-5.04372	-2.06559	TET8
Isoform0017271	-3.55996	-1.14019	2.41978	METK1
Isoform0084396	-4.66558	-6.9386	-2.27302	APF2
Isoform0029509	-4.38784	-5.65793	-	At4g33300
Isoform0009147	-4.77945	-4.77945	-	--
Isoform0010858	-3.7865	-5.024	-1.2375	LACS3
Isoform0090329	-2.94994	-5.92514	-2.9752	TET8
Isoform0099571	-4.48798	-1.58062	2.90736	ADT3
Isoform0065085	-3.02708	-5.52313	-2.49605	TET8
Isoform0012367	-3.11284	-2.45966	-	rnf-5
Isoform0023569	-2.72454	-2.49008	-	VPS32.1
Isoform0111809	-3.85685	-5.8245	-1.96764	DDB_G0289029
Isoform0031555	-3.83028	-5.10914	-1.27886	LRX3
Isoform0069413	-2.895	-5.77441	-2.87941	TET8
Isoform0014695	-4.25816	-2.84955	1.40861	CESA6
Isoform0019828	-2.18654	-4.44805	-2.26151	METK1
Isoform0094453	-2.92229	-1.86985	1.05244	IQD1
Isoform0112080	-2.42503	-1.21134	1.21369	NHL13
Isoform0009078	-4.31364	-2.40175	1.91189	CESA6
Isoform0036953	-4.41935	-3.12427	1.29508	CSLC12
Isoform0093746	-3.42167	-2.1146	1.30707	HARBI1
Isoform0020423	-3.42273	-5.90512	-2.48239	CAM-1
Isoform0083347	-2.46973	-2.89548	-	RPL4
Isoform0111007	-2.56274	-	2.22584	BPA1
Isoform0045184	-3.14575	-3.22603	-	ERF5
Isoform0052602	-2.74228	-2.58151	-	VPS32.1
Isoform0111648	-2.30375	-2.50106	-	ERF4
Isoform0066341	-6.54211	-3.52504	3.01707	At1g74320
Isoform0063768	-2.28637	-3.17991	-	METK1
Isoform0033448	-4.10939	-4.37072	-	LRX3
Isoform0100765	-3.47117	-2.77587	-	APF2
Isoform0059639	-3.72149	-6.28735	-2.56585	MMK1
Isoform0104502	-3.76278	-1.7214	2.04138	--
Isoform0108777	-3.47556	-1.75935	1.71621	--
Isoform0083536	-1.80651	-	1.28397	UBI11
Isoform0106178	-3.0033	-3.28096	-	AAC3
Isoform0111945	-4.24328	-2.31765	1.92563	URA6
Isoform0007263	-6.91317	-4.7977	2.11548	ERH1
Isoform0033571	-2.90321	-3.18369	-	AAC3
Isoform0065421	-4.53405	-3.95246	-	CSLC12
Isoform0004702	-2.87342	-2.3716	-	DDB_G0289029
Isoform0108706	-5.49931	-2.77159	2.72772	UGT88B1
Isoform0066819	-4.53686	-	3.93262	ME1
Isoform0090603	-3.1988	-1.86534	1.33346	--
Isoform0100081	-2.63355	-2.28938	-	RAP2-4
Isoform0102258	-2.13283	-1.38194	-	DDB_G0270580
Isoform0043270	-2.80794	-	2.01635	CAF1-9
Isoform0066160	-2.85957	-3.7715	-	At5g58620
Isoform0105780	-2.36285	-1.97545	-	ASIL2
Isoform0079857	-2.83948	-4.90361	-2.06413	TET8
Isoform0019810	-2.60155	-2.1629	-	--
Isoform0112396	-3.0605	-4.08421	-1.02372	SAP12
Isoform0035786	-4.65363	-3.33749	1.31615	THE1
Isoform0059789	-2.0146	-	1.60978	UBI11
Isoform0077447	-1.99769	-	1.63881	UBI11
Isoform0099643	-2.08905	-	1.64201	UBI11
Isoform0015061	-2.67697	-3.48034	-	FH5
Isoform0045781	-2.45591	-1.35353	1.10238	BAM1
Isoform0001071	2.5916	2.72079	-	VP1
Isoform0016138	-3.76678	-2.70044	1.06634	SGPP
Isoform0027975	-2.60345	-1.77902	-	GRXC2
Isoform0092366	-4.81301	-5.62556	-	FLA17
Isoform0101368	-2.86929	-6.43407	-3.56478	At3g05170
Isoform0106884	-4.6092	-4.73419	-	DDB_G0289029
Isoform0073674	-3.82791	-2.03049	1.79742	CAMBP25
Isoform0056736	-2.99793	-2.66444	-	Os06g0717800
Isoform0112534	-4.66856	-3.3712	1.29736	HIPP39
Isoform0038412	-4.59404	-3.21777	1.37627	THE1
Isoform0090110	-3.2483	-2.90089	-	Os02g0718900
Isoform0092051	-2.46352	-4.68643	-2.22291	CYP92C6
Isoform0018181	2.98764	-	-3.02188	BAM9
Isoform0080851	-2.96118	-4.99541	-2.03423	DDB_G0289029
Isoform0063216	-2.02692	-	1.61163	UBI11
Isoform0046659	-2.36557	-1.67539	-	CAF1-7
Isoform0030460	-3.60158	-3.19428	-	Os02g0718900
Isoform0042351	-3.36561	-3.93664	-	rpl16
Isoform0026864	-3.39137	-1.66158	1.72979	TMK1
Isoform0103608	-4.9387	-2.79557	2.14314	UGT88B1
Isoform0058334	-4.55239	-3.13334	1.41906	ADF11
Isoform0049041	-1.90637	-1.68432	-	GAE1
Isoform0089771	-4.6325	-6.14152	-	APF2
Isoform0056376	-3.79239	-2.32748	1.46491	PME1
Isoform0017265	-4.79986	-6.23049	-	IPCS1
Isoform0062207	-2.45322	-5.14106	-2.68784	CAMRLK
Isoform0033166	3.58405	3.47382	-	MEE14
Isoform0109073	-2.23504	-3.72188	-1.48685	METK1
Isoform0110469	-3.92971	-2.21398	1.71573	BURP5
Isoform0047609	-3.83385	-3.17185	-	SBT1.7
Isoform0002778	-2.94605	-2.26798	-	DDB_G0289029
Isoform0088088	-2.90613	-4.95675	-2.05063	RCOM_0699480
Isoform0039518	-2.48281	-2.1604	-	At3g17090
Isoform0091289	-2.28574	-3.23855	-	METK1
Isoform0076438	-4.17393	-2.8078	1.36613	AVT6E
Isoform0056869	-4.0574	-	3.53526	ME1
Isoform0002939	-2.83259	-2.29634	-	DDB_G0289029
Isoform0100719	-3.86603	-2.7866	1.07943	PGSIP8
Isoform0103715	-3.07549	-2.93717	-	BZIP53
Isoform0045280	-2.24458	-1.83626	-	AHL17
Isoform0095197	-3.06392	-4.5742	-1.51028	CAMBP25
Isoform0107662	-4.9344	-3.74875	-	PME1
Isoform0015517	-3.66248	-5.4427	-1.78022	SMAX1
Isoform0100903	-4.28869	-4.97867	-	DDB_G0289029
Isoform0081715	-2.78235	-3.7654	-	At5g58620
Isoform0082151	-2.79539	-3.71722	-	At5g58620
Isoform0102889	-2.83779	-1.3558	1.48199	MYB4
Isoform0082418	-5.83911	-3.62307	2.21604	CPK4
Isoform0108338	-3.93609	-1.42479	2.5113	GAD4
Isoform0099310	-3.41273	-1.13229	2.28044	METK1
Isoform0040208	-4.54523	-3.26064	1.28459	Bp10
Isoform0073583	-2.68214	-3.88922	-1.20708	At5g58620
Isoform0079093	-3.51104	-4.78667	-1.27563	BAT1
Isoform0053277	-4.95149	-3.25881	1.69268	--
Isoform0063917	-5.38494	-2.84652	2.53842	OFUT39
Isoform0061712	-4.00675	-6.80511	-2.79837	MPK1
Isoform0099023	-3.31159	-1.03204	2.27955	MO2
Isoform0053410	-4.78298	-6.6634	-	RPI2
Isoform0066874	-4.43481	-3.50494	-	PGSIP8
Isoform0055484	-2.63324	-3.80542	-1.17218	At5g58620
Isoform0106194	-2.89383	-1.41271	1.48113	MYB4
Isoform0015174	-2.09791	-4.51485	-2.41694	METK1
Isoform0060698	-3.29712	-6.22059	-2.92347	UPTG1
Isoform0063208	-3.70353	-1.47087	2.23266	IQM1
Isoform0005780	-3.6883	-4.3993	-	--
Isoform0103915	-3.78786	-4.66856	-	ERD7
Isoform0052408	-4.57399	-2.66885	1.90514	--
Isoform0059830	-3.44843	-3.6685	-	At3g10130
Isoform0079492	-5.64075	-3.10577	2.53498	FLA17
Isoform0086853	-2.25585	-2.83428	-	--
Isoform0079738	-4.8876	-5.18877	-	--
Isoform0088042	2.78972	-	-2.72407	golD
Isoform0111467	-3.57952	-3.52249	-	At3g10130
Isoform0110482	-3.76092	-2.11272	1.6482	MYB4
Isoform0091706	-2.96751	-6.07048	-3.10297	TET8
Isoform0111819	3.17226	2.599	-	TSJT1
Isoform0051727	-3.45063	-1.83717	1.61347	VPS2.1
Isoform0091482	-3.3404	-5.482	-2.1416	DDB_G0289029
Isoform0110540	-2.8207	-2.57819	-	XTH22
Isoform0061303	-3.09693	-3.78392	-	--
Isoform0026149	-2.22247	-3.55165	-1.32919	At4g33300
Isoform0052997	-4.63812	-4.34753	-	--
Isoform0060867	-2.27217	-1.75303	-	AK1
Isoform0108626	-3.1489	-2.3693	-	MYB4
Isoform0040478	-3.39723	-1.07334	2.3239	METK1
Isoform0004077	-3.55615	-1.79855	1.7576	RHC2A
Isoform0059851	-4.25032	-5.48411	-	At4g33300
Isoform0035034	-3.76524	-4.93517	-1.16993	LLG1
Isoform0040444	-2.43651	-2.85806	-	BHLH062
Isoform0096085	-4.33383	-3.22312	-	PGSIP8
Isoform0045266	-2.59452	-3.6835	-1.08898	At5g58620
Isoform0017253	-2.47215	-1.51313	-	UBI11
Isoform0042394	-2.59177	-1.53738	1.05438	--
Isoform0085202	-3.31864	-3.14993	-	--
Isoform0110340	-2.42527	-1.05727	1.36801	SRC2
Isoform0095328	-2.9578	-4.39381	-1.43601	SRC2
Isoform0104047	-5.20338	-3.59019	1.61318	ERH1
Isoform0095863	-2.26029	-2.83505	-	HSPRO2
Isoform0060880	-2.86367	-	2.23496	TET8
Isoform0052351	-4.32909	-2.21859	2.1105	THE1
Isoform0087858	-3.51322	-3.12899	-	--
Isoform0103000	-3.34922	-1.55786	1.79136	TUBB4
Isoform0050498	-3.42514	-1.18717	2.23797	METK1
Isoform0102926	-3.4783	-2.59954	-	MMK1
Isoform0094653	-3.14972	-2.03959	1.11014	--
Isoform0034590	-5.31826	-3.54415	1.77412	ERH1
Isoform0067991	-3.57897	-1.39375	2.18523	JAR6
Isoform0103184	-2.96193	-6.28386	-3.32193	TET8
Isoform0082238	-4.28002	-5.0054	-	FLA17
Isoform0091611	-4.02438	-3.63464	-	--
Isoform0103514	-2.4874	-2.98001	-	MMK1
Isoform0070246	-5.33848	-4.52796	-	CAMRLK
Isoform0093842	-4.6893	-6.84773	-2.15843	RPI2
Isoform0086580	-4.66594	-5.61471	-	--
Isoform0071414	-1.98362	-	1.63737	UBI11
Isoform0055342	-3.09062	-2.50566	-	--
Isoform0048140	-4.31383	-2.78776	1.52607	--
Isoform0052582	-2.66465	-3.94273	-1.27807	PBL3
Isoform0039938	-3.70763	-6.11643	-2.40881	LLG1
Isoform0044671	-4.0496	-1.42761	2.62198	MAPKKK5
Isoform0037376	-4.74685	-6.16189	-	RPI2
Isoform0015327	-4.42786	-3.0064	1.42146	LRX3
Isoform0111259	-3.13244	-2.50409	-	ERF010
Isoform0098942	-2.535	-	2.13866	HERK1
Isoform0079698	-3.75058	-5.63879	-1.88821	SMAX1
Isoform0080970	-2.23491	-2.99978	-	METK1
Isoform0092471	-2.90284	-2.46315	-	SAG101
Isoform0067596	-2.60677	-2.09399	-	--
Isoform0112599	2.85998	3.42115	-	--
Isoform0112802	-2.63076	-	2.53476	ABCG36
Isoform0092191	-2.6742	-1.23671	1.43749	--
Isoform0075815	-3.0777	-3.51123	-	DDB_G0270580
Isoform0079455	-3.24748	-2.46635	-	PGL3
Isoform0062631	-5.21383	-5.32631	-	LECRK91
Isoform0095241	-3.90596	-2.65693	1.24903	LWD1
Isoform0008561	-3.99178	-2.99835	-	RE1
Isoform0091862	-4.77076	-5.52975	-	--
Isoform0072385	-2.19086	-2.38506	-	--
Isoform0059716	-2.47885	-5.26191	-2.78306	RAP2-4
Isoform0096481	-2.68851	-2.47614	-	--
Isoform0101228	3.35888	4.71476	1.35589	TL1
Isoform0074510	-1.81722	-4.711	-2.89378	EDS1
Isoform0063029	-5.4896	-4.18294	-	CAMRLK
Isoform0093089	-3.15396	-5.87017	-2.71621	ADT6
Isoform0051223	-4.09221	-1.44782	2.6444	MAPKKK5
Isoform0098286	-4.61879	-3.59889	-	GATL9
Isoform0112680	-4.43803	-2.18992	2.2481	PSK2
Isoform0079894	-2.53408	-1.1582	1.37588	UAM3
Isoform0038966	-3.38167	-5.27979	-1.89812	CAM-1
Isoform0112288	-3.07898	-5.94445	-2.86547	At3g05170
Isoform0025438	3.14891	3.38988	-	MEE14
Isoform0044733	-4.52479	-6.55336	-2.02857	At4g33300
Isoform0099580	-3.2487	-2.57879	-	ERF010
Isoform0088508	-3.42287	-1.19736	2.22551	METK1
Isoform0092684	-3.38206	-2.23704	1.14502	THT2
Isoform0104416	-2.31002	-1.864	-	UGT88B1
Isoform0110150	-3.57233	-3.58713	-	WRKY11
Isoform0027740	-3.43346	-1.11481	2.31866	METK1
Isoform0100929	-6.03662	-7.40585	-	OFUT35
Isoform0112687	-4.49589	-3.33675	-	HIPP39
Isoform0101817	-3.40552	-2.76483	-	PGSIP8
Isoform0013182	-4.45731	-1.91966	2.53766	SMAX1
Isoform0054857	-3.14427	-4.41699	-1.27272	CAMBP25
Isoform0103170	-2.54638	-1.44045	1.10593	UAM1
Isoform0033549	-4.3535	-3.26079	-	CAMRLK
Isoform0013197	-2.89964	-2.00162	-	SAG101
Isoform0007537	-2.82135	-2.14575	-	SAG101
Isoform0099122	-3.81177	-4.41903	-	IST1
Isoform0029049	-3.65694	-3.36095	-	At3g28040
Isoform0025040	-4.90299	-2.85034	2.05264	--
Isoform0106219	-2.2445	-	1.71185	HSP22
Isoform0085385	-3.14857	-3.9128	-	--
Isoform0032987	-3.07077	-4.83739	-1.76661	LRX3
Isoform0055646	-3.41761	-2.12623	1.29138	ROH1
Isoform0085401	-4.24691	-2.29582	1.95109	MMK1
Isoform0105339	-4.04408	-7.56764	-3.52356	--
Isoform0098658	-3.64049	-2.96724	-	FLA17
Isoform0055707	-2.97711	-5.93239	-2.95528	UPTG1
Isoform0063854	-2.69762	-3.43193	-	CRK3
Isoform0109904	5.14054	5.74416	-	SAT1
Isoform0067266	-2.87672	-5.59795	-2.72123	TET8
Isoform0021474	-4.07299	-2.6709	1.4021	--
Isoform0043444	-4.9266	-2.97314	1.95346	HEMH
Isoform0101042	-3.0665	-	2.1669	--
Isoform0093388	-3.87224	-2.99746	-	IQM3
Isoform0041647	-3.84761	-1.18085	2.66676	LRX3
Isoform0112414	3.71676	4.68513	-	--
Isoform0047769	-3.65859	-3.14326	-	SBT1.7
Isoform0032563	-3.63366	-1.16378	2.46989	METK1
Isoform0023153	-2.3463	-1.70431	-	METK1
Isoform0098345	-2.91823	-2.32753	-	--
Isoform0074784	-4.58442	-5.66534	-	CPK16
Isoform0092121	-5.6504	-3.39902	2.25137	ERH1
Isoform0057227	-3.7107	-1.77728	1.93342	MPE3
Isoform0084863	-3.31064	-2.17314	1.1375	SAG101
Isoform0063691	-4.24897	-2.68725	1.56172	--
Isoform0009705	-3.34207	-2.09018	1.25189	DESI1
Isoform0088126	-3.93054	-6.76194	-2.8314	--
Isoform0071085	-4.95733	-2.44438	2.51295	PLT4
Isoform0112481	-2.62113	-3.54338	-	SRC2
Isoform0024049	-2.24068	-	1.40033	RAP2-13
Isoform0112720	-2.7861	-1.84405	-	RALF
Isoform0058366	3.14824	-	-3.32684	GAI1
Isoform0003706	-3.83197	-2.7558	-	TMK4
Isoform0099601	-2.59363	-4.05742	-1.46379	CYP92C6
Isoform0008155	-2.96093	-2.48392	-	rnf-5
Isoform0010704	-3.56351	-2.76046	-	ADF6
Isoform0056127	-3.04904	-	2.21484	At1g31850
Isoform0067586	-2.70577	-5.06992	-2.36416	--
Isoform0107026	-2.51014	-1.821	-	--
Isoform0051065	-3.46503	-3.22914	-	GPAT1
Isoform0035108	-2.52221	-1.57583	-	--
Isoform0054849	-2.38569	-	1.556	RAP2-13
Isoform0064336	-2.6663	-3.81831	-1.152	At5g58620
Isoform0096544	-2.49115	-4.10034	-1.60918	PBL3
Isoform0103288	-5.22226	-2.73245	2.48981	OFUT20
Isoform0088352	-3.06316	-2.35822	-	CUT1
Isoform0067640	-2.88229	-6.14673	-3.26444	PUB19
Isoform0050116	-3.0859	-2.14582	-	PUB17
Isoform0018399	-3.31318	-1.55419	1.75899	VPS2.1
Isoform0016926	-3.9867	-2.48342	1.50328	CBP
Isoform0109743	4.00234	2.23942	-1.76292	PSBO
Isoform0096888	-3.57079	-2.05733	1.51346	CAMBP25
Isoform0062978	-3.76624	-2.07034	1.6959	CESA6
Isoform0110178	-2.10242	-2.59806	-	PHI-1
Isoform0063183	-4.64587	-3.4068	-	--
Isoform0095168	-2.83539	-5.09809	-2.2627	DDB_G0289029
Isoform0070856	-4.86913	-7.49062	-2.62149	ERF053
Isoform0080928	-2.40248	-4.57476	-2.17228	Os04g0609600
Isoform0064124	-2.14428	-3.83842	-1.69414	METK1
Isoform0071702	-2.26288	-2.52113	-	--
Isoform0059898	-2.50206	-1.59736	-	At5g58620
Isoform0103136	-3.21573	-1.37097	1.84476	SRC2
Isoform0111470	-2.41099	-2.14126	-	SNL6
Isoform0057255	-3.53009	-1.6385	1.89159	METK1
Isoform0043166	-3.08994	-2.56822	-	--
Isoform0104833	-3.87733	-2.1336	1.74373	SAP12
Isoform0077843	-4.66073	-2.66376	1.99697	--
Isoform0007521	-3.19252	-4.4425	-1.24998	NAC074
Isoform0005378	3.64472	3.24111	-	AAE7
Isoform0065834	-2.53748	-3.81081	-1.27333	At5g58620
Isoform0099815	-2.96766	-1.40727	1.56039	SRC2
Isoform0101698	3.71805	4.16654	-	TLP1
Isoform0065463	-2.39665	-1.70848	-	XTH22
Isoform0093779	-4.75573	-5.10056	-	B3GALT7
Isoform0101497	-3.80649	-1.12851	2.67798	CDI
Isoform0068373	-4.70413	-6.61102	-	At4g33300
Isoform0002104	-2.69304	-	2.43176	ABCG42
Isoform0048997	-2.85031	-1.87026	-	--
Isoform0113134	-4.69744	-3.01815	1.67929	--
Isoform0108851	-1.7957	-1.47321	-	GAE1
Isoform0112523	-2.34231	-2.14064	-	SRC2
Isoform0081906	-3.4434	-6.39336	-2.94996	MPK1
Isoform0071956	-3.94423	-1.33648	2.60775	OFUT20
Isoform0097846	2.90705	2.92626	-	TSJT1
Isoform0055087	-2.56628	-7.00608	-4.4398	TET8
Isoform0100298	-3.79384	-5.76653	-1.97269	DDB_G0289029
Isoform0111540	-6.56934	-6.91579	-	--
Isoform0020536	-2.44539	-1.5401	-	--
Isoform0083385	-4.25488	-2.62432	1.63056	RBL1
Isoform0071538	-3.51305	-3.45403	-	--
Isoform0075538	-2.35366	-3.21432	-	METK1
Isoform0049887	-4.94592	-3.3002	1.64572	HEMH
Isoform0095550	-3.54759	-2.296	1.25159	SAP12
Isoform0073418	-4.33679	-2.88111	1.45568	--
Isoform0101799	-2.02391	-	1.65278	UBI11
Isoform0095038	-4.05318	-3.32438	-	KCS11
Isoform0077980	-3.07973	-1.93989	1.13983	Os06g0717800
Isoform0087324	-2.64453	-1.27914	1.3654	NUDT16
Isoform0104643	-3.82004	-8.37974	-4.5597	PGR5
Isoform0105063	-4.19842	-2.81869	1.37974	LWD1
Isoform0089084	-2.62364	-	3.32975	--
Isoform0059495	-4.14393	-1.29129	2.85264	FMO2
Isoform0039097	-3.40463	-4.85866	-1.45403	GT-2
Isoform0006827	-3.63341	-2.90594	-	NAT11
Isoform0105122	-3.2406	-1.02567	2.21494	METK1
Isoform0110230	-3.83846	-2.69096	1.1475	RBL1
Isoform0010452	-4.12102	-7.10591	-2.98489	Os06g0717800
Isoform0106794	-3.79014	-2.52618	1.26396	LWD1
Isoform0064938	-2.74071	-2.56439	-	PGSIP8
Isoform0092961	-2.91299	-2.27752	-	At3g17090
Isoform0085671	-3.82963	-1.80857	2.02106	OFUT39
Isoform0044093	-4.61275	-5.48401	-	CSLC1
Isoform0020428	3.61261	3.25963	-	AAE7
Isoform0104878	2.66483	-	-3.34686	CDF5
Isoform0108818	-2.31921	-	1.51	UAM1
Isoform0016948	-3.98126	-2.82534	1.15592	SBT1.7
Isoform0060922	-3.35004	-1.14638	2.20366	METK1
Isoform0077642	-3.56256	-3.44248	-	--
Isoform0073701	-3.4589	-3.71491	-	--
Isoform0081530	-3.76341	-2.4386	1.32481	PGSIP8
Isoform0094299	-3.26341	-1.98164	1.28177	--
Isoform0109998	-5.20382	-5.10342	-	NUDT13
Isoform0091737	-2.19356	-3.81108	-1.61752	METK1
Isoform0105954	-2.26185	-3.53666	-1.27482	BHLH062
Isoform0094165	-3.22123	-3.71537	-	--
Isoform0084663	-3.95307	-2.13336	1.81972	PLT4
Isoform0036725	-2.81929	-2.53598	-	At1g12460
Isoform0069833	-3.99106	-2.34855	1.64251	COBL7
Isoform0057672	-2.45111	-1.39328	1.05783	At5g58620
Isoform0107426	-4.36964	-4.89596	-	PUB23
Isoform0019789	-2.97728	-1.70071	1.27657	Os06g0717800
Isoform0104938	-2.21274	-2.51003	-	BHLH062
Isoform0105369	-2.13572	-3.62956	-1.49384	METK1
Isoform0064080	-3.28644	-2.07145	1.21499	ROH1
Isoform0087093	-5.37318	-2.76506	2.60812	FLA17
Isoform0037166	-3.44696	-4.9652	-1.51824	NAC074
Isoform0020412	-3.38984	-1.19817	2.19167	METK1
Isoform0025683	-3.30693	-2.51625	-	NAC074
Isoform0060893	-2.54112	-1.58312	-	At5g58620
Isoform0104861	-4.17521	-4.4087	-	THT2
Isoform0063376	-1.98662	-5.00347	-3.01685	PUMP4
Isoform0095837	-6.14601	-7.06028	-	OFUT35
Isoform0039888	-3.12316	-5.6686	-2.54543	CAM-1
Isoform0018592	-2.51102	-2.25213	-	CYCT1-1
Isoform0111409	2.89366	2.91538	-	TSJT1
Isoform0102796	-2.2795	-2.48536	-	HSPRO2
Isoform0098995	-2.78959	-3.73953	-	At3g11320
Isoform0077097	-4.3641	-5.29254	-	At4g33300
Isoform0108579	-3.7759	-1.15098	2.62492	METK1
Isoform0073066	-4.62675	-6.80428	-2.17754	WRKY41
Isoform0030569	-2.66184	-	1.70655	CAF1-9
Isoform0043592	-2.99757	-1.47815	1.51942	CAM-1
Isoform0094075	-3.46352	-4.15274	-	--
Isoform0001064	-3.75542	-4.92177	-1.16636	rpl16
Isoform0112141	-3.35215	-2.01899	1.33316	MYB4
Isoform0031755	-4.07068	-2.34859	1.72209	--
Isoform0080580	-6.25125	-1.56055	4.6907	EDS1
Isoform0078292	2.86398	-	-3.09301	BAM9
Isoform0022026	-2.90283	-2.43888	-	CPK13
Isoform0091712	-2.74877	-1.34472	1.40405	SRC2
Isoform0083045	-4.16677	-6.40056	-2.2338	At4g33300
Isoform0091401	-4.10161	-1.71982	2.38179	GAD1
Isoform0105398	-3.39845	-1.49944	1.89901	METK1
Isoform0097987	2.91098	3.1468	-	TSJT1
Isoform0059201	-3.46423	-2.17438	1.28985	MMK1
Isoform0089427	-4.26034	-6.23897	-1.97863	At4g33300
Isoform0000447	-2.55164	-1.80483	-	ERD15
Isoform0082043	-2.17746	-2.08661	-	--
Isoform0083064	-1.69393	-4.63692	-2.943	EDS1
Isoform0090426	-3.26869	-	2.34612	METK1
Isoform0027330	-3.79685	-1.30777	2.48908	METK1
Isoform0069648	-5.24277	-3.37722	1.86555	At3g28850
Isoform0095755	-3.23799	-2.13428	1.10371	LWD1
Isoform0032004	-2.56562	-1.52643	1.03919	--
Isoform0047637	-3.8388	-	3.07477	MODA
Isoform0048767	3.24882	3.00024	-	TLP1
Isoform0102505	-2.57301	-1.53388	1.03913	PBL16
Isoform0112490	-2.4863	-1.77758	-	--
Isoform0112675	-3.9329	-3.0632	-	EARLI1
Isoform0054197	-2.98195	-2.06578	-	PGSIP8
Isoform0090013	-3.23246	-1.10745	2.12501	METK1
Isoform0084415	-4.43937	-5.5337	-	CPK4
Isoform0077423	-3.0972	-2.94331	-	PUX2
Isoform0011896	-5.27875	-3.25127	2.02748	--
Isoform0102477	-2.27402	-2.62784	-	--
Isoform0001564	-3.92832	-3.01165	-	ND3
Isoform0088464	-2.78163	-2.38772	-	SAG101
Isoform0040570	-2.29777	-3.75243	-1.45466	At5g58620
Isoform0081529	-3.04621	-1.82419	1.22202	PUB19
Isoform0039655	-3.41947	-1.71842	1.70105	LLG1
Isoform0088100	-4.44613	-5.04439	-	CPK4
Isoform0036468	-3.49508	-1.62061	1.87447	METK1
Isoform0103375	-2.20589	-3.54287	-1.33698	METK1
Isoform0026597	-3.36166	-2.4787	-	NAC074
Isoform0054035	-4.23917	-2.29779	1.94137	PUB12
Isoform0081109	-2.58589	-1.58032	1.00557	--
Isoform0075353	-2.72068	-3.02554	-	At5g58620
Isoform0042959	-4.04672	-1.60413	2.44259	MAPKKK5
Isoform0094489	-6.10193	-3.69191	2.41002	IPCS1
Isoform0100987	-5.60627	-5.60627	-	B3GALT7
Isoform0098401	-3.16218	-2.47089	-	MMK1
Isoform0050603	-4.76015	-1.65959	3.10055	SMAX1
Isoform0092910	-5.24649	-3.6314	1.61508	IPCS1
Isoform0112190	-1.98184	-2.99974	-1.0179	--
Isoform0108137	-3.3325	-3.53021	-	WRKY11
Isoform0020600	-3.43896	-1.11384	2.32512	METK1
Isoform0104027	2.96515	3.63455	-	At1g67340
Isoform0087271	-2.29396	-	1.44481	BAM1
Isoform0015023	-2.53715	-5.35512	-2.81798	ROQ1
Isoform0031673	-4.3887	-6.72973	-2.34104	Os06g0717800
Isoform0102615	-2.7364	-1.46494	1.27146	--
Isoform0078938	-2.90689	-1.27737	1.62952	SAG101
Isoform0104999	-3.60111	-5.1564	-1.55529	DDB_G0289029
Isoform0029043	-2.51138	-1.39061	1.12077	--
Isoform0093731	-2.04064	-2.45951	-	--
Isoform0051215	-3.4567	-4.22148	-	NAC074
Isoform0043415	-2.92297	-1.55763	1.36535	CAM-1
Isoform0046564	-2.07792	-4.38417	-2.30625	CYP92C6
Isoform0108384	-4.40578	-3.49684	-	--
Isoform0066924	-3.60117	-3.06878	-	PUB17
Isoform0095800	-3.08783	-2.85651	-	--
Isoform0034830	-5.08835	-6.67331	-	CSLC12
Isoform0081908	-2.36581	-	1.50871	BAM1
Isoform0101185	-2.51817	-1.37884	1.13933	PBL3
Isoform0023430	-3.65124	-5.27367	-1.62244	GT-2
Isoform0020348	3.05509	3.67838	-	TFIIB
Isoform0008984	-2.76777	-4.63718	-1.86942	NPR4
Isoform0023836	-3.37512	-1.48961	1.88551	METK1
Isoform0111960	-2.57187	-2.14263	-	IPK2b
Isoform0076215	-5.32134	-3.93919	-	IPCS1
Isoform0090122	2.77491	-	-3.08777	BAM9
Isoform0098048	-4.30788	-6.25178	-1.94391	Os03g0137200
Isoform0071594	-4.27343	-5.3594	-	At4g33300
Isoform0112425	-2.45709	-1.97204	-	NUDT18
Isoform0085958	-4.99078	-5.8193	-	PLT4
Isoform0112275	-2.65065	-	2.20543	VPS2.1
Isoform0058941	-3.9321	-3.56557	-	LRX3
Isoform0068942	-2.78415	-	1.7977	PATL3
Isoform0092108	-2.71553	-1.61673	1.09881	BAT1
Isoform0081922	-2.85467	-6.29894	-3.44428	PUB19
Isoform0060917	-5.97487	-4.13533	1.83954	CAMRLK
Isoform0093566	-1.81309	-1.05787	-	CAMBP25
Isoform0087090	-4.20689	-2.34322	1.86368	CYCT1-1
Isoform0086917	-3.1676	-2.77215	-	RLP51
Isoform0031335	-5.21849	-4.0598	-	HEMH
Isoform0094080	-3.22719	-1.53943	1.68777	NUDT4
Isoform0099561	-5.50135	-3.71081	1.79055	IPCS1
Isoform0042545	-4.88817	-3.67405	-	CPK10
Isoform0101522	-3.57962	-1.54795	2.03167	Os04g0584300
Isoform0096239	-3.49915	-1.14905	2.3501	METK1
Isoform0063800	-4.07767	-2.32042	1.75725	MPK1
Isoform0105100	-2.54948	-3.45943	-	PBL3
Isoform0112131	-3.11734	-1.34945	1.76789	MYB4
Isoform0028167	-4.22299	-2.90779	1.3152	WAKL14
Isoform0057989	-3.04103	-2.11003	-	PGSIP8
Isoform0076436	-3.80917	-	2.8679	B3GALT7
Isoform0002310	-2.3504	-5.24987	-2.89947	RAP2-4
Isoform0101162	-4.97429	-2.93561	2.03868	PGSIP8
Isoform0079572	-3.18322	-3.03219	-	At3g10130
Isoform0060759	-3.41264	-1.89117	1.52146	SBT1.3
Isoform0088432	-4.43132	-1.34706	3.08426	L6
Isoform0079072	-3.81842	-2.46478	1.35364	MPE3
Isoform0102488	-3.35406	-1.19457	2.15949	TMK1
Isoform0040735	-2.8444	-1.02589	1.81851	rpl16
Isoform0108415	-3.13201	-	2.14136	MO2
Isoform0010545	-2.38179	-4.97005	-2.58825	ROQ1
Isoform0052082	-5.37397	-6.1307	-	B3GALT7
Isoform0108171	-3.57459	-1.30855	2.26604	METK1
Isoform0064222	-2.48652	-2.60092	-	At4g33300
Isoform0010683	-2.58868	-2.51783	-	At1g12460
Isoform0093866	-4.41319	-2.82106	1.59212	RPI2
Isoform0023792	-4.79748	-1.66588	3.1316	URA6
Isoform0008852	-3.60382	-1.40881	2.19502	--
Isoform0097513	-1.56854	-	-	UBI11
Isoform0003428	-3.29725	-1.35313	1.94412	--
Isoform0102913	-2.26823	-2.15283	-	--
Isoform0005866	-4.99498	-4.95545	-	CSLC9
Isoform0035904	-2.55817	-1.53671	1.02146	At5g58620
Isoform0082796	-3.91775	-6.62301	-2.70526	At4g33300
Isoform0112557	-2.25791	-2.37065	-	CML35
Isoform0043780	-3.21642	-5.20828	-1.99186	CESA9
Isoform0095099	-4.86163	-3.51031	1.35133	IPCS1
Isoform0084394	-3.76184	-1.69295	2.0689	At1g64760
Isoform0084277	-2.42894	-4.93757	-2.50863	RAP2-4
Isoform0058201	-2.28948	-3.97821	-1.68873	At5g58620
Isoform0050141	2.75695	3.39473	-	SBT1.4
Isoform0059686	-3.06204	-1.86803	1.19401	VPS2.1
Isoform0091455	-2.02788	-5.11641	-3.08853	PUMP4
Isoform0104390	2.61812	2.0078	-	--
Isoform0050747	-3.29752	-	2.79814	PSL5
Isoform0044721	-3.11083	-2.45356	-	NAC074
Isoform0072882	-2.6106	-1.70765	-	PUB19
Isoform0069354	-3.47536	-1.26561	2.20975	WRKY51
Isoform0033541	-3.25982	-2.43635	-	NAC074
Isoform0018625	-2.3709	-2.84157	-	FER
Isoform0020933	-2.36826	-5.79116	-3.42291	TET8
Isoform0092741	-2.23845	-2.44684	-	--
Isoform0101063	-3.36334	-1.00231	2.36103	MO2
Isoform0021312	3.45297	3.06832	-	AAE7
Isoform0026751	-4.87974	-3.06194	1.8178	LRX3
Isoform0029406	-1.96646	-3.10099	-1.13453	At4g33300
Isoform0107405	-1.57847	-	1.02757	UBI11
Isoform0099599	-2.08503	-4.74233	-2.6573	PUMP4
Isoform0101225	-3.03979	-2.7747	-	--
Isoform0032099	-3.29447	-1.14259	2.15189	METK1
Isoform0074731	-2.43157	-1.43253	-	UBI11
Isoform0057155	-2.79118	-1.18895	1.60223	RE2
Isoform0036112	5.49985	5.86542	-	COR28
Isoform0077492	-1.51596	-3.1699	-1.65394	UBI11
Isoform0099046	-4.51216	-3.34224	-	At4g06744
Isoform0040898	-4.038	-2.82791	1.21009	Bp10
Isoform0057070	-2.3529	-1.55951	-	At5g58620
Isoform0065513	-3.51362	-2.51679	-	COBL7
Isoform0054253	3.15097	-	-3.22379	BAM9
Isoform0091013	-3.23996	-2.89017	-	MMK1
Isoform0012451	-3.27324	-3.29866	-	At3g10130
Isoform0034152	-3.11983	-2.82674	-	--
Isoform0087655	-2.48987	-1.04629	1.44358	ABCG8
Isoform0058456	-2.2414	-5.48214	-3.24075	RAP2-4
Isoform0048033	-2.41809	-3.97323	-1.55514	At5g58620
Isoform0054871	-4.95124	-2.91171	2.03953	--
Isoform0097946	-1.8249	-1.07984	-	PUB19
Isoform0107151	-3.45431	-1.432	2.02231	TMK1
Isoform0082305	-4.95475	-2.06167	2.89308	WRKY48
Isoform0012137	-4.68104	-2.50224	2.1788	L6
Isoform0078022	-3.80879	-2.31337	1.49541	MPK5
Isoform0058218	-2.48543	-1.50237	-	At5g58620
Isoform0056366	-3.16107	-5.09504	-1.93397	CAM-1
Isoform0006015	-5.16918	-2.49362	2.67557	LNG1
Isoform0040363	-3.54409	-1.36969	2.1744	METK1
Isoform0061332	-1.97164	-3.99655	-2.02491	CYP92C6
Isoform0074791	-3.63487	-5.1078	-1.47294	ADT6
Isoform0059297	-2.46402	-1.46556	-	At5g58620
Isoform0079187	-3.94452	-3.91876	-	AHT1
Isoform0108780	-2.64309	-4.73805	-2.09496	SRP
Isoform0097155	-2.83113	-2.25649	-	At3g17090
Isoform0039880	-2.90388	-2.19998	-	NAC074
Isoform0022538	-2.91293	-3.30462	-	COBL7
Isoform0098223	2.65986	-	-3.4266	CDF5
Isoform0024960	-2.41089	-5.8158	-3.40492	TET8
Isoform0029255	-2.60421	-1.41142	1.19279	METK1
Isoform0078543	-5.05926	-3.86319	-	--
Isoform0049486	3.15604	1.48483	-1.67121	--
Isoform0054326	-3.3362	-2.43945	-	NAC074
Isoform0100414	-3.88878	-2.52278	1.36599	RPI2
Isoform0079408	2.63575	2.47551	-	AAE7
Isoform0098199	-4.83805	-5.73335	-	APF2
Isoform0059255	-3.78392	-5.08432	-	BAT1
Isoform0095674	-4.17411	-7.2402	-3.06609	At4g33300
Isoform0104707	-3.52786	-2.42971	1.09815	MO2
Isoform0081047	-4.17854	-	3.8764	MODA
Isoform0079202	-3.54251	-3.30372	-	--
Isoform0068029	-5.29859	-2.65732	2.64127	RBL1
Isoform0000677	-2.47122	-1.58692	-	ERD15
Isoform0095709	-6.08619	-2.80523	3.28096	PLT4
Isoform0056214	-2.2949	-1.40782	-	At5g58620
Isoform0032481	-3.69811	-1.28433	2.41378	--
Isoform0020636	-2.98391	-2.41063	-	PUB12
Isoform0089027	3.07457	-	-3.11416	BAM9
Isoform0011075	-2.38388	-4.86931	-2.48543	ROQ1
Isoform0084149	-4.76678	-2.92825	1.83854	--
Isoform0097099	-4.91544	-3.2205	1.69494	HEMH
Isoform0045224	-4.99672	-6.69061	-	Os03g0137200
Isoform0088663	-4.64481	-5.51928	-	PLT4
Isoform0064063	-5.23439	-3.72098	-	--
Isoform0065538	-4.92859	-3.16562	1.76296	--
Isoform0055834	-2.25241	-1.99444	-	At2g29380
Isoform0048892	-3.11372	-2.53093	-	NAC074
Isoform0038216	-3.25565	-5.14244	-1.88679	NAC074
Isoform0082287	-3.09516	-1.45943	1.63573	--
Isoform0062776	-3.39426	-1.23344	2.16082	--
Isoform0079740	-2.85885	-2.22414	-	Os06g0717800
Isoform0030771	4.50627	4.99381	-	COR28
Isoform0090853	-3.27003	-1.03673	2.2333	METK1
Isoform0023598	-2.86306	-2.09367	-	rnf-5
Isoform0043161	-3.43882	-5.41401	-1.9752	NAC074
Isoform0085160	2.20409	-	-2.41139	UGE-2
Isoform0013793	-3.09296	-1.05902	2.03395	SMAX1
Isoform0059063	3.11165	-	-3.05982	BAM9
Isoform0053336	-4.68097	-5.72537	-	At4g33300
Isoform0111034	-1.64904	-3.68717	-2.03814	PHI-1
Isoform0012064	-4.18963	-2.48152	1.70811	ROQ1
Isoform0111150	-2.86998	-1.3757	1.49428	MYB4
Isoform0108786	-5.32856	-4.77774	-	PHI-1
Isoform0085937	-3.28708	-2.81578	-	MPK1
Isoform0102093	-2.80156	-3.58014	-	Os03g0698800
Isoform0099951	-2.63938	-1.34402	1.29536	Os06g0717800
Isoform0058265	-4.53876	-2.6795	1.85926	LRX3
Isoform0050338	-2.04623	-3.14622	-1.09999	CYP92C6
Isoform0032738	-5.52768	-2.85675	2.67094	LRX3
Isoform0098073	-2.50884	-2.61494	-	Os03g0137200
Isoform0103877	-3.46105	-	2.51714	METK1
Isoform0042848	-4.72707	-8.72707	-4	CSLC12
Isoform0112622	2.52554	2.86043	-	ISU1
Isoform0098158	-2.84152	-	2.18706	--
Isoform0101867	-3.5645	-4.95936	-1.39486	ADT6
Isoform0077413	-5.63189	-4.33527	-	CAMRLK
Isoform0093863	-2.35086	-1.58478	-	At3g17090
Isoform0054774	-3.84941	-3.08785	-	PUB17
Isoform0098066	-2.67724	-1.41846	1.25877	PBL3
Isoform0059678	-4.92204	-2.70999	2.21205	At3g28850
Isoform0077070	-3.06256	-1.35338	1.70918	GALS3
Isoform0102161	-5.84758	-3.013	2.83458	WRKY41
Isoform0019089	-2.06551	-2.05813	-	--
Isoform0111193	-2.17111	-3.40654	-1.23544	--
Isoform0112267	-5.13882	-1.96359	3.17523	--
Isoform0025498	-2.32775	-1.43296	-	--
Isoform0101911	-3.87546	-2.68784	1.18763	LWD1
Isoform0050782	-2.75328	-1.02863	1.72465	BPA1
Isoform0071835	-2.51246	-1.62794	-	At5g58620
Isoform0066715	3.08607	-	-3.41274	GAI1
Isoform0029388	2.8125	2.60926	-	AAE7
Isoform0100946	-4.59091	-2.46944	2.12146	CSLC1
Isoform0062265	-2.22299	-1.95996	-	At2g29380
Isoform0061809	-2.40709	-1.50351	-	At5g58620
Isoform0074076	-2.23288	-3.63707	-1.40419	At4g33300
Isoform0095399	-2.36934	-1.63699	-	At5g58620
Isoform0031698	-2.62205	-2.81041	-	FH5
Isoform0084158	-3.59037	-1.9233	1.66706	DTX33
Isoform0012014	2.47846	-	-2.56666	--
Isoform0060873	-3.17956	-2.0314	1.14816	ROH1
Isoform0049335	-2.22803	-4.84644	-2.6184	GAPA
Isoform0065220	-2.67236	-	2.09104	GAE6
Isoform0101061	-2.963	-	2.36062	CDI
Isoform0064173	-1.99279	-3.30769	-1.3149	At4g33300
Isoform0052130	-1.95263	-3.43482	-1.48219	At4g33300
Isoform0080612	-2.39745	-1.78313	-	At5g58620
Isoform0083307	-3.76134	-6.19798	-2.43664	At4g33300
Isoform0029696	-2.2092	-1.66853	-	METK1
Isoform0033884	-3.02947	-2.35651	-	NAC074
Isoform0103556	-4.27442	-3.75883	-	ERF061
Isoform0070571	-4.1191	-2.37328	1.74582	PUB12
Isoform0076873	-2.69249	-1.05967	1.63282	PATL3
Isoform0097707	-3.16062	-4.4485	-1.28788	GPAT1
Isoform0011586	-3.73868	-2.46803	1.27065	ROH1
Isoform0055671	-2.58817	-1.21752	1.37065	PATL3
Isoform0035627	-4.5502	-2.66267	1.88753	LRX3
Isoform0081690	-3.75331	-2.92057	-	--
Isoform0023897	-2.05522	-4.74911	-2.6939	NET4A
Isoform0023729	-1.96435	-3.43156	-1.46722	At4g33300
Isoform0065078	-3.71353	-	3.27024	MODA
Isoform0053452	-2.54781	-1.37672	1.17109	ERD15
Isoform0099482	-4.08575	-2.45317	1.63258	NUDT18
Isoform0105411	-2.59817	-3.75245	-1.15429	LWD1
Isoform0002876	-2.2054	-4.19348	-1.98808	VAMP714
Isoform0111509	-1.94449	-1.66599	-	ERF4
Isoform0048210	-3.39232	-2.70818	-	PUB17
Isoform0051886	-5.1622	-2.72309	2.43911	--
Isoform0007976	-3.2052	-4.00337	-	CESA6
Isoform0072609	-2.77713	-2.25043	-	Os06g0717800
Isoform0039632	-3.227	-2.42616	-	NAC074
Isoform0086233	-3.12295	-5.4661	-2.34314	LLG1
Isoform0059015	-2.34554	-2.03308	-	--
Isoform0034115	-2.67656	-4.57311	-1.89655	UEL-3
Isoform0088026	-3.0849	-1.0992	1.9857	METK1
Isoform0092444	-3.98534	-3.1128	-	PUX2
Isoform0016479	-4.87846	-2.76028	2.11818	--
Isoform0071036	-3.2469	-3.67499	-	--
Isoform0044412	-3.3192	-4.7992	-1.47999	NAC074
Isoform0015306	-3.31649	-5.37178	-2.05528	GNT2
Isoform0025791	-1.88035	-3.03157	-1.15123	At4g33300
Isoform0005513	-4.83212	-3.99387	-	--
Isoform0055074	-2.13424	-1.69931	-	CRK3
Isoform0067879	-2.79865	-2.02866	-	PGSIP8
Isoform0111037	3.25273	4.2085	-	ERF071
Isoform0094014	-4.30425	-5.26735	-	FLA17
Isoform0111338	-2.8269	-1.90231	-	--
Isoform0100366	-2.31487	-1.26164	1.05323	BZIP53
Isoform0073317	-4.03267	-1.77377	2.2589	PLT4
Isoform0104798	-3.60781	-1.11514	2.49267	MO2
Isoform0079023	-4.56244	-7.1474	-2.58496	CPK18
Isoform0104800	-2.35985	-3.63466	-1.2748	ERF5
Isoform0027078	-1.96292	-3.08242	-1.1195	At4g33300
Isoform0053910	-3.40759	-6.81698	-3.40939	MMK1
Isoform0049825	-2.95641	-6.1643	-3.20789	NAC074
Isoform0097184	-2.63533	-1.91019	-	ADT6
Isoform0103540	-2.00099	-5.05561	-3.05461	PUMP4
Isoform0077121	-3.08251	-1.92804	1.15447	PUB19
Isoform0040096	-3.63156	-1.67596	1.95561	DTX33
Isoform0102681	2.93037	2.0388	-	--
Isoform0105916	-2.92494	-7.04756	-4.12262	--
Isoform0055813	-3.16604	-4.32582	-1.15978	NAC074
Isoform0057443	-2.88909	-1.2489	1.64018	AAE3
Isoform0059819	-4.41553	-2.30128	2.11426	SULTR3;1
Isoform0112660	-2.33765	-1.48227	-	UBC10
Isoform0042186	-2.78534	-5.14864	-2.3633	NAC074
Isoform0092484	-3.46155	-	3.75446	--
Isoform0104573	-1.53147	-3.48163	-1.95016	UBI11
Isoform0091114	-2.44936	-1.37534	1.07402	UBI11
Isoform0089475	-2.8758	-1.38846	1.48734	SRP
Isoform0013386	-3.8693	-2.46996	1.39933	L6
Isoform0022696	3.55295	3.57354	-	CG7601
Isoform0044966	-3.179	-4.99458	-1.81558	NAC045
Isoform0057421	-3.34264	-1.45793	1.8847	METK1
Isoform0059750	-2.83105	-1.65788	1.17317	CPK4
Isoform0008916	3.95479	5.52871	1.57393	At2g16365
Isoform0004772	-2.08246	-1.60108	-	METK1
Isoform0108810	-4.72687	-2.74081	1.98606	PGSIP8
Isoform0080489	-2.75227	-4.00381	-1.25154	--
Isoform0072322	-4.64317	-3.68676	-	HEMH
Isoform0104403	-3.07502	-	2.12429	TUBB4
Isoform0095110	-3.68235	-3.83631	-	--
Isoform0056544	-4.47758	-2.68333	1.79425	PUB17
Isoform0082106	-3.67206	-2.16406	1.508	CYCT1-1
Isoform0013259	2.80861	-	-3.11527	--
Isoform0050409	-4.22371	-2.62896	1.59474	HEMH
Isoform0015398	-2.33204	-4.90258	-2.57054	ROQ1
Isoform0016754	-2.91006	-1.2396	1.67046	SMAX1
Isoform0100580	-3.36402	-	2.55071	CIPK12
Isoform0099478	-3.04517	-1.7986	1.24657	SAG101
Isoform0111883	-4.34426	-2.6799	1.66436	NHL10
Isoform0109344	-2.59739	-5.28866	-2.69127	CYP92C6
Isoform0079003	-4.04369	-3.3044	-	IQM3
Isoform0047701	-2.19023	-4.65581	-2.46558	GAPA
Isoform0095603	-2.45003	-4.45003	-2	RAP2-13
Isoform0016313	-3.90572	-2.11352	1.7922	PUB12
Isoform0079050	-2.44542	-	1.57622	--
Isoform0089327	-6.45981	-4.60068	-	CYP94B1
Isoform0077341	-4.37404	-5.29342	-	CPK18
Isoform0105228	-2.9228	-5.17775	-2.25496	BZR1
Isoform0075785	2.78743	2.98944	-	TSJT1
Isoform0051545	-2.16902	-4.83244	-2.66342	CAF1-7
Isoform0099928	-2.39865	-1.7232	-	ADT6
Isoform0001077	-2.62668	-	2.15726	ABCG42
Isoform0033872	-2.45333	-1.83926	-	GT-2
Isoform0070557	-2.33415	-1.6254	-	At5g58620
Isoform0110457	-1.51617	-2.90677	-1.39061	UBI11
Isoform0105734	-7.01588	-3.63122	3.38466	WRKY41
Isoform0113190	-3.59234	-3.29881	-	BAT1
Isoform0068140	-4.53896	-2.83996	1.699	HEMH
Isoform0079658	-2.85031	-2.41414	-	XTH23
Isoform0054918	-2.87763	-4.79935	-1.92172	NAC074
Isoform0042041	-3.88782	-2.34725	1.54057	SPDSYN1
Isoform0110930	-3.00263	-2.83182	-	ROD1
Isoform0020573	-2.23148	-1.8169	-	FER
Isoform0049579	-2.9531	-4.94178	-1.98868	NAC074
Isoform0027366	-2.61471	-5.46585	-2.85114	PBL16
Isoform0074997	-2.4494	-2.21708	-	--
Isoform0104022	-6.2638	-2.36568	3.89812	WRKY57
Isoform0097422	-4.11409	-2.36634	1.74775	PGSIP8
Isoform0097888	-3.22286	-1.33062	1.89224	FAD7
Isoform0029084	-3.51296	-2.58851	-	--
Isoform0051295	-4.0166	-2.03904	1.97756	CPK19
Isoform0015744	-5.70966	-1.39074	4.31892	MST3
Isoform0112054	-2.6445	-3.78852	-1.14402	CAM-1
Isoform0107917	-1.52457	-3.51492	-1.99035	UBI11
Isoform0107504	-3.42698	-2.08142	1.34556	CAMBP25
Isoform0043481	-2.50693	-1.964	-	At2g19130
Isoform0058192	-3.87906	-2.14854	1.73052	CPK19
Isoform0042680	-2.11534	-1.21174	-	At5g58620
Isoform0111162	3.10578	3.94796	-	EREBP1
Isoform0004975	-3.57703	-2.02406	1.55297	--
Isoform0072415	-3.28682	-3.16072	-	NCED3
Isoform0015124	-3.23601	-1.50809	1.72792	RHC2A
Isoform0071924	2.97255	-	-3.19133	--
Isoform0080163	-2.61344	-2.02847	-	NTMC2T6.1
Isoform0024888	-3.50976	-2.84607	-	--
Isoform0035781	2.26106	-	-3.23369	PGDH2
Isoform0034666	4.92029	2	-2.92029	COR28
Isoform0101127	-5.17827	-3.95896	-	JGB
Isoform0071269	-3.99653	-1.85902	2.1375	CPK19
Isoform0072396	3.24065	3.79612	-	AAE6
Isoform0076008	-2.41313	-1.41152	1.00161	At5g58620
Isoform0077266	-2.96905	-4.68815	-1.7191	CESA9
Isoform0069997	-2.85286	-1.64986	1.203	--
Isoform0107531	-5.60907	-3.41576	2.19331	IPCS1
Isoform0086695	-4.30097	-5.24652	-	RPI2
Isoform0015367	-4.35511	-2.46258	1.89254	ROQ1
Isoform0113111	-3.75085	-1.54508	2.20577	--
Isoform0084611	-2.21785	-1.96214	-	At2g29380
Isoform0110536	-5.20752	-1.85171	3.35581	WRKY57
Isoform0036046	-2.99108	-	2.32967	L6
Isoform0078181	-4.30682	-2.41605	1.89077	--
Isoform0054940	-4.44478	-2.53789	1.90689	LRX3
Isoform0095880	-4.37494	-4.49817	-	B3GALT7
Isoform0095364	-2.64426	-1.5934	1.05086	Os04g0584300
Isoform0112118	-2.53427	-	2.58293	--
Isoform0112207	-3.08764	-3.09997	-	At3g10130
Isoform0064699	-4.55228	-2.21243	2.33985	SULTR3;1
Isoform0052313	-2.7452	-1.96542	-	lipA
Isoform0069451	-4.49185	-1.81316	2.6787	PHT1-3
Isoform0069747	-4.50135	-3.2432	-	--
Isoform0080993	-4.18653	-8.44956	-4.26303	IPCS2
Isoform0090789	-2.30549	-	2.10865	--
Isoform0101661	-2.66258	-6.68494	-4.02237	--
Isoform0012997	-2.93531	-4.38346	-1.44815	GNT2
Isoform0107119	-2.28043	-3.9879	-1.70747	--
Isoform0043709	-4.56033	-3.13407	1.42626	LRX3
Isoform0096873	-2.97812	-6.12195	-3.14384	IST1
Isoform0081006	-4.70409	-3.96333	-	HEMH
Isoform0094837	-3.61734	-1.72065	1.89669	DTX33
Isoform0075603	-3.50335	-3.6447	-	Rca
Isoform0078110	3.62054	1.24568	-2.37485	NAC029
Isoform0087691	-4.05288	-3.30626	-	At4g06744
Isoform0014224	-2.64814	-2.63037	-	Os02g0718900
Isoform0052157	-3.79722	-2.41979	1.37742	At3g28850
Isoform0032021	-2.94864	-2.54674	-	NAC074
Isoform0113067	-3.78773	-3.62214	-	PUX2
Isoform0044270	-4.41052	-7.31741	-2.90689	CSLC7
Isoform0042939	-3.96882	-2.66216	1.30666	WAKL14
Isoform0111097	-2.73462	-2.14186	-	SAT1
Isoform0030107	-2.23431	-2.71608	-	CAF1-9
Isoform0081254	-2.16086	-4.66666	-2.5058	STS1
Isoform0107879	-2.54643	-1.61866	-	IDH5
Isoform0089189	2.81317	3.26807	-	HSF8
Isoform0111186	-2.22047	-5.39284	-3.17238	NHL13
Isoform0089384	-1.86166	-5.57613	-3.71447	OEP16
Isoform0012040	-2.23732	-5.20017	-2.96285	ROQ1
Isoform0024953	-2.03599	-1.56551	-	METK1
Isoform0082899	-3.15941	-	2.79141	NPF6.3
Isoform0004218	-4.03258	-1.24518	2.7874	SPDSYN1
Isoform0029910	2.16423	-1.11861	-3.28284	PGDH1
Isoform0059598	-4.27363	-7.63118	-3.35755	CSLC12
Isoform0099169	-2.98071	-2.30641	-	Os06g0717800
Isoform0012209	-2.33899	-4.86256	-2.52356	ROQ1
Isoform0094474	-3.52638	-1.65244	1.87393	DTX33
Isoform0107267	-3.99707	-3.41471	-	--
Isoform0059524	-3.611	-5.17698	-1.56598	PUB17
Isoform0054594	-4.21622	-2.02554	2.19068	--
Isoform0076042	-2.37122	-1.44513	-	At5g58620
Isoform0026964	-3.99149	-2.3456	1.64589	PUB12
Isoform0094674	-5.40372	-4.5004	-	HEMH
Isoform0034514	-2.83721	-2.22561	-	CAMRLK
Isoform0096892	-2.45089	-1.42245	1.02844	SRC2
Isoform0003934	-3.70659	-2.04363	1.66297	L6
Isoform0088115	-2.48126	-	1.7572	PUB15
Isoform0013707	-3.21036	-	2.4523	SMAX1
Isoform0051071	-3.05387	-3.13781	-	CAB40
Isoform0060274	-5.05606	-2.73413	2.32193	CCR4
Isoform0081437	-3.24706	-1.19246	2.0546	GALS3
Isoform0023914	-2.10429	-4.59772	-2.49343	METK1
Isoform0051129	-3.30022	-	2.65505	SAMDC
Isoform0112659	-3.0484	-3.40863	-	EARLI1
Isoform0088002	-3.23492	-	2.24614	TMK1
Isoform0077647	-3.82648	-1.98333	1.84314	CPK19
Isoform0019035	-2.91653	-2.68806	-	BZIP17
Isoform0103119	-3.41581	-2.77767	-	MO2
Isoform0027400	-1.79926	-3.02329	-1.22403	At4g33300
Isoform0001329	-2.37473	-2.79149	-	ABCG42
Isoform0091412	-4.91832	-3.14413	1.77419	HEMH
Isoform0096709	-2.76155	-1.65433	1.10722	ADT6
Isoform0005033	-2.96145	-2.32483	-	NAC074
Isoform0112501	-2.66518	-1.75104	-	CAM-1
Isoform0096106	-2.76418	-6.14371	-3.37954	PBL16
Isoform0086674	-2.41209	-1.615	-	--
Isoform0108766	-2.58939	-3.68576	-1.09637	CYP92C6
Isoform0041373	-2.23369	-2.26811	-	At2g29380
Isoform0051870	-3.53355	-1.68176	1.85179	METK1
Isoform0060244	-3.21824	-7.26991	-4.05166	NAC014
Isoform0004591	-3.73383	-1.47767	2.25616	LIN
Isoform0089462	-4.78374	-1.77829	3.00545	WRKY24
Isoform0109895	-2.25229	-3.91489	-1.6626	--
Isoform0078266	-2.36203	-1.32035	1.04168	At5g58620
Isoform0073013	-3.67557	-3.39923	-	AHT1
Isoform0112228	3.41281	3.30208	-	COR28
Isoform0095365	-2.9618	-2.05654	-	BAT1
Isoform0071253	-2.86635	-2.00659	-	Os06g0717800
Isoform0071305	-3.8698	-2.07657	1.79323	CPK19
Isoform0076526	-2.60939	-1.33176	1.27762	AAE3
Isoform0091402	-2.04797	-1.0242	1.02377	PUB19
Isoform0095525	2.76095	2.75272	-	PSAT1
Isoform0024411	-3.65929	-1.26181	2.39748	SPDSYN1
Isoform0089486	-2.30642	-1.48341	-	At5g58620
Isoform0093931	-2.09185	-2.93377	-	SAMS1
Isoform0058488	-4.55868	-1.90715	2.65153	WRKY33
Isoform0112590	2.6175	-	-3.25006	--
Isoform0042981	-3.36527	-1.28082	2.08445	CIPK12
Isoform0052116	-2.28262	-5.48077	-3.19814	--
Isoform0010378	-3.08232	-	2.13292	ROQ1
Isoform0069786	-2.73176	-3.81183	-1.08006	--
Isoform0078030	-2.19871	-5.383	-3.18429	RAP2-4
Isoform0088538	-1.95475	-1.45505	-	METK1
Isoform0094240	-3.72622	-1.67637	2.04985	DTX33
Isoform0092118	-2.32392	-4.516	-2.19207	ADT3
Isoform0015187	-5.10154	-3.6865	-	B3GALT7
Isoform0063169	-2.58726	-2.66664	-	CRK25
Isoform0048464	-3.10194	-4.17233	-1.07039	NAC074
Isoform0056674	-2.6132	-2.06367	-	VPS2.1
Isoform0003256	-2.42557	-	2.00656	At3g11320
Isoform0097315	-3.54481	-1.37866	2.16615	KCS1
Isoform0058016	-3.7789	-2.89785	-	PUB17
Isoform0111192	-4.01691	-3.33121	-	--
Isoform0101536	-2.46451	-1.47756	-	SRC2
Isoform0068313	-2.28124	-1.37775	-	At5g58620
Isoform0067762	-4.44937	-2.13424	2.31512	SULTR3;1
Isoform0017301	-2.15482	-1.3194	-	FER
Isoform0037184	-3.60823	-1.86075	1.74748	METK1
Isoform0047522	-2.64262	-1.2969	1.34572	--
Isoform0112409	-2.75073	-3.05001	-	HIPP39
Isoform0083581	-3.75637	-4.35644	-	LFG5
Isoform0039004	-2.95872	-1.35683	1.60189	CPK10
Isoform0039078	-3.08288	-5.42219	-2.33931	NAC074
Isoform0061209	-4.52561	-2.96171	1.5639	MST3
Isoform0073104	-2.428	-1.32889	1.09911	At5g58620
Isoform0104398	-2.74649	-	2.06993	--
Isoform0080562	2.42657	2.47245	-	psbN
Isoform0066949	-3.2203	-3.00909	-	NCED3
Isoform0048241	-3.52164	-1.80697	1.71467	METK1
Isoform0089847	-3.22185	-1.73823	1.48362	AAC3
Isoform0092026	-2.99501	-3.29557	-	PFK3
Isoform0111644	-2.22126	-	2.1042	BPA1
Isoform0049440	-4.79597	-2.71191	2.08406	LRX3
Isoform0095285	-2.65195	-3.91553	-1.26358	CYCT1-1
Isoform0027087	2.86848	3.36954	-	MAX2A
Isoform0076677	-2.69404	-1.54046	1.15358	CPK10
Isoform0107020	-2.8335	-	2.21027	CDI
Isoform0105058	-2.46845	-1.41282	1.05563	HERK1
Isoform0095944	-1.96491	-1.35814	-	GNT2
Isoform0047710	-3.58951	-2.36244	1.22707	LLG1
Isoform0083945	-3.56011	-4.07085	-	LFG5
Isoform0026170	3.21859	2.95784	-	AAE7
Isoform0030900	2.00415	-	-2.94275	PGDH1
Isoform0099142	-2.204	-4.74123	-2.53723	RAP2-4
Isoform0106773	-3.23932	-1.19302	2.04629	METK1
Isoform0108892	-1.88322	1.11869	3.00191	EXO
Isoform0030766	-2.93664	-2.65124	-	CPK13
Isoform0027516	-3.09798	-4.07661	-	RBOHC
Isoform0098020	-3.43085	-4.62566	-	ADT6
Isoform0107757	3.23576	3.41057	-	BOA
Isoform0092555	-2.2798	-5.16733	-2.88753	SRP
Isoform0051232	-4.11967	-2.38709	1.73259	SULTR3;1
Isoform0037989	-3.9512	-2.30576	1.64544	RBL1
Isoform0103036	-2.21402	-2.32023	-	--
Isoform0060489	-4.06755	-3.89607	-	ERD7
Isoform0112073	2.74528	3.29889	-	ATHB-7
Isoform0101204	-3.98679	-2.98679	-	--
Isoform0111936	2.07603	1.93106	-	--
Isoform0038106	-3.0642	-	2.8904	OFUT20
Isoform0070910	-2.21568	-	1.3328	CIPK2
Isoform0112666	-5.74411	-3.43925	2.30485	HIPP39
Isoform0103164	-4.58038	-2.35911	2.22127	HIPP39
Isoform0087758	-6.57098	-7.00394	-	ERF053
Isoform0108761	-3.58789	-2.61325	-	MO2
Isoform0089897	-3.24234	-1.56513	1.67721	DTX33
Isoform0113127	-2.06659	-1.65535	-	--
Isoform0109922	-2.80997	-1.78274	1.02723	--
Isoform0071946	-3.90747	-2.23047	1.67699	PUB4
Isoform0052572	-2.21506	-1.30466	-	At5g58620
Isoform0021430	-1.95936	-1.57376	-	METK1
Isoform0089747	-3.01489	-1.45556	1.55933	--
Isoform0085429	-4.52709	-1.74906	2.77803	WRKY57
Isoform0014842	-1.72616	-4.28191	-2.55575	--
Isoform0106121	-4.59978	-2.38654	2.21324	AOX1A
Isoform0017515	-2.56219	-5.44754	-2.88536	MPT3
Isoform0105053	-3.77678	-2.15544	1.62133	At3g50280
Isoform0025378	-3.49852	-2.08066	1.41785	CAM-1
Isoform0068225	-2.37966	-4.51561	-2.13595	AAC3
Isoform0083933	-2.29624	-1.09121	1.20504	--
Isoform0104778	-2.83866	-3.2621	-	ERF5
Isoform0052569	-5.08656	-8.64115	-3.55459	CSLC12
Isoform0015185	-1.88716	-1.28347	-	METK1
Isoform0016153	-2.27039	-	1.7425	--
Isoform0064611	-3.49881	-5.56294	-2.06413	At3g28850
Isoform0008029	-5.22497	-3.65937	-	tmem53-a
Isoform0090494	-2.29325	-2.50632	-	GAI1
Isoform0098431	-2.62713	-5.67807	-3.05094	BZR1
Isoform0029332	-1.85917	-1.1245	-	PSI3
Isoform0070851	-3.38466	-1.58277	1.80189	METK1
Isoform0041745	-2.91805	-1.32346	1.59459	WAV3
Isoform0039414	-1.87777	-1.18109	-	SCR
Isoform0063426	2.93307	-	-3.18009	BAM9
Isoform0053040	-3.32784	-1.4651	1.86274	AMT1-1
Isoform0026370	2.58001	1.4235	-1.15651	ABI5
Isoform0097067	-3.58093	-1.67542	1.90551	DTX33
Isoform0113275	-4.12484	-6.44677	-2.32193	At4g33300
Isoform0039383	-4.69465	-4.60719	-	--
Isoform0095623	-2.93914	-2.41031	-	DDB_G0270580
Isoform0045970	-4.14066	-2.51008	1.63059	CPK10
Isoform0107842	-2.65741	-1.58578	1.07162	RHA2A
Isoform0042448	-2.64446	-1.9197	-	NAC074
Isoform0062808	-2.55901	-1.39628	1.16273	AAE3
Isoform0005865	-2.25313	-1.55369	-	At2g19130
Isoform0105696	-1.77625	-1.83844	-	PUMP4
Isoform0067611	-3.84909	-2.14316	1.70592	CPK19
Isoform0036847	-3.91126	-	3.23126	NPF6.3
Isoform0092275	-2.50034	-4.7967	-2.29636	--
Isoform0042425	-4.32942	-1.81635	2.51307	ADC2
Isoform0090214	-3.07756	-3.05852	-	MO2
Isoform0002240	-2.9352	-1.5008	1.4344	PLIP2
Isoform0079031	-2.60942	-1.17025	1.43916	PBL8
Isoform0027524	-4.85159	-3.88906	-	--
Isoform0064908	-2.90791	-2.30102	-	Os06g0717800
Isoform0099493	-2.39905	-	2.6426	--
Isoform0104293	-3.59607	-2.84726	-	SAMDC
Isoform0102820	-2.36058	-	1.68486	HERK1
Isoform0077827	-4.71934	-2.62945	2.08989	--
Isoform0049668	-2.20724	-1.29829	-	At5g58620
Isoform0056964	-2.22105	-1.37236	-	At5g58620
Isoform0081013	-3.07365	-	2.14189	PATL3
Isoform0052104	-3.23354	-2.27536	-	PUB17
Isoform0108218	-2.74489	-3.66869	-	MAPKKK18
Isoform0093012	-2.48297	-1.49488	-	CYCT1-1
Isoform0071816	-1.67153	-1.06273	-	NAC014
Isoform0106689	-2.52036	-1.60784	-	Os04g0584300
Isoform0014409	2.8388	1.60296	-1.23584	ABI5
Isoform0046417	-4.0163	-1.80588	2.21042	ADC2
Isoform0068733	-2.3306	-1.40155	-	At5g58620
Isoform0086201	-4.34604	-2.78835	1.55769	APF2
Isoform0031357	-2.99807	-1.96	1.03807	COBL7
Isoform0096913	-3.3898	-1.27285	2.11695	OFUT39
Isoform0062824	-1.98601	-	1.15333	CIPK2
Isoform0036080	-4.11061	-2.41573	1.69488	CBL1
Isoform0082719	-3.21107	-1.47151	1.73956	NPF6.3
Isoform0106136	-2.71067	-1.63218	1.07849	RHA2A
Isoform0041347	-2.09701	-1.18084	-	At5g58620
Isoform0027342	-3.90122	-2.25398	1.64725	At3g28850
Isoform0092016	-3.32417	-	2.86165	NPF6.3
Isoform0048556	-3.12128	-6.30639	-3.18511	PUB17
Isoform0081554	-4.09099	-2.75114	-	At3g28850
Isoform0080402	-2.34656	-1.42846	-	At5g58620
Isoform0050426	2.19477	2.63692	-	--
Isoform0036092	-2.48024	-	1.89173	PCK
Isoform0035213	-2.22719	-2.18165	-	--
Isoform0044291	2.11438	2.55031	-	EYA
Isoform0102038	-1.39256	-	-	UBI11
Isoform0111634	-3.75095	-2.56104	-	MO2
Isoform0096499	-3.05001	-1.70536	1.34465	PUB19
Isoform0063770	-3.65844	-2.35959	1.29884	MMK1
Isoform0094638	-3.06005	-	2.70856	TOL1
Isoform0034872	2.68782	-	-3.03184	CDF5
Isoform0099009	-2.93696	-3.70721	-	WRKY11
Isoform0062726	-4.26858	-3.14552	-	PUB17
Isoform0084565	-1.65626	-	1.03729	NAC014
Isoform0054955	-2.65411	-	1.97839	GAE6
Isoform0014555	-2.95061	-5.74416	-2.79355	PBL16
Isoform0019885	-3.08924	-1.31838	1.77087	PLIP2
Isoform0077162	2.66866	2.36502	-	AAE7
Isoform0092130	-4.46867	-3.34118	-	IQM3
Isoform0054971	-2.93331	-6.34359	-3.41028	At3g28850
Isoform0095125	-1.78139	-1.42082	-	rnf-5
Isoform0015633	-2.5347	-4.81801	-2.28331	MPT3
Isoform0037808	-3.4549	-1.81463	1.64027	DTX33
Isoform0111831	-2.70606	-4.90581	-2.19975	TET8
Isoform0094997	-2.36333	-1.61035	-	At5g58620
Isoform0105420	-1.53623	-1.02671	-	--
Isoform0058929	-2.44638	-1.36673	1.07964	At5g58620
Isoform0066536	-3.18358	-1.04923	2.13434	Os03g0698800
Isoform0081747	-2.93185	-2.95597	-	PFK3
Isoform0085774	-3.28451	-3.51489	-	--
Isoform0090608	-3.27851	-2.17216	1.10635	FLA18
Isoform0042943	-2.09456	-1.32285	-	At5g58620
Isoform0085460	-3.75783	-1.0118	2.74602	KCS1
Isoform0013915	-2.51696	-4.37283	-1.85588	MYOB3
Isoform0106211	-2.38759	-2.23366	-	Os03g0137200
Isoform0087190	-4.87673	-3.12738	1.74935	At3g28850
Isoform0099011	-2.98039	-5.37583	-2.39544	GATL9
Isoform0096759	-2.32232	-4.51468	-2.19237	ADT3
Isoform0011021	-2.49185	-1.45623	1.03562	SAG101
Isoform0099412	-2.29789	-1.93573	-	--
Isoform0041385	2.7488	3.30611	-	SBT1.4
Isoform0034192	-1.99358	-1.39851	-	METK1
Isoform0064799	-3.12669	-2.4573	-	PUB12
Isoform0060019	-3.91366	-2.31183	1.60184	At3g28850
Isoform0112765	-2.89298	-3.02711	-	--
Isoform0112004	-2.3414	-1.31455	1.02685	Os05g0128200
Isoform0071758	-4.49343	-2.73068	1.76275	MMK1
Isoform0102175	-3.31661	-3.08414	-	--
Isoform0032032	-2.9589	-3.90281	-	RBOHC
Isoform0098914	-2.60358	-2.06507	-	Os06g0717800
Isoform0106443	-1.40459	-	-	UBI11
Isoform0004340	-2.49634	-5.56538	-3.06904	ROH1
Isoform0099442	-4.35866	-6.28466	-	PICBP
Isoform0037994	-5.19936	-3.41209	-	ERF061
Isoform0050950	-2.56104	-1.97607	-	NAC074
Isoform0097209	-3.09694	-4.72287	-1.62593	ADT6
Isoform0000685	-2.70747	-	2.19515	ABCG42
Isoform0004810	-1.69692	-1.26075	-	UBI11
Isoform0112222	2.47123	-	-3.42918	fabG
Isoform0091283	-5.51741	-3.20808	2.30933	JGB
Isoform0080522	-3.58597	-	2.97872	ME6
Isoform0080512	-4.43131	-1.61551	2.8158	PHT1-3
Isoform0057047	-5.70229	-3.93675	-	B3GALT7
Isoform0083663	3.0072	3.64403	-	SBT1.4
Isoform0097356	-2.41026	-1.33311	1.07716	Os03g0698800
Isoform0016403	-3.64775	-2.43935	1.2084	--
Isoform0077559	-3.43526	-2.12362	1.31164	Os06g0717800
Isoform0023441	-2.61391	-1.10569	1.50822	SMAX1
Isoform0012916	-3.04471	-4.25676	-1.21205	GAD1
Isoform0020895	-2.98266	-2.05889	-	RHM1
Isoform0067848	-5.44976	-3.44976	2	OFUT20
Isoform0108434	-3.50553	-2.20436	1.30117	MO2
Isoform0049093	-3.9581	-	3.52691	Os12g0623900
Isoform0084026	3.21634	3.39108	-	GOLS1
Isoform0004120	-2.18181	-1.18701	-	At5g25400
Isoform0020189	-2.40057	-	2.07514	FTIP3
Isoform0047590	-4.80829	-3.69483	-	CPK17
Isoform0007751	-6.62297	-2.34684	4.27612	At1g31850
Isoform0036882	-1.97085	-1.21982	-	CAF1-9
Isoform0067851	-3.11571	-	3.09554	CPK4
Isoform0066344	-2.75637	-5.19377	-2.43741	UPTG1
Isoform0110353	-1.84813	-1.50564	-	MYB44
Isoform0034552	-4.96274	-4.10215	-	--
Isoform0006374	-4.0321	-2.78114	-	WRKY11
Isoform0074549	-2.82495	-1.86334	-	PP2C27
Isoform0014828	-3.53166	-2.92982	-	At5g54830
Isoform0097169	-3.42961	-3.99178	-	Rca
Isoform0087987	-1.88259	-1.37002	-	METK1
Isoform0009452	-1.71084	-1.12505	-	UBI11
Isoform0072000	-2.08731	-	1.13545	NAC014
Isoform0024010	-3.05147	-1.24133	1.81014	PLIP2
Isoform0081333	-3.40855	-1.79205	1.6165	DTX33
Isoform0017182	-2.58175	-1.10321	1.47854	PUB8
Isoform0063299	-2.0932	-1.81031	-	EDS1
Isoform0101910	-2.32704	-4.43531	-2.10828	ADT3
Isoform0083486	-3.26728	-1.63525	1.63202	AMT1-1
Isoform0112028	-3.19017	-4.64752	-1.45735	At3g10130
Isoform0063710	2.57382	2.9348	-	--
Isoform0052385	-1.87935	-1.63603	-	PUMP4
Isoform0088019	-2.21097	-1.61643	-	At5g58620
Isoform0101849	-1.74329	-1.38489	-	At1g03900
Isoform0112357	2.74831	2.4874	-	ATHB-7
Isoform0111951	-2.12187	-4.66602	-2.54414	CAF1-7
Isoform0016654	-4.56478	-2.43354	2.13124	--
Isoform0106437	-3.9444	-3.44504	-	CRK10
Isoform0073217	-3.87799	-1.46593	2.41205	--
Isoform0050873	-3.69596	-2.68437	-	CPK10
Isoform0051798	-3.98868	-2.65478	1.3339	CPK10
Isoform0021509	3.15716	3.65018	-	MAX2A
Isoform0013125	-2.61023	-4.5138	-1.90357	MYOB2
Isoform0101443	-5.18143	-2.84975	2.33168	AOX1A
Isoform0088428	-4.25791	-3.26585	-	At3g28850
Isoform0109227	-4.62984	-3.1264	-	--
Isoform0077235	-4.46236	-1.57135	2.89101	PHT1-3
Isoform0062213	-3.98765	-1.6269	2.36075	CPK19
Isoform0085999	-2.42338	-1.27622	1.14716	Os03g0698800
Isoform0015883	-4.42253	-3.89202	-	--
Isoform0067871	-3.77597	-4.20339	-	CRK10
Isoform0077449	-4.03067	-2.18518	1.84549	WRKY57
Isoform0093472	-2.35173	-1.37029	-	At5g58620
Isoform0094848	-2.28543	-2.27181	-	MPT3
Isoform0033146	-3.19027	-1.86617	1.3241	Os04g0584300
Isoform0074690	-2.57959	-1.46752	1.11207	AAE3
Isoform0076301	-2.14818	-1.29294	-	rnf-5
Isoform0068478	-3.80973	-2.86056	-	--
Isoform0050038	-4.61225	-1.46251	3.14975	PHT1-3
Isoform0108125	-3.49348	-1.94215	1.55133	WRKY11
Isoform0099409	-3.10343	-	2.76309	GAD1
Isoform0011609	-2.02427	-1.20238	-	At1g11280
Isoform0092245	-3.03118	-1.51148	1.5197	--
Isoform0015046	3.11396	3.36348	-	RVE1
Isoform0087237	-2.2187	-4.56033	-2.34163	METK1
Isoform0111230	-4.59486	-2.53948	2.05538	UGT88F2
Isoform0019406	-3.59246	-3.50499	-	--
Isoform0081445	-2.33427	-1.54311	-	At5g58620
Isoform0111335	-1.42043	-	-	UBQ3
Isoform0090052	1.97119	-	-2.45356	GOLS1
Isoform0067186	-1.31265	-4.17966	-2.86701	At4g33300
Isoform0095648	-2.72051	-1.27247	1.44803	AAE3
Isoform0024695	-4.40475	-3.5974	-	--
Isoform0062363	-1.79276	-1.89528	-	RAP2-4
Isoform0071610	2.47304	2.54246	-	--
Isoform0098374	-2.1839	-3.84168	-1.65778	METK1
Isoform0022216	2.2995	2.25116	-	FTIP7
Isoform0107745	-4.13738	-1.48307	2.65431	WRKY57
Isoform0070325	-4.20555	-3.00392	-	LRK10L-1.2
Isoform0093862	-2.3144	-3.14005	-	MKK5
Isoform0001453	-2.65298	-	2.01485	ABCG42
Isoform0108874	-2.31143	-2.72918	-	At1g08940
Isoform0012410	3.16344	3.27503	-	--
Isoform0076451	-4.67211	-2.52886	2.14326	RBL1
Isoform0099165	-2.22871	-4.36203	-2.13332	METK1
Isoform0057313	-2.15464	-1.4805	-	EDS1
Isoform0060874	-2.73473	-1.59114	1.14359	At2g42690
Isoform0046596	-2.64386	-1.95269	-	NAC074
Isoform0108896	-3.41522	-1.95319	1.46202	MO2
Isoform0079535	-1.36901	-	-	UBI11
Isoform0049084	-2.922	-4.93726	-2.01527	NAC045
Isoform0099831	-1.37966	-	-	UBI11
Isoform0046732	-1.93368	-1.68388	-	PUMP4
Isoform0012066	-3.32312	-2.57665	-	CBP
Isoform0103605	-2.20941	-4.47276	-2.26335	METK1
Isoform0101991	-3.4225	-1.41548	2.00702	Os03g0137200
Isoform0032262	-1.85955	-1.3578	-	METK1
Isoform0077581	-3.08259	-	2.10733	ROH1
Isoform0010154	2.01075	2.14656	-	BAM9
Isoform0106854	-4.21668	-5.20397	-	WRKY11
Isoform0059126	-2.60523	-2.11076	-	NAC074
Isoform0048122	-1.9376	-1.4016	-	METK1
Isoform0011314	-2.65513	-5.07963	-2.4245	PBL16
Isoform0018328	-1.99124	-1.5205	-	DNMT2
Isoform0098574	-2.48223	-2.05378	-	Os04g0584300
Isoform0068003	3.34676	2.6933	-	--
Isoform0102326	-2.30353	-1.00915	1.29438	HERK1
Isoform0081292	-2.23816	-	1.68918	PAP29
Isoform0111975	-2.55463	-4.5771	-2.02248	--
Isoform0002002	-4.92643	-3.8009	-	--
Isoform0045736	-3.73773	-3.37346	-	PUB17
Isoform0070920	-2.28097	-2.17135	-	Os03g0137200
Isoform0069934	-3.37288	-3.42081	-	At1g31850
Isoform0092122	-2.11012	-	1.17041	CER3
Isoform0046858	-2.28654	-4.09273	-1.80619	METK1
Isoform0001473	-1.36559	-	1.17293	SPL15
Isoform0077199	3.06427	-	-3.09561	BAM9
Isoform0066743	-4.05311	-2.97911	-	PUB17
Isoform0057892	-2.57575	-4.91278	-2.33703	NAC074
Isoform0101403	-1.87558	-1.62387	-	PUMP4
Isoform0012743	-2.30049	-1.76743	-	Os03g0137200
Isoform0019862	-2.99048	-	2.13947	SAG101
Isoform0108517	-4.946	-6.76313	-	WRKY11
Isoform0109765	-4.69153	-3.21645	-	PGSIP8
Isoform0066513	-5.36116	-7.0616	-	CSLC12
Isoform0087703	-1.51736	-1.18922	-	METK1
Isoform0110272	-2.77818	-1.60928	1.1689	ADT6
Isoform0097657	-1.89504	-	1.12879	FBX6
Isoform0058148	-4.99286	-4.55897	-	PLD1
Isoform0014988	3.02139	3.18615	-	RVE1
Isoform0074919	-5.50125	-1.56912	3.93213	OFUT20
Isoform0014498	2.89856	3.21757	-	RVE1
Isoform0023827	-2.10709	-2.17588	-	At2g29380
Isoform0014570	-2.81139	-2.255	-	RHM1
Isoform0084521	-3.63192	-1.80911	1.82281	CPK19
Isoform0106608	-2.26209	-4.43788	-2.1758	AAC3
Isoform0057576	-3.84665	-3.11211	-	CRK10
Isoform0080887	-5.40317	-6.43879	-	CSLC1
Isoform0000868	-2.23879	-2.68386	-	ABCG42
Isoform0100163	-1.58164	-1.075	-	PBL3
Isoform0047228	-3.81831	-3.04712	-	FAD7
Isoform0089637	-3.4542	-3.23098	-	EXO70H1
Isoform0084379	-3.31417	-1.84899	1.46518	HST
Isoform0061847	-3.66795	-2.97728	-	CPK10
Isoform0008207	-4.75489	-2.31879	2.4361	B3GALT7
Isoform0035254	-2.1104	-2.41826	-	WAKL14
Isoform0036434	-4.45229	-3.69045	-	--
Isoform0085996	-2.93083	-1.55481	1.37602	AAC3
Isoform0021768	-1.88761	-1.20992	-	CAF1-9
Isoform0111293	2.47668	1.99929	-	LBD41
Isoform0103011	-2.13418	-4.34178	-2.2076	METK1
Isoform0100232	-2.2576	-	2.35941	--
Isoform0002072	-3.27548	-2.37145	-	PP2C27
Isoform0064744	-3.60056	-	2.90868	NPF6.3
Isoform0085241	-4.10852	-8.24603	-4.1375	--
Isoform0065031	-1.92054	-3.47117	-1.55064	At4g33300
Isoform0075005	3.08733	3.0545	-	GOLS1
Isoform0054377	-4.25197	-2.48644	1.76553	SULTR3;1
Isoform0100658	-1.7658	-1.44163	-	METK1
Isoform0098233	-2.23317	-1.38994	-	At5g58620
Isoform0046527	-2.8297	-2.77919	-	--
Isoform0023602	-2.81558	-3.75899	-	RBOHC
Isoform0105051	-4.23808	-	4.73261	PCS1
Isoform0020856	-2.69464	-4.51776	-1.82312	MPT3
Isoform0042912	-2.15294	-1.33012	-	MUR3
Isoform0004171	-2.37477	-1.03797	1.3368	ROH1
Isoform0100670	-3.44685	-1.05222	2.39463	BAT1
Isoform0083702	-4.50154	-3.28854	-	MMK1
Isoform0095590	-1.35837	-2.93918	-1.58081	--
Isoform0093936	-4.25992	-1.49076	2.76915	PHT1-3
Isoform0112139	-2.6834	-1.72196	-	RHA2A
Isoform0103133	-2.73505	-1.51167	1.22339	--
Isoform0017384	2.50597	3.5542	1.04823	--
Isoform0005554	-2.54795	-1.24596	1.30199	ALA1
Isoform0013301	-2.21036	-4.78418	-2.57382	ADT3
Isoform0077188	-3.38288	-2.65981	-	CYCT1-1
Isoform0019675	-1.60071	-1.08444	-	FH5
Isoform0075468	-4.76377	-1.33378	3.42999	PHT1-3
Isoform0025129	-1.25045	-3.96632	-2.71587	At4g33300
Isoform0004668	-2.5695	-2.35914	-	RHM1
Isoform0011587	-4.16849	-7.65392	-3.48543	UBC11
Isoform0075578	-2.96568	-1.47647	1.4892	DTX33
Isoform0014900	-1.83431	-1.54517	-	XLG1
Isoform0102922	-2.42811	-	2.54251	LYK5
Isoform0036851	1.89618	-	-2.80257	PGDH1
Isoform0097151	-2.76848	-1.57293	1.19555	At2g42690
Isoform0104087	-2.30725	-1.97427	-	DDB_G0289029
Isoform0060439	-2.40575	-1.36727	1.03847	ROH1
Isoform0041953	-3.16688	-1.64958	1.51731	CAM-1
Isoform0111801	-2.28484	-	1.63957	CAF1-7
Isoform0033661	-2.9976	-4.514	-1.5164	RBOHC
Isoform0082433	-3.52645	-3.60445	-	Rca
Isoform0082734	-4.42862	-1.53359	2.89503	ASR1
Isoform0104891	-4.04803	-	3.05166	MMK1
Isoform0052777	-3.34711	-	3.83752	HAK5
Isoform0095437	-6.30252	-3.34032	2.9622	JGB
Isoform0083886	-2.93281	-5.09328	-2.16046	--
Isoform0065178	-2.91625	-2.37568	-	PUB17
Isoform0079386	-2.85988	-2.76402	-	--
Isoform0088156	-2.20625	-1.30335	-	At5g58620
Isoform0061298	2.56817	2.58287	-	--
Isoform0094316	-2.36923	-2.25749	-	Os03g0137200
Isoform0111353	-1.32593	-1.66501	-	--
Isoform0033705	-2.52075	-3.04423	-	PAT19
Isoform0039460	-2.19256	-4.27171	-2.07914	METK1
Isoform0081379	-2.58113	-	2.25905	PHT1-3
Isoform0083334	-2.43955	-3.30611	-	Os04g0609600
Isoform0036741	1.87297	-1.21773	-3.09071	PGDH1
Isoform0015567	-1.79897	-1.19119	-	PSI3
Isoform0099460	-2.2417	-1.48696	-	IRX10L
Isoform0042276	-2.38182	-1.3047	1.07712	--
Isoform0033215	-2.22794	-5.6814	-3.45346	TET8
Isoform0111362	-3.7829	-3.04836	-	--
Isoform0101260	2.49137	-	-2.75726	TLP1
Isoform0001308	-2.47697	-	1.95501	ABCG42
Isoform0028929	-3.17228	-1.81266	1.35962	DTX33
Isoform0110529	-2.50806	-1.68335	-	--
Isoform0041435	-4.40088	-2.60832	1.79256	LRX3
Isoform0058974	-1.73583	-1.48863	-	METK1
Isoform0014630	-2.8637	-	1.92713	ROQ1
Isoform0046841	-1.85645	-1.22426	-	PSI3
Isoform0060475	-2.35137	-	1.82264	GAE6
Isoform0069324	-2.87074	-2.33651	-	Os06g0717800
Isoform0096141	-2.90892	-1.32833	1.5806	AAE3
Isoform0072347	-1.30503	-	-	UBI11
Isoform0109030	-4.33468	-2.83774	-	WRKY11
Isoform0033612	-2.48283	-2.20089	-	AIP1
Isoform0102664	-2.51339	-4.78887	-2.27548	RAP2-4
Isoform0088069	-3.50348	-1.77069	1.73279	--
Isoform0021184	-2.54261	-2.41255	-	AIP1
Isoform0071255	-4.50067	-1.52576	2.97491	WRKY24
Isoform0017783	-3.01085	-4.42267	-1.41181	GAD1
Isoform0090154	-2.58017	-2.31133	-	GNT2
Isoform0007142	-3.1635	-4.38109	-1.21759	SRC2
Isoform0005137	-3.09552	-1.7874	1.30812	PLIP2
Isoform0112034	3.23929	4.36486	1.12557	EREBP1
Isoform0020693	-2.81476	-2.04583	-	GALS3
Isoform0085664	-3.46127	-3.10998	-	KCS1
Isoform0049098	-3.7999	-3.02477	-	CPK10
Isoform0101888	-2.41684	-1.57958	-	At3g17090
Isoform0061506	-3.20859	-2.62362	-	At1g31850
Isoform0076251	-3.93305	-1.61113	2.32193	CPK19
Isoform0032137	-2.05917	-1.26884	-	EDS1
Isoform0108259	2.71003	3.269	-	BBD2
Isoform0070564	-4.80287	-4.0785	-	--
Isoform0091458	-5.24101	-3.43365	-	ERF061
Isoform0079355	-2.2283	-	2.09079	CER3
Isoform0106600	-2.09467	1.07065	3.16533	PHI-1
Isoform0055235	-2.66039	-5.28	-2.61961	NAC074
Isoform0038071	-2.3241	-1.64784	-	GT-2
[truncated: 56,073 more rows]
