# Supplementary material for: Multi-omic dissection of the cold resistance traits of white water lily
Source: Hortic Res. 2024 Feb 17;11(6):uhae093. doi: 10.1093/hr/uhae093 (PMC11151331; doi:10.1093/hr/uhae093)
Supplement: Web_Material_uhae093 [file web_material_uhae093.zip › Table S4 GO enrichment analysis of differentially expressed genes.xlsx]

## Sheet: Sheet1
GO ID (level1)	GO Term (level1)	GO ID (level2)	GO Term (level2)	number_of_CK-vs-T1 (up)	number_of_CK-vs-T1 (down)	Genes_of_CK-vs-T1_up	Genes_of_T0-vs-T1_down			GO ID (level1)	GO Term (level1)	GO ID (level2)	GO Term (level2)	number_of_CK-vs-T2 (up)	number_of_CK-vs-T2 (down)	Genes_of_CK-vs-T2_up	Genes_of_T0-vs-T2_down				GO ID (level1)	GO Term (level1)	GO ID (level2)	GO Term (level2)	number_of_T1-vs-T2 (up)	number_of_T1-vs-T2 (down)	Genes_of_T1-vs-T2_up	Genes_of_T1-vs-T2_down
GO:0008150	Biological Process	GO:0098754	detoxification	27	261	Isoform0008307(OsI_09857),Isoform0017259(OsI_09857),Isoform0017548(HMA5),Isoform0018353(CAT1),Isoform0018879(CAT1),Isoform0026352(OsI_09857),Isoform0030444(SDH),Isoform0033275(OsI_09857),Isoform0033867(HMA5),Isoform0048970(cdc123),Isoform0054692(GPXMC1),Isoform0060716(ADHIII),Isoform0065412(PNC1),Isoform0066589(rtn4ip1),Isoform0070472(ADH1),Isoform0073664(GPXMC1),Isoform0074421(GPXMC1),Isoform008…	Isoform0001181(RBOHC),Isoform0001192(RBOHC),Isoform0001424(RBOHC),Isoform0001637(RBOHC),Isoform0001639(RBOHC),Isoform0001665(RBOHC),Isoform0001765(RBOHC),Isoform0001926(RBOHC),Isoform0001990(RBOHC),Isoform0004264(RBOHC),Isoform0012293(RAN1),Isoform0014310(RAN1),Isoform0014357(HMA9),Isoform0014786(RBOHC),Isoform0014863(RBOHC),Isoform0015095(RBOHC),Isoform0015162(RBOHC),Isoform0015315(RBOHC),Isofor…			GO:0008150	Biological Process	GO:0023052	signaling	1726	1780	Isoform0000090(CSI1),Isoform0000191(PI4KA1),Isoform0000290(SPK1),Isoform0000494(Os06g0694000),Isoform0000527(BIG1),Isoform0000584(BIG1),Isoform0000748(SIS8),Isoform0000839(PRT6),Isoform0000875(--),Isoform0001083(SPA1),Isoform0001116(ABCB11),Isoform0001157(EIN2),Isoform0001238(SPA2),Isoform0001259(BIG1),Isoform0001311(EIN2),Isoform0001444(SIS8),Isoform0001476(SIS8),Isoform0001507(GPA2),Isoform0001…					GO:0008150	Biological Process	GO:0023052	signaling	1190	1478	Isoform0000090(CSI1),Isoform0000191(PI4KA1),Isoform0000290(SPK1),Isoform0000710(GN),Isoform0000717(ROQ1),Isoform0000785(GN),Isoform0000816(B'GAMMA),Isoform0001116(ABCB11),Isoform0001126(GN),Isoform0001157(EIN2),Isoform0001214(B'GAMMA),Isoform0001311(EIN2),Isoform0001312(ABCB11),Isoform0001424(RBOHC),Isoform0001545(B'GAMMA),Isoform0001606(Os12g0104800),Isoform0001792(ROQ1),Isoform0002370(B'GAMMA),…	Isoform0000101(CSI1),Isoform0000120(MKP1),Isoform0000174(MKP1),Isoform0000182(ROQ1),Isoform0000186(L6),Isoform0000189(ROQ1),Isoform0000205(ROQ1),Isoform0000209(ROQ1),Isoform0000218(ROQ1),Isoform0000234(ROQ1),Isoform0000236(ROQ1),Isoform0000244(MKP1),Isoform0000266(ROQ1),Isoform0000334(ROQ1),Isoform0000354(LRK10L-1.2),Isoform0000383(FBX6),Isoform0000456(ROQ1),Isoform0000526(BIG2),Isoform0000743(SP…
GO:0008150	Biological Process	GO:0048511	rhythmic process	153	52	Isoform0000473(Syncrip),Isoform0000494(Os06g0694000),Isoform0000580(Syncrip),Isoform0000638(Syncrip),Isoform0000809(Os11g0547000),Isoform0001582(Syncrip),Isoform0004109(APRR5),Isoform0013957(CRY2),Isoform0016713(CRY2),Isoform0018215(CRY1),Isoform0018821(PRR95),Isoform0019543(CRY2),Isoform0019995(CRY2),Isoform0020082(PRR95),Isoform0020940(CRY2),Isoform0022469(CRY2),Isoform0022486(APRR5),Isoform002…	Isoform0009025(NTMC2T6.1),Isoform0015093(SRF8),Isoform0025154(SRF1),Isoform0028973(PHOT1),Isoform0029755(NTMC2T6.1),Isoform0030412(NTMC2T6.1),Isoform0032488(NTMC2T6.1),Isoform0034213(NTMC2T6.1),Isoform0034362(PHOT1),Isoform0034736(NTMC2T6.1),Isoform0035523(NTMC2T6.1),Isoform0036050(NTMC2T6.1),Isoform0037700(PHOT1),Isoform0037888(NTMC2T6.1),Isoform0038493(NTMC2T6.1),Isoform0039925(NTMC2T6.1),Isofo…			B2A),Isoform0092168(PLC4),Isoform0092264(STY13),Isoform0092292(PIRL1),Isoform0092388(MC410),Isoform0092499(TIFY10A),Isoform0092505(Os06g0694000),Isoform0092564(DGAT1),Isoform0092680(CIPK9),Isoform0092908(DGK5),Isoform0092967(DGAT1),Isoform0093129(PRR95),Isoform0093197(GGB),Isoform0093239(CSN3),Isoform0093268(--),Isoform0093299(--),Isoform0093610(STY46),Isoform0093763(ATPK2),Isoform0093902(EBF2),I…	Isoform0000101(CSI1),Isoform0000120(MKP1),Isoform0000174(MKP1),Isoform0000182(ROQ1),Isoform0000186(L6),Isoform0000189(ROQ1),Isoform0000205(ROQ1),Isoform0000209(ROQ1),Isoform0000218(ROQ1),Isoform0000234(ROQ1),Isoform0000236(ROQ1),Isoform0000244(MKP1),Isoform0000266(ROQ1),Isoform0000334(ROQ1),Isoform0000354(LRK10L-1.2),Isoform0000359(BIG3),Isoform0000383(FBX6),Isoform0000452(BIG2),Isoform0000456(RO…										GO:0008150	Biological Process	GO:0098754	detoxification	142	81	Isoform0001424(RBOHC),Isoform0004264(RBOHC),Isoform0014357(HMA9),Isoform0014863(RBOHC),Isoform0015162(RBOHC),Isoform0015315(RBOHC),Isoform0015901(PCMP-E85),Isoform0016165(RBOHB),Isoform0016765(RBOHC),Isoform0016962(RBOHB),Isoform0017393(RBOHB),Isoform0017446(RBOHC),Isoform0017548(HMA5),Isoform0018024(At5g24760),Isoform0018285(RBOHC),Isoform0018540(RBOHC),Isoform0018855(RBOHC),Isoform0019092(RAN1)…	Isoform0012736(HMA9),Isoform0015095(RBOHC),Isoform0015283(APXS),Isoform0015581(AHL5),Isoform0016185(RBOHC),Isoform0016505(RBOHB),Isoform0018879(CAT1),Isoform0020090(CEQORH),Isoform0020565(RBOHC),Isoform0021200(RBOHC),Isoform0021280(RBOHB),Isoform0022056(RBOHC),Isoform0022296(RBOHB),Isoform0022324(RBOHB),Isoform0022745(RBOHC),Isoform0022767(RBOHB),Isoform0022809(RBOHC),Isoform0023481(RBOHC),Isofor…
GO:0008150	Biological Process	GO:0008152	metabolic process	4568	8674	Isoform0000013(RE1),Isoform0000033(GLT1),Isoform0000036(GLT1),Isoform0000042(GLT1),Isoform0000044(PRP8A),Isoform0000056(GLT1),Isoform0000058(GLT1),Isoform0000064(GLT1),Isoform0000066(GLT1),Isoform0000070(GLT1),Isoform0000075(GLT1),Isoform0000095(RE1),Isoform0000138(SEN1),Isoform0000153(SEN1),Isoform0000159(GLT1),Isoform0000170(EXA1),Isoform0000185(At4g26390),Isoform0000247(At4g26390),Isoform00002…				19),Isoform0088664(NANA),Isoform0088690(--),Isoform0088870(At5g06830),Isoform0089085(ADO3),Isoform0089118(LSG1-2),Isoform0089206(XI-K),Isoform0089279(PRT6),Isoform0089301(CIPK2),Isoform0089302(CAP1),Isoform0089305(CDS1),Isoform0089321(TAF12B),Isoform0089375(IP5P2),Isoform0089376(L6),Isoform0089438(CIPK23),Isoform0089503(PRP19),Isoform0089547(PLC2),Isoform0089552(--),Isoform0089574(CIPK6),Isoform0…											GO:0008150	Biological Process	GO:0050789	regulation of biological process	2923	4240	Isoform0000002(GRV2),Isoform0000090(CSI1),Isoform0000146(PI4KG3),Isoform0000176(CALS12),Isoform0000191(PI4KA1),Isoform0000227(BRM),Isoform0000290(SPK1),Isoform0000298(MED14),Isoform0000369(MED14),Isoform0000374(RDR6),Isoform0000413(CALS12),Isoform0000486(CALS12),Isoform0000710(GN),Isoform0000717(ROQ1),Isoform0000767(GLT1),Isoform0000785(GN),Isoform0000816(B'GAMMA),Isoform0000918(SAC9),Isoform0001…
orm0033873(PLC4),Isoform0033904(CKL3),Isoform0033907(ERF110),Isoform0033949(At3g19950),Isoform0033991(PIAL2),Isoform0034002(CRLK1),Isoform0034033(GDH2),Isoform0034037(ISS1),Isoform0034040(MBR2),Isoform0034050(PERK8),Isoform0034148(LHY),Isoform0034167(TAF4B),Isoform0034177(CD4B),Isoform0034185(--),Isoform0034201(STA1),Isoform0034233(WNK6),Isoform0034245(PERK8),Isoform0034263(HI_1400),Isoform003426…										GO:0008150	Biological Process	GO:0050789	regulation of biological process	4549	4692	Isoform0000001(GRV2),Isoform0000002(GRV2),Isoform0000030(BRM),Isoform0000036(GLT1),Isoform0000038(BRM),Isoform0000045(BRM),Isoform0000058(GLT1),Isoform0000070(GLT1),Isoform0000075(GLT1),Isoform0000084(GLT1),Isoform0000090(CSI1),Isoform0000164(NERD),Isoform0000169(NERD),Isoform0000173(NERD),Isoform0000176(CALS12),Isoform0000191(PI4KA1),Isoform0000199(GLT1),Isoform0000224(HAC1),Isoform0000227(BRM),…					(CPK4),Isoform0057146(SPL11),Isoform0057162(RDM16),Isoform0057165(BLH1),2),Isoform0057198(BT1),Isoform0057226(BPM3),Isoform0057243(SPL11),Isoform0057266(NTMC2T6.1),Isoform0057287(NPR1),Isoform0057309(SCL6),Isoform0057318(NAC017),Isoform0057333(dph6),Isoform0057343(WRKY41),Isoform0057389(B'GAMMA),Isoform0057398(AP2),Isoform0057443(AAE3),Isoform0057522(CDKF-3),Isoform0057589(--),Isoform0057599(GTE4…	Isoform0000005(HIR1),Isoform0000033(GLT1),Isoform0000037(BRM),Isoform0000052(BRM),Isoform0000064(GLT1),Isoform0000066(GLT1),Isoform0000069(BRM),Isoform0000080(NERD),Isoform0000085(BRM),Isoform0000091(BRM),Isoform0000101(CSI1),Isoform0000120(MKP1),Isoform0000159(GLT1),Isoform0000174(MKP1),Isoform0000175(HAC12),Isoform0000182(ROQ1),Isoform0000186(L6),Isoform0000189(ROQ1),Isoform0000200(PTM),Isoform…
0068155(Os01g0911100),Isoform0068173(RVE1),Isoform0068186(Os04g0533000),Isoform0068213(--),Isoform0068278(SPDSYN1),Isoform0068282(At4g06598),Isoform0068387(At3g05170),Isoform0068388(EGY1),Isoform0068393(ABC1K7),Isoform0068413(UBP23),Isoform0068437(ISPH),Isoform0068461(At4g11680),Isoform0068493(SPL11),Isoform0068538(At4g11680),Isoform0068598(CPSF73-II),Isoform0068604(MDAR4),Isoform0068636(BAM9),Is…										1986(ISS1),Isoform0031989(EIF5A3),Isoform0032084(EBF2),Isoform0032114(XRN4),Isoform0032128(BLH1),Isoform0032143(XRN3),Isoform0032148(ADO3),Isoform0032185(HIR1),Isoform0032187(--),Isoform0032192(atad1a),Isoform0032194(WAKL14),Isoform0032237(WAKL14),Isoform0032267(EIL3),Isoform0032294(GC6),Isoform0032296(BLH1),Isoform0032297(HSFA1),Isoform0032326(PPP4R3A),Isoform0032338(PI4KG4),Isoform0032344(JMJ16…											rm0033928(RBOHC),Isoform0033978(--),Isoform0033988(sec61a),Isoform0034055(LHY),Isoform0034075(MTP8),Isoform0034111(ABC1K7),Isoform0034114(BSL1),Isoform0034283(MRS2-1),Isoform0034291(OVA6),Isoform0034352(HSP70),Isoform0034366(At5g63710),Isoform0034380(At1g05910),Isoform0034401(PHYA1),Isoform0034419(ARF2A),Isoform0034438(SPAC16C9.04c),Isoform0034479(MKP1),Isoform0034526(PLDDELTA),Isoform0034530(CDK…
form0111378(--),Isoform0111383(SAT1),Isoform0111409(TSJT1),Isoform0111410(EREBP1),Isoform0111436(v1g171563),Isoform0111484(BANGLUC),Isoform0111505(MAF1),Isoform0111510(URIII),Isoform0111528(NAC021),Isoform0111556(MK0970),Isoform0111576(CHLM),Isoform0111603(--),Isoform0111627(HSP26-A),Isoform0111661(COR28),Isoform0111666(NAC029),Isoform0111684(bkr2),Isoform0111746(NAC021),Isoform0111750(GOLS1),Iso…	Isoform0000028(CIPK6),Isoform0000094(PAL),Isoform0000310(FAB1A),Isoform0000354(LRK10L-1.2),Isoform0000356(ALA4),Isoform0000425(ALA4),Isoform0000435(ABCG42),Isoform0000544(ALA4),Isoform0000548(VPS28-2),Isoform0000560(ABCG42),Isoform0000563(ALA4),Isoform0000581(ABCG42),Isoform0000591(ATRX),Isoform0000609(FAD2-2),Isoform0000617(ALA4),Isoform0000633(G6PDH),Isoform0000635(RE1),Isoform0000685(ABCG42),I…									oform0064796(RNGTT),Isoform0064854(At1g26930),Isoform0064947(ABF2),Isoform0064993(RGTA1),Isoform0065007(CLPX3),Isoform0065039(PTI13),Isoform0065041(At5g23430),Isoform0065076(ARI8),Isoform0065088(ABF2),Isoform0065108(STY13),Isoform0065118(NPK1),Isoform0065121(--),Isoform0065147(PI4KG4),Isoform0065155(CDKG-2),Isoform0065158(AP2),Isoform0065172(SPL11),Isoform0065242(ADO1),Isoform0065310(ATHB-6),Isof…											orm0070552(ROQ1),Isoform0070619(HSP1),Isoform0070627(APUM24),Isoform0070686(RBM39),Isoform0070856(ERF053),Isoform0070861(At3g52640/At3g52650),Isoform0070880(XLG3),Isoform0070885(HIP1),Isoform0070889(SIS8),Isoform0070893(SMG7),Isoform0070901(--),Isoform0071148(wdr48),Isoform0071150(CCT2),Isoform0071185(LIF2),Isoform0071202(CIPK2),Isoform0071213(Gspt1),Isoform0071241(SWI3B),Isoform0071251(MEKK1),Is…
0022815(WAKL14),Isoform0022859(SPMS),Isoform0022862(CLPD),Isoform0022874(TMK4),Isoform0022889(PP2C27),Isoform0022903(At2g29380),Isoform0022914(ATL60),Isoform0022921(RPK2),Isoform0022924(RBOHC),Isoform0022934(RBOHC),Isoform0022948(--),Isoform0022973(PMEU1),Isoform0022978(RBOHC),Isoform0022981(HAR1),Isoform0022998(LOX1.5),Isoform0023005(RBOHB),Isoform0023042(RBOHB),Isoform0023054(XTH30),Isoform0023…										Isoform0112180(BI1),Isoform0112227(NAP1),Isoform0112229(HOX22),Isoform0112265(RAP2-3),Isoform0112270(VPS20.1),Isoform0112277(MAF1),Isoform0112278(RCE1),Isoform0112291(PCAP1),Isoform0112331(TIL),Isoform0112357(ATHB-7),Isoform0112433(CAM-1),Isoform0112472(GOS11),Isoform0112516(ATHB-7),Isoform0112582(MYB1),Isoform0112603(NRPB6A),Isoform0112646(ATHB-7),Isoform0112650(OsI_07012),Isoform0112671(ATJ20),…	Isoform0000005(HIR1),Isoform0000080(NERD),Isoform0000101(CSI1),Isoform0000120(MKP1),Isoform0000174(MKP1),Isoform0000182(ROQ1),Isoform0000186(L6),Isoform0000189(ROQ1),Isoform0000200(PTM),Isoform0000205(ROQ1),Isoform0000209(ROQ1),Isoform0000218(ROQ1),Isoform0000234(ROQ1),Isoform0000236(ROQ1),Isoform0000242(HAC1),Isoform0000244(MKP1),Isoform0000251(HAC1),Isoform0000255(CALS9),Isoform0000260(HAC1),Is…										GO:0008150	Biological Process	GO:0065007	biological regulation	3193	4522	Isoform0000002(GRV2),Isoform0000090(CSI1),Isoform0000146(PI4KG3),Isoform0000176(CALS12),Isoform0000191(PI4KA1),Isoform0000227(BRM),Isoform0000290(SPK1),Isoform0000298(MED14),Isoform0000369(MED14),Isoform0000374(RDR6),Isoform0000413(CALS12),Isoform0000486(CALS12),Isoform0000710(GN),Isoform0000717(ROQ1),Isoform0000767(GLT1),Isoform0000785(GN),Isoform0000816(B'GAMMA),Isoform0000918(SAC9),Isoform0000…
m0043544(RBOHB),Isoform0043555(FMO1),Isoform0043575(CPK20),Isoform0043611(CBSX2),Isoform0043630(RNR1),Isoform0043643(NAC045),Isoform0043684(FAD7),Isoform0043688(CCR3),Isoform0043750(SCRM),Isoform0043769(PPA4),Isoform0043776(TMK1),Isoform0043780(CESA9),Isoform0043810(OPR11),Isoform0043815(SPDSYN1),Isoform0043868(PAP29),Isoform0043872(HEMH),Isoform0043881(Os03g0165400),Isoform0043895(RHC2A),Isoform…										Isoform0033270(ETR2),Isoform0033293(MKP1),Isoform0033332(GRP23),Isoform0033336(GC6),Isoform0033360(ABF2),Isoform0033371(Os04g0609600),Isoform0033417(At2g31400),Isoform0033432(CFM3),Isoform0033434(SMC3),Isoform0033481(PERK3),Isoform0033485(SHL2),Isoform0033494(MYB73),Isoform0033541(NAC074),Isoform0033554(CLPD2),Isoform0033560(--),Isoform0033588(WRKY24),Isoform0033619(TMN12),Isoform0033661(RBOHC),I…											rm0052005(PUB30),Isoform0052057(CLC-G),Isoform0052105(SCR),Isoform0052128(BLH1),Isoform0052137(CIGR1),Isoform0052154(At1g14650),Isoform0052159(PDR2),Isoform0052173(B'GAMMA),Isoform0052189(PI4KG4),Isoform0052205(CDF2),Isoform0052307(PMI1),Isoform0052364(Memo1),Isoform0052375(SRF1),Isoform0052408(--),Isoform0052545(AP2),Isoform0052577(AP2-3),Isoform0052678(--),Isoform0052690(ETO1),Isoform0052693(SM…
oform0064421(CRCK2),Isoform0064439(RBOHB),Isoform0064448(HSP83A),Isoform0064449(CYP72A225),Isoform0064471(PAL),Isoform0064480(ERD3),Isoform0064483(LECRK91),Isoform0064486(At3g28850),Isoform0064491(ME6),Isoform0064494(SPDSYN1),Isoform0064495(NPF2.3),Isoform0064545(WRKY6),Isoform0064552(PERK1),Isoform0064558(HSP70),Isoform0064563(NDA2),Isoform0064564(At5g48380),Isoform0064570(FAD7),Isoform0064590(P…										Isoform0067476(RANBPM),Isoform0067563(FTSH2),Isoform0067614(--),Isoform0067633(FTSH2),Isoform0067682(SVR3),Isoform0067695(AGD14),Isoform0067717(RBOHB),Isoform0067742(CIPK18),Isoform0067762(SULTR3,Isoform0067774(--),Isoform0067782(gpmA),Isoform0067784(TRAPPC12),Isoform0067839(At1g26930),Isoform0067842(NDA1),Isoform0067866(HSFC2B),Isoform0067944(TAF5),Isoform0067957(NAC048),Isoform0067976(NAC017),I…											10(CIPK6),Isoform0106852(HXK1),Isoform0107015(WRKY40),Isoform0107043(TIFY6B),Isoform0107047(NAC048),Isoform0107144(TTG1),Isoform0107151(TMK1),Isoform0107192(MYB4),Isoform0107198(--),Isoform0107201(At3g15890),Isoform0107250(ERF061),Isoform0107271(WRKY57),Isoform0107279(OsI_29993),Isoform0107303(CIPK6),Isoform0107304(At2g29900),Isoform0107399(CIPK6),Isoform0107402(--),Isoform0107492(--),Isoform0107…	Isoform0000005(HIR1),Isoform0000033(GLT1),Isoform0000037(BRM),Isoform0000052(BRM),Isoform0000064(GLT1),Isoform0000066(GLT1),Isoform0000069(BRM),Isoform0000080(NERD),Isoform0000085(BRM),Isoform0000091(BRM),Isoform0000101(CSI1),Isoform0000120(MKP1),Isoform0000159(GLT1),Isoform0000174(MKP1),Isoform0000175(HAC12),Isoform0000182(ROQ1),Isoform0000186(L6),Isoform0000189(ROQ1),Isoform0000200(PTM),Isoform…
4),Isoform0082142(SAMDC),Isoform0082145(LRK10L-1.2),Isoform0082160(PDIL1-4),Isoform0082166(ADC2),Isoform0082178(OFUT39),Isoform0082193(UBC10),Isoform0082197(DHAPS-1),Isoform0082219(HSP70),Isoform0082225(RBOHB),Isoform0082291(DURF2),Isoform0082305(WRKY48),Isoform0082319(SBT1.7),Isoform0082327(BZIP53),Isoform0082359(PFK3),Isoform0082365(FATB),Isoform0082372(PCK2),Isoform0082375(PAL),Isoform0082377(…										),Isoform0106883(PP2A1),Isoform0106957(PRMT1),Isoform0107072(MYB73),Isoform0107081(SNL6),Isoform0107118(EIF6-2),Isoform0107145(ROQ1),Isoform0107151(TMK1),Isoform0107206(DRT111),Isoform0107241(WRKY42),Isoform0107249(LWD1),Isoform0107250(ERF061),Isoform0107271(WRKY57),Isoform0107283(AFRR),Isoform0107362(HSFB2A),Isoform0107370(DWF5),Isoform0107375(ERF3),Isoform0107429(At5g61530),Isoform0107431(NDL2)…											5(GRP23),Isoform0032156(NPC1),Isoform0032162(MKP1),Isoform0032173(EMB1444),Isoform0032186(ARF2A),Isoform0032195(At4g06598),Isoform0032205(sec61a),Isoform0032242(CRNKL1),Isoform0032261(ARF2B),Isoform0032277(TIF3C1),Isoform0032289(--),Isoform0032332(At1g14650),Isoform0032345(SUD1),Isoform0032357(HK3),Isoform0032366(HSP70-14),Isoform0032389(XRN4),Isoform0032399(CD4B),Isoform0032412(CSI1),Isoform0032…
APR3),Isoform0099409(GAD1),Isoform0099415(WRKY6),Isoform0099441(XCP1),Isoform0099444(METK1),Isoform0099450(WRKY53),Isoform0099451(PHO1),Isoform0099454(ACX2),Isoform0099457(EID1),Isoform0099458(PGSIP8),Isoform0099460(IRX10L),Isoform0099478(SAG101),Isoform0099482(NUDT18),Isoform0099485(PTAC16),Isoform0099486(UEL-3),Isoform0099495(AATP1),Isoform0099499(RBOHC),Isoform0099507(UGD5),Isoform0099511(EMB3…										GO:0008150	Biological Process	GO:0065007	biological regulation	4907	5056	Isoform0000001(GRV2),Isoform0000002(GRV2),Isoform0000030(BRM),Isoform0000036(GLT1),Isoform0000038(BRM),Isoform0000045(BRM),Isoform0000058(GLT1),Isoform0000070(GLT1),Isoform0000075(GLT1),Isoform0000084(GLT1),Isoform0000090(CSI1),Isoform0000164(NERD),Isoform0000169(NERD),Isoform0000173(NERD),Isoform0000176(CALS12),Isoform0000191(PI4KA1),Isoform0000199(GLT1),Isoform0000224(HAC1),Isoform0000227(BRM),…					4(LHY),Isoform0066392(HUB1),Isoform0066481(DDB_G0268328),Isoform0066482(RNGTT),Isoform0066532(CRK3),Isoform0066534(RSL1D1),Isoform0066538(NRAMP2),Isoform0066544(AAE3),Isoform0066565(RPL19C),Isoform0066596(TPS6),Isoform0066740(FTSH),Isoform0066746(CYCT1-4),Isoform0066763(--),Isoform0066769(At4g06598),Isoform0066793(LET12),Isoform0066801(ABF2),Isoform0066805(ABC1K8),Isoform0066818(At1g54610),Isofor…
GO:0008150	Biological Process	GO:0023052	signaling	759	1116	Isoform0000205(ROQ1),Isoform0000234(ROQ1),Isoform0000456(ROQ1),Isoform0000494(Os06g0694000),Isoform0000809(Os11g0547000),Isoform0000875(--),Isoform0000919(L6),Isoform0000969(rngtt),Isoform0000970(rngtt),Isoform0001083(SPA1),Isoform0001182(ROQ1),Isoform0001207(ROQ1),Isoform0001463(ROQ1),Isoform0001507(GPA2),Isoform0002423(ROQ1),Isoform0002903(PHYA1),Isoform0003142(At2g47970),Isoform0003567(PHYA1),…	Isoform0000028(CIPK6),Isoform0000266(ROQ1),Isoform0000354(LRK10L-1.2),Isoform0000717(ROQ1),Isoform0000816(B'GAMMA),Isoform0001177(FBX6),Isoform0001181(RBOHC),Isoform0001192(RBOHC),Isoform0001214(B'GAMMA),Isoform0001424(RBOHC),Isoform0001545(B'GAMMA),Isoform0001637(RBOHC),Isoform0001639(RBOHC),Isoform0001665(RBOHC),Isoform0001765(RBOHC),Isoform0001926(RBOHC),Isoform0001990(RBOHC),Isoform0002370(B'…			29652(CLPB3),Isoform0029698(--),Isoform0029714(STIPL1),Isoform0029726(CNOT3),Isoform0029817(BLH1),Isoform0029820(BSL1),Isoform0029862(At1g09600),Isoform0029895(SIS8),Isoform0029924(At4g27190),Isoform0029934(PRR95),Isoform0029943(DGD1),Isoform0029959(GDCSP),Isoform0029992(ETR2),Isoform0030000(--),Isoform0030002(VIP2),Isoform0030051(CRP1),Isoform0030052(POPTRDRAFT_821063),Isoform0030053(STA1),Isofo…											691(RAP2-6),Isoform0111699(NAC048),Isoform0111726(PEX11D),Isoform0111863(ARD2),Isoform0111878(BAS1),Isoform0111952(AOS2),Isoform0112009(RABB1C),Isoform0112013(ERF4),Isoform0112033(MYB4),Isoform0112041(NAP2),Isoform0112108(MBF1C),Isoform0112125(ARD2),Isoform0112144(RAP2-6),Isoform0112243(RCE1),Isoform0112257(NAC083),Isoform0112322(ARD3),Isoform0112412(TIL),Isoform0112456(RPL19C),Isoform0112788(HAC…
GO:0008150	Biological Process	GO:0001906	cell killing	1	0	Isoform0111618(--)	--			Isoform0060470(UBP17),Isoform0060482(TCF25),Isoform0060499(NPR1),Isoform0060506(CLPC1),Isoform0060523(PRP40A),Isoform0060530(CIPK6),Isoform0060534(PDC4),Isoform0060566(At4g24160),Isoform0060574(At2g30600/At2g30610),Isoform0060622(CRY1),Isoform0060626(ABC1K3),Isoform0060637(Os02g0672600),Isoform0060648(PHR3),Isoform0060676(ATHB-16),Isoform0060682(At1g17220),Isoform0060736(ARF2A),Isoform0060790(NAC…											GO:0008150	Biological Process	GO:0008152	metabolic process	8455	10432	Isoform0000090(CSI1),Isoform0000094(PAL),Isoform0000095(RE1),Isoform0000109(rpoB),Isoform0000129(GIP),Isoform0000146(PI4KG3),Isoform0000176(CALS12),Isoform0000191(PI4KA1),Isoform0000227(BRM),Isoform0000293(CYP76B10),Isoform0000298(MED14),Isoform0000307(ABCC14),Isoform0000310(FAB1A),Isoform0000369(MED14),Isoform0000371(psaA),Isoform0000374(RDR6),Isoform0000413(CALS12),Isoform0000435(ABCG42),Isofor…
GO:0008150	Biological Process	GO:0051704	multi-organism process	416	1031	Isoform0000044(PRP8A),Isoform0000580(Syncrip),Isoform0000598(HDA19),Isoform0000638(Syncrip),Isoform0000875(--),Isoform0000969(rngtt),Isoform0000970(rngtt),Isoform0001746(DDB_G0277533),Isoform0002397(At3g07100),Isoform0002570(PRP8A),Isoform0002638(MTB),Isoform0002804(--),Isoform0003010(pgdC),Isoform0003142(At2g47970),Isoform0003488(PRP8A),Isoform0003664(MTB),Isoform0003765(smek1),Isoform0004163(NH…	Isoform0000934(PUB44),Isoform0001181(RBOHC),Isoform0001192(RBOHC),Isoform0001424(RBOHC),Isoform0001533(CSLD2),Isoform0001627(CHR27),Isoform0001637(RBOHC),Isoform0001639(RBOHC),Isoform0001665(RBOHC),Isoform0001765(RBOHC),Isoform0001802(CSLD2),Isoform0001926(RBOHC),Isoform0001990(RBOHC),Isoform0002099(At1g74360),Isoform0002188(RDR6),Isoform0002300(PK1),Isoform0002301(At1g74360),Isoform0002373(PK1),…			2804(dnajc2),Isoform0102872(PBF),Isoform0102933(SWC4),Isoform0102966(HHO3),Isoform0102987(SWI3B),Isoform0103008(PBL3),Isoform0103077(UAF30),Isoform0103095(RCE1),Isoform0103127(COL3),Isoform0103219(GDI2),Isoform0103249(HSFA5),Isoform0103251(NAC048),Isoform0103253(LIF2),Isoform0103281(MED4),Isoform0103310(NHO1),Isoform0103311(CDC20-2),Isoform0103313(ATHB-16),Isoform0103339(--),Isoform0103368(CLPD),…	Isoform0000005(HIR1),Isoform0000079(ERD15),Isoform0000080(NERD),Isoform0000101(CSI1),Isoform0000120(MKP1),Isoform0000174(MKP1),Isoform0000182(ROQ1),Isoform0000186(L6),Isoform0000189(ROQ1),Isoform0000200(PTM),Isoform0000205(ROQ1),Isoform0000209(ROQ1),Isoform0000218(ROQ1),Isoform0000234(ROQ1),Isoform0000236(ROQ1),Isoform0000242(HAC1),Isoform0000244(MKP1),Isoform0000251(HAC1),Isoform0000255(CALS9),I…										2509(ADCS),Isoform0022519(ABCG42),Isoform0022536(CDF3),Isoform0022557(NPF2.6),Isoform0022574(MKK5),Isoform0022579(BLH1),Isoform0022584(PHOT1),Isoform0022591(PHYA),Isoform0022593(RBOHC),Isoform0022595(At1g53440),Isoform0022599(GBA2),Isoform0022649(At2g16250),Isoform0022663(RBOHB),Isoform0022691(SPMS),Isoform0022702(ABCG42),Isoform0022721(MIK1),Isoform0022776(ABCC4),Isoform0022777(RLK7),Isoform0022…
GO:0008150	Biological Process	GO:0099531	presynaptic process involved in synaptic transmission	0	7	--	Isoform0025962(SNAP33),Isoform0079864(VPS45),Isoform0090310(SNAP33),Isoform0090821(SNAP33),Isoform0098616(SNAP33),Isoform0099424(SNAP33),Isoform0100952(SNAP33)			rm0030796(NIA2),Isoform0030815(NUA),Isoform0030833(NAC074),Isoform0030851(XLG1),Isoform0030859(CNOT3),Isoform0030897(CKX4),Isoform0030899(FTSH),Isoform0030920(ROPGAP7),Isoform0030931(NPR1),Isoform0030955(WRKY33),Isoform0030989(NIA2),Isoform0031000(CLC-F),Isoform0031016(CDS1),Isoform0031082(--),Isoform0031091(CLC-F),Isoform0031104(RBOHC),Isoform0031116(ARF2),Isoform0031119(HSP70-14),Isoform0031133…											2),Isoform0044034(SD25),Isoform0044072(ATHB-15),Isoform0044076(STA1),Isoform0044109(LOS1),Isoform0044148(NTMC2T6.1),Isoform0044152(RBOHB),Isoform0044160(ZAR1),Isoform0044161(AP2-3),Isoform0044172(METE),Isoform0044195(VHA-a3),Isoform0044213(ABCG28),Isoform0044224(PUB34),Isoform0044225(WAKL20),Isoform0044240(DRIP2),Isoform0044253(Os12g0623900),Isoform0044264(NCRK),Isoform0044268(NAC017),Isoform0044…
GO:0008150	Biological Process	GO:0050896	response to stimulus	1825	3121	Isoform0000033(GLT1),Isoform0000036(GLT1),Isoform0000042(GLT1),Isoform0000044(PRP8A),Isoform0000056(GLT1),Isoform0000058(GLT1),Isoform0000064(GLT1),Isoform0000066(GLT1),Isoform0000070(GLT1),Isoform0000075(GLT1),Isoform0000138(SEN1),Isoform0000153(SEN1),Isoform0000159(GLT1),Isoform0000205(ROQ1),Isoform0000234(ROQ1),Isoform0000256(GLT1),Isoform0000379(ARF19),Isoform0000438(GLT1),Isoform0000456(ROQ1…				1),Isoform0062415(CIPK2),Isoform0062435(FLY1),Isoform0062446(RNGTT),Isoform0062460(PP2AA2),Isoform0062470(WRKY33),Isoform0062473(ARF12),Isoform0062507(At5g48750),Isoform0062510(SERK4),Isoform0062511(EMB1467),Isoform0062512(SCC4),Isoform0062534(WRKY17),Isoform0062537(DEG15),Isoform0062557(RAP2-4),Isoform0062592(PDR2),Isoform0062625(CDF2),Isoform0062627(ARF2A),Isoform0062629(LCBK1),Isoform0062638(B…											06(WAV3),Isoform0064717(MAPKKK18),Isoform0064720(CESA3),Isoform0064722(--),Isoform0064731(Os12g0623900),Isoform0064744(NPF6.3),Isoform0064756(Khsrp),Isoform0064764(BAM9),Isoform0064769(RLK7),Isoform0064771(CPK10),Isoform0064778(PBL27),Isoform0064782(SIT2),Isoform0064794(POPTR_0001s40980g),Isoform0064796(RNGTT),Isoform0064806(PAL),Isoform0064854(At1g26930),Isoform0064868(CAT2),Isoform0064879(PAL),…
Isoform0088805(EFL4),Isoform0088894(ZIF1),Isoform0088925(TRM13),Isoform0089017(ABCI8),Isoform0089100(EMB2360),Isoform0089230(CRY2),Isoform0089408(ABCI8),Isoform0089561(At3g08860),Isoform0089599(SAG113),Isoform0089611(DTX48),Isoform0089656(CDC48B),Isoform0089821(At3g28580),Isoform0089898(sprtn),Isoform0090105(BAH1),Isoform0090131(DTX29),Isoform0090273(SRO3),Isoform0090274(ATCSA-1),Isoform0090292(R…	Isoform0000028(CIPK6),Isoform0000266(ROQ1),Isoform0000354(LRK10L-1.2),Isoform0000435(ABCG42),Isoform0000560(ABCG42),Isoform0000581(ABCG42),Isoform0000685(ABCG42),Isoform0000690(ABCG42),Isoform0000717(ROQ1),Isoform0000723(ABCG42),Isoform0000745(ABCG42),Isoform0000746(ABCG36),Isoform0000795(ABCG42),Isoform0000816(B'GAMMA),Isoform0000828(ABCG42),Isoform0000861(ABCG42),Isoform0000868(ABCG42),Isoform0…									orm0098260(CLPX3),Isoform0098316(MDAR5),Isoform0098328(BIP4),Isoform0098369(SPAST),Isoform0098371(NPC4),Isoform0098401(MMK1),Isoform0098433(PDIL1-4),Isoform0098467(PHL7),Isoform0098473(WRKY33),Isoform0098476(KNAT3),Isoform0098494(ENPP3),Isoform0098529(HSF24),Isoform0098575(DOF3.1),Isoform0098651(At2g21160),Isoform0098653(PLC4),Isoform0098703(UVR8),Isoform0098741(PBL16),Isoform0098748(HSF24),Isofo…											RD3),Isoform0083767(CIPK6),Isoform0083771(At2g32990),Isoform0083801(G6PDH),Isoform0083803(ABCG36),Isoform0083850(GAE6),Isoform0083867(KMS1),Isoform0083879(At2g46620),Isoform0083903(SAMDC),Isoform0083930(ATL31),Isoform0083931(APP1),Isoform0083939(CPK18),Isoform0083944(ARF2A),Isoform0083953(NAC014),Isoform0083956(HOX24),Isoform0083961(CPK19),Isoform0083976(DAHPS2),Isoform0083995(GAUT8),Isoform00839…
7(rnf-5),Isoform0059163(ABCG42),Isoform0059175(DNAJ1),Isoform0059181(L6),Isoform0059233(AAE3),Isoform0059396(RHM1),Isoform0059428(DTX33),Isoform0059457(GT-2),Isoform0059546(NTMC2T6.1),Isoform0059554(CRK10),Isoform0059588(PI4KG4),Isoform0059624(CIPK12),Isoform0059672(CIGR2),Isoform0059707(CIPK12),Isoform0059741(SRF1),Isoform0059789(UBI11),Isoform0059809(RKP),Isoform0059825(KAT1),Isoform0059858(CRK…										GO:0008150	Biological Process	GO:0051704	multi-organism process	1248	1535	Isoform0000032(PRP8A),Isoform0000040(PRP8A),Isoform0000044(PRP8A),Isoform0000090(CSI1),Isoform0000161(ATG2),Isoform0000191(PI4KA1),Isoform0000204(ATG2),Isoform0000211(ATG2),Isoform0000229(ATG2),Isoform0000298(MED14),Isoform0000345(ATG2),Isoform0000369(MED14),Isoform0000374(RDR6),Isoform0000598(HDA19),Isoform0000839(PRT6),Isoform0000875(--),Isoform0000876(SPT6),Isoform0000918(SAC9),Isoform0001026(…	Isoform0000079(ERD15),Isoform0000101(CSI1),Isoform0000255(CALS9),Isoform0000580(Syncrip),Isoform0000691(ABCC10),Isoform0000743(SPY),Isoform0000801(RKP),Isoform0000804(ABCC10),Isoform0000863(VPS15),Isoform0000903(ABCC10),Isoform0000955(SPT6),Isoform0000969(rngtt),Isoform0000970(rngtt),Isoform0000975(SEC),Isoform0001057(ABCC10),Isoform0001097(ABCC10),Isoform0001181(RBOHC),Isoform0001192(RBOHC),Isof…				rm0100429(HEMH),Isoform0100431(PUB18),Isoform0100435(ENO1),Isoform0100446(DNAJ1),Isoform0100465(DIVARICATA),Isoform0100472(AGT2),Isoform0100475(ADT6),Isoform0100497(At5g45670),Isoform0100498(CYP73A1),Isoform0100501(PAL),Isoform0100502(CYSK),Isoform0100505(GGPPS1),Isoform0100510(MMK1),Isoform0100511(DURF2),Isoform0100518(SHKA),Isoform0100526(ADT6),Isoform0100527(SPS2),Isoform0100531(HSF24),Isoform…	Isoform0000005(HIR1),Isoform0000010(Tf2-12),Isoform0000033(GLT1),Isoform0000037(BRM),Isoform0000052(BRM),Isoform0000064(GLT1),Isoform0000066(GLT1),Isoform0000069(BRM),Isoform0000072(FAB1B),Isoform0000080(NERD),Isoform0000085(BRM),Isoform0000091(BRM),Isoform0000101(CSI1),Isoform0000102(FAB1C),Isoform0000120(MKP1),Isoform0000139(PRP8A),Isoform0000147(SQD2),Isoform0000159(GLT1),Isoform0000168(RPL8),…
m0108503(MYB73),Isoform0108505(CAS),Isoform0108518(PBL16),Isoform0108594(Os03g0268000),Isoform0108629(--),Isoform0108657(At4g17280),Isoform0108675(DTX33),Isoform0108721(PER72),Isoform0108746(MGL),Isoform0108763(GAE1),Isoform0108764(PUMP4),Isoform0108780(SRP),Isoform0108792(--),Isoform0108800(RBOHC),Isoform0108851(GAE1),Isoform0108922(FBA6),Isoform0108939(WRKY33),Isoform0108958(spg1),Isoform010898…										LO1),Isoform0108503(MYB73),Isoform0108571(CESA6),Isoform0108597(XTH28),Isoform0108697(SPP2),Isoform0108851(GAE1),Isoform0108939(WRKY33),Isoform0109006(WRKY40),Isoform0109099(MYB73),Isoform0109474(MKK9),Isoform0109652(ADK2),Isoform0109909(oca3),Isoform0109987(--),Isoform0110084(MKK9),Isoform0110135(AOS2),Isoform0110150(WRKY11),Isoform0110151(GIP),Isoform0110277(CNMT),Isoform0110353(MYB44),Isoform0…											Isoform0015095(RBOHC),Isoform0015096(CLPC1),Isoform0015118(MDIS2),Isoform0015129(PETs),Isoform0015142(SPDSYN1),Isoform0015146(ABCC3),Isoform0015157(At1g31830),Isoform0015166(R1),Isoform0015174(METK1),Isoform0015180(RLK7),Isoform0015189(BGLU22),Isoform0015196(At5g47430),Isoform0015213(BRE1A),Isoform0015219(YAK1),Isoform0015220(APT1),Isoform0015235(UBP10),Isoform0015238(ARF8),Isoform0015258(SMAX1),…
GO:0008150	Biological Process	GO:0050789	regulation of biological process	1963	2548	Isoform0000033(GLT1),Isoform0000036(GLT1),Isoform0000042(GLT1),Isoform0000056(GLT1),Isoform0000058(GLT1),Isoform0000064(GLT1),Isoform0000066(GLT1),Isoform0000070(GLT1),Isoform0000075(GLT1),Isoform0000159(GLT1),Isoform0000205(ROQ1),Isoform0000234(ROQ1),Isoform0000256(GLT1),Isoform0000351(HAC1),Isoform0000364(HAC1),Isoform0000379(ARF19),Isoform0000381(At3g04930),Isoform0000438(GLT1),Isoform0000456(…				GO:0008150	Biological Process	GO:0008152	metabolic process	10595	12947	Isoform0000013(RE1),Isoform0000030(BRM),Isoform0000032(PRP8A),Isoform0000036(GLT1),Isoform0000038(BRM),Isoform0000040(PRP8A),Isoform0000043(UPL1),Isoform0000044(PRP8A),Isoform0000045(BRM),Isoform0000047(RE1),Isoform0000058(GLT1),Isoform0000070(GLT1),Isoform0000075(GLT1),Isoform0000076(RE1),Isoform0000084(GLT1),Isoform0000090(CSI1),Isoform0000095(RE1),Isoform0000106(SEN1),Isoform0000110(SEN1),Isof…					9766(ATG13A),Isoform0029778(Os03g0308500),Isoform0029790(NUP133),Isoform0029791(CDC48),Isoform0029801(ML2),Isoform0029807(PXM16),Isoform0029813(Os08g0191100),Isoform0029840(At2g30600/At2g30610),Isoform0029849(ARF2A),Isoform0029851(TMK1),Isoform0029854(Sart3),Isoform0029863(RBOHB),Isoform0029874(At5g24080),Isoform0029891(SEU),Isoform0029893(NAA25),Isoform0029904(CSLE6),Isoform0029905(DPD1),Isoform…
m0082020(NAC098),Isoform0082232(APRR5),Isoform0082250(sprtn),Isoform0082608(Wdr70),Isoform0082660(ADO3),Isoform0082664(WNK6),Isoform0082672(NAC021),Isoform0082673(--),Isoform0082726(SVR3),Isoform0082743(NPF6.3),Isoform0082746(NPF6.3),Isoform0082822(ADO2),Isoform0082840(NAC029),Isoform0082844(ADO3),Isoform0082849(RVE1),1),Isoform0083206(NAC100),Isoform0083297(AP2),Isoform0083336(PUX11),Isoform0083…	Isoform0000028(CIPK6),Isoform0000266(ROQ1),Isoform0000354(LRK10L-1.2),Isoform0000717(ROQ1),Isoform0000816(B'GAMMA),Isoform0001177(FBX6),Isoform0001181(RBOHC),Isoform0001192(RBOHC),Isoform0001214(B'GAMMA),Isoform0001262(CIGR1),Isoform0001424(RBOHC),Isoform0001545(B'GAMMA),Isoform0001637(RBOHC),Isoform0001639(RBOHC),Isoform0001665(RBOHC),Isoform0001765(RBOHC),Isoform0001873(CIGR1),Isoform0001926(RB…									C410),Isoform0014254(PRP8A),Isoform0014255(RBBP6),Isoform0014259(VIP6),Isoform0014260(ILP1),Isoform0014279(At1g61610),Isoform0014283(HD16),Isoform0014297(BZIP50),Isoform0014304(SHM7),Isoform0014317(DHQS),Isoform0014338(TPR1),Isoform0014372(ARF12),Isoform0014378(ILP1),Isoform0014381(GMII),Isoform0014405(CARB),Isoform0014409(ABI5),Isoform0014427(ABCC14),Isoform0014437(ARF6),Isoform0014446(SPS3),Iso…											045048(WNK6),Isoform0045066(Syncrip),Isoform0045070(UPL1),Isoform0045071(ALE2),Isoform0045126(SBEI),Isoform0045135(PRR1),Isoform0045145(TOP1B),Isoform0045154(MED17),Isoform0045155(PBL4),Isoform0045162(ALE2),Isoform0045165(fray2),Isoform0045170(MDIS2),Isoform0045174(CDF3),Isoform0045179(ARF7),Isoform0045188(PRP40A),Isoform0045195(SBEI),Isoform0045197(DREB2A),Isoform0045201(GALT5),Isoform0045211(CP…
068325(CRPK1),Isoform0068377(HSP70),Isoform0068524(RAN1),Isoform0068546(RBOHB),Isoform0068582(HSP70),Isoform0068632(ATXR5),Isoform0068712(RAP2-4),Isoform0068799(RBOHB),Isoform0068846(HSF24),Isoform0068890(WRKY24),Isoform0068898(HSF24),Isoform0068931(PP2C27),Isoform0068932(WAKL14),Isoform0068975(CPK32),Isoform0069079(PIRL4),Isoform0069095(CIPK12),Isoform0069137(B'GAMMA),Isoform0069192(NAC074),Isof…										,Isoform0028911(Os07g0679700),Isoform0028916(ABF2),Isoform0028920(CPR),Isoform0028922(BLH1),Isoform0028933(ARF2A),Isoform0028939(WNK6),Isoform0028944(TIF3A1),Isoform0028969(PHF3),Isoform0028970(ETR2),Isoform0028971(NDA1),Isoform0028975(ABF2),Isoform0029004(PHYB),Isoform0029019(tif34),Isoform0029037(UBP19),Isoform0029040(SDP1),Isoform0029054(RH40),Isoform0029069(MED14),Isoform0029085(RDM16),Isofor…											060828(PK1),Isoform0060837(At2g30600/At2g30610),Isoform0060839(CDKF-4),Isoform0060840(--),Isoform0060853(scy1),Isoform0060856(At3g52640/At3g52650),Isoform0060872(SVR3),Isoform0060875(Os01g0679700),Isoform0060883(PP2A1),Isoform0060906(OFUT7),Isoform0060907(WDL7),Isoform0060913(Herc2),Isoform0060915(Os02g0672600),Isoform0060919(Os03g0802700),Isoform0060926(APRL3),Isoform0060944(RRP6L3),Isoform00609…
GO:0008150	Biological Process	GO:0040007	growth	128	199	Isoform0000033(GLT1),Isoform0001469(GLT1),Isoform0001746(DDB_G0277533),Isoform0007709(wdr48),Isoform0007735(SIZ1),Isoform0008269(YDA),Isoform0010157(RBBP6),Isoform0010563(Rbbp6),Isoform0011469(At3g19950),Isoform0011956(RBBP6),Isoform0012372(Rbbp6),Isoform0013853(YDA),Isoform0013957(CRY2),Isoform0014255(RBBP6),Isoform0015080(GLT1),Isoform0015082(SIZ1),Isoform0015196(At5g47430),Isoform0015348(YDA),…	Isoform0002099(At1g74360),Isoform0002301(At1g74360),Isoform0002944(At1g74360),Isoform0003302(At1g74360),Isoform0003396(At1g74360),Isoform0004039(At1g74360),Isoform0005362(At1g74360),Isoform0006527(At1g74360),Isoform0006569(At1g74360),Isoform0006856(CESA6),Isoform0007873(At1g74360),Isoform0007976(CESA6),Isoform0008084(At1g74360),Isoform0008107(KIN4A),Isoform0008138(At1g74360),Isoform0008244(At1g74…			form0044431(PRT1),Isoform0044432(TSN1),Isoform0044440(STY46),Isoform0044445(CUL3A),Isoform0044463(ABCC14),Isoform0044496(UBP22),Isoform0044499(PRP8A),Isoform0044500(--),Isoform0044502(ACA10),Isoform0044524(POPTRDRAFT_832064),Isoform0044528(GRIP),Isoform0044532(SHM4),Isoform0044536(CUL1),Isoform0044539(JMJ16),Isoform0044541(AMP1),Isoform0044565(SUS4),Isoform0044575(PUB34),Isoform0044580(CG7185),Is…											RISBZ3),Isoform0077205(Os03g0108600),Isoform0077225(TBC1D13),Isoform0077229(FTSH1),Isoform0077238(TENT4A),Isoform0077244(AP2),Isoform0077253(At1g07650),Isoform0077258(NAC048),Isoform0077266(CESA9),Isoform0077274(RHC2A),Isoform0077276(PFP-BETA),Isoform0077277(BRE1A),Isoform0077286(--),Isoform0077296(G6PD4),Isoform0077304(PKP1),Isoform0077305(LRK10L-1.2),Isoform0077309(MTHFR2),Isoform0077315(WRKY6)…
GO:0008150	Biological Process	GO:0002376	immune system process	129	189	Isoform0000598(HDA19),Isoform0000875(--),Isoform0003142(At2g47970),Isoform0004361(L6),Isoform0006256(ROQ1),Isoform0007735(SIZ1),Isoform0009186(--),Isoform0013293(IRE1B),Isoform0013643(IRE1B),Isoform0013957(CRY2),Isoform0015082(SIZ1),Isoform0015213(BRE1A),Isoform0016369(SKI3),Isoform0016713(CRY2),Isoform0016776(HIR1),Isoform0018085(HUB1),Isoform0018215(CRY1),Isoform0018846(HUB1),Isoform0019543(CRY…	Isoform0000717(ROQ1),Isoform0002188(RDR6),Isoform0002587(RPV1),Isoform0003758(RPV1),Isoform0003808(RPV1),Isoform0003970(SHL2),Isoform0005046(RPV1),Isoform0005062(SHL2),Isoform0005285(RPV1),Isoform0005874(ROQ1),Isoform0006622(RPV1),Isoform0007342(ROQ1),Isoform0007907(ROQ1),Isoform0008407(RPV1),Isoform0008894(AGO10),Isoform0009024(SHL2),Isoform0009760(RPV1),Isoform0010298(RPV1),Isoform0010427(CBP60…			12),Isoform0060275(HOX22),Isoform0060278(QS),Isoform0060305(ILP1),Isoform0060309(METK3),Isoform0060313(BAM9),Isoform0060340(SHM4),Isoform0060351(CYP73A16),Isoform0060375(IRX14),Isoform0060396(MSR4),Isoform0060399(GTE4),Isoform0060424(YDA),Isoform0060437(SPL11),Isoform0060447(--),Isoform0060460(RNGTT),Isoform0060470(UBP17),Isoform0060473(ERDJ2),Isoform0060482(TCF25),Isoform0060488(SPP),Isoform0060…											),Isoform0093680(PUB62),Isoform0093695(B3GALT14),Isoform0093708(ARD2),Isoform0093709(STY46),Isoform0093713(RHF2A),Isoform0093724(At3g13930),Isoform0093730(CARB),Isoform0093737(TRXH),Isoform0093743(At3g47520),Isoform0093744(ATL6),Isoform0093751(At2g01600),Isoform0093780(ABC1K7),Isoform0093783(--),Isoform0093822(MIPS),Isoform0093826(--),Isoform0093842(RPI2),Isoform0093868(NDA2),Isoform0093895(atad1…
GO:0008150	Biological Process	GO:0022610	biological adhesion	17	17	Isoform0024502(RABA1F),Isoform0029880(RABA1F),Isoform0035129(RABA1F),Isoform0038998(OTU6),Isoform0043717(CHR12),Isoform0044066(CHR12),Isoform0060637(Os02g0672600),Isoform0060915(Os02g0672600),Isoform0068905(MTA),Isoform0080068(At3g52640/At3g52650),Isoform0081663(PIA2),Isoform0085921(PIRL1),Isoform0089857(MAEA),Isoform0090437(PIRL1),Isoform0091251(PIRL1),Isoform0092292(PIRL1),Isoform0099667(CHR12)	Isoform0017126(ER1),Isoform0025555(DELTA-ADR),Isoform0040215(SPI),Isoform0044664(GAUT8),Isoform0052410(GAUT8),Isoform0054714(TMN12),Isoform0056300(MEKK1),Isoform0058505(GAUT8),Isoform0065688(MEKK1),Isoform0074411(MEKK1),Isoform0088625(GAUT8),Isoform0099932(STR4),Isoform0101173(MEKK1),Isoform0101652(QUA2),Isoform0102345(HSP83A),Isoform0109543(RBL4),Isoform0110149(EXL1)			442(CDKF-4),Isoform0076456(rnf-5),Isoform0076464(LRK10L-1.2),Isoform0076466(MODA),Isoform0076481(CNOT3),Isoform0076488(CSY3),Isoform0076509(ARI8),Isoform0076515(SPPL2),Isoform0076520(ADO1),Isoform0076528(G6PDH),Isoform0076530(NIR1),Isoform0076532(CRK25),Isoform0076539(--),Isoform0076541(MFP),Isoform0076559(HAC1),Isoform0076566(CATHB2),Isoform0076575(SPMS),Isoform0076583(PUB34),Isoform0076595(DHBK…											12337(RPL6),Isoform0112373(CDC48),Isoform0112379(At1g77060),Isoform0112406(SMC1),Isoform0112407(UBI11),Isoform0112411(HMGB2),Isoform0112412(TIL),Isoform0112456(RPL19C),Isoform0112465(HMGB2),Isoform0112484(SAMDC),Isoform0112513(AGAP005532),Isoform0112519(HSP26-A),Isoform0112537(--),Isoform0112576(nat9),Isoform0112577(RPS19A),Isoform0112732(--),Isoform0112759(--),Isoform0112788(HAC1),Isoform0112799…
GO:0008150	Biological Process	GO:0009987	cellular process	4877	9142	Isoform0000013(RE1),Isoform0000033(GLT1),Isoform0000036(GLT1),Isoform0000042(GLT1),Isoform0000044(PRP8A),Isoform0000056(GLT1),Isoform0000058(GLT1),Isoform0000064(GLT1),Isoform0000066(GLT1),Isoform0000070(GLT1),Isoform0000075(GLT1),Isoform0000095(RE1),Isoform0000138(SEN1),Isoform0000153(SEN1),Isoform0000159(GLT1),Isoform0000170(EXA1),Isoform0000185(At4g26390),Isoform0000205(ROQ1),Isoform0000234(RO…				394(G6PDH),Isoform0093397(METK3),Isoform0093416(G6PDH),Isoform0093426(CYP72A225),Isoform0093430(At1g54610),Isoform0093471(--),Isoform0093474(THIC),Isoform0093486(CYP73A4),Isoform0093493(HT1),Isoform0093515(SKIP15),Isoform0093562(RD21B),Isoform0093574(PPH),Isoform0093580(ICMEL1),Isoform0093586(HOX22),Isoform0093589(TIF3E1),Isoform0093607(RNP1),Isoform0093610(STY46),Isoform0093620(sec61a),Isoform00…											GO:0008150	Biological Process	GO:0099531	presynaptic process involved in synaptic transmission	22	15	Isoform0001606(Os12g0104800),Isoform0025962(SNAP33),Isoform0028056(FTIP3),Isoform0034518(FTIP3),Isoform0034604(SEC10b),Isoform0037399(SEC10b),Isoform0037778(SEC10b),Isoform0046003(SEC10b),Isoform0062125(FTIP3),Isoform0068380(SEC10),Isoform0069503(FTIP3),Isoform0075098(RAB3GAP1),Isoform0079864(VPS45),Isoform0084036(SNAP33),Isoform0087471(EXO70H1),Isoform0088377(SNAP33),Isoform0093328(SNAP33),Isofo…	Isoform0007108(Os11g0104900),Isoform0013121(telo2),Isoform0031141(SEC10b),Isoform0032540(SEC10b),Isoform0046425(Letm1),Isoform0056324(Letm1),Isoform0063392(LETM1),Isoform0069709(rab3gap1),Isoform0073993(Letm1),Isoform0082468(rab3gap1),Isoform0087216(LETM1),Isoform0087428(FTIP3),Isoform0090821(SNAP33),Isoform0098151(LETM1),Isoform0109726(FTIP3)
685(RE1),Isoform0031705(PDH-E1),Isoform0031707(--),Isoform0031730(PERK13),Isoform0031734(HAK13),Isoform0031757(WNK6),Isoform0031782(RVE1),Isoform0031784(XRN3),Isoform0031798(Rbbp6),Isoform0031800(BLH1),Isoform0031810(MPS1),Isoform0031836(BLH1),Isoform0031837(WNK6),Isoform0031842(DPMS3),Isoform0031863(ABCC14),Isoform0031874(DEX1),Isoform0031895(RE2),Isoform0031902(At3g10130),Isoform0031906(BRE1B),…										0782(MYB4),Isoform0110808(SKIP32),Isoform0110833(XTH23),Isoform0110847(JA2L),Isoform0110867(PGM1),Isoform0110903(ABCI19),Isoform0110906(GSVIVT00037159001),Isoform0110925(BANGLUC),Isoform0110926(CLPR3),Isoform0110941(CIPK6),Isoform0110959(--),Isoform0110990(SALR),Isoform0110993(MKK9),Isoform0110996(At1g78140),Isoform0111000(SPDSYN1),Isoform0111004(RING1),Isoform0111026(SPDSYN),Isoform0111029(XTH28…	Isoform0000005(HIR1),Isoform0000010(Tf2-12),Isoform0000072(FAB1B),Isoform0000080(NERD),Isoform0000101(CSI1),Isoform0000120(MKP1),Isoform0000147(SQD2),Isoform0000168(RPL8),Isoform0000174(MKP1),Isoform0000195(FAB1A),Isoform0000200(PTM),Isoform0000206(--),Isoform0000242(HAC1),Isoform0000244(MKP1),Isoform0000247(At4g26390),Isoform0000251(HAC1),Isoform0000255(CALS9),Isoform0000260(HAC1),Isoform0000279…										GO:0008150	Biological Process	GO:0051704	multi-organism process	1002	1231	Isoform0000090(CSI1),Isoform0000191(PI4KA1),Isoform0000298(MED14),Isoform0000369(MED14),Isoform0000374(RDR6),Isoform0000918(SAC9),Isoform0001157(EIN2),Isoform0001200(ABCC8),Isoform0001288(RDR6),Isoform0001311(EIN2),Isoform0001424(RBOHC),Isoform0001533(CSLD2),Isoform0001565(RDR6),Isoform0001606(Os12g0104800),Isoform0001870(BLH1),Isoform0002091(RDR6),Isoform0002123(EHD2),Isoform0002182(ABCC8),Isofo…	Isoform0000101(CSI1),Isoform0000238(MED14),Isoform0000255(CALS9),Isoform0000580(Syncrip),Isoform0000691(ABCC10),Isoform0000743(SPY),Isoform0000801(RKP),Isoform0000804(ABCC10),Isoform0000821(NRPE1),Isoform0000863(VPS15),Isoform0000903(ABCC10),Isoform0000955(SPT6),Isoform0000969(rngtt),Isoform0000970(rngtt),Isoform0000975(SEC),Isoform0001057(ABCC10),Isoform0001097(ABCC10),Isoform0001155(MED14),Isof…
063444(atad1a),Isoform0063491(OsI_021818),Isoform0063514(ZIP4),Isoform0063538(CKL3),Isoform0063565(CKL3),Isoform0063586(THF1),Isoform0063606(FTSH11),Isoform0063614(PIL15),Isoform0063653(Os03g0167500),Isoform0063706(Os07g0190000),Isoform0063707(BRM),Isoform0063722(CLPC1),Isoform0063753(HSP1),Isoform0063760(FTSZ2-2),Isoform0063787(NFXL1),Isoform0063805(HK3),Isoform0063889(CRPK1),Isoform0063943(atad…										13493(SQE1),Isoform0013494(FER),Isoform0013495(GTE10),Isoform0013498(CRPK1),Isoform0013512(NLP2),Isoform0013513(ACA10),Isoform0013520(MKP1),Isoform0013523(ROQ1),Isoform0013526(PMA4),Isoform0013543(SPA3),Isoform0013550(FER),Isoform0013567(At1g17220),Isoform0013568(MIK2),Isoform0013575(spast),Isoform0013576(PUB33),Isoform0013579(At1g77060),Isoform0013585(RLK7),Isoform0013588(MIK2),Isoform0013603(PE…											GO:0008150	Biological Process	GO:0022610	biological adhesion	57	80	Isoform0000710(GN),Isoform0000785(GN),Isoform0001050(XI-K),Isoform0001126(GN),Isoform0001606(Os12g0104800),Isoform0002123(EHD2),Isoform0003362(XI-K),Isoform0004671(GN),Isoform0010381(EHD2),Isoform0015278(GN),Isoform0015404(EHD2),Isoform0015916(XI-K),Isoform0016223(GN),Isoform0017338(SMC6B),Isoform0022900(EHD2),Isoform0023697(XI-K),Isoform0024894(GC6),Isoform0025555(DELTA-ADR),Isoform0040215(SPI),…	Isoform0000971(GN),Isoform0001070(GN),Isoform0001325(GN),Isoform0001489(XI-K),Isoform0001547(GN),Isoform0002479(SEU),Isoform0003996(SEU),Isoform0005428(EHD2),Isoform0005994(SEU),Isoform0006031(XI-K),Isoform0006756(Dnajc2),Isoform0007108(Os11g0104900),Isoform0007795(TMN9),Isoform0008865(EHD2),Isoform0008923(EHD2),Isoform0011780(EHD2),Isoform0011911(EHD2),Isoform0012415(SEU),Isoform0012629(EHD2),Is…
soform0102677(ATHB-6),Isoform0102679(MTP1),Isoform0102701(CYP82C4),Isoform0102709(PFP-ALPHA),Isoform0102713(CIPK9),Isoform0102722(SMXL8),Isoform0102763(DAD2),Isoform0102778(At5g53180),Isoform0102835(At1g02270),Isoform0102866(osgep),Isoform0102872(PBF),Isoform0102883(MTPA2),Isoform0102921(GOLS1),Isoform0102937(--),Isoform0102943(--),Isoform0102966(HHO3),Isoform0103008(PBL3),Isoform0103068(ABCI8),I…	Isoform0000028(CIPK6),Isoform0000094(PAL),Isoform0000266(ROQ1),Isoform0000309(--),Isoform0000310(FAB1A),Isoform0000354(LRK10L-1.2),Isoform0000356(ALA4),Isoform0000425(ALA4),Isoform0000435(ABCG42),Isoform0000544(ALA4),Isoform0000548(VPS28-2),Isoform0000560(ABCG42),Isoform0000563(ALA4),Isoform0000581(ABCG42),Isoform0000609(FAD2-2),Isoform0000617(ALA4),Isoform0000633(G6PDH),Isoform0000635(RE1),Isofo…									8),Isoform0026392(PU1),Isoform0026410(GYRA),Isoform0026416(ETO1),Isoform0026424(GAD1),Isoform0026428(ACX2),Isoform0026440(PAH1),Isoform0026441(At4g08350),Isoform0026448(LRK10L-1.2),Isoform0026449(CDF2),Isoform0026452(RLK7),Isoform0026454(RHM1),Isoform0026457(HEMH),Isoform0026467(ULP2B),Isoform0026474(METK1),Isoform0026484(SBH1),Isoform0026508(NAC074),Isoform0026515(LON1),Isoform0026521(PAH1),Isof…											GO:0008150	Biological Process	GO:0050896	response to stimulus	3205	4292	Isoform0000002(GRV2),Isoform0000090(CSI1),Isoform0000146(PI4KG3),Isoform0000191(PI4KA1),Isoform0000227(BRM),Isoform0000290(SPK1),Isoform0000298(MED14),Isoform0000307(ABCC14),Isoform0000369(MED14),Isoform0000374(RDR6),Isoform0000435(ABCG42),Isoform0000616(ABCG42),Isoform0000685(ABCG42),Isoform0000690(ABCG42),Isoform0000710(GN),Isoform0000717(ROQ1),Isoform0000723(ABCG42),Isoform0000745(ABCG42),Isof…
rm0021438(RBOHC),Isoform0021463(PAO5),Isoform0021469(RBOHC),Isoform0021512(At1g51880),Isoform0021518(RBOHB),Isoform0021538(TMK1),Isoform0021547(RBOHC),Isoform0021656(UPL5),Isoform0021675(QKY),Isoform0021676(RBOHC),Isoform0021685(COBL7),Isoform0021698(At2g27500),Isoform0021699(ALA9),Isoform0021702(SD25),Isoform0021704(At3g47570),Isoform0021734(EFL1),Isoform0021744(GILP),Isoform0021750(ALA9),Isofor…										039083(XTH15),Isoform0039084(CYCT1-1),Isoform0039097(GT-2),Isoform0039108(SBP2),Isoform0039109(FTSH8),Isoform0039114(GCH1),Isoform0039122(ARF2A),Isoform0039123(SIRK),Isoform0039124(PUB44),Isoform0039125(At5g49770),Isoform0039138(RPI2),Isoform0039165(HAR1),Isoform0039168(NAC074),Isoform0039186(NLP3),Isoform0039196(Pabp2),Isoform0039204(MIP3),Isoform0039207(At5g10770),Isoform0039218(At5g47430),Isof…											HUB1),Isoform0052005(PUB30),Isoform0052105(SCR),Isoform0052128(BLH1),Isoform0052159(PDR2),Isoform0052173(B'GAMMA),Isoform0052189(PI4KG4),Isoform0052212(At4g24290),Isoform0052307(PMI1),Isoform0052375(SRF1),Isoform0052394(LECRKS2),Isoform0052441(POPTR_0001s40980g),Isoform0052585(--),Isoform0052690(ETO1),Isoform0052693(SMG7),Isoform0052714(SRF1),Isoform0052782(UPF1),Isoform0052791(GTL1),Isoform00528…
form0041434(ctps1),Isoform0041436(ctps1),Isoform0041446(RBOHC),Isoform0041472(HEMH),Isoform0041525(HAK5),Isoform0041555(Os12g0623900),Isoform0041563(KCS4),Isoform0041567(CPR),Isoform0041584(Os12g0623900),Isoform0041588(TPR1),Isoform0041626(BRN2),Isoform0041627(MST4),Isoform0041630(SAMDC),Isoform0041634(CCX4),Isoform0041657(--),Isoform0041671(Os12g0623900),Isoform0041672(Os07g0190000),Isoform00417…										1),Isoform0052420(ARF2A),Isoform0052469(CSTF77),Isoform0052480(QUA2),Isoform0052495(RR21),Isoform0052511(CPK10),Isoform0052527(ALA1),Isoform0052551(WRKY24),Isoform0052553(CRK8),Isoform0052554(ABCG36),Isoform0052555(Os04g0609600),Isoform0052558(SBEI),Isoform0052560(SNL6),Isoform0052564(SPDSYN1),Isoform0052566(NAC017),Isoform0052575(At1g54570),Isoform0052579(fusA2),Isoform0052582(PBL3),Isoform00525…											AP2),Isoform0105353(CYT1),Isoform0105427(At1g02270),Isoform0105452(PYRP2),Isoform0105456(PER3),Isoform0105461(WRKY11),Isoform0105507(ZIP6),Isoform0105519(AAC3),Isoform0105522(PTI13),Isoform0105525(CRY1),Isoform0105529(At4g24830),Isoform0105543(WRKY40),Isoform0105576(Os03g0268000),Isoform0105587(MPT3),Isoform0105590(--),Isoform0105600(HSF24),Isoform0105615(PGK1),Isoform0105686(WRKY4),Isoform010569…	Isoform0000033(GLT1),Isoform0000037(BRM),Isoform0000064(GLT1),Isoform0000066(GLT1),Isoform0000069(BRM),Isoform0000085(BRM),Isoform0000101(CSI1),Isoform0000111(--),Isoform0000120(MKP1),Isoform0000159(GLT1),Isoform0000174(MKP1),Isoform0000182(ROQ1),Isoform0000186(L6),Isoform0000189(ROQ1),Isoform0000205(ROQ1),Isoform0000209(ROQ1),Isoform0000218(ROQ1),Isoform0000234(ROQ1),Isoform0000236(ROQ1),Isoform…
694(HAK5),Isoform0061712(MPK1),Isoform0061714(At4g03230),Isoform0061716(Os07g0190000),Isoform0061737(FBA6),Isoform0061758(MIK1),Isoform0061831(PUB12),Isoform0061847(CPK10),Isoform0061861(SBT1.3),Isoform0061888(SUS4),Isoform0061895(PAP29),Isoform0061910(HSP70),Isoform0061945(WAKL20),Isoform0061951(Os02g0685600),Isoform0061953(AK1),Isoform0061958(MST3),Isoform0061979(ACX2),Isoform0062008(At1g26930)…										0065444(CYP75B138),Isoform0065446(SS3),Isoform0065458(At1g19525),Isoform0065463(XTH22),Isoform0065470(RIN2),Isoform0065480(MNS1),Isoform0065483(WRKY6),Isoform0065484(PAL),Isoform0065485(NUA),Isoform0065501(At1g04430),Isoform0065505(CPK10),Isoform0065511(PEPKR2),Isoform0065521(ABCE2),Isoform0065533(ME6),Isoform0065536(PPA4),Isoform0065537(PBL19),Isoform0065541(MFP),Isoform0065542(IWS1),Isoform0065…											Y),Isoform0034075(MTP8),Isoform0034111(ABC1K7),Isoform0034114(BSL1),Isoform0034286(HMA4),Isoform0034352(HSP70),Isoform0034366(At5g63710),Isoform0034401(PHYA1),Isoform0034419(ARF2A),Isoform0034438(SPAC16C9.04c),Isoform0034479(MKP1),Isoform0034526(PLDDELTA),Isoform0034577(Os01g0911100),Isoform0034579(ARF2A),Isoform0034618(Os01g0911100),Isoform0034680(BZIP17),Isoform0034681(HSP70-14),Isoform0034761(…
Isoform0078692(DTX46),Isoform0078694(CLPD2),Isoform0078706(WRKY6),Isoform0078718(CYP710A1),Isoform0078729(tmem53-b),Isoform0078736(At3g28600),Isoform0078752(ERF053),Isoform0078765(GAUT14),Isoform0078767(CCB3),Isoform0078779(HEMH),Isoform0078794(SGPP),Isoform0078831(AVT3B),Isoform0078839(AAE3),Isoform0078842(DTX33),Isoform0078854(WRKY33),Isoform0078866(CIPK12),Isoform0078869(MAN2),Isoform0078870(C…										8572(CPR),Isoform0078575(MKK5),Isoform0078578(SCPL49),Isoform0078581(ATPK2),Isoform0078586(HIP1),Isoform0078588(ACX2),Isoform0078592(ADC2),Isoform0078594(NOP2B),Isoform0078615(NPC1),Isoform0078638(CPK13),Isoform0078648(LARP6A),Isoform0078652(XEG113),Isoform0078653(ATR3),Isoform0078673(Rca),Isoform0078685(AATP1),Isoform0078688(At5g14170),Isoform0078689(TCP8),Isoform0078699(BAM9),Isoform0078706(WRK…											form0072667(Gspt1),Isoform0072777(ZIF1),Isoform0072802(PILS6),Isoform0072867(HSP1),Isoform0072910(KMS1),Isoform0072940(ABCB25),Isoform0072958(DTX44),Isoform0072969(CATHB2),Isoform0073034(PAB8),Isoform0073119(BLH1),Isoform0073205(PLC2),Isoform0073245(ABCC2),Isoform0073301(SERK4),Isoform0073312(CESA8),Isoform0073331(HSP70),Isoform0073332(Zpr1),Isoform0073350(At5g21040),Isoform0073364(PP2A1),Isoform…
soform0095111(F8H),Isoform0095113(At2g46620),Isoform0095125(rnf-5),Isoform0095130(RIPK),Isoform0095133(ASK1),Isoform0095136(MGL),Isoform0095140(VPS2.1),Isoform0095152(SBT1.7),Isoform0095157(Os10g0521000),Isoform0095188(--),Isoform0095202(GNT2),Isoform0095232(Os03g0815200),Isoform0095234(CCOAOMT),Isoform0095246(EXO70H1),Isoform0095256(PTI13),Isoform0095302(SBT1.7),Isoform0095310(DTX33),Isoform0095…										61(ATPB),Isoform0091177(SQD2),Isoform0091184(PAP23),Isoform0091195(CSY2),Isoform0091198(B3GALT7),Isoform0091201(TRXH),Isoform0091209(CIPK1),Isoform0091218(ATPK2),Isoform0091228(SYD),Isoform0091242(CPK5),Isoform0091253(GSVIVT00026920001),Isoform0091258(At2g31810),Isoform0091260(CAND7),Isoform0091263(SAG101),Isoform0091269(ARP1),Isoform0091283(JGB),Isoform0091289(METK1),Isoform0091293(AAE3),Isoform…											GO:0008150	Biological Process	GO:0048511	rhythmic process	87	124	Isoform0000176(CALS12),Isoform0000413(CALS12),Isoform0000486(CALS12),Isoform0001683(CALS12),Isoform0004064(CALS12),Isoform0004734(ADO1),Isoform0017148(CRY2),Isoform0021586(CRY2),Isoform0022055(ADO3),Isoform0022584(PHOT1),Isoform0023213(PHOT2),Isoform0023989(PHOT2),Isoform0025154(SRF1),Isoform0027491(PHOT1),Isoform0027683(PHOT1),Isoform0029174(ADO3),Isoform0030519(CRY2),Isoform0030684(PRR95),Isofo…	Isoform0000377(CALS12),Isoform0000483(CALS12),Isoform0000580(Syncrip),Isoform0000743(SPY),Isoform0000809(Os11g0547000),Isoform0001581(SPY),Isoform0007645(LHY),Isoform0007841(mybbp1a),Isoform0008879(LHY),Isoform0009864(DHBK),Isoform0010065(Syncrip),Isoform0011429(FHY3),Isoform0012721(PHOT2),Isoform0013138(ADO3),Isoform0013957(CRY2),Isoform0018093(PHOT1),Isoform0019080(PHOT1A),Isoform0019975(PHOT2)…
0(RBL1),Isoform0110236(HOMT1),Isoform0110241(PCF2),Isoform0110250(At5g24760),Isoform0110272(ADT6),Isoform0110338(HIPP39),Isoform0110352(WRKY57),Isoform0110353(MYB44),Isoform0110359(WRKY57),Isoform0110402(--),Isoform0110403(WRKY11),Isoform0110404(MYB73),Isoform0110406(SPMS),Isoform0110426(WRKY50),Isoform0110457(UBI11),Isoform0110459(GLYR1),Isoform0110472(WRKY11),Isoform0110480(PAP29),Isoform011048…										H37),Isoform0103320(ychF),Isoform0103329(TOP1B),Isoform0103337(LCAT1),Isoform0103348(MGL),Isoform0103349(POLL),Isoform0103352(ACR4),Isoform0103358(SHM2),Isoform0103359(HSPRO2),Isoform0103360(--),Isoform0103373(BRN1),Isoform0103375(METK1),Isoform0103377(HSR4),Isoform0103399(At2g20050/At2g20040),Isoform0103416(RNP1),Isoform0103419(At3g20650),Isoform0103424(APS1),Isoform0103432(CRK10),Isoform0103437…											GO:0008150	Biological Process	GO:0098743	cell aggregation	10	16	Isoform0001157(EIN2),Isoform0001311(EIN2),Isoform0001606(Os12g0104800),Isoform0005944(EIN2),Isoform0033266(EIN2),Isoform0043497(EIN2),Isoform0075829(CAP1),Isoform0083867(KMS1),Isoform0087544(KMS1),Isoform0095553(KMS1)	Isoform0002643(ATXR7),Isoform0007108(Os11g0104900),Isoform0019786(ATXR7),Isoform0027089(BETAC-AD),Isoform0033543(YAK1),Isoform0038178(ATXR7),Isoform0042284(BETAC-AD),Isoform0064850(ATXR7),Isoform0072910(KMS1),Isoform0075038(KMS1),Isoform0076142(KMS1),Isoform0076953(ATXR7),Isoform0081017(EIN2),Isoform0087311(KMS1),Isoform0099907(KMS1),Isoform0112883(YAK1)
GO:0008150	Biological Process	GO:0044699	single-organism process	3595	7011	Isoform0000033(GLT1),Isoform0000036(GLT1),Isoform0000042(GLT1),Isoform0000056(GLT1),Isoform0000058(GLT1),Isoform0000064(GLT1),Isoform0000066(GLT1),Isoform0000070(GLT1),Isoform0000075(GLT1),Isoform0000095(RE1),Isoform0000138(SEN1),Isoform0000153(SEN1),Isoform0000159(GLT1),Isoform0000185(At4g26390),Isoform0000205(ROQ1),Isoform0000234(ROQ1),Isoform0000247(At4g26390),Isoform0000256(GLT1),Isoform00002…				GO:0008150	Biological Process	GO:0050896	response to stimulus	4410	5079	Isoform0000001(GRV2),Isoform0000002(GRV2),Isoform0000030(BRM),Isoform0000032(PRP8A),Isoform0000036(GLT1),Isoform0000040(PRP8A),Isoform0000044(PRP8A),Isoform0000045(BRM),Isoform0000058(GLT1),Isoform0000070(GLT1),Isoform0000075(GLT1),Isoform0000084(GLT1),Isoform0000090(CSI1),Isoform0000106(SEN1),Isoform0000110(SEN1),Isoform0000138(SEN1),Isoform0000150(At3g19950),Isoform0000153(SEN1),Isoform0000161(…					GO:0008150	Biological Process	GO:0048519	negative regulation of biological process	703	1260	Isoform0000090(CSI1),Isoform0000227(BRM),Isoform0000374(RDR6),Isoform0000918(SAC9),Isoform0001157(EIN2),Isoform0001200(ABCC8),Isoform0001288(RDR6),Isoform0001311(EIN2),Isoform0001424(RBOHC),Isoform0001565(RDR6),Isoform0001606(Os12g0104800),Isoform0002091(RDR6),Isoform0002182(ABCC8),Isoform0002188(RDR6),Isoform0002229(RDR6),Isoform0002270(--),Isoform0002282(RDR6),Isoform0002397(At3g07100),Isoform0…	Isoform0000005(HIR1),Isoform0000037(BRM),Isoform0000069(BRM),Isoform0000080(NERD),Isoform0000085(BRM),Isoform0000101(CSI1),Isoform0000120(MKP1),Isoform0000174(MKP1),Isoform0000200(PTM),Isoform0000222(NERD),Isoform0000244(MKP1),Isoform0000284(maf1),Isoform0000552(NRPA1),Isoform0000580(Syncrip),Isoform0000743(SPY),Isoform0000821(NRPE1),Isoform0000955(SPT6),Isoform0000984(NERD),Isoform0001003(BRM),I…
222(ARP),Isoform0044310(PPD),Isoform0044324(GCH1),Isoform0044327(CYP82C4),Isoform0044340(HMG1),Isoform0044376(MPP),Isoform0044384(PIL15),Isoform0044440(STY46),Isoform0044463(ABCC14),Isoform0044474(COP1),Isoform0044541(AMP1),Isoform0044587(abkC),Isoform0044653(MTV1),Isoform0044719(PGM1),Isoform0044732(CRY1),Isoform0044736(AVP1),Isoform0044741(CYP82C4),Isoform0044773(EGY1),Isoform0044862(PHYA),Isof…										orm0031253(BLH1),Isoform0031268(BLH1),Isoform0031280(wdr48),Isoform0031284(RH35),Isoform0031287(ABCD1),Isoform0031295(PHYA),Isoform0031330(TPS6),Isoform0031402(IRE1B),Isoform0031403(CIPK6),Isoform0031473(HULK3),Isoform0031475(wdr48),Isoform0031477(UPF1),Isoform0031580(ADO1),Isoform0031668(PERK3),Isoform0031670(ARF2A),Isoform0031707(--),Isoform0031725(SEN1),Isoform0031730(PERK13),Isoform0031757(WN…											GO:0008150	Biological Process	GO:0032502	developmental process	1396	2109	Isoform0000002(GRV2),Isoform0000090(CSI1),Isoform0000146(PI4KG3),Isoform0000176(CALS12),Isoform0000191(PI4KA1),Isoform0000227(BRM),Isoform0000290(SPK1),Isoform0000298(MED14),Isoform0000369(MED14),Isoform0000374(RDR6),Isoform0000413(CALS12),Isoform0000486(CALS12),Isoform0000710(GN),Isoform0000785(GN),Isoform0000840(SPP),Isoform0000879(HAK7),Isoform0001126(GN),Isoform0001157(EIN2),Isoform0001288(RD…	Isoform0000033(GLT1),Isoform0000037(BRM),Isoform0000069(BRM),Isoform0000085(BRM),Isoform0000101(CSI1),Isoform0000120(MKP1),Isoform0000174(MKP1),Isoform0000200(PTM),Isoform0000238(MED14),Isoform0000244(MKP1),Isoform0000255(CALS9),Isoform0000354(LRK10L-1.2),Isoform0000377(CALS12),Isoform0000383(FBX6),Isoform0000483(CALS12),Isoform0000554(UBP17),Isoform0000636(UBP16),Isoform0000743(SPY),Isoform00008…
(--),Isoform0092292(PIRL1),Isoform0092388(MC410),Isoform0092423(SPS3),Isoform0092429(NPF5.2),Isoform0092434(NEAP2),Isoform0092455(--),Isoform0092464(ARSA1),Isoform0092521(MTP1),Isoform0092591(--),Isoform0092630(POPTR_0001s40980g),Isoform0092635(MitHPPK/DHPS),Isoform0092695(NPF5.2),Isoform0092797(CTU2),Isoform0092811(RCD1),Isoform0092872(Os01g0911100),Isoform0092898(TTL),Isoform0092907(AVT6C),Isof…	Isoform0000028(CIPK6),Isoform0000094(PAL),Isoform0000266(ROQ1),Isoform0000309(--),Isoform0000310(FAB1A),Isoform0000348(SULTR3,Isoform0000354(LRK10L-1.2),Isoform0000356(ALA4),Isoform0000425(ALA4),Isoform0000435(ABCG42),Isoform0000544(ALA4),Isoform0000548(VPS28-2),Isoform0000560(ABCG42),Isoform0000563(ALA4),Isoform0000581(ABCG42),Isoform0000609(FAD2-2),Isoform0000617(ALA4),Isoform0000633(G6PDH),Iso…									,Isoform0068634(HSP1),Isoform0068667(ABCC4),Isoform0068694(TPR2),Isoform0068723(BIG1),Isoform0068732(eif2b2),Isoform0068746(--),Isoform0068782(DGD1),Isoform0068792(ABCI8),Isoform0068801(RSH3),Isoform0068838(SCD2),Isoform0068873(SLY1),Isoform0068897(BETAC-AD),Isoform0068905(MTA),Isoform0068917(SPD1),Isoform0068919(PYRP2),Isoform0068948(PHYC),Isoform0068956(SHM7),Isoform0068958(NPR1),Isoform0069024…	Isoform0000079(ERD15),Isoform0000101(CSI1),Isoform0000111(--),Isoform0000120(MKP1),Isoform0000174(MKP1),Isoform0000182(ROQ1),Isoform0000186(L6),Isoform0000189(ROQ1),Isoform0000205(ROQ1),Isoform0000209(ROQ1),Isoform0000218(ROQ1),Isoform0000234(ROQ1),Isoform0000236(ROQ1),Isoform0000244(MKP1),Isoform0000266(ROQ1),Isoform0000319(PA200),Isoform0000334(ROQ1),Isoform0000354(LRK10L-1.2),Isoform0000359(BI…										),Isoform0070066(At1g74320),Isoform0070152(AAE3),Isoform0070234(TAP46),Isoform0070237(BRM),Isoform0070256(At5g23430),Isoform0070266(MFP),Isoform0070329(HSP70),Isoform0070365(PES),Isoform0070392(EGY1),Isoform0070487(JMJ25),Isoform0070619(HSP1),Isoform0070627(APUM24),Isoform0070861(At3g52640/At3g52650),Isoform0070880(XLG3),Isoform0070885(HIP1),Isoform0070893(SMG7),Isoform0070919(DYM),Isoform0071013…
PCC126.07c),Isoform0027287(At1g74360),Isoform0027291(RBOHC),Isoform0027292(RBOHC),Isoform0027302(DTX33),Isoform0027330(METK1),Isoform0027342(At3g28850),Isoform0027404(ROQ1),Isoform0027419(RBOHC),Isoform0027425(CLPD2),Isoform0027439(CSLD2),Isoform0027451(UGD5),Isoform0027469(CAT2),Isoform0027484(--),Isoform0027495(PUB44),Isoform0027516(RBOHC),Isoform0027524(--),Isoform0027533(CYCT1-3),Isoform00275…										oform0030920(ROPGAP7),Isoform0030931(NPR1),Isoform0030955(WRKY33),Isoform0030972(RH14),Isoform0030989(NIA2),Isoform0031016(CDS1),Isoform0031082(--),Isoform0031104(RBOHC),Isoform0031116(ARF2),Isoform0031119(HSP70-14),Isoform0031133(XLG3),Isoform0031175(HEN1),Isoform0031184(CLPD),Isoform0031201(WRKY24),Isoform0031206(WNK8),Isoform0031215(--),Isoform0031254(RBOHC),Isoform0031290(RUN1),Isoform0031335…											GO:0008150	Biological Process	GO:0007610	behavior	51	108	Isoform0005774(Spast),Isoform0006302(ATAD1),Isoform0007522(SPAST),Isoform0007611(ATAD1),Isoform0008531(Spast),Isoform0008758(Spast),Isoform0009186(--),Isoform0009207(ATAD1),Isoform0009297(Spast),Isoform0009441(MSP1),Isoform0010361(--),Isoform0010943(--),Isoform0012482(--),Isoform0013083(--),Isoform0016193(VPS18),Isoform0016278(atad1a),Isoform0017050(ATAD1),Isoform0017129(Spast),Isoform0017451(Spa…	Isoform0001746(DDB_G0277533),Isoform0005438(MSP1),Isoform0005536(STE20),Isoform0006129(MSP1),Isoform0007508(MSP1),Isoform0007542(ATAD1),Isoform0007709(wdr48),Isoform0007818(ATAD1),Isoform0008283(Spast),Isoform0008287(MSP1),Isoform0008379(Spast),Isoform0008447(Spast),Isoform0009295(STE20),Isoform0009312(Spast),Isoform0010302(pak-1),Isoform0010592(ATAD1),Isoform0011018(atad1b),Isoform0011032(Spast)…
0055159(SBT5.6),Isoform0055175(EMB3004),Isoform0055189(NTMC2T6.1),Isoform0055192(CYP73A12),Isoform0055197(ADC2),Isoform0055209(ABCG11),Isoform0055217(Os12g0623900),Isoform0055230(Os01g0813400),Isoform0055234(PHS1),Isoform0055236(ALA11),Isoform0055272(SBT1.7),Isoform0055295(HEMH),Isoform0055332(At4g27270),Isoform0055363(CDC6B),Isoform0055372(WAXY),Isoform0055390(NDA1),Isoform0055403(MODA),Isoform0…										),Isoform0064817(HSP70-4),Isoform0064823(MNS1),Isoform0064850(ATXR7),Isoform0064856(MC410),Isoform0064896(PHT4,Isoform0064902(LACS6),Isoform0064911(HEMH),Isoform0064968(WRKY33),Isoform0064999(DTX33),Isoform0065006(CDC6B),Isoform0065017(PI4KB1),Isoform0065030(TPS9),Isoform0065063(STY13),Isoform0065106(IP5P2),Isoform0065109(CPK10),Isoform0065113(At5g64500),Isoform0065152(SNF4),Isoform0065183(HSP70)…											GO:0008150	Biological Process	GO:0022414	reproductive process	657	1057	Isoform0000002(GRV2),Isoform0000090(CSI1),Isoform0000146(PI4KG3),Isoform0000191(PI4KA1),Isoform0000374(RDR6),Isoform0000710(GN),Isoform0000785(GN),Isoform0000840(SPP),Isoform0001126(GN),Isoform0001157(EIN2),Isoform0001288(RDR6),Isoform0001311(EIN2),Isoform0001565(RDR6),Isoform0001606(Os12g0104800),Isoform0002000(--),Isoform0002091(RDR6),Isoform0002188(RDR6),Isoform0002229(RDR6),Isoform0002282(RDR…	Isoform0000101(CSI1),Isoform0000200(PTM),Isoform0000255(CALS9),Isoform0000354(LRK10L-1.2),Isoform0000554(UBP17),Isoform0000636(UBP16),Isoform0000743(SPY),Isoform0000809(Os11g0547000),Isoform0000863(VPS15),Isoform0000971(GN),Isoform0001070(GN),Isoform0001266(VPS15),Isoform0001275(UBP16),Isoform0001325(GN),Isoform0001531(EMB1270),Isoform0001547(GN),Isoform0001571(ELF6),Isoform0001581(SPY),Isoform00…
(UBI11),Isoform0078588(ACX2),Isoform0078592(ADC2),Isoform0078618(CIPK12),Isoform0078621(At5g16150),Isoform0078633(VPS28-2),Isoform0078635(HSP70-4),Isoform0078652(XEG113),Isoform0078661(SPDSYN1),Isoform0078673(Rca),Isoform0078678(BOR1),Isoform0078685(AATP1),Isoform0078692(DTX46),Isoform0078694(CLPD2),Isoform0078718(CYP710A1),Isoform0078729(tmem53-b),Isoform0078736(At3g28600),Isoform0078765(GAUT14)…										30(HEMH),Isoform0099242(PAA2),Isoform0099257(APXS),Isoform0099296(ECR1),Isoform0099308(MLO10),Isoform0099328(OMA1),Isoform0099349(DTX33),Isoform0099357(AOS1),Isoform0099379(ubq-1),Isoform0099402(ATL6),Isoform0099447(MST3),Isoform0099449(AAC3),Isoform0099457(EID1),Isoform0099468(At3g08860),Isoform0099495(AATP1),Isoform0099511(EMB3004),Isoform0099518(MKK9),Isoform0099550(surE),Isoform0099577(WRKY33…											GO:0008150	Biological Process	GO:0002376	immune system process	231	385	Isoform0000002(GRV2),Isoform0000090(CSI1),Isoform0000298(MED14),Isoform0000369(MED14),Isoform0000374(RDR6),Isoform0000717(ROQ1),Isoform0001157(EIN2),Isoform0001288(RDR6),Isoform0001311(EIN2),Isoform0001565(RDR6),Isoform0002091(RDR6),Isoform0002188(RDR6),Isoform0002229(RDR6),Isoform0002282(RDR6),Isoform0002615(RDR6),Isoform0003034(MED14),Isoform0003808(RPV1),Isoform0003970(SHL2),Isoform0004674(ROQ…	Isoform0000101(CSI1),Isoform0000238(MED14),Isoform0000955(SPT6),Isoform0001059(UGGT),Isoform0001155(MED14),Isoform0002017(RDR6),Isoform0002808(RDR6),Isoform0003798(CUV),Isoform0004296(SHL2),Isoform0004361(L6),Isoform0004718(UGGT),Isoform0004894(RDR6),Isoform0005171(RDR6),Isoform0005185(IRE1B),Isoform0005188(LIF2),Isoform0005382(RDR6),Isoform0005437(CUV),Isoform0005874(ROQ1),Isoform0006001(CUV),Is…
(SAMDC),Isoform0098808(ODC),Isoform0098831(MGL),Isoform0098883(HSR4),Isoform0098892(--),Isoform0098907(APT3),Isoform0098938(HAK5),Isoform0098957(--),Isoform0098991(DTX49),Isoform0098995(At3g11320),Isoform0099011(GATL9),Isoform0099022(Os02g0683500),Isoform0099023(MO2),Isoform0099031(ACR6),Isoform0099034(GSTF2),Isoform0099043(UGD4),Isoform0099055(ENPP3),Isoform0099066(HSP26-A),Isoform0099078(DTX33)…										GO:0008150	Biological Process	GO:0032502	developmental process	2290	2203	Isoform0000001(GRV2),Isoform0000002(GRV2),Isoform0000030(BRM),Isoform0000045(BRM),Isoform0000090(CSI1),Isoform0000161(ATG2),Isoform0000176(CALS12),Isoform0000191(PI4KA1),Isoform0000204(ATG2),Isoform0000211(ATG2),Isoform0000227(BRM),Isoform0000229(ATG2),Isoform0000290(SPK1),Isoform0000298(MED14),Isoform0000345(ATG2),Isoform0000369(MED14),Isoform0000374(RDR6),Isoform0000406(--),Isoform0000413(CALS1…					GO:0008150	Biological Process	GO:0009987	cellular process	9091	11370	Isoform0000002(GRV2),Isoform0000090(CSI1),Isoform0000094(PAL),Isoform0000095(RE1),Isoform0000100(CSI1),Isoform0000109(rpoB),Isoform0000129(GIP),Isoform0000146(PI4KG3),Isoform0000176(CALS12),Isoform0000191(PI4KA1),Isoform0000227(BRM),Isoform0000252(NET1B),Isoform0000290(SPK1),Isoform0000298(MED14),Isoform0000307(ABCC14),Isoform0000310(FAB1A),Isoform0000369(MED14),Isoform0000371(psaA),Isoform000037…
GO:0008150	Biological Process	GO:0065007	biological regulation	2072	2761	Isoform0000033(GLT1),Isoform0000036(GLT1),Isoform0000042(GLT1),Isoform0000056(GLT1),Isoform0000058(GLT1),Isoform0000064(GLT1),Isoform0000066(GLT1),Isoform0000070(GLT1),Isoform0000075(GLT1),Isoform0000159(GLT1),Isoform0000205(ROQ1),Isoform0000234(ROQ1),Isoform0000256(GLT1),Isoform0000351(HAC1),Isoform0000364(HAC1),Isoform0000379(ARF19),Isoform0000381(At3g04930),Isoform0000438(GLT1),Isoform0000456(…				soform0062884(BAM8),Isoform0062950(HUB2),Isoform0062979(HSP1),Isoform0063005(RCD1),Isoform0063051(GTE4),Isoform0063056(COP1),Isoform0063067(EDR1),Isoform0063129(CD4B),Isoform0063239(SPL11),Isoform0063266(FTSH2),Isoform0063313(--),Isoform0063316(SUS4),Isoform0063332(ADO3),Isoform0063342(TCF25),Isoform0063367(AGO1B),Isoform0063407(BAM8),Isoform0063420(FTSH1),Isoform0063431(PIN1A),Isoform0063488(RPA…	Isoform0000101(CSI1),Isoform0000120(MKP1),Isoform0000174(MKP1),Isoform0000200(PTM),Isoform0000244(MKP1),Isoform0000255(CALS9),Isoform0000354(LRK10L-1.2),Isoform0000383(FBX6),Isoform0000554(UBP17),Isoform0000636(UBP16),Isoform0000743(SPY),Isoform0000863(VPS15),Isoform0000955(SPT6),Isoform0000971(GN),Isoform0001061(At4g18820),Isoform0001070(GN),Isoform0001119(At4g18820),Isoform0001177(FBX6),Isoform…										(SAC2),Isoform0021072(ufd1),Isoform0021076(SLK2),Isoform0021078(PIL15),Isoform0021080(UPL5),Isoform0021091(RLK7),Isoform0021106(ACA10),Isoform0021128(MIK1),Isoform0021152(BLH1),Isoform0021198(HAR1),Isoform0021203(--),Isoform0021204(ACA4),Isoform0021206(FMO1),Isoform0021215(G6PDH),Isoform0021229(rbcL),Isoform0021234(BRO1),Isoform0021249(ALA9),Isoform0021260(MMT1),Isoform0021288(SUNN),Isoform002129…
THA1),Isoform0076198(GL2),Isoform0076201(pyrH),3),Isoform0076382(RE1),Isoform0076393(PRR95),Isoform0076398(RVE1),Isoform0076474(--),Isoform0076566(CATHB2),Isoform0076642(AP2),Isoform0076766(ATCSA-1),Isoform0076796(ACR4),Isoform0076810(spg1),Isoform0076847(Wdr70),Isoform0077048(VIP1),Isoform0077065(PRP19),Isoform0077116(NHX2),Isoform0077201(RISBZ3),Isoform0077225(TBC1D13),Isoform0077244(AP2),Isofo…	Isoform0000028(CIPK6),Isoform0000266(ROQ1),Isoform0000354(LRK10L-1.2),Isoform0000717(ROQ1),Isoform0000816(B'GAMMA),Isoform0001177(FBX6),Isoform0001181(RBOHC),Isoform0001192(RBOHC),Isoform0001214(B'GAMMA),Isoform0001262(CIGR1),Isoform0001424(RBOHC),Isoform0001448(CARB),Isoform0001545(B'GAMMA),Isoform0001632(ALA9),Isoform0001637(RBOHC),Isoform0001639(RBOHC),Isoform0001665(RBOHC),Isoform0001765(RBOH…									3),Isoform0069520(SUN2),Isoform0069566(GTE4),Isoform0069570(HSP1),Isoform0069606(HSP1),Isoform0069709(rab3gap1),Isoform0069752(MYB73),Isoform0069791(BAM8),Isoform0069795(EMB3004),Isoform0069889(AAE3),Isoform0069924(GAUT14),Isoform0069996(SUS4),Isoform0070050(HSP70),Isoform0070066(At1g74320),Isoform0070152(AAE3),Isoform0070234(TAP46),Isoform0070237(BRM),Isoform0070266(MFP),Isoform0070329(HSP70),Is…											R),Isoform0041038(PLDDELTA),Isoform0041048(CPR),Isoform0041068(RVE1),Isoform0041073(At3g03770),Isoform0041090(WDTC1),Isoform0041098(PAL),Isoform0041108(CRK8),Isoform0041137(RVE1),Isoform0041156(RH24),Isoform0041159(SPL11),Isoform0041165(RAN1),Isoform0041167(NAC017),Isoform0041172(PPC1),Isoform0041188(fam135b),Isoform0041189(OVA9),Isoform0041196(ROMT),Isoform0041205(DHBK),Isoform0041271(CIPK6),Iso…
63215(CIPK12),Isoform0063315(RBOHB),Isoform0063322(NAC074),Isoform0063357(CAJ1),Isoform0063369(ALS),Isoform0063537(HSF24),Isoform0063556(NPC4),Isoform0063600(NDA1),Isoform0063665(DCP5),Isoform0063669(HST),Isoform0063687(SNL6),Isoform0063691(--),Isoform0063692(DAR1),Isoform0063720(WRKY24),Isoform0063744(NTMC2T6.1),Isoform0063800(MPK1),Isoform0063816(NPC4),Isoform0063850(B'GAMMA),Isoform0063906(At5…										GO:0008150	Biological Process	GO:0048511	rhythmic process	195	84	Isoform0000176(CALS12),Isoform0000413(CALS12),Isoform0000473(Syncrip),Isoform0000486(CALS12),Isoform0000489(CALS12),Isoform0000494(Os06g0694000),Isoform0001170(Syncrip),Isoform0001307(Syncrip),Isoform0001575(Syncrip),Isoform0001582(Syncrip),Isoform0001683(CALS12),Isoform0003978(Syncrip),Isoform0004064(CALS12),Isoform0004109(APRR5),Isoform0004734(ADO1),Isoform0007251(Syncrip),Isoform0016172(CRY2),…	Isoform0000580(Syncrip),Isoform0000743(SPY),Isoform0001581(SPY),Isoform0007008(mybbp1a),Isoform0007841(mybbp1a),Isoform0009025(NTMC2T6.1),Isoform0009864(DHBK),Isoform0010065(Syncrip),Isoform0012721(PHOT2),Isoform0013138(ADO3),Isoform0018093(PHOT1),Isoform0019080(PHOT1A),Isoform0019975(PHOT2),Isoform0020416(PYD1),Isoform0020838(WNK1),Isoform0021123(PHOT2),Isoform0021627(PHOT1),Isoform0023072(PHOT1…				orm0060399(GTE4),Isoform0060416(HHP2),Isoform0060424(YDA),Isoform0060429(PNS1),Isoform0060437(SPL11),Isoform0060440(HAK7),Isoform0060447(--),Isoform0060455(CPR),Isoform0060470(UBP17),Isoform0060475(GAE6),Isoform0060491(CPK19),Isoform0060496(ltrA),Isoform0060497(HSP1),Isoform0060501(HAK7),Isoform0060522(PUB34),Isoform0060523(PRP40A),Isoform0060530(CIPK6),Isoform0060535(Os12g0623900),Isoform0060540…
GO:0008150	Biological Process	GO:0051179	localization	1158	2155	Isoform0000095(RE1),1),Isoform0000430(MPC1),Isoform0000503(ABCC4),Isoform0000550(ABCC4),Isoform0000689(ABCC5),Isoform0000790(At4g22990),Isoform0000806(SAC3B),Isoform0000875(--),Isoform0000881(MPC1),1),Isoform0000991(OCT7),Isoform0001013(ABCB20),Isoform0001117(RE1),Isoform0001175(ABCB20),Isoform0001359(ABCC5),Isoform0001361(SMC3),Isoform0001397(TOL2),Isoform0001404(VPS28-2),Isoform0001412(CARB),Is…	Isoform0000310(FAB1A),Isoform0000348(SULTR3,Isoform0000356(ALA4),Isoform0000425(ALA4),Isoform0000435(ABCG42),Isoform0000544(ALA4),Isoform0000548(VPS28-2),Isoform0000560(ABCG42),Isoform0000563(ALA4),Isoform0000581(ABCG42),Isoform0000617(ALA4),Isoform0000685(ABCG42),Isoform0000690(ABCG42),Isoform0000701(ALA4),Isoform0000723(ABCG42),Isoform0000745(ABCG42),Isoform0000746(ABCG36),Isoform0000795(ABCG42…			GO:0008150	Biological Process	GO:0098743	cell aggregation	28	11	Isoform0001157(EIN2),Isoform0001311(EIN2),Isoform0001606(Os12g0104800),Isoform0001847(EIN2),Isoform0004767(YAK1),Isoform0005944(EIN2),Isoform0008749(YAK1),Isoform0009695(ATXR7),Isoform0011858(ATXR7),Isoform0020585(EIN2),Isoform0021712(ATXR7),Isoform0023440(BETAC-AD),Isoform0025432(BETAC-AD),Isoform0026934(YAK1),Isoform0031920(BETAC-AD),Isoform0032747(BETAC-AD),Isoform0033266(EIN2),Isoform0035674(…	Isoform0002643(ATXR7),Isoform0019786(ATXR7),Isoform0027089(BETAC-AD),Isoform0038178(ATXR7),Isoform0064850(ATXR7),Isoform0072910(KMS1),Isoform0075038(KMS1),Isoform0076142(KMS1),Isoform0076953(ATXR7),Isoform0081017(EIN2),Isoform0089302(CAP1)				,Isoform0078018(Os03g0815200),Isoform0078022(MPK5),Isoform0078035(APF2),Isoform0078045(SPDSYN1),Isoform0078058(--),Isoform0078072(DSP8),Isoform0078076(Gtp-bp),Isoform0078080(--),Isoform0078089(AVT6E),Isoform0078095(SPMS),Isoform0078097(G6PDH),Isoform0078101(BLH1),Isoform0078109(RAP2-4),Isoform0078121(RPS7),Isoform0078148(NAP2),Isoform0078170(APR3),Isoform0078178(AOX1A),Isoform0078189(NPF6.3),Isof…
oform0082147(AMT1-1),Isoform0082155(AMT1-1),Isoform0082170(AAC3),Isoform0082192(NIP3-1),Isoform0082227(EXO70H1),Isoform0082317(PHT1-3),Isoform0082319(SBT1.7),Isoform0082349(AVT6A),Isoform0082396(NCL2),Isoform0082433(Rca),Isoform0082659(URGT2),Isoform0082666(SKU5),Isoform0082668(Bp10),Isoform0082719(NPF6.3),Isoform0082727(AATL1),Isoform0082797(RHM1),Isoform0082823(UPS2),Isoform0082834(Bp10),Isofor…										GO:0008150	Biological Process	GO:0022414	reproductive process	1105	1088	Isoform0000001(GRV2),Isoform0000002(GRV2),Isoform0000090(CSI1),Isoform0000191(PI4KA1),Isoform0000374(RDR6),Isoform0000494(Os06g0694000),Isoform0000839(PRT6),Isoform0000840(SPP),Isoform0000875(--),Isoform0000916(UBP12),Isoform0001040(SPP),Isoform0001157(EIN2),Isoform0001195(EMB1270),Isoform0001238(SPA2),Isoform0001288(RDR6),Isoform0001293(EMB1270),Isoform0001311(EIN2),Isoform0001363(At3g26560),Iso…	Isoform0000101(CSI1),Isoform0000200(PTM),Isoform0000255(CALS9),Isoform0000354(LRK10L-1.2),Isoform0000554(UBP17),Isoform0000636(UBP16),Isoform0000743(SPY),Isoform0000863(VPS15),Isoform0000971(GN),Isoform0001070(GN),Isoform0001325(GN),Isoform0001531(EMB1270),Isoform0001547(GN),Isoform0001571(ELF6),Isoform0001581(SPY),Isoform0001653(NUP155),Isoform0001881(ELF6),Isoform0002017(RDR6),Isoform0002300(PK…				orm0094467(ATL54),Isoform0094472(HST),Isoform0094474(DTX33),Isoform0094493(Os04g0179200),Isoform0094497(Os12g0623900),Isoform0094500(PURA2),Isoform0094503(ATHB-16),Isoform0094505(AAT),Isoform0094507(PME7),Isoform0094532(ARAD1),Isoform0094545(--),Isoform0094550(CCR1),Isoform0094554(NAGS1),Isoform0094578(CLPD2),Isoform0094592(--),Isoform0094594(BT1),Isoform0094621(UBA2A),Isoform0094626(TRXH),Isofor…
GO:0008150	Biological Process	GO:0071840	cellular component organization or biogenesis	1069	1514	Isoform0000044(PRP8A),Isoform0000351(HAC1),Isoform0000364(HAC1),Isoform0000503(ABCC4),Isoform0000550(ABCC4),Isoform0000689(ABCC5),Isoform0000806(SAC3B),Isoform0000875(--),Isoform0000916(UBP12),Isoform0001013(ABCB20),Isoform0001175(ABCB20),Isoform0001359(ABCC5),Isoform0001361(SMC3),Isoform0001412(CARB),Isoform0001446(ABCC4),Isoform0001483(ABCC4),Isoform0001546(ABCC4),Isoform0001585(ABCD1),Isoform0…	Isoform0000309(--),Isoform0000435(ABCG42),Isoform0000560(ABCG42),Isoform0000581(ABCG42),Isoform0000685(ABCG42),Isoform0000690(ABCG42),Isoform0000723(ABCG42),Isoform0000745(ABCG42),Isoform0000746(ABCG36),Isoform0000795(ABCG42),Isoform0000828(ABCG42),Isoform0000861(ABCG42),Isoform0000868(ABCG42),Isoform0000878(ABCG42),Isoform0000896(ABCG42),Isoform0000897(ABCG42),Isoform0000909(ABCG42),Isoform00009…			GO:0008150	Biological Process	GO:0007610	behavior	122	92	Isoform0000875(--),Isoform0005774(Spast),Isoform0006250(ATAD1),Isoform0006302(ATAD1),Isoform0006704(Spast),Isoform0006839(ninaC),Isoform0007000(Spast),Isoform0007522(SPAST),Isoform0007611(ATAD1),Isoform0008531(Spast),Isoform0008747(ATAD1),Isoform0008758(Spast),Isoform0008814(neur),Isoform0009186(--),Isoform0009207(ATAD1),Isoform0009297(Spast),Isoform0009363(ATAD1),Isoform0009441(MSP1),Isoform0009…	Isoform0005438(MSP1),Isoform0005536(STE20),Isoform0006129(MSP1),Isoform0007508(MSP1),Isoform0007542(ATAD1),Isoform0007818(ATAD1),Isoform0008287(MSP1),Isoform0008379(Spast),Isoform0008447(Spast),Isoform0009295(STE20),Isoform0009312(Spast),Isoform0010592(ATAD1),Isoform0011115(--),Isoform0011491(--),Isoform0011512(--),Isoform0011825(--),Isoform0012323(RIN2),Isoform0012759(STE20),Isoform0013407(--),I…				oform0111026(SPDSYN),Isoform0111029(XTH28),Isoform0111032(XTH22),Isoform0111040(TRX2),Isoform0111081(SHKA),Isoform0111091(BT1),Isoform0111112(EDL3),Isoform0111121(WRKY40),Isoform0111144(SGPP),Isoform0111145(EDL3),Isoform0111147(ERF5),Isoform0111150(MYB4),Isoform0111157(CEY00_Acc04863),Isoform0111167(WRKY40),Isoform0111171(--),Isoform0111181(SAT1),Isoform0111200(GBF),Isoform0111221(CBSX1),Isoform0…	Isoform0000005(HIR1),Isoform0000010(Tf2-12),Isoform0000033(GLT1),Isoform0000037(BRM),Isoform0000052(BRM),Isoform0000064(GLT1),Isoform0000066(GLT1),Isoform0000069(BRM),Isoform0000072(FAB1B),Isoform0000080(NERD),Isoform0000081(TIC236),Isoform0000085(BRM),Isoform0000091(BRM),Isoform0000101(CSI1),Isoform0000102(FAB1C),Isoform0000120(MKP1),Isoform0000139(PRP8A),Isoform0000147(SQD2),Isoform0000159(GLT1…
oform0112718(--),Isoform0112786(MGL),Isoform0112802(ABCG36),Isoform0112858(HSP70-4),Isoform0112925(MGD1),Isoform0112951(ABCG42),Isoform0112962(ABCG42),Isoform0112991(BRI1),Isoform0113002(PDRP1),Isoform0113035(AAE3),Isoform0113234(ANT1),Isoform0113538(JGB)										GO:0008150	Biological Process	GO:0002376	immune system process	388	407	Isoform0000001(GRV2),Isoform0000002(GRV2),Isoform0000090(CSI1),Isoform0000161(ATG2),Isoform0000204(ATG2),Isoform0000211(ATG2),Isoform0000229(ATG2),Isoform0000298(MED14),Isoform0000345(ATG2),Isoform0000369(MED14),Isoform0000374(RDR6),Isoform0000598(HDA19),Isoform0000875(--),Isoform0000876(SPT6),Isoform0001026(SPT6),Isoform0001157(EIN2),Isoform0001288(RDR6),Isoform0001311(EIN2),Isoform0001565(RDR6)…	Isoform0000079(ERD15),Isoform0000101(CSI1),Isoform0000717(ROQ1),Isoform0000955(SPT6),Isoform0001059(UGGT),Isoform0002017(RDR6),Isoform0002587(RPV1),Isoform0002808(RDR6),Isoform0003758(RPV1),Isoform0003808(RPV1),Isoform0004296(SHL2),Isoform0004718(UGGT),Isoform0004894(RDR6),Isoform0005046(RPV1),Isoform0005171(RDR6),Isoform0005188(LIF2),Isoform0005285(RPV1),Isoform0005382(RDR6),Isoform0005874(ROQ1)…				TE10),Isoform0013512(NLP2),Isoform0013513(ACA10),Isoform0013520(MKP1),Isoform0013526(PMA4),Isoform0013535(FUBP3),Isoform0013543(SPA3),Isoform0013567(At1g17220),Isoform0013572(N),Isoform0013575(spast),Isoform0013579(At1g77060),Isoform0013582(BOR2),Isoform0013585(RLK7),Isoform0013600(OBE3),Isoform0013603(PEX1),Isoform0013624(YAK1),Isoform0013625(KLCR2),Isoform0013637(dsk1),Isoform0013663(LARP6B),Is…
GO:0008150	Biological Process	GO:0032502	developmental process	888	1127	Isoform0000033(GLT1),Isoform0000494(Os06g0694000),Isoform0000809(Os11g0547000),Isoform0000875(--),Isoform0001469(GLT1),Isoform0001563(EMB1270),Isoform0001733(--),Isoform0001746(DDB_G0277533),Isoform0002618(DYM),Isoform0002638(MTB),Isoform0002903(PHYA1),Isoform0003184(CLPC1),Isoform0003348(CD4B),Isoform0003567(PHYA1),Isoform0003664(MTB),Isoform0003765(smek1),Isoform0004109(APRR5),Isoform0004163(NH…	Isoform0000354(LRK10L-1.2),Isoform0001177(FBX6),Isoform0001181(RBOHC),Isoform0001192(RBOHC),Isoform0001424(RBOHC),Isoform0001637(RBOHC),Isoform0001639(RBOHC),Isoform0001665(RBOHC),Isoform0001765(RBOHC),Isoform0001926(RBOHC),Isoform0001990(RBOHC),Isoform0002000(--),Isoform0002099(At1g74360),Isoform0002188(RDR6),Isoform0002301(At1g74360),Isoform0002944(At1g74360),Isoform0003302(At1g74360),Isoform00…			GO:0008150	Biological Process	GO:0098754	detoxification	43	171	Isoform0008307(OsI_09857),Isoform0017259(OsI_09857),Isoform0017548(HMA5),Isoform0018353(CAT1),Isoform0021353(HMA5),Isoform0026352(OsI_09857),Isoform0027348(HMA5),Isoform0027730(RAN1),Isoform0030444(SDH),Isoform0032026(ATX1),Isoform0033275(OsI_09857),Isoform0033867(HMA5),Isoform0039316(MTP8),Isoform0039728(HMA5),Isoform0046883(CAD1),Isoform0055736(CAD1),Isoform0058319(SDH),Isoform0064451(SDH),Isof…	Isoform0001181(RBOHC),Isoform0001192(RBOHC),Isoform0001424(RBOHC),Isoform0001637(RBOHC),Isoform0001639(RBOHC),Isoform0001665(RBOHC),Isoform0001765(RBOHC),Isoform0001926(RBOHC),Isoform0001990(RBOHC),Isoform0004264(RBOHC),Isoform0012736(HMA9),Isoform0014786(RBOHC),Isoform0015095(RBOHC),Isoform0016185(RBOHC),Isoform0016465(RBOHC),Isoform0016505(RBOHB),Isoform0018540(RBOHC),Isoform0018644(RBOHC),Isof…				AC-AD),Isoform0027099(EXO70E2),Isoform0027143(PICBP),Isoform0027146(GCH1),Isoform0027154(GPT2),Isoform0027155(Wdr70),Isoform0027164(MPA1),Isoform0027168(SBT1.4),Isoform0027192(CLPC1),Isoform0027196(RHM1),Isoform0027206(R1),Isoform0027226(--),Isoform0027232(TBL3),Isoform0027234(WRKY33),Isoform0027236(TRIM32),Isoform0027237(RZ1C),Isoform0027240(WNK6),Isoform0027242(At4g39110),Isoform0027255(At1g076…
GO:0008150	Biological Process	GO:0032501	multicellular organismal process	810	997	Isoform0000494(Os06g0694000),Isoform0000689(ABCC5),Isoform0000809(Os11g0547000),Isoform0000875(--),Isoform0001013(ABCB20),Isoform0001175(ABCB20),Isoform0001359(ABCC5),Isoform0001483(ABCC4),Isoform0001546(ABCC4),Isoform0001563(EMB1270),Isoform0001585(ABCD1),Isoform0001622(ABCC5),Isoform0001648(ABCC4),Isoform0001733(--),Isoform0001746(DDB_G0277533),Isoform0001855(ABCC5),Isoform0001974(ABCC3),Isofor…	Isoform0000354(LRK10L-1.2),Isoform0000435(ABCG42),Isoform0000560(ABCG42),Isoform0000581(ABCG42),Isoform0000685(ABCG42),Isoform0000690(ABCG42),Isoform0000723(ABCG42),Isoform0000745(ABCG42),Isoform0000746(ABCG36),Isoform0000795(ABCG42),Isoform0000828(ABCG42),Isoform0000861(ABCG42),Isoform0000868(ABCG42),Isoform0000878(ABCG42),Isoform0000896(ABCG42),Isoform0000897(ABCG42),Isoform0000909(ABCG42),Isof…			GO:0008150	Biological Process	GO:0048519	negative regulation of biological process	1344	1123	Isoform0000030(BRM),Isoform0000045(BRM),Isoform0000090(CSI1),Isoform0000164(NERD),Isoform0000169(NERD),Isoform0000173(NERD),Isoform0000227(BRM),Isoform0000374(RDR6),Isoform0000427(BRM),Isoform0000473(Syncrip),Isoform0000631(--),Isoform0000839(PRT6),Isoform0000846(NERD),Isoform0000875(--),Isoform0000876(SPT6),Isoform0000918(SAC9),Isoform0001026(SPT6),Isoform0001150(BRM),Isoform0001157(EIN2),Isofor…	Isoform0000005(HIR1),Isoform0000080(NERD),Isoform0000101(CSI1),Isoform0000120(MKP1),Isoform0000174(MKP1),Isoform0000200(PTM),Isoform0000244(MKP1),Isoform0000284(maf1),Isoform0000552(NRPA1),Isoform0000580(Syncrip),Isoform0000743(SPY),Isoform0000955(SPT6),Isoform0001181(RBOHC),Isoform0001192(RBOHC),Isoform0001424(RBOHC),Isoform0001571(ELF6),Isoform0001581(SPY),Isoform0001637(RBOHC),Isoform0001639(R…				0040535(At2g46620),Isoform0040547(PME20),Isoform0040552(--),Isoform0040558(ARD2),Isoform0040560(COX15),Isoform0040572(WRKY24),Isoform0040581(SE),Isoform0040582(STT3B),Isoform0040583(KIN13A),Isoform0040587(SGR2),Isoform0040608(BLH7),Isoform0040609(PIN1C),Isoform0040629(ABC1K7),Isoform0040633(RNU1),Isoform0040650(Pabp2),Isoform0040658(CLPR1),Isoform0040662(PRR73),Isoform0040665(--),Isoform0040672(S…
GO:0008150	Biological Process	GO:0000003	reproduction	526	676	Isoform0000494(Os06g0694000),Isoform0000809(Os11g0547000),Isoform0000875(--),Isoform0000916(UBP12),Isoform0001563(EMB1270),Isoform0001733(--),Isoform0001746(DDB_G0277533),Isoform0002397(At3g07100),Isoform0002638(MTB),Isoform0002804(--),Isoform0003010(pgdC),Isoform0003184(CLPC1),Isoform0003348(CD4B),Isoform0003664(MTB),Isoform0004109(APRR5),Isoform0004163(NHX7),Isoform0004387(SLK2),Isoform0004500(…	Isoform0000354(LRK10L-1.2),Isoform0002000(--),Isoform0002188(RDR6),Isoform0002300(PK1),Isoform0002373(PK1),Isoform0002716(At2g19130),Isoform0003234(PK1),Isoform0003294(PK1),Isoform0003342(At4g24790),Isoform0003483(BZIP17),Isoform0003533(STI),Isoform0003970(SHL2),Isoform0005058(PK1),Isoform0005062(SHL2),Isoform0005081(BZIP17),Isoform0005407(B120),Isoform0005837(HSP70),Isoform0005865(At2g19130),Iso…			GO:0008150	Biological Process	GO:0001906	cell killing	0	1	--	Isoform0112740(--)				Isoform0054571(MPA1),Isoform0054582(ATPK2),Isoform0054587(NLP2),Isoform0054595(B'GAMMA),Isoform0054608(ADC2),Isoform0054613(PCKA),Isoform0054618(At3g52120),Isoform0054635(--),Isoform0054636(HSP83A),Isoform0054637(dnaJ),Isoform0054674(--),Isoform0054705(CPK30),Isoform0054715(SPPA),Isoform0054717(RZ1A),Isoform0054728(WIT2),Isoform0054732(At1g07650),Isoform0054743(--),Isoform0054746(At1g12150),Isofo…
GO:0008150	Biological Process	GO:0048519	negative regulation of biological process	489	462	Isoform0000473(Syncrip),Isoform0000580(Syncrip),Isoform0000638(Syncrip),Isoform0000806(SAC3B),Isoform0000875(--),Isoform0001582(Syncrip),Isoform0002397(At3g07100),Isoform0002638(MTB),Isoform0002804(--),Isoform0002903(PHYA1),Isoform0003142(At2g47970),Isoform0003184(CLPC1),Isoform0003348(CD4B),Isoform0003560(rnf10),Isoform0003567(PHYA1),Isoform0003664(MTB),Isoform0003765(smek1),Isoform0004109(APRR5…	Isoform0001181(RBOHC),Isoform0001192(RBOHC),Isoform0001424(RBOHC),Isoform0001637(RBOHC),Isoform0001639(RBOHC),Isoform0001665(RBOHC),Isoform0001765(RBOHC),Isoform0001926(RBOHC),Isoform0001990(RBOHC),Isoform0002188(RDR6),Isoform0002876(VAMP714),Isoform0003970(SHL2),Isoform0004264(RBOHC),Isoform0005062(SHL2),Isoform0005966(KLCR2),Isoform0007546(RDR1),Isoform0008894(AGO10),Isoform0009024(SHL2),Isofor…			GO:0008150	Biological Process	GO:0000003	reproduction	1359	1329	Isoform0000001(GRV2),Isoform0000002(GRV2),Isoform0000090(CSI1),Isoform0000176(CALS12),Isoform0000191(PI4KA1),Isoform0000374(RDR6),Isoform0000413(CALS12),Isoform0000486(CALS12),Isoform0000489(CALS12),Isoform0000494(Os06g0694000),Isoform0000824(FTSH5),Isoform0000839(PRT6),Isoform0000840(SPP),Isoform0000875(--),Isoform0000916(UBP12),Isoform0001040(SPP),Isoform0001157(EIN2),Isoform0001195(EMB1270),Is…	Isoform0000101(CSI1),Isoform0000200(PTM),Isoform0000255(CALS9),Isoform0000354(LRK10L-1.2),Isoform0000554(UBP17),Isoform0000636(UBP16),Isoform0000743(SPY),Isoform0000863(VPS15),Isoform0000971(GN),Isoform0001061(At4g18820),Isoform0001070(GN),Isoform0001119(At4g18820),Isoform0001187(At4g18820),Isoform0001325(GN),Isoform0001392(At4g18820),Isoform0001531(EMB1270),Isoform0001547(GN),Isoform0001571(ELF6…				),Isoform0068854(LACS3),Isoform0068856(Os04g0620700),Isoform0068863(ARC3),Isoform0068878(eif2a),Isoform0068881(4CL1),Isoform0068891(At1g27190),Isoform0068903(At2g43240),Isoform0068921(ALATS),Isoform0068923(ADO1),Isoform0068928(HSP1),Isoform0068967(ARD2),Isoform0068976(ABCB25),Isoform0068987(ERD4),Isoform0068991(PHR3),Isoform0069013(ASK1),Isoform0069028(CERBERUS),Isoform0069035(ATL27),Isoform00690…
GO:0008150	Biological Process	GO:0048518	positive regulation of biological process	434	519	Isoform0000473(Syncrip),Isoform0000580(Syncrip),Isoform0000638(Syncrip),Isoform0000809(Os11g0547000),Isoform0000875(--),Isoform0000969(rngtt),Isoform0000970(rngtt),Isoform0001582(Syncrip),Isoform0001746(DDB_G0277533),Isoform0002638(MTB),Isoform0002804(--),Isoform0003142(At2g47970),Isoform0003560(rnf10),Isoform0003664(MTB),Isoform0003765(smek1),Isoform0004703(--),Isoform0004719(STA1),Isoform000493…	Isoform0003483(BZIP17),Isoform0004793(CLPD1),Isoform0005081(BZIP17),Isoform0005700(SPBC215.01),Isoform0006065(BZIP17),Isoform0006602(BZIP17),Isoform0007546(RDR1),Isoform0008107(KIN4A),Isoform0008561(RE1),Isoform0008766(KIN4A),Isoform0008872(KIN4A),Isoform0009025(NTMC2T6.1),Isoform0009271(KIN4A),Isoform0009447(CLPD1),Isoform0009735(ATPK2),Isoform0009764(CLPD),Isoform0009938(RDR1),Isoform0010067(RD…			GO:0008150	Biological Process	GO:0099531	presynaptic process involved in synaptic transmission	15	13	Isoform0001606(Os12g0104800),Isoform0028056(FTIP3),Isoform0034518(FTIP3),Isoform0034604(SEC10b),Isoform0037399(SEC10b),Isoform0037778(SEC10b),Isoform0046003(SEC10b),Isoform0046299(SEC10b),Isoform0062125(FTIP3),Isoform0062152(SEC10),Isoform0064216(Letm1),Isoform0068380(SEC10),Isoform0075098(RAB3GAP1),Isoform0083031(RAB3GAP1),Isoform0087471(EXO70H1)	Isoform0025962(SNAP33),Isoform0046425(Letm1),Isoform0056324(Letm1),Isoform0063392(LETM1),Isoform0069709(rab3gap1),Isoform0073993(Letm1),Isoform0082468(rab3gap1),Isoform0087216(LETM1),Isoform0087428(FTIP3),Isoform0090821(SNAP33),Isoform0098151(LETM1),Isoform0101616(FTIP3),Isoform0109726(FTIP3)				155601),Isoform0084456(TPS9),Isoform0084469(CRTISO),Isoform0084513(OsI_35105),Isoform0084517(RBP45),Isoform0084520(CLPC1),Isoform0084556(NFYA1),Isoform0084558(WRKY6),Isoform0084575(At4g26390),Isoform0084578(--),Isoform0084582(GAD1),Isoform0084588(PRS1),Isoform0084630(FTSH11),Isoform0084644(RPL27),Isoform0084648(polA),Isoform0084653(PAO),Isoform0084677(At4g03230),Isoform0084681(CPN60-2),Isoform008…
GO:0008150	Biological Process	GO:0022414	reproductive process	386	534	Isoform0000494(Os06g0694000),Isoform0000809(Os11g0547000),Isoform0000875(--),Isoform0000916(UBP12),Isoform0001563(EMB1270),Isoform0001733(--),Isoform0001746(DDB_G0277533),Isoform0002397(At3g07100),Isoform0002638(MTB),Isoform0002804(--),Isoform0003010(pgdC),Isoform0003664(MTB),Isoform0004163(NHX7),Isoform0004387(SLK2),Isoform0004500(pgdC),Isoform0004596(pgdC),Isoform0005042(MTB),Isoform0005149(TIO…	Isoform0000354(LRK10L-1.2),Isoform0002000(--),Isoform0002188(RDR6),Isoform0002300(PK1),Isoform0002373(PK1),Isoform0002716(At2g19130),Isoform0003234(PK1),Isoform0003294(PK1),Isoform0003483(BZIP17),Isoform0003970(SHL2),Isoform0005058(PK1),Isoform0005062(SHL2),Isoform0005081(BZIP17),Isoform0005407(B120),Isoform0005837(HSP70),Isoform0005865(At2g19130),Isoform0006065(BZIP17),Isoform0006578(HSP70),Isof…			GO:0008150	Biological Process	GO:0009987	cellular process	11514	14036	Isoform0000001(GRV2),Isoform0000002(GRV2),Isoform0000013(RE1),Isoform0000030(BRM),Isoform0000032(PRP8A),Isoform0000036(GLT1),Isoform0000038(BRM),Isoform0000040(PRP8A),Isoform0000043(UPL1),Isoform0000044(PRP8A),Isoform0000045(BRM),Isoform0000047(RE1),Isoform0000058(GLT1),Isoform0000070(GLT1),Isoform0000075(GLT1),Isoform0000076(RE1),Isoform0000084(GLT1),Isoform0000090(CSI1),Isoform0000095(RE1),Isof…					Isoform0100512(ENO1),Isoform0100517(XTH28),Isoform0100522(CCR1),Isoform0100540(ruvbl2),Isoform0100547(BOR2),Isoform0100548(MTPC1),Isoform0100570(KCS17),Isoform0100572(abh1),Isoform0100576(AAE3),Isoform0100595(RBP47B'),Isoform0100607(TGA4),Isoform0100618(ZIP4),Isoform0100629(FIP37),Isoform0100657(RBP45),Isoform0100663(WEB1),Isoform0100681(ISPH),Isoform0100682(PEP),Isoform0100684(CPK29),Isoform0100…
GO:0008150	Biological Process	GO:0040011	locomotion	45	41	Isoform0001746(DDB_G0277533),Isoform0003765(smek1),Isoform0004163(NHX7),Isoform0005149(TIO),Isoform0007709(wdr48),Isoform0007735(SIZ1),Isoform0015082(SIZ1),Isoform0017765(DDB_G0277533),Isoform0019314(Wdr70),Isoform0020080(--),Isoform0020161(wdr48),Isoform0022679(--),Isoform0022704(ABCC5),Isoform0023567(ACX1),Isoform0024666(WDR70),Isoform0027155(Wdr70),Isoform0027317(smek1),Isoform0031016(CDS1),Is…	Isoform0019736(elmoA),Isoform0023897(NET4A),Isoform0033252(MUB3),Isoform0033329(elmoA),Isoform0037342(MMK1),Isoform0055851(At2g26730),Isoform0057614(atpA),Isoform0057654(At2g26730),Isoform0060198(MPK3),Isoform0061712(MPK1),Isoform0063800(MPK1),Isoform0065117(MMK1),Isoform0075677(IRKI),Isoform0077178(MMK1),Isoform0077617(At2g26730),Isoform0078022(MPK5),Isoform0079194(PRCP),Isoform0081906(MPK1),Iso…			PI),Isoform0013237(relch),Isoform0013238(PMIR1),Isoform0013253(SPAC16C9.04c),Isoform0013261(RVE1),Isoform0013268(PPCK1),Isoform0013308(CLPX3),Isoform0013325(At2g20050/At2g20040),Isoform0013328(DEF8),Isoform0013337(CRP1),Isoform0013343(dlcB),Isoform0013354(spast),Isoform0013371(SMXL7),Isoform0013374(--),Isoform0013379(CPR),Isoform0013389(IRE4),Isoform0013410(STA1),Isoform0013418(SPCC24B10.10c),Iso…											GO:0008150	Biological Process	GO:0000003	reproduction	832	1308	Isoform0000002(GRV2),Isoform0000090(CSI1),Isoform0000146(PI4KG3),Isoform0000176(CALS12),Isoform0000191(PI4KA1),Isoform0000374(RDR6),Isoform0000413(CALS12),Isoform0000486(CALS12),Isoform0000710(GN),Isoform0000785(GN),Isoform0000840(SPP),Isoform0001126(GN),Isoform0001157(EIN2),Isoform0001288(RDR6),Isoform0001311(EIN2),Isoform0001565(RDR6),Isoform0001606(Os12g0104800),Isoform0001683(CALS12),Isoform0…	Isoform0000101(CSI1),Isoform0000200(PTM),Isoform0000255(CALS9),Isoform0000354(LRK10L-1.2),Isoform0000377(CALS12),Isoform0000483(CALS12),Isoform0000554(UBP17),Isoform0000636(UBP16),Isoform0000743(SPY),Isoform0000809(Os11g0547000),Isoform0000863(VPS15),Isoform0000971(GN),Isoform0001061(At4g18820),Isoform0001070(GN),Isoform0001119(At4g18820),Isoform0001187(At4g18820),Isoform0001232(PMIR1),Isoform000…
GO:0008150	Biological Process	GO:0007610	behavior	19	10	Isoform0000875(--),Isoform0001746(DDB_G0277533),Isoform0007709(wdr48),Isoform0009186(--),Isoform0011479(Spast),Isoform0017765(DDB_G0277533),Isoform0020080(--),Isoform0020161(wdr48),Isoform0022679(--),Isoform0028094(SPAST),Isoform0061927(--),Isoform0073089(--),Isoform0080068(At3g52640/At3g52650),Isoform0090314(--),Isoform0091667(--),Isoform0103464(IRL5),Isoform0105476(NTAQ1),Isoform0106361(IRL5),I…	Isoform0015936(At5g10920),Isoform0038285(SAC4),Isoform0056406(ACS),Isoform0058940(At5g10920),Isoform0060756(ACS),Isoform0061065(ACS),Isoform0065897(ACS),Isoform0095900(At5g10920),Isoform0100059(At5g10920),Isoform0103391(At5g10920)			CBK1),Isoform0026923(KIN13A),Isoform0026934(YAK1),Isoform0026953(SIS8),Isoform0026954(SPS1),Isoform0026955(RE1),Isoform0026984(SEC15B),Isoform0027002(SMC3),Isoform0027012(PCN),Isoform0027024(At1g05910),Isoform0027028(NEAP2),Isoform0027030(CRK15),Isoform0027042(TPS9),Isoform0027059(RH40),Isoform0027062(Os08g0191100),Isoform0027065(L6),Isoform0027111(ARF2B),Isoform0027115(At1g17220),Isoform0027120(…											GO:0008150	Biological Process	GO:0040007	growth	293	323	Isoform0000090(CSI1),Isoform0000191(PI4KA1),Isoform0000298(MED14),Isoform0000369(MED14),Isoform0000710(GN),Isoform0000785(GN),Isoform0000879(HAK7),Isoform0001126(GN),Isoform0001606(Os12g0104800),Isoform0002123(EHD2),Isoform0002944(At1g74360),Isoform0002978(At1g74360),Isoform0003034(MED14),Isoform0003267(JMJ16),Isoform0003396(At1g74360),Isoform0004364(JMJ16),Isoform0004426(JMJ16),Isoform0004588(PI…	Isoform0000033(GLT1),Isoform0000101(CSI1),Isoform0000238(MED14),Isoform0000255(CALS9),Isoform0000971(GN),Isoform0001070(GN),Isoform0001155(MED14),Isoform0001325(GN),Isoform0001547(GN),Isoform0001571(ELF6),Isoform0001653(NUP155),Isoform0001746(DDB_G0277533),Isoform0001881(ELF6),Isoform0002178(CLASP),Isoform0002866(NUP155),Isoform0003737(PI4KB1),Isoform0003798(CUV),Isoform0004039(At1g74360),Isoform…
GO:0003674	Molecular Function	GO:0016209	antioxidant activity	87	308	Isoform0000033(GLT1),Isoform0000036(GLT1),Isoform0000042(GLT1),Isoform0000056(GLT1),Isoform0000058(GLT1),Isoform0000064(GLT1),Isoform0000066(GLT1),Isoform0000070(GLT1),Isoform0000075(GLT1),Isoform0000159(GLT1),Isoform0000256(GLT1),Isoform0000438(GLT1),Isoform0000480(GLT1),Isoform0000510(GLT1),Isoform0000744(GLT1),Isoform0001032(GLT1),Isoform0001178(GLT1),Isoform0001233(GLT1),Isoform0001469(GLT1),…	Isoform0001181(RBOHC),Isoform0001192(RBOHC),Isoform0001424(RBOHC),Isoform0001637(RBOHC),Isoform0001639(RBOHC),Isoform0001665(RBOHC),Isoform0001765(RBOHC),Isoform0001926(RBOHC),Isoform0001990(RBOHC),Isoform0004264(RBOHC),Isoform0012387(PI4KG4),Isoform0014567(RBOHB),Isoform0014786(RBOHC),Isoform0014863(RBOHC),Isoform0015095(RBOHC),Isoform0015162(RBOHC),Isoform0015315(RBOHC),Isoform0015329(PI4KG4),I…			,Isoform0040349(CKI1),Isoform0040361(Os02g0201900),Isoform0040368(CTR1),Isoform0040381(TIF3A1),Isoform0040382(Ppp4r3a),Isoform0040391(JOKA2),Isoform0040398(PNS1),Isoform0040400(At5g64030),Isoform0040408(AVP1),Isoform0040411(CDKF-4),Isoform0040425(BLH1),Isoform0040447(ARF2A),Isoform0040457(--),Isoform0040467(ABF2),Isoform0040468(TIF3B1),Isoform0040525(ARF2A),Isoform0040545(KIN13A),Isoform0040573(S…											GO:0008150	Biological Process	GO:0040011	locomotion	75	176	Isoform0014866(SIZ1),Isoform0016193(VPS18),Isoform0017910(SIZ1),Isoform0018457(VPS18),Isoform0019449(COG1),Isoform0021679(COG1),Isoform0022084(SIZ1),Isoform0024410(atpA),Isoform0025346(CRNKL1),Isoform0027522(wdr48),Isoform0028056(FTIP3),Isoform0028235(CLF1),Isoform0028531(SIZ1),Isoform0031280(wdr48),Isoform0031475(wdr48),Isoform0032326(PPP4R3A),Isoform0033057(CRNKL1),Isoform0033940(wdr48),Isoform…	Isoform0000691(ABCC10),Isoform0000804(ABCC10),Isoform0000903(ABCC10),Isoform0001057(ABCC10),Isoform0001097(ABCC10),Isoform0001206(ABCC10),Isoform0001261(ABCC10),Isoform0001349(ABCC10),Isoform0001573(ABCC10),Isoform0001746(DDB_G0277533),Isoform0002172(ABCC10),Isoform0002295(ABCC10),Isoform0003765(smek1),Isoform0005312(ABCB11),Isoform0007633(SMC3),Isoform0007709(wdr48),Isoform0008233(PVIP),Isoform0…
GO:0003674	Molecular Function	GO:0003824	catalytic activity	3486	8335	Isoform0000033(GLT1),Isoform0000036(GLT1),Isoform0000042(GLT1),Isoform0000044(PRP8A),Isoform0000056(GLT1),Isoform0000058(GLT1),Isoform0000064(GLT1),Isoform0000066(GLT1),Isoform0000070(GLT1),Isoform0000075(GLT1),Isoform0000097(RCD1),Isoform0000138(SEN1),Isoform0000153(SEN1),Isoform0000159(GLT1),Isoform0000167(RCD1),Isoform0000185(At4g26390),Isoform0000205(ROQ1),Isoform0000210(RCD1),Isoform0000247(…				L1),Isoform0054180(CCR4-1),Isoform0054191(DRP3A),Isoform0054203(EBF2),Isoform0054205(PHYA1),Isoform0054213(RR24),Isoform0054221(G6PDH),Isoform0054231(ABCB28),Isoform0054242(PAL1),Isoform0054268(ABCF5),Isoform0054274(ABC1K1),Isoform0054288(MGD3),Isoform0054312(ABC1K1),Isoform0054315(At5g26760),Isoform0054328(PYRP2),Isoform0054343(ACR3),Isoform0054353(CRP1),Isoform0054356(WIN2),1),Isoform0054378(NA…											GO:0008150	Biological Process	GO:0048518	positive regulation of biological process	623	1156	Isoform0000227(BRM),Isoform0000298(MED14),Isoform0000369(MED14),Isoform0001157(EIN2),Isoform0001311(EIN2),Isoform0001606(Os12g0104800),Isoform0002817(M3KE1),Isoform0003034(MED14),Isoform0003267(JMJ16),Isoform0003884(BRM),Isoform0004364(JMJ16),Isoform0004398(BRM),Isoform0004426(JMJ16),Isoform0004655(JMJ16),Isoform0005042(MTB),Isoform0005178(MED14),Isoform0005335(MTB),Isoform0005618(BRM),Isoform000…	Isoform0000037(BRM),Isoform0000069(BRM),Isoform0000085(BRM),Isoform0000200(PTM),Isoform0000238(MED14),Isoform0000319(PA200),Isoform0000526(BIG2),Isoform0000552(NRPA1),Isoform0000580(Syncrip),Isoform0000665(PA200),Isoform0000809(Os11g0547000),Isoform0000863(VPS15),Isoform0000888(--),Isoform0000955(SPT6),Isoform0000969(rngtt),Isoform0000970(rngtt),Isoform0001003(BRM),Isoform0001059(UGGT),Isoform000…
694(FTSH11),Isoform0042729(ALKBH2),Isoform0042738(G6PDH),Isoform0042749(SIS8),Isoform0042769(RCD1),Isoform0042781(NFXL1),Isoform0042790(STY17),Isoform0042819(PRR95),Isoform0042873(At5g47430),Isoform0042933(CARB),Isoform0043096(FTSH9),Isoform0043143(CBSX2),Isoform0043150(HI_1400),Isoform0043180(maoI),Isoform0043186(RCD1),Isoform0043198(At4g26390),Isoform0043242(WNK6),Isoform0043245(FDH1),Isoform00…										soform0069160(AN),Isoform0069193(CPK34),Isoform0069210(PDC4),Isoform0069212(HOX22),Isoform0069215(At4g16580),Isoform0069221(PUB26),Isoform0069237(JMJ25),Isoform0069246(NAC078),Isoform0069272(AATP1),Isoform0069279(MPK9),Isoform0069284(4CL),Isoform0069291(GC6),Isoform0069314(WAKL20),Isoform0069329(HIP1),Isoform0069345(OM64),Isoform0069352(At1g47380),Isoform0069384(SVR3),Isoform0069386(RNP1),Isoform…											GO:0008150	Biological Process	GO:0032501	multicellular organismal process	1355	1908	Isoform0000002(GRV2),Isoform0000090(CSI1),Isoform0000146(PI4KG3),Isoform0000176(CALS12),Isoform0000191(PI4KA1),Isoform0000227(BRM),Isoform0000290(SPK1),Isoform0000298(MED14),Isoform0000369(MED14),Isoform0000374(RDR6),Isoform0000413(CALS12),Isoform0000435(ABCG42),Isoform0000486(CALS12),Isoform0000616(ABCG42),Isoform0000685(ABCG42),Isoform0000690(ABCG42),Isoform0000710(GN),Isoform0000723(ABCG42),Is…	Isoform0000037(BRM),Isoform0000069(BRM),Isoform0000085(BRM),Isoform0000101(CSI1),Isoform0000120(MKP1),Isoform0000174(MKP1),Isoform0000200(PTM),Isoform0000238(MED14),Isoform0000244(MKP1),Isoform0000255(CALS9),Isoform0000354(LRK10L-1.2),Isoform0000377(CALS12),Isoform0000383(FBX6),Isoform0000483(CALS12),Isoform0000526(BIG2),Isoform0000539(ABCC5),Isoform0000554(UBP17),Isoform0000636(UBP16),Isoform000…
form0092120(SYNC1),Isoform0092168(PLC4),Isoform0092221(FUC1),Isoform0092233(--),Isoform0092423(SPS3),Isoform0092455(--),Isoform0092464(ARSA1),Isoform0092591(--),Isoform0092630(POPTR_0001s40980g),Isoform0092635(MitHPPK/DHPS),Isoform0092733(UPL2),Isoform0092763(Rnf167),Isoform0092784(NAC100),Isoform0092789(CRPK1),Isoform0092797(CTU2),Isoform0092811(RCD1),Isoform0092872(Os01g0911100),Isoform0092955(…	Isoform0000028(CIPK6),Isoform0000094(PAL),Isoform0000310(FAB1A),Isoform0000354(LRK10L-1.2),Isoform0000356(ALA4),Isoform0000425(ALA4),Isoform0000435(ABCG42),Isoform0000436(DSP4),Isoform0000544(ALA4),Isoform0000560(ABCG42),Isoform0000563(ALA4),Isoform0000581(ABCG42),Isoform0000591(ATRX),Isoform0000609(FAD2-2),Isoform0000617(ALA4),Isoform0000633(G6PDH),Isoform0000685(ABCG42),Isoform0000690(ABCG42),I…									form0084984(PAL),Isoform0084990(OsI_09857),Isoform0084991(RH37),Isoform0084994(ERF3),Isoform0084995(CIPK6),Isoform0085011(CLPC1),Isoform0085026(RNP1),Isoform0085044(FDH1),Isoform0085060(OsI_22356),Isoform0085061(G6PDH),Isoform0085068(--),Isoform0085078(GLT1),Isoform0085093(--),Isoform0085108(CDKF-3),Isoform0085109(ACR4),Isoform0085127(pyrH),Isoform0085143(PGDH1),Isoform0085147(APUM1),Isoform00851…											),Isoform0078206(BAM8),Isoform0078236(HIP1),Isoform0078241(SCL6),Isoform0078388(Os10g0521000),Isoform0078390(fusA2),Isoform0078521(SNF4),Isoform0078558(LIF2),Isoform0078568(BHLH62),Isoform0078575(MKK5),Isoform0078586(HIP1),Isoform0078652(XEG113),Isoform0078653(ATR3),Isoform0078909(VIP5),Isoform0078930(EGY1),Isoform0078931(DRP1A),Isoform0078963(KLCR2),Isoform0078982(PHR3),Isoform0079018(ALDH7B4),I…
form0022257(RBOHC),Isoform0022273(Os01g0953600),Isoform0022276(At1g51880),Isoform0022280(HAR1),Isoform0022283(SPMS),Isoform0022293(HAR1),Isoform0022294(FER),Isoform0022296(RBOHB),Isoform0022308(CPK19),Isoform0022312(RBOHC),Isoform0022324(RBOHB),Isoform0022325(SD25),Isoform0022394(CURL3),Isoform0022399(At5g54830),Isoform0022414(CLPD2),Isoform0022460(SD25),Isoform0022467(ADT6),Isoform0022489(--),Is…										At3g08860),Isoform0100705(BZIP18),Isoform0100716(POPTRDRAFT_832064),Isoform0100730(BBD2),Isoform0100743(CS2),Isoform0100751(acy1),Isoform0100771(XTH28),Isoform0100782(Os01g0760600),Isoform0100788(RAD23B),Isoform0100792(RAC5),Isoform0100795(NAC021),Isoform0100797(UGNT1),Isoform0100822(At4g26390),Isoform0100828(--),Isoform0100844(STY17),Isoform0100861(NPC1),Isoform0100873(PEP),Isoform0100881(SDI1),…	Isoform0000005(HIR1),Isoform0000010(Tf2-12),Isoform0000072(FAB1B),Isoform0000080(NERD),Isoform0000101(CSI1),Isoform0000120(MKP1),Isoform0000147(SQD2),Isoform0000168(RPL8),Isoform0000174(MKP1),Isoform0000182(ROQ1),Isoform0000186(L6),Isoform0000189(ROQ1),Isoform0000195(FAB1A),Isoform0000200(PTM),Isoform0000205(ROQ1),Isoform0000206(--),Isoform0000209(ROQ1),Isoform0000218(ROQ1),Isoform0000234(ROQ1),I…										GO:0008150	Biological Process	GO:0044699	single-organism process	7222	8431	Isoform0000002(GRV2),Isoform0000090(CSI1),Isoform0000094(PAL),Isoform0000095(RE1),Isoform0000100(CSI1),Isoform0000129(GIP),Isoform0000146(PI4KG3),Isoform0000176(CALS12),Isoform0000191(PI4KA1),Isoform0000227(BRM),Isoform0000252(NET1B),Isoform0000290(SPK1),Isoform0000293(CYP76B10),Isoform0000298(MED14),Isoform0000307(ABCC14),Isoform0000310(FAB1A),Isoform0000369(MED14),Isoform0000371(psaA),Isoform00…
soform0043961(RBOHC),Isoform0043971(NDA1),Isoform0043990(APCB1),Isoform0043995(SUNN),Isoform0043999(CPK19),Isoform0044093(CSLC1),Isoform0044098(PERK1),Isoform0044103(At4g27290),Isoform0044127(Os02g0799000),Isoform0044148(NTMC2T6.1),Isoform0044152(RBOHB),Isoform0044153(SHKA),Isoform0044160(ZAR1),Isoform0044172(METE),Isoform0044180(PIP5K1),Isoform0044193(LOX1.5),Isoform0044225(WAKL20),Isoform004422…										11923(BASS2),Isoform0011927(CHR28),Isoform0011930(SEC),Isoform0011935(TMK1),Isoform0011938(GAD3),Isoform0011941(sec61a),Isoform0011947(SPS1),Isoform0011953(BOR2),Isoform0011966(FLACCA),Isoform0011981(RHC2A),Isoform0011985(ROQ1),Isoform0011993(EXO70E2),Isoform0012000(CSLE6),Isoform0012006(ROQ1),Isoform0012013(RGA4),Isoform0012027(RPV1),Isoform0012039(RSH1),Isoform0012040(ROQ1),Isoform0012044(CARB)…											form0026055(Dph6),Isoform0026065(MO2),Isoform0026087(At1g30570),Isoform0026112(LON1),Isoform0026136(AAE7),Isoform0026148(RBOHB),Isoform0026155(LON1),Isoform0026201(QUA2),Isoform0026203(Os09g0520200),Isoform0026257(PNS1),Isoform0026279(WAKL14),Isoform0026294(STI),Isoform0026324(PIL15),Isoform0026328(RBOHB),Isoform0026335(At3g47570),Isoform0026336(GBA2),Isoform0026421(FAB1A),Isoform0026426(RBOHC),I…
,Isoform0065636(PUB16),Isoform0065637(PP2C27),Isoform0065646(Os02g0799000),Isoform0065650(ARB_01444),Isoform0065668(HSP83A),Isoform0065673(INVA),Isoform0065688(MEKK1),Isoform0065692(CYP75B138),Isoform0065738(ctps1),Isoform0065757(ABCG36),Isoform0065777(PAL),Isoform0065800(ETR1),Isoform0065819(PBL16),Isoform0065838(OFUT23),Isoform0065853(RBOHB),Isoform0065858(RBOHB),Isoform0065868(CRK25),Isoform00…										919(EREBP1),Isoform0023943(CNGC17),Isoform0023951(4CL1),Isoform0023970(At1g56130),Isoform0023986(RBOHC),Isoform0023996(HAR1),Isoform0024007(NAC074),Isoform0024020(PPC16),Isoform0024022(RBOHB),Isoform0024024(PUB8),Isoform0024039(At4g17616),Isoform0024043(HERK1),Isoform0024048(At1g09600),Isoform0024054(EMB3004),Isoform0024064(ROQ1),Isoform0024065(ACO3),Isoform0024076(CGS1),Isoform0024077(SAHH),Isof…											051327(OPT4),Isoform0051349(NTMC2T6.1),Isoform0051366(ADC2),Isoform0051376(SHKA),Isoform0051404(Os12g0623900),Isoform0051503(dnajc2),Isoform0051517(TMN9),Isoform0051550(AATP1),Isoform0051556(ZW10),Isoform0051592(YSL12),Isoform0051610(PAL1),Isoform0051697(HMA9),Isoform0051718(NEK5),Isoform0051719(MAG2),Isoform0051726(PNS1),Isoform0051727(VPS2.1),Isoform0051746(crbn),Isoform0051747(VLN2),Isoform005…
84539(HSP70-4),Isoform0084544(FATB),Isoform0084547(HEMH),Isoform0084561(MODA),Isoform0084579(APCB1),Isoform0084580(ERDJ3A),Isoform0084582(GAD1),Isoform0084584(PAT24),Isoform0084591(AAE3),Isoform0084599(FMO2),Isoform0084611(At2g29380),Isoform0084632(Bp10),Isoform0084636(LRK10L-1.2),Isoform0084639(RHM1),Isoform0084676(BACOVA_02659),Isoform0084678(OPR11),Isoform0084698(UGT72B1),Isoform0084706(At2g46…										35510(At1g14650),Isoform0035519(SBEI),Isoform0035522(SUD1),Isoform0035533(WRKY11),Isoform0035545(HSP70),Isoform0035553(PIAL2),Isoform0035557(CPR),Isoform0035567(TRP5),Isoform0035571(CPK20),Isoform0035576(Os09g0572200),Isoform0035579(ROQ1),Isoform0035580(RSA1),Isoform0035588(EMB1187),Isoform0035589(AP2-1),Isoform0035591(CPK5),Isoform0035593(SUS4),Isoform0035595(MAPKKK17),Isoform0035600(CIPK6),Isof…											),Isoform0074747(LRK10L-1.5),Isoform0074764(OFUT39),Isoform0074770(SCL15),Isoform0074790(CIPK3),Isoform0074809(At2g13100),Isoform0074827(PAL),Isoform0074851(Gtp-bp),Isoform0074869(RDM16),Isoform0074879(pgdC),Isoform0074881(CAT2),Isoform0074888(COBL7),Isoform0074907(CCOMT),Isoform0074928(RCD1),Isoform0074935(NDL3),Isoform0074956(NPF4.6),Isoform0074987(YSL12),Isoform0074989(KUA1),Isoform0075000(CPR…
-),Isoform0101797(RIPK),Isoform0101862(UGT73E1),Isoform0101867(ADT6),Isoform0101879(TUBA),Isoform0101884(ALDH2B7),Isoform0101888(At3g17090),Isoform0101889(MGL),Isoform0101901(tal),Isoform0101910(ADT3),Isoform0101920(THT1),Isoform0101923(PUB21),Isoform0101928(UGT88B1),Isoform0101930(ODC),Isoform0101933(OPR11),Isoform0101945(--),Isoform0101976(PUB21),Isoform0101990(PYRC5),Isoform0101991(Os03g013720…										),Isoform0047723(At1g55270),Isoform0047734(PAB7),Isoform0047754(--),Isoform0047759(SP1),Isoform0047761(DHS2),Isoform0047769(SBT1.7),Isoform0047781(G6PDH),Isoform0047797(RH3),Isoform0047801(PAB7),Isoform0047803(Tbc1d5),Isoform0047822(fray2),Isoform0047828(NFYA3),Isoform0047834(NDA1),Isoform0047841(RNU1),Isoform0047846(Os07g0577700),Isoform0047849(DRT101),Isoform0047859(--),Isoform0047869(PCMP-H41)…											G6PDH),Isoform0095048(G6PDH),Isoform0095052(Bp10),Isoform0095077(IWS1),Isoform0095093(MGD3),Isoform0095113(At2g46620),Isoform0095140(VPS2.1),Isoform0095167(GAT1),Isoform0095214(CYP709B2),Isoform0095234(CCOAOMT),Isoform0095235(DHQS),Isoform0095246(EXO70H1),Isoform0095256(PTI13),Isoform0095262(CYP89A9),Isoform0095269(CYP76C1),Isoform0095275(GDCSP),Isoform0095279(ATG13A),Isoform0095302(SBT1.7),Isofo…	Isoform0000033(GLT1),Isoform0000037(BRM),Isoform0000064(GLT1),Isoform0000066(GLT1),Isoform0000069(BRM),Isoform0000072(FAB1B),Isoform0000080(NERD),Isoform0000081(TIC236),Isoform0000085(BRM),Isoform0000101(CSI1),Isoform0000102(FAB1C),Isoform0000120(MKP1),Isoform0000147(SQD2),Isoform0000159(GLT1),Isoform0000174(MKP1),Isoform0000175(HAC12),Isoform0000182(ROQ1),Isoform0000186(L6),Isoform0000189(ROQ1),…
GO:0003674	Molecular Function	GO:0001071	nucleic acid binding transcription factor activity	516	620	Isoform0002638(MTB),Isoform0002800(NLP2),Isoform0003084(--),Isoform0003664(MTB),Isoform0004109(APRR5),Isoform0004967(NLP3),Isoform0004999(SNAPC4),Isoform0005042(MTB),Isoform0005335(MTB),Isoform0005406(NLP3),Isoform0005472(AHK3),Isoform0005492(MTB),Isoform0005668(PIL15),Isoform0005728(MTB),Isoform0005926(PIL15),Isoform0005946(BHLH155),Isoform0006035(PIL15),Isoform0006036(NLP3),Isoform0006249(PIL15…	Isoform0001262(CIGR1),Isoform0001873(CIGR1),Isoform0002310(RAP2-4),Isoform0002317(CIGR1),Isoform0002355(CIGR1),Isoform0002845(CIGR1),Isoform0003303(CIGR1),Isoform0003483(BZIP17),Isoform0003983(CIGR1),Isoform0004687(CIGR1),Isoform0004724(HSFA2B),Isoform0005081(BZIP17),Isoform0005120(HSFA2B),Isoform0005189(CIGR1),Isoform0006065(BZIP17),Isoform0006135(HSFA2B),Isoform0006374(WRKY11),Isoform0006602(BZ…			oform0059479(ctdspl2),Isoform0059484(TPS9),Isoform0059494(UBP24),Isoform0059495(FMO2),Isoform0059507(SPMS),Isoform0059512(B'GAMMA),Isoform0059515(AGO4B),Isoform0059524(PUB17),Isoform0059531(DNAJ1),Isoform0059534(ABCG6),Isoform0059554(CRK10),Isoform0059570(TGA4),Isoform0059577(PAB7),Isoform0059582(PAL1),Isoform0059593(Acx),Isoform0059598(CSLC12),Isoform0059636(AAE3),Isoform0059639(MMK1),Isoform005…											form0018417(RDM16),Isoform0018441(BHLH84),Isoform0018451(DEX1),Isoform0018464(Os07g0577700),Isoform0018473(SPT16),Isoform0018475(NUP107),Isoform0018476(QKY),Isoform0018481(UPL5),Isoform0018485(MKP1),Isoform0018510(POPTR_0001s40980g),Isoform0018515(PXM16),Isoform0018556(PEX5),Isoform0018582(NFRKB),Isoform0018590(WNK6),Isoform0018593(CESA1),Isoform0018597(DEX1),Isoform0018608(SEC),Isoform0018609(--…
GO:0003674	Molecular Function	GO:0004871	signal transducer activity	247	170	Isoform0000494(Os06g0694000),Isoform0000809(Os11g0547000),Isoform0002903(PHYA1),Isoform0003567(PHYA1),Isoform0004109(APRR5),Isoform0004526(PHYA1),Isoform0005088(NPF5.10),Isoform0005472(AHK3),Isoform0005647(PHYA1),Isoform0005718(PHYA1),Isoform0005793(PHYA1),Isoform0005795(PHYA),Isoform0006341(PSKR2),Isoform0006651(PHYA1),Isoform0006929(IOS1),Isoform0007070(PHYA1),Isoform0007199(PHYA1),Isoform00073…	Isoform0003874(PSKR2),Isoform0004191(GLR2.2),Isoform0004511(PSKR2),Isoform0004773(GLR2.8),Isoform0005241(PSKR2),Isoform0006272(PSKR2),Isoform0007032(PSKR2),Isoform0007260(PSKR2),Isoform0007285(TMK1),Isoform0007701(FLS2),Isoform0008186(PSKR2),Isoform0008403(PSKR2),Isoform0008951(PSKR1),Isoform0009568(PSKR1),Isoform0009627(PSKR2),Isoform0009893(PSKR2),Isoform0011905(PSKR2),Isoform0012379(PBL16),Iso…			g0403701),Isoform0071510(RBOHB),Isoform0071514(RING1),Isoform0071517(--),Isoform0071527(--),Isoform0071528(CKL2),Isoform0071529(WRKY11),Isoform0071537(PBL19),Isoform0071552(SERK4),Isoform0071584(RIN2),Isoform0071590(PP2C27),Isoform0071592(CBSX1),Isoform0071593(ATPK2),Isoform0071598(PRR95),Isoform0071602(At1g06030),Isoform0071612(PDC4),Isoform0071614(SERK4),Isoform0071629(SPCC1235.04c),Isoform0071…											(EXO70E2),Isoform0037312(Zmynd15),Isoform0037318(SPP),Isoform0037320(STY46),Isoform0037329(OVA6),Isoform0037346(BETAA-AD),Isoform0037356(At4g17550),Isoform0037363(PAL1),Isoform0037366(SUS2),Isoform0037375(B'GAMMA),Isoform0037386(RNGTT),Isoform0037402(NAGS1),Isoform0037403(RPN5A),Isoform0037405(RCD1),Isoform0037417(ARP8),Isoform0037427(LUG),Isoform0037432(TPS9),Isoform0037434(CPR),Isoform0037444(O…
GO:0003674	Molecular Function	GO:0060089	molecular transducer activity	151	142	Isoform0000494(Os06g0694000),Isoform0000809(Os11g0547000),Isoform0002903(PHYA1),Isoform0003567(PHYA1),Isoform0004526(PHYA1),Isoform0005088(NPF5.10),Isoform0005472(AHK3),Isoform0005647(PHYA1),Isoform0005718(PHYA1),Isoform0005793(PHYA1),Isoform0005795(PHYA),Isoform0006341(PSKR2),Isoform0006651(PHYA1),Isoform0006929(IOS1),Isoform0007070(PHYA1),Isoform0007199(PHYA1),Isoform0007350(PHYA1),Isoform00074…	Isoform0003874(PSKR2),Isoform0004191(GLR2.2),Isoform0004511(PSKR2),Isoform0004773(GLR2.8),Isoform0005241(PSKR2),Isoform0006272(PSKR2),Isoform0007032(PSKR2),Isoform0007260(PSKR2),Isoform0007285(TMK1),Isoform0007701(FLS2),Isoform0008186(PSKR2),Isoform0008403(PSKR2),Isoform0008951(PSKR1),Isoform0009568(PSKR1),Isoform0009627(PSKR2),Isoform0009893(PSKR2),Isoform0011905(PSKR2),Isoform0012379(PBL16),Iso…			3554(MIPS),Isoform0083555(CPK34),Isoform0083556(CPR),Isoform0083565(RS41),Isoform0083572(BPM3),Isoform0083579(L6),Isoform0083593(At1g31830),Isoform0083594(PAL1),Isoform0083595(CLPC1),Isoform0083600(At2g31390),Isoform0083602(NAC048),Isoform0083611(PHR1),Isoform0083628(PAO2),Isoform0083629(Os02g0685600),Isoform0083630(MNS1),Isoform0083647(PAB7),Isoform0083656(RPT1),Isoform0083671(EXO70A1),Isoform00…											,Isoform0056866(At2g31810),Isoform0056873(At1g05910),Isoform0056903(--),Isoform0056922(At4g24160),Isoform0056923(MFP),Isoform0056926(RRP6L2),Isoform0056929(EXO70E2),Isoform0056950(Os09g0520700),Isoform0056970(WEB1),Isoform0056976(SEC23),Isoform0056984(CDC48),Isoform0056988(--),Isoform0056996(CUL1),Isoform0057020(VSR2),Isoform0057056(ROQ1),Isoform0057062(CIPK6),Isoform0057071(SUS4),Isoform0057072(…
GO:0003674	Molecular Function	GO:0045735	nutrient reservoir activity	5	6	Isoform0100348(TIL),Isoform0104189(TIL),Isoform0111752(TIL),Isoform0112331(TIL),Isoform0112412(TIL)	Isoform0091198(B3GALT7),Isoform0094246(B3GALT7),Isoform0097017(B3GALT7),Isoform0098098(B3GALT7),Isoform0099585(B3GALT7),Isoform0102795(B3GALT7)			ME1),Isoform0095058(SAPK7),Isoform0095071(XTH3),Isoform0095082(SIR1),Isoform0095083(AAE3),Isoform0095084(KNAT3),Isoform0095085(BPA1),Isoform0095090(CYP711A1),Isoform0095091(FAD7),Isoform0095094(G6PDH),Isoform0095097(GT5),Isoform0095098(NPC1),Isoform0095099(IPCS1),Isoform0095101(HGO),Isoform0095104(PHOT1),Isoform0095107(At1g54610),Isoform0095108(FT1),Isoform0095109(DAHPS2),Isoform0095110(--),Isofo…											orm0077461(NFXL1),Isoform0077468(HMA1),Isoform0077492(UBI11),Isoform0077498(SS1),Isoform0077511(BAM8),Isoform0077514(JGB),Isoform0077516(HSP70),Isoform0077530(SQE1),Isoform0077536(MKP1),Isoform0077551(At4g36750),Isoform0077574(ROQ1),Isoform0077598(PDS1),Isoform0077643(VSR4),Isoform0077650(ACBP4),Isoform0077733(--),Isoform0077770(TAF12B),Isoform0077773(OsI_021017),Isoform0077807(HSP70),Isoform0077…
GO:0003674	Molecular Function	GO:0016530	metallochaperone activity	2	5	Isoform0001974(ABCC3),Isoform0016109(ABCC3)	Isoform0012559(COX17-2),Isoform0026089(COX17-2),Isoform0027591(COX17-2),Isoform0060107(COX17-2),Isoform0067151(COX17-2)			54(AAE3),Isoform0107256(ADT6),Isoform0107267(--),Isoform0107271(WRKY57),Isoform0107280(ADH2),Isoform0107283(AFRR),Isoform0107284(HHP2),Isoform0107297(RPI2),Isoform0107308(ORLIKE),Isoform0107312(METK1),Isoform0107333(PAB7),Isoform0107338(At5g24760),Isoform0107355(ADT6),Isoform0107360(GATL9),Isoform0107362(HSFB2A),Isoform0107370(DWF5),Isoform0107374(ATL31),Isoform0107375(ERF3),Isoform0107376(--),Is…											oform0097677(MAPKKK3),Isoform0097681(UGPA),Isoform0097698(JOKA2),Isoform0097700(OsI_09857),Isoform0097708(CCR1),Isoform0097718(GGPPS1),Isoform0097722(LIF2),Isoform0097732(--),Isoform0097733(PGDH1),Isoform0097754(LUT2),Isoform0097761(HAG2),Isoform0097765(AGD2),Isoform0097773(LOX1.5),Isoform0097781(Gtpbp4),Isoform0097797(PYRP2),Isoform0097799(GCH1),Isoform0097823(LCAT1),Isoform0097839(At3g19950),Is…
GO:0003674	Molecular Function	GO:0000988	transcription factor activity, protein binding	50	75	Isoform0004719(STA1),Isoform0004999(SNAPC4),Isoform0006062(STA1),Isoform0008385(STA1),Isoform0008937(SNAPC4),Isoform0011120(SNAPC4),Isoform0011564(VP1),Isoform0013410(STA1),Isoform0015106(VP1),Isoform0015237(SNAPC4),Isoform0015355(--),Isoform0016245(MYB3R-2),Isoform0019444(STA1),Isoform0023936(SNAPC4),Isoform0030712(STA1),Isoform0032074(LUG),Isoform0033020(VIP2),Isoform0034201(STA1),Isoform003560…	Isoform0009236(RGA4),Isoform0012013(RGA4),Isoform0017725(WAKL14),Isoform0018186(WAKL14),Isoform0019404(WAKL14),Isoform0021432(WAKL14),Isoform0022693(MYB73),Isoform0022815(WAKL14),Isoform0023467(WAKL14),Isoform0029088(WAKL14),Isoform0030292(WAKL14),Isoform0031257(WAKL14),Isoform0031458(WAKL14),Isoform0033025(LUH),Isoform0033494(MYB73),Isoform0033692(LUH),Isoform0033708(MYB73),Isoform0035254(WAKL14…			GO:0008150	Biological Process	GO:0040007	growth	408	360	Isoform0000090(CSI1),Isoform0000191(PI4KA1),Isoform0000298(MED14),Isoform0000369(MED14),Isoform0000879(HAK7),Isoform0001363(At3g26560),Isoform0001606(Os12g0104800),Isoform0001866(SPI),Isoform0002123(EHD2),Isoform0002347(At3g26560),Isoform0002453(JMJ16),Isoform0002646(At3g26560),Isoform0002865(JMJ16),Isoform0002978(At1g74360),Isoform0003034(MED14),Isoform0003267(JMJ16),Isoform0003676(PI4KB1),Isofo…	Isoform0000101(CSI1),Isoform0000255(CALS9),Isoform0000971(GN),Isoform0001070(GN),Isoform0001325(GN),Isoform0001547(GN),Isoform0001571(ELF6),Isoform0001653(NUP155),Isoform0001881(ELF6),Isoform0002099(At1g74360),Isoform0002301(At1g74360),Isoform0002866(NUP155),Isoform0002944(At1g74360),Isoform0003400(At3g26560),Isoform0003737(PI4KB1),Isoform0004039(At1g74360),Isoform0004189(At3g26560),Isoform000449…				GO:0008150	Biological Process	GO:0051179	localization	2461	2940	Isoform0000002(GRV2),Isoform0000090(CSI1),Isoform0000095(RE1),Isoform0000100(CSI1),Isoform0000129(GIP),Isoform0000191(PI4KA1),Isoform0000290(SPK1),Isoform0000307(ABCC14),Isoform0000310(FAB1A),Isoform0000435(ABCG42),Isoform0000557(FAB1A),Isoform0000616(ABCG42),Isoform0000685(ABCG42),Isoform0000690(ABCG42),Isoform0000710(GN),Isoform0000723(ABCG42),Isoform0000745(ABCG42),Isoform0000746(ABCG36),Isofo…
GO:0003674	Molecular Function	GO:0098772	molecular function regulator	70	178	Isoform0002909(--),Isoform0005630(XLG3),Isoform0007110(XLG3),Isoform0009878(XLG3),Isoform0013462(grpE),Isoform0014027(GIP),Isoform0015042(XLG3),Isoform0017227(B'GAMMA),Isoform0019968(CYS6),Isoform0020701(grpE),Isoform0029037(UBP19),Isoform0030322(XLG1),Isoform0033178(ROPGAP3),Isoform0035397(XLG3),Isoform0036442(BIG1),Isoform0038861(CYS6),Isoform0039951(RRP44A),Isoform0043437(B'GAMMA),Isoform00470…	Isoform0000816(B'GAMMA),Isoform0001214(B'GAMMA),Isoform0001545(B'GAMMA),Isoform0002370(B'GAMMA),Isoform0004096(B'GAMMA),Isoform0005700(SPBC215.01),Isoform0006347(B'GAMMA),Isoform0008912(PECS-1.1),Isoform0009091(PCMP-H82),Isoform0010757(HAR1),Isoform0010888(PECS-1.1),Isoform0011510(HAR1),Isoform0011714(PME44),Isoform0012373(HAR1),Isoform0013244(HAR1),Isoform0015269(HAR1),Isoform0016356(PME51),Isof…			GO:0008150	Biological Process	GO:0048518	positive regulation of biological process	1165	1118	Isoform0000030(BRM),Isoform0000045(BRM),Isoform0000227(BRM),Isoform0000298(MED14),Isoform0000369(MED14),Isoform0000427(BRM),Isoform0000473(Syncrip),Isoform0000748(SIS8),Isoform0000875(--),Isoform0000876(SPT6),Isoform0001026(SPT6),Isoform0001150(BRM),Isoform0001157(EIN2),Isoform0001170(Syncrip),Isoform0001305(BRM),Isoform0001307(Syncrip),Isoform0001311(EIN2),Isoform0001414(BRM),Isoform0001444(SIS8…	Isoform0000200(PTM),Isoform0000319(PA200),Isoform0000452(BIG2),Isoform0000526(BIG2),Isoform0000552(NRPA1),Isoform0000580(Syncrip),Isoform0000665(PA200),Isoform0000863(VPS15),Isoform0000888(--),Isoform0000955(SPT6),Isoform0000969(rngtt),Isoform0000970(rngtt),Isoform0001059(UGGT),Isoform0001480(SIS8),Isoform0001554(SIS8),Isoform0001653(NUP155),Isoform0001654(SIS8),Isoform0001690(At1g21570),Isoform0…				0069961(DTX30),Isoform0069981(NPY1),Isoform0069993(NPF5.10),Isoform0070035(NCS1),Isoform0070046(KIN13A),Isoform0070063(RPS7),Isoform0070093(CAT2),Isoform0070097(At2g46620),Isoform0070118(sbt3),Isoform0070148(TOL9),Isoform0070154(CNGC1),Isoform0070186(At2g25737),Isoform0070190(Os06g0508700),Isoform0070219(SULTR4,1),Isoform0070245(CLPC1),Isoform0070292(PIN2),Isoform0070323(PIN2),Isoform0070379(SULT…	Isoform0000081(TIC236),Isoform0000101(CSI1),Isoform0000232(--),Isoform0000255(CALS9),Isoform0000261(GB210),Isoform0000297(--),Isoform0000319(PA200),Isoform0000333(ND4),Isoform0000430(MPC1),Isoform0000462(Os12g0104800),Isoform0000475(Os11g0104900),Isoform0000526(BIG2),Isoform0000535(Os11g0104900),Isoform0000539(ABCC5),Isoform0000552(NRPA1),Isoform0000618(Os12g0104800),Isoform0000637(ABCC5),Isoform…
GO:0003674	Molecular Function	GO:0045182	translation regulator activity	2	3	Isoform0006534(At4g19440),Isoform0028567(--)	Isoform0026242(PCMP-E34),Isoform0070318(PCMP-E31),Isoform0070901(--)			GO:0008150	Biological Process	GO:0022610	biological adhesion	72	70	Isoform0001606(Os12g0104800),Isoform0001866(SPI),Isoform0002123(EHD2),Isoform0002798(SEU),Isoform0003362(XI-K),Isoform0004671(GN),Isoform0010381(EHD2),Isoform0013223(SPI),Isoform0014220(SPI),Isoform0015404(EHD2),Isoform0016247(SEU),Isoform0017338(SMC6B),Isoform0019825(SPI),Isoform0022900(EHD2),Isoform0023406(SPI),Isoform0024502(RABA1F),Isoform0024894(GC6),Isoform0025061(SPI),Isoform0027981(SPI),I…	Isoform0000971(GN),Isoform0001070(GN),Isoform0001325(GN),Isoform0001489(XI-K),Isoform0001547(GN),Isoform0002479(SEU),Isoform0003743(--),Isoform0003996(SEU),Isoform0005428(EHD2),Isoform0006031(XI-K),Isoform0008865(EHD2),Isoform0011780(EHD2),Isoform0012629(EHD2),Isoform0013094(XI-K),Isoform0018236(XI-K),Isoform0019739(CSB),Isoform0020748(XI-K),Isoform0022931(DELTA-ADR),Isoform0023707(RE2),Isoform00…				2(RRP6L2),Isoform0048592(DOF5.4),Isoform0048640(CNGC9),Isoform0048675(Os06g0250600),Isoform0048727(ABCG11),Isoform0048764(CRY1),Isoform0048785(At5g26710),Isoform0048804(EXO70E2),Isoform0048843(CDC48),Isoform0048845(EXO70E2),Isoform0048846(XI-K),Isoform0048853(MAG2L),Isoform0048901(spast),Isoform0048926(RRP44A),Isoform0049020(BGAL1),Isoform0049042(--),Isoform0049045(At3g47420),Isoform0049050(VPS28…
GO:0003674	Molecular Function	GO:0005215	transporter activity	570	1281	Isoform0000095(RE1),1),Isoform0000503(ABCC4),Isoform0000550(ABCC4),Isoform0000689(ABCC5),Isoform0000790(At4g22990),1),Isoform0000991(OCT7),Isoform0001013(ABCB20),Isoform0001117(RE1),Isoform0001175(ABCB20),Isoform0001359(ABCC5),Isoform0001361(SMC3),Isoform0001446(ABCC4),Isoform0001483(ABCC4),Isoform0001546(ABCC4),Isoform0001585(ABCD1),Isoform0001622(ABCC5),Isoform0001648(ABCC4),Isoform0001855(ABCC…	Isoform0000348(SULTR3,Isoform0000356(ALA4),Isoform0000425(ALA4),Isoform0000435(ABCG42),Isoform0000544(ALA4),Isoform0000560(ABCG42),Isoform0000563(ALA4),Isoform0000581(ABCG42),Isoform0000617(ALA4),Isoform0000685(ABCG42),Isoform0000690(ABCG42),Isoform0000701(ALA4),Isoform0000723(ABCG42),Isoform0000745(ABCG42),Isoform0000746(ABCG36),Isoform0000795(ABCG42),Isoform0000828(ABCG42),Isoform0000861(ABCG42…			GO:0008150	Biological Process	GO:0032501	multicellular organismal process	2181	1988	Isoform0000001(GRV2),Isoform0000002(GRV2),Isoform0000030(BRM),Isoform0000045(BRM),Isoform0000090(CSI1),Isoform0000161(ATG2),Isoform0000176(CALS12),Isoform0000191(PI4KA1),Isoform0000204(ATG2),Isoform0000211(ATG2),Isoform0000227(BRM),Isoform0000229(ATG2),Isoform0000290(SPK1),Isoform0000298(MED14),Isoform0000345(ATG2),Isoform0000369(MED14),Isoform0000374(RDR6),Isoform0000406(--),Isoform0000413(CALS1…					GO:0008150	Biological Process	GO:0071840	cellular component organization or biogenesis	1898	2942	Isoform0000002(GRV2),Isoform0000090(CSI1),Isoform0000176(CALS12),Isoform0000191(PI4KA1),Isoform0000227(BRM),Isoform0000252(NET1B),Isoform0000290(SPK1),Isoform0000307(ABCC14),Isoform0000413(CALS12),Isoform0000435(ABCG42),Isoform0000486(CALS12),Isoform0000616(ABCG42),Isoform0000685(ABCG42),Isoform0000690(ABCG42),Isoform0000710(GN),Isoform0000723(ABCG42),Isoform0000745(ABCG42),Isoform0000746(ABCG36)…
GO:0003674	Molecular Function	GO:0009055	electron carrier activity	27	81	Isoform0002440(XDH1),Isoform0003159(XDH),Isoform0005234(Os05g0457200),Isoform0016936(FDX3),Isoform0041276(Os05g0457200),Isoform0041332(RE2),Isoform0044376(MPP),Isoform0045533(XDH1),Isoform0049037(PETE),Isoform0052396(At5g39865),Isoform0055082(PNSL2),Isoform0061908(At5g39865),Isoform0063406(PNSL2),Isoform0069158(At5g39865),Isoform0078405(PETE),Isoform0079263(--),Isoform0079453(CYTC),Isoform0079822…	Isoform0002547(ndhH),Isoform0003412(AO1),Isoform0003705(At5g39865),Isoform0003734(At5g39865),Isoform0003872(ndhH),Isoform0005445(At5g39865),Isoform0007132(At5g39865),Isoform0007487(At5g39865),Isoform0012093(CPR),Isoform0018677(ndhA),Isoform0024508(NIA1),Isoform0024530(CPR),Isoform0028190(ndhA),Isoform0029921(CPR),Isoform0030796(NIA2),Isoform0030989(NIA2),Isoform0031404(CPR),Isoform0033172(CPR),Is…			),Isoform0063051(GTE4),Isoform0063056(COP1),Isoform0063067(EDR1),Isoform0063239(SPL11),Isoform0063266(FTSH2),Isoform0063313(--),Isoform0063316(SUS4),Isoform0063332(ADO3),Isoform0063342(TCF25),Isoform0063367(AGO1B),Isoform0063407(BAM8),Isoform0063431(PIN1A),Isoform0063488(RPA1A),Isoform0063631(GTE4),Isoform0063694(SLY1),Isoform0063721(CRCK2),Isoform0063740(NRAMP2),Isoform0063879(ABCB25),Isoform006…	Isoform0000079(ERD15),Isoform0000101(CSI1),Isoform0000120(MKP1),Isoform0000174(MKP1),Isoform0000200(PTM),Isoform0000244(MKP1),Isoform0000255(CALS9),Isoform0000354(LRK10L-1.2),Isoform0000383(FBX6),Isoform0000452(BIG2),Isoform0000526(BIG2),Isoform0000539(ABCC5),Isoform0000554(UBP17),Isoform0000560(ABCG42),Isoform0000581(ABCG42),Isoform0000636(UBP16),Isoform0000637(ABCC5),Isoform0000691(ABCC10),Isof…										form0087347(POPTRDRAFT_821063),Isoform0087461(ENO1),Isoform0087506(PLDZETA1),Isoform0087513(NEAP2),Isoform0087529(CLPC1),Isoform0087544(KMS1),Isoform0087600(--),Isoform0087618(VLN2),Isoform0087655(ABCG8),Isoform0087661(ELD1),Isoform0087801(PMEU1),Isoform0087902(IWS1),Isoform0087939(RHN1),Isoform0087941(AP2M),Isoform0087966(VLN2),Isoform0087993(METK1),Isoform0088009(BLH3),Isoform0088074(4CL1),Isof…	Isoform0000037(BRM),Isoform0000069(BRM),Isoform0000080(NERD),Isoform0000085(BRM),Isoform0000101(CSI1),Isoform0000175(HAC12),Isoform0000200(PTM),Isoform0000222(NERD),Isoform0000232(--),Isoform0000242(HAC1),Isoform0000251(HAC1),Isoform0000255(CALS9),Isoform0000260(HAC1),Isoform0000285(HAC1),Isoform0000291(HAC1),Isoform0000297(--),Isoform0000313(HAC1),Isoform0000319(PA200),Isoform0000364(HAC1),Isofo…
GO:0003674	Molecular Function	GO:0005488	binding	4825	7515	Isoform0000013(RE1),Isoform0000033(GLT1),Isoform0000036(GLT1),Isoform0000042(GLT1),Isoform0000044(PRP8A),Isoform0000056(GLT1),Isoform0000058(GLT1),Isoform0000064(GLT1),Isoform0000066(GLT1),Isoform0000070(GLT1),Isoform0000075(GLT1),Isoform0000088(--),Isoform0000124(EXA1),Isoform0000159(GLT1),Isoform0000170(EXA1),Isoform0000185(At4g26390),Isoform0000205(ROQ1),Isoform0000234(ROQ1),Isoform0000247(At4…				75154(ERDJ2A),Isoform0075419(--),Isoform0075464(Zpr1),Isoform0075470(PK1),Isoform0075507(ABCG7),Isoform0075569(--),Isoform0075643(AAE3),Isoform0075665(OBGL),Isoform0075668(LSG1-2),Isoform0075708(CYP65),Isoform0075885(BAM8),Isoform0075923(HLB1),Isoform0076038(--),Isoform0076076(Zadh2),Isoform0076128(BAM8),Isoform0076140(MYB105),Isoform0076142(KMS1),Isoform0076320(GAUT14),Isoform0076514(XLG3),Isofo…											oform0049632(At5g63710),Isoform0049633(ABC1K3),Isoform0049669(infB),Isoform0049676(HAC1),Isoform0049704(Ecpas),Isoform0049705(RNJ),Isoform0049715(DNAJC2),Isoform0049816(dst1),Isoform0049835(ATG2),Isoform0049843(Tgs1),Isoform0049863(RH24),Isoform0049889(PRP40A),Isoform0049891(HAK7),Isoform0049938(RH24),Isoform0049967(PUB33),Isoform0050026(SUVH6),Isoform0050229(--),Isoform0050233(IRX7),Isoform00502…
9(CLPC1),Isoform0028514(PLDZETA1),Isoform0028554(SAMC1),Isoform0028565(rnf10),Isoform0028567(--),Isoform0028575(SAMC2),Isoform0028655(RPA1A),Isoform0028672(PERK8),Isoform0028736(HUB2),Isoform0028745(CD4B),Isoform0028747(THA1),Isoform0028800(HERK1),Isoform0028829(PCMP-H27),Isoform0028867(At2g30600/At2g30610),Isoform0028871(CUL1),Isoform0028901(CLPC1),Isoform0028917(RVE1),Isoform0028937(Cwc22),Isof…										GO:0008150	Biological Process	GO:0040011	locomotion	162	162	Isoform0003840(SMC3),Isoform0004021(LPLAT1),Isoform0004111(SMC3),Isoform0004163(NHX7),Isoform0004318(SPBC2A9.03),Isoform0004644(SMC3),Isoform0004767(YAK1),Isoform0005547(SMC3),Isoform0007169(NHX7),Isoform0007735(SIZ1),Isoform0008749(YAK1),Isoform0008940(SMC3),Isoform0009777(SMC3),Isoform0010794(SMC3),Isoform0010919(SMC3),Isoform0011049(Rb1),Isoform0011400(SMC3),Isoform0011563(VPS52),Isoform001189…	Isoform0000691(ABCC10),Isoform0000804(ABCC10),Isoform0000903(ABCC10),Isoform0001057(ABCC10),Isoform0001097(ABCC10),Isoform0001206(ABCC10),Isoform0001261(ABCC10),Isoform0001349(ABCC10),Isoform0001573(ABCC10),Isoform0002172(ABCC10),Isoform0002295(ABCC10),Isoform0005312(ABCB11),Isoform0007633(SMC3),Isoform0009106(ABCB11),Isoform0009932(sec61a),Isoform0010075(SMC3),Isoform0010263(SIZ1),Isoform0010624…				GO:0003674	Molecular Function	GO:0001071	nucleic acid binding transcription factor activity	738	755	Isoform0001262(CIGR1),Isoform0001870(BLH1),Isoform0001873(CIGR1),Isoform0002270(--),Isoform0002355(CIGR1),Isoform0002684(AHK3),Isoform0002690(BLH1),Isoform0002772(AHK3),Isoform0002845(CIGR1),Isoform0002871(BLH1),Isoform0003267(JMJ16),Isoform0003389(BLH1),Isoform0003929(BLH1),Isoform0004100(ATHB-8),Isoform0004364(JMJ16),Isoform0004426(JMJ16),Isoform0004655(JMJ16),Isoform0004996(BLH1),Isoform000504…	Isoform0000888(--),Isoform0000955(SPT6),Isoform0001571(ELF6),Isoform0001690(At1g21570),Isoform0001773(At1g21570),Isoform0001881(ELF6),Isoform0002061(At1g21570),Isoform0002268(At1g21570),Isoform0002310(RAP2-4),Isoform0002317(CIGR1),Isoform0002800(NLP2),Isoform0002849(EDM2),Isoform0003084(--),Isoform0003303(CIGR1),Isoform0003664(MTB),Isoform0003704(At1g21570),Isoform0003916(--),Isoform0003983(CIGR1…
61019(OsI_27296),Isoform0061041(crop),Isoform0061042(RS31),Isoform0061062(SKIP5),Isoform0061064(BHLH62),Isoform0061068(ATG18H),Isoform0061073(TGA4),Isoform0061075(L6),Isoform0061076(Os03g0733400),Isoform0061109(PHYB),Isoform0061133(VIL2),Isoform0061141(CKL10),Isoform0061142(THIC),Isoform0061159(THIC),Isoform0061168(TCF25),Isoform0061195(APRR5),Isoform0061216(SUVH1),Isoform0061219(CLPC1),Isoform00…										GO:0008150	Biological Process	GO:0044699	single-organism process	8856	10508	Isoform0000001(GRV2),Isoform0000002(GRV2),Isoform0000030(BRM),Isoform0000036(GLT1),Isoform0000045(BRM),Isoform0000058(GLT1),Isoform0000070(GLT1),Isoform0000075(GLT1),Isoform0000084(GLT1),Isoform0000090(CSI1),Isoform0000095(RE1),Isoform0000100(CSI1),Isoform0000106(SEN1),Isoform0000110(SEN1),Isoform0000138(SEN1),Isoform0000150(At3g19950),Isoform0000153(SEN1),Isoform0000161(ATG2),Isoform0000164(NERD…					GO:0003674	Molecular Function	GO:0016209	antioxidant activity	182	135	Isoform0000146(PI4KG3),Isoform0000767(GLT1),Isoform0001424(RBOHC),Isoform0001901(GLT1),Isoform0002251(GLT1),Isoform0003494(GLT1),Isoform0004264(RBOHC),Isoform0012387(PI4KG4),Isoform0012583(PI4KG4),Isoform0014863(RBOHC),Isoform0015162(RBOHC),Isoform0015315(RBOHC),Isoform0015836(PI4KG4),Isoform0015868(RBOHC),Isoform0016165(RBOHB),Isoform0016765(RBOHC),Isoform0016962(RBOHB),Isoform0017393(RBOHB),Iso…	Isoform0000033(GLT1),Isoform0000064(GLT1),Isoform0000066(GLT1),Isoform0000159(GLT1),Isoform0000667(HULK3),Isoform0000693(HULK3),Isoform0000884(HULK3),Isoform0001032(GLT1),Isoform0001233(GLT1),Isoform0007842(GLT1),Isoform0009204(APE1L),Isoform0014567(RBOHB),Isoform0015080(GLT1),Isoform0015095(RBOHC),Isoform0015283(APXS),Isoform0015581(AHL5),Isoform0015754(PDI),Isoform0016185(RBOHC),Isoform0016382(…
3430(NHO1),Isoform0103431(At2g19810),Isoform0103458(CBSX1),Isoform0103464(IRL5),Isoform0103467(pgdC),Isoform0103505(At1g47056),Isoform0103508(Os01g0970400),Isoform0103518(NHO1),Isoform0103548(CO3),Isoform0103551(GLX2-2),Isoform0103565(CYP82C2),Isoform0103616(BPM4),Isoform0103620(--),Isoform0103628(At1g67340),Isoform0103667(--),Isoform0103683(PSAT1),Isoform0103690(NAC056),Isoform0103754(At5g53180)…	Isoform0000028(CIPK6),Isoform0000122(At4g33300),Isoform0000156(ZFP1),Isoform0000266(ROQ1),Isoform0000309(--),Isoform0000310(FAB1A),Isoform0000354(LRK10L-1.2),Isoform0000435(ABCG42),Isoform0000560(ABCG42),Isoform0000581(ABCG42),Isoform0000633(G6PDH),Isoform0000635(RE1),Isoform0000685(ABCG42),Isoform0000690(ABCG42),Isoform0000692(At1g26930),Isoform0000717(ROQ1),Isoform0000723(ABCG42),Isoform0000739…									TG2),Isoform0017845(COAC2),Isoform0017860(LCBK1),Isoform0017870(PPI1),Isoform0017908(HULK3),Isoform0017910(SIZ1),Isoform0017955(PAP2),Isoform0017959(RPT3),Isoform0017960(ACBP6),Isoform0017969(ABCC3),Isoform0017990(IRE1B),Isoform0018030(CLPC1),Isoform0018032(PAH2),Isoform0018038(CESA1),Isoform0018040(GDCSP),Isoform0018059(PAO),Isoform0018076(XRN3),Isoform0018078(VIP2),Isoform0018084(XLG3),Isoform0…											GO:0003674	Molecular Function	GO:0045735	nutrient reservoir activity	9	17	Isoform0044195(VHA-a3),Isoform0045722(VHA-a3),Isoform0049009(VHA-a3),Isoform0058848(VHA-a3),Isoform0094246(B3GALT7),Isoform0097017(B3GALT7),Isoform0098098(B3GALT7),Isoform0099585(B3GALT7),Isoform0102795(B3GALT7)	Isoform0004070(VHA-a3),Isoform0026109(VHA-a3),Isoform0031269(VHA-a3),Isoform0035049(VHA-a3),Isoform0046070(VHA-a3),Isoform0046267(VHA-a3),Isoform0053134(VHA-a3),Isoform0053613(VHA-a3),Isoform0055037(VHA-a3),Isoform0060145(VHA-a3),Isoform0060464(VHA-a3),Isoform0088202(At1g47710),Isoform0100348(TIL),Isoform0103364(PLP7),Isoform0104189(TIL),Isoform0107836(VHA-a3),Isoform0112412(TIL)
form0022312(RBOHC),Isoform0022323(NAC074),Isoform0022324(RBOHB),Isoform0022325(SD25),Isoform0022358(NAC074),Isoform0022394(CURL3),Isoform0022399(At5g54830),Isoform0022414(CLPD2),Isoform0022451(PICBP),Isoform0022460(SD25),Isoform0022467(ADT6),Isoform0022491(At1g26930),Isoform0022519(ABCG42),Isoform0022552(SD25),Isoform0022563(PP2A15),Isoform0022576(RAN1),Isoform0022593(RBOHC),Isoform0022600(FER),I…										K1),Isoform0036268(STP14),Isoform0036283(CD4B),Isoform0036293(GAT1),Isoform0036296(PEX5),Isoform0036309(ILP1),Isoform0036311(CYP78A3),Isoform0036318(KIN13A),Isoform0036322(BLH1),Isoform0036350(Os08g0191100),Isoform0036379(EXO70E2),Isoform0036382(KIN13A),Isoform0036420(Os07g0201100),Isoform0036433(LOS1),Isoform0036440(COG5),Isoform0036449(CIP73),Isoform0036455(UPF1),Isoform0036458(--),Isoform00364…											GO:0003674	Molecular Function	GO:0060089	molecular transducer activity	168	150	Isoform0002684(AHK3),Isoform0002772(AHK3),Isoform0004191(GLR2.2),Isoform0004413(PSKR2),Isoform0004734(ADO1),Isoform0004773(GLR2.8),Isoform0005472(AHK3),Isoform0005682(AHK3),Isoform0005813(AHK3),Isoform0006075(AHK3),Isoform0006118(AHK3),Isoform0006663(AHK3),Isoform0007260(PSKR2),Isoform0007285(TMK1),Isoform0007291(HK3),Isoform0007532(AHK3),Isoform0007886(PHYB),Isoform0008346(PHYB1),Isoform0008926(…	Isoform0000809(Os11g0547000),Isoform0002521(PHYA1),Isoform0003923(PHYB),Isoform0004666(PHYC),Isoform0004770(PHYB),Isoform0005233(PHYB),Isoform0005568(PHYB),Isoform0005589(ALPHA-ADR),Isoform0005823(HK3),Isoform0005833(PHYB),Isoform0006000(HK3),Isoform0006761(AHK3),Isoform0007158(PHYA1),Isoform0007656(PHYC),Isoform0007701(FLS2),Isoform0007848(PHYC),Isoform0008167(PHYA1),Isoform0008180(AHK3),Isoform…
043468(SAP4),Isoform0043476(Os12g0623900),Isoform0043481(At2g19130),Isoform0043515(At5g35370),Isoform0043544(RBOHB),Isoform0043555(FMO1),Isoform0043575(CPK20),Isoform0043582(--),Isoform0043592(CAM-1),Isoform0043611(CBSX2),Isoform0043630(RNR1),Isoform0043643(NAC045),Isoform0043688(CCR3),Isoform0043709(LRX3),Isoform0043711(IQD32),Isoform0043737(LRX3),Isoform0043750(SCRM),Isoform0043769(PPA4),Isofor…										orm0054231(ABCB28),Isoform0054242(PAL1),Isoform0054268(ABCF5),Isoform0054274(ABC1K1),Isoform0054288(MGD3),Isoform0054312(ABC1K1),Isoform0054315(At5g26760),Isoform0054328(PYRP2),Isoform0054352(ERD4),1),Isoform0054380(GDPDL4),Isoform0054385(NPF4.6),Isoform0054386(PAL),Isoform0054396(G6PDH),Isoform0054404(SIZ1),Isoform0054438(SE),Isoform0054439(CNGC5),Isoform0054443(At3g63340),Isoform0054465(abkC),I…											GO:0003674	Molecular Function	GO:0016530	metallochaperone activity	12	16	Isoform0001200(ABCC8),Isoform0001919(ABCC3),Isoform0002182(ABCC8),Isoform0002321(ABCC3),Isoform0011399(COX17-2),Isoform0012559(COX17-2),Isoform0017911(COX17-2),Isoform0023001(ABCC3),Isoform0026089(COX17-2),Isoform0027591(COX17-2),Isoform0095977(COX17-2),Isoform0112762(COX17-2)	Isoform0001871(ABCC3),Isoform0002141(ABCC3),Isoform0002295(ABCC10),Isoform0005581(ABCC3),Isoform0008081(ABCC3),Isoform0010458(ABCC3),Isoform0016109(ABCC3),Isoform0020934(ABCC3),Isoform0025589(ABCC3),Isoform0030010(ABCC10),Isoform0032822(ABCC3),Isoform0033046(ABCC3),Isoform0034949(ABCC3),Isoform0036776(ABCC10),Isoform0047257(ABCC3),Isoform0088620(ISCA)
PK10),Isoform0066233(WRKY6),Isoform0066267(MODA),Isoform0066282(PUB52),Isoform0066301(HSFA4B),Isoform0066327(HAR1),Isoform0066356(Bp10),Isoform0066369(NAC074),Isoform0066374(CPR),Isoform0066377(OPR11),Isoform0066381(PAM74),Isoform0066430(RBOHB),Isoform0066438(ACX2),Isoform0066442(At5g58620),Isoform0066455(PIRL4),Isoform0066476(ABCG36),Isoform0066497(CRCK2),Isoform0066507(CESA6),Isoform0066524(pgd…										rm0073360(HAK7),Isoform0073361(RH15),Isoform0073385(CAT9),Isoform0073388(DAHPS2),Isoform0073402(CLPC1),Isoform0073412(CESA1),Isoform0073439(--),Isoform0073444(APR3),Isoform0073446(CYP97A3),Isoform0073475(ALDH7B4),1),Isoform0073539(CYP72A225),Isoform0073544(RER1),Isoform0073549(At1g50920),Isoform0073592(G6PDH),Isoform0073608(SPP2),Isoform0073620(CASP),Isoform0073625(CARB),Isoform0073643(petB),Isof…											GO:0003674	Molecular Function	GO:0004871	signal transducer activity	211	256	Isoform0002684(AHK3),Isoform0002772(AHK3),Isoform0004191(GLR2.2),Isoform0004413(PSKR2),Isoform0004734(ADO1),Isoform0004773(GLR2.8),Isoform0005472(AHK3),Isoform0005682(AHK3),Isoform0005813(AHK3),Isoform0006075(AHK3),Isoform0006118(AHK3),Isoform0006663(AHK3),Isoform0007260(PSKR2),Isoform0007285(TMK1),Isoform0007291(HK3),Isoform0007532(AHK3),Isoform0007886(PHYB),Isoform0008346(PHYB1),Isoform0008353(…	Isoform0000809(Os11g0547000),Isoform0001480(SIS8),Isoform0001539(SIS8),Isoform0001554(SIS8),Isoform0001654(SIS8),Isoform0001732(SIS8),Isoform0001986(SIS8),Isoform0002021(SIS8),Isoform0002050(SIS8),Isoform0002271(SIS8),Isoform0002405(SIS8),Isoform0002417(SIS8),Isoform0002521(PHYA1),Isoform0002566(SIS8),Isoform0003923(PHYB),Isoform0004666(PHYC),Isoform0004770(PHYB),Isoform0005233(PHYB),Isoform00055…
),Isoform0088115(PUB15),Isoform0088116(APX2),Isoform0088121(GAE1),Isoform0088123(MSK-3),Isoform0088136(Os04g0609600),Isoform0088146(At5g58620),Isoform0088154(MGL),Isoform0088156(At5g58620),Isoform0088163(ankrd13c),Isoform0088167(LRK10L-1.2),Isoform0088201(ATPK2),Isoform0088221(CRCK3),Isoform0088240(METK3),Isoform0088267(ATPK2),Isoform0088273(AOS1),Isoform0088280(LOX1.5),Isoform0088333(Bp10),Isofo…										0),Isoform0093763(ATPK2),Isoform0093790(NAM-B1),Isoform0093795(NIFS1),Isoform0093825(DAHPS2),Isoform0093827(Os04g0671100),Isoform0093836(CSY2),Isoform0093839(CGS1),Isoform0093845(APR3),Isoform0093859(POPTR_0001s40980g),Isoform0093885(EPSPS-1),Isoform0093891(PPH),Isoform0093892(SPS2),Isoform0093893(At3g13930),Isoform0093898(CAT5),Isoform0093902(EBF2),Isoform0093913(NAC056),Isoform0093933(BLH1),Iso…	Isoform0000072(FAB1B),Isoform0000079(ERD15),Isoform0000080(NERD),Isoform0000101(CSI1),Isoform0000120(MKP1),Isoform0000147(SQD2),Isoform0000174(MKP1),Isoform0000182(ROQ1),Isoform0000186(L6),Isoform0000189(ROQ1),Isoform0000195(FAB1A),Isoform0000200(PTM),Isoform0000205(ROQ1),Isoform0000209(ROQ1),Isoform0000218(ROQ1),Isoform0000234(ROQ1),Isoform0000236(ROQ1),Isoform0000242(HAC1),Isoform0000244(MKP1),…										GO:0003674	Molecular Function	GO:0031386	protein tag	0	1	--	Isoform0107736(SUBI-1)
4(DOF5.7),Isoform0110929(zgc:73324),Isoform0110936(WRKY76),Isoform0110960(CBL10),Isoform0110973(WRKY11),Isoform0110980(TIC32),Isoform0110989(WRKY76),Isoform0110997(BPA1),Isoform0111007(BPA1),Isoform0111023(MYB308),Isoform0111061(At1g18250),Isoform0111076(PER42),Isoform0111097(SAT1),Isoform0111101(APX1),Isoform0111109(Os01g0871200),Isoform0111112(EDL3),Isoform0111121(WRKY40),Isoform0111127(CML38),…										R7),Isoform0016185(RBOHC),Isoform0016203(RHM1),Isoform0016204(At1g09600),Isoform0016212(KIN7D),Isoform0016234(XLG3),Isoform0016236(STIPL1),Isoform0016241(ACA5),Isoform0016248(At2g35920),Isoform0016264(upf1),Isoform0016265(RH24),Isoform0016277(SMAX1),Isoform0016285(L6),Isoform0016293(--),Isoform0016298(AAE3),Isoform0016304(Os11g0174000),Isoform0016313(PUB12),Isoform0016314(ROQ1),Isoform0016321(CPL…											GO:0003674	Molecular Function	GO:0045182	translation regulator activity	10	19	Isoform0008052(At4g19440),Isoform0019686(At1g52620),Isoform0020687(GCN2),Isoform0029545(At5g01110),Isoform0037284(At5g01110),Isoform0039380(PCMP-H52),Isoform0042049(At2g37230),Isoform0045156(At5g01110),Isoform0053038(TIF3E1),Isoform0062150(At2g37230)	Isoform0006788(TIF3E1),Isoform0018901(--),Isoform0019355(--),Isoform0021747(--),Isoform0037290(TIF3E1),Isoform0041734(TIF3E1),Isoform0044556(TIF3E1),Isoform0044734(TIF3E1),Isoform0047869(PCMP-H41),Isoform0049234(TIF3E1),Isoform0051182(PCMP-H40),Isoform0052347(TIF3E1),Isoform0053934(--),Isoform0070901(--),Isoform0089657(TIF3E1),Isoform0092616(TIF3E1),Isoform0096353(TIF3E1),Isoform0097131(TIF3E1),I…
GO:0003674	Molecular Function	GO:0005198	structural molecule activity	165	125	Isoform0000387(AO1),Isoform0001867(DRP1E),Isoform0002016(At4g08350),Isoform0002057(At4g08350),Isoform0002071(At4g08350),Isoform0002954(At4g08350),Isoform0003184(CLPC1),Isoform0003348(CD4B),Isoform0003684(RPS26C),Isoform0003713(RPS26A),Isoform0005689(NIFU2),Isoform0007917(ATG11),Isoform0008378(CLPC1),Isoform0008541(DGD1),Isoform0009138(ABCI8),Isoform0009442(RE1),Isoform0009689(DGD1),Isoform0010522…	Isoform0001064(rpl16),Isoform0004793(CLPD1),Isoform0009447(CLPD1),Isoform0009746(At5g54830),Isoform0009764(CLPD),Isoform0010627(AtMg00660),Isoform0011224(CLPD),Isoform0012119(At5g54830),Isoform0012532(At5g54830),Isoform0013029(At5g54830),Isoform0014773(At5g54830),Isoform0014828(At5g54830),Isoform0017375(At5g54830),Isoform0018698(CLPD),Isoform0019027(--),Isoform0019438(At5g54830),Isoform0020113(CL…			2(METK1),Isoform0032268(OsI_09857),Isoform0032269(HMGS),Isoform0032270(SUS3),Isoform0032309(WEB1),Isoform0032315(fam135b),Isoform0032322(ABCG42),Isoform0032330(PXM16),Isoform0032331(PK1),Isoform0032332(At1g14650),Isoform0032339(Arf102F),Isoform0032345(SUD1),Isoform0032357(HK3),Isoform0032364(At1g74360),Isoform0032366(HSP70-14),Isoform0032367(CLC-F),Isoform0032385(Os02g0641800),Isoform0032404(AAE3…											GO:0003674	Molecular Function	GO:0000988	transcription factor activity, protein binding	59	162	Isoform0000298(MED14),Isoform0000369(MED14),Isoform0003034(MED14),Isoform0005178(MED14),Isoform0013410(STA1),Isoform0025294(LUH),Isoform0027659(LUH),Isoform0028594(SCR),Isoform0029069(MED14),Isoform0030053(STA1),Isoform0032074(LUG),Isoform0033568(MED25),Isoform0038310(STA1),Isoform0039959(MED25),Isoform0040979(SCR),Isoform0041306(MED25),Isoform0042890(MED25),Isoform0042970(CDKF-3),Isoform0042999(…	Isoform0000238(MED14),Isoform0000955(SPT6),Isoform0001155(MED14),Isoform0002412(MED15A),Isoform0002479(SEU),Isoform0003996(SEU),Isoform0005994(SEU),Isoform0006756(Dnajc2),Isoform0007745(LUH),Isoform0007841(mybbp1a),Isoform0008937(SNAPC4),Isoform0009624(MMS19),Isoform0011835(MMS19),Isoform0012415(SEU),Isoform0015355(--),Isoform0017481(PRP40C),Isoform0017640(SCR),Isoform0017796(RBM39),Isoform001786…
GO:0005575	Cellular Component	GO:0016020	membrane	1311	3511	Isoform0000095(RE1),1),Isoform0000430(MPC1),Isoform0000473(Syncrip),Isoform0000503(ABCC4),Isoform0000550(ABCC4),Isoform0000580(Syncrip),Isoform0000582(At4g31140),Isoform0000603(At4g29180),Isoform0000638(Syncrip),Isoform0000689(ABCC5),Isoform0000875(--),Isoform0000881(MPC1),1),Isoform0000991(OCT7),Isoform0001013(ABCB20),Isoform0001117(RE1),Isoform0001175(ABCB20),Isoform0001193(PAH2),Isoform0001359…	Isoform0000028(CIPK6),Isoform0000310(FAB1A),Isoform0000348(SULTR3,Isoform0000354(LRK10L-1.2),Isoform0000435(ABCG42),Isoform0000548(VPS28-2),Isoform0000560(ABCG42),Isoform0000581(ABCG42),Isoform0000591(ATRX),Isoform0000609(FAD2-2),Isoform0000685(ABCG42),Isoform0000690(ABCG42),Isoform0000723(ABCG42),Isoform0000745(ABCG42),Isoform0000746(ABCG36),Isoform0000795(ABCG42),Isoform0000828(ABCG42),Isoform0…			10(--),Isoform0049315(TKL-1),Isoform0049316(RR21),Isoform0049326(CDC6B),Isoform0049330(MAA3),Isoform0049335(GAPA),Isoform0049369(KEA2),Isoform0049377(CAC3),Isoform0049394(At5g26710),Isoform0049442(COG7),Isoform0049458(PAL),Isoform0049471(HAK19),Isoform0049485(ABCG11),Isoform0049489(ROQ1),Isoform0049495(WAKL14),Isoform0049497(HULK3),Isoform0049510(--),Isoform0049514(ETR1),Isoform0049536(SIR1),Isof…											GO:0003674	Molecular Function	GO:0005488	binding	7776	10862	Isoform0000002(GRV2),Isoform0000006(--),Isoform0000090(CSI1),Isoform0000092(--),Isoform0000100(CSI1),Isoform0000105(--),Isoform0000109(rpoB),Isoform0000129(GIP),Isoform0000146(PI4KG3),Isoform0000156(ZFP1),Isoform0000191(PI4KA1),Isoform0000227(BRM),Isoform0000252(NET1B),Isoform0000290(SPK1),Isoform0000293(CYP76B10),Isoform0000298(MED14),Isoform0000307(ABCC14),Isoform0000310(FAB1A),Isoform0000342(-…
R4),Isoform0052236(WAXY),Isoform0052348(RBOHB),Isoform0052375(SRF1),Isoform0052385(PUMP4),Isoform0052394(LECRKS2),Isoform0052410(GAUT8),Isoform0052414(GLCAT14A),Isoform0052473(At3g47420),Isoform0052481(--),Isoform0052511(CPK10),Isoform0052527(ALA1),Isoform0052554(ABCG36),Isoform0052567(HYP1),Isoform0052569(CSLC12),Isoform0052602(VPS32.1),Isoform0052613(PLL4),Isoform0052706(At4g34480),Isoform00527…										form0065839(--),Isoform0065847(SBEII),Isoform0065860(PHS1),Isoform0065888(PYRP2),Isoform0065890(GPT2),Isoform0065906(RHM1),Isoform0065925(EXO70H1),Isoform0065945(At4g39280),Isoform0065947(PHS1),Isoform0065977(MitHPPK/DHPS),Isoform0065985(ACX2),Isoform0065993(--),Isoform0065996(PI4KG4),Isoform0066013(RBOHB),Isoform0066021(PAO),Isoform0066022(HSP70),Isoform0066030(CIPK18),Isoform0066049(NASP),Isofo…											2C27),Isoform0020492(RBOHC),Isoform0020494(ABCG36),Isoform0020495(BSL1),Isoform0020519(SUNN),Isoform0020562(RPP13),Isoform0020563(--),Isoform0020569(PK1),Isoform0020570(SPD1),Isoform0020574(spast),Isoform0020622(OCT7),Isoform0020626(TSN1),Isoform0020665(CRY2),Isoform0020670(HDG1),Isoform0020687(GCN2),Isoform0020698(RBOHB),Isoform0020703(At1g74360),Isoform0020705(ECA1),Isoform0020709(At1g07650),Is…
A6),Isoform0096434(AMT1-2),Isoform0096455(VPS28-2),Isoform0096466(PHT1-3),Isoform0096499(PUB19),Isoform0096615(HPT1),Isoform0096630(MST3),Isoform0096646(KCS1),Isoform0096670(At3g13620),Isoform0096700(GATL9),Isoform0096706(--),Isoform0096769(AMT2),Isoform0096797(LHT2),Isoform0096808(VPS2.1),Isoform0096865(GALT29A),Isoform0096899(KCS12),Isoform0096913(OFUT39),Isoform0096914(GPT2),Isoform0096929(mfs…										81906(MPK1),Isoform0081952(BETV6),Isoform0081970(Ubr7),Isoform0081993(MTPC2),Isoform0082021(DTX33),Isoform0082024(NUG2),Isoform0082047(xanA),Isoform0082067(GLN1-1),Isoform0082079(SPDSYN1),Isoform0082083(NTF2),Isoform0082087(LHT1),Isoform0082090(PGM1),Isoform0082116(GGT3),Isoform0082121(MSSP2),Isoform0082129(SPCC1235.04c),Isoform0082143(NFRKB),Isoform0082145(LRK10L-1.2),Isoform0082147(AMT1-1),Isof…											K1),Isoform0041705(APX1),Isoform0041742(HSFA2B),Isoform0041745(WAV3),Isoform0041748(MAPKKK5),Isoform0041755(IDD4),Isoform0041763(CPR),Isoform0041785(EREL1),Isoform0041820(LECRKS2),Isoform0041835(esyt2-a),Isoform0041837(WAKL14),Isoform0041851(CRWN4),Isoform0041894(PK1),Isoform0041913(LAC14),Isoform0041915(matK),Isoform0041918(RE1),Isoform0041925(AATP1),Isoform0041951(RAN1),Isoform0041953(CAM-1),Is…
GO:0005575	Cellular Component	GO:0044425	membrane part	824	2579	Isoform0000095(RE1),1),Isoform0000503(ABCC4),Isoform0000550(ABCC4),Isoform0000582(At4g31140),Isoform0000603(At4g29180),Isoform0000689(ABCC5),1),Isoform0000991(OCT7),Isoform0001013(ABCB20),Isoform0001117(RE1),Isoform0001175(ABCB20),Isoform0001359(ABCC5),Isoform0001361(SMC3),Isoform0001404(VPS28-2),Isoform0001446(ABCC4),Isoform0001483(ABCC4),Isoform0001546(ABCC4),Isoform0001585(ABCD1),Isoform000162…	Isoform0000028(CIPK6),Isoform0000310(FAB1A),Isoform0000348(SULTR3,Isoform0000354(LRK10L-1.2),Isoform0000435(ABCG42),Isoform0000548(VPS28-2),Isoform0000560(ABCG42),Isoform0000581(ABCG42),Isoform0000591(ATRX),Isoform0000609(FAD2-2),Isoform0000685(ABCG42),Isoform0000690(ABCG42),Isoform0000723(ABCG42),Isoform0000745(ABCG42),Isoform0000746(ABCG36),Isoform0000795(ABCG42),Isoform0000828(ABCG42),Isoform0…			22(EF1),Isoform0096331(GATL9),Isoform0096353(TIF3E1),Isoform0096354(FBA6),Isoform0096386(CPR),Isoform0096388(LPD),Isoform0096390(--),Isoform0096401(AOX2),Isoform0096421(GRC2),Isoform0096434(AMT1-2),Isoform0096440(gpmA),Isoform0096455(VPS28-2),Isoform0096460(POPTR_0001s40980g),Isoform0096476(SPP1),Isoform0096506(MMK1),Isoform0096523(ACR4),Isoform0096537(At3g13930),Isoform0096549(SPP2),Isoform00965…											488(RPA1A),Isoform0063489(--),Isoform0063491(OsI_021818),Isoform0063509(SULTR3,1),Isoform0063537(HSF24),Isoform0063544(IBR3),Isoform0063567(Os09g0533400),Isoform0063581(Os12g0623900),Isoform0063616(rps3),Isoform0063625(ECT2),Isoform0063650(G6PD2),Isoform0063665(DCP5),Isoform0063676(HT1),Isoform0063682(WAXY),Isoform0063692(DAR1),Isoform0063694(SLY1),Isoform0063717(PARN),Isoform0063720(WRKY24),Isof…
rm0067224(MST6),Isoform0067259(OEP61),Isoform0067262(RAN1),Isoform0067266(TET8),Isoform0067292(PCR2),Isoform0067314(At3g47420),Isoform0067323(At2g25737),Isoform0067335(PERK1),Isoform0067436(NAT11),Isoform0067596(--),Isoform0067631(ABCG21),Isoform0067663(Rca),Isoform0067717(RBOHB),Isoform0067726(MST4),Isoform0067762(SULTR3,Isoform0067826(MPT3),Isoform0067836(CRK10),Isoform0067867(CRK10),Isoform006…										TET8),Isoform0111837(TOM40-1),Isoform0111846(PHT1-3),Isoform0111863(ARD2),Isoform0111868(HPPR),Isoform0111878(BAS1),Isoform0111881(MPSR1),Isoform0111927(SAMDC),Isoform0111945(URA6),Isoform0111960(IPK2b),Isoform0111962(--),Isoform0111963(IPK2b),Isoform0111970(At3g03980),Isoform0111995(TIP1-1),Isoform0112001(DBR),Isoform0112029(ADT6),Isoform0112041(NAP2),Isoform0112093(VPS32.1),Isoform0112125(ARD2)…											375(rngB),Isoform0085379(G6PDH),Isoform0085388(CIPK6),Isoform0085393(STY46),Isoform0085397(UGD4),Isoform0085401(MMK1),Isoform0085411(ufd1),Isoform0085422(CPK19),Isoform0085429(WRKY57),Isoform0085452(WRKY6),Isoform0085471(ATL6),Isoform0085484(MMK1),Isoform0085507(PIL13),Isoform0085533(ycf3),Isoform0085545(CYP97B2),Isoform0085562(ASK1),Isoform0085568(CKL1),Isoform0085597(At3g15890),Isoform0085598(-…
GO:0005575	Cellular Component	GO:0005576	extracellular region	87	277	Isoform0001193(PAH2),Isoform0002337(PAH2),Isoform0002435(PAH2),Isoform0002790(PAH2),Isoform0004625(ABCC3),Isoform0006043(ABCC6),Isoform0011234(RELCH),Isoform0011538(relch),Isoform0013237(relch),Isoform0013871(Xyl1),Isoform0015024(PAP2),Isoform0015669(ABCC3),Isoform0016776(HIR1),Isoform0017955(PAP2),Isoform0018501(ABCC3),Isoform0019569(Xyl1),Isoform0025871(PAP1),Isoform0025882(FDH1),Isoform0026605…	Isoform0003125(XTH16),Isoform0007285(TMK1),Isoform0009612(At2g27500),Isoform0015547(--),Isoform0016409(XTH30),Isoform0018307(AAE3),Isoform0018579(AAE3),Isoform0021281(XTH30),Isoform0021698(At2g27500),Isoform0022174(PECS-1.1),Isoform0022874(TMK4),Isoform0022973(PMEU1),Isoform0023054(XTH30),Isoform0023421(Tbc1d15),Isoform0024385(AAE3),Isoform0026220(PECS-1.1),Isoform0026864(TMK1),Isoform0026927(PME…			GO:0008150	Biological Process	GO:0051179	localization	3131	3515	Isoform0000001(GRV2),Isoform0000002(GRV2),Isoform0000090(CSI1),Isoform0000095(RE1),Isoform0000100(CSI1),Isoform0000161(ATG2),Isoform0000191(PI4KA1),Isoform0000204(ATG2),Isoform0000211(ATG2),Isoform0000229(ATG2),Isoform0000286(NET1B),Isoform0000290(SPK1),Isoform0000307(ABCC14),Isoform0000317(NET1B),Isoform0000345(ATG2),1),Isoform0000423(Os12g0104800),Isoform0000503(ABCC4),Isoform0000550(ABCC4),Iso…					107170(PGIP),Isoform0107189(--),Isoform0107192(MYB4),Isoform0107198(--),Isoform0107201(At3g15890),Isoform0107268(FBA6),Isoform0107271(WRKY57),Isoform0107299(METK2),Isoform0107303(CIPK6),Isoform0107309(G6PDH),Isoform0107391(rpl2-A),Isoform0107399(CIPK6),Isoform0107400(katnal2),Isoform0107402(--),Isoform0107405(UBI11),Isoform0107436(CYT1),Isoform0107447(GAPC),Isoform0107453(R3HDM1),Isoform0107470(A…	Isoform0000003(--),Isoform0000004(--),Isoform0000005(HIR1),Isoform0000020(--),Isoform0000033(GLT1),Isoform0000037(BRM),Isoform0000050(--),Isoform0000052(BRM),Isoform0000054(--),Isoform0000061(ASHH2),Isoform0000064(GLT1),Isoform0000065(--),Isoform0000066(GLT1),Isoform0000069(BRM),Isoform0000072(FAB1B),Isoform0000074(--),Isoform0000080(NERD),Isoform0000085(BRM),Isoform0000091(BRM),Isoform0000101(CS…
GO:0005575	Cellular Component	GO:0044423	virion part	28	14	Isoform0000387(AO1),Isoform0008541(DGD1),Isoform0009689(DGD1),Isoform0010522(DGD1),Isoform0010710(DGD1),Isoform0011119(DGD1),Isoform0013080(GTE10),Isoform0013399(GTE10),Isoform0013495(GTE10),Isoform0014411(DGD1),Isoform0015131(DGD1),Isoform0016289(GTE10),Isoform0017369(GTE10),Isoform0024502(RABA1F),Isoform0028006(DGD1),Isoform0029010(DGD1),Isoform0029880(RABA1F),Isoform0032718(DGD1),Isoform003512…	Isoform0031980(BRN2),Isoform0034342(BRN1),Isoform0035859(BRN2),Isoform0041626(BRN2),Isoform0074685(At3g47200),Isoform0097399(BRN1),Isoform0097456(BRN1),Isoform0099215(BRN1),Isoform0100791(BRN1),Isoform0102203(BRN2),Isoform0103373(BRN1),Isoform0108792(--),Isoform0109725(--),Isoform0110160(MYB44)			oform0046726(ABCC3),Isoform0046756(VPS15),Isoform0046780(OPT4),Isoform0046827(EXO70A1),Isoform0046839(At2g18940),Isoform0046882(EXO70E2),Isoform0046893(HAK12),Isoform0046914(YSC84),Isoform0046916(RH29),Isoform0046948(NPF5.10),Isoform0046960(MIP3),Isoform0047006(SBT1.4),Isoform0047037(R1),Isoform0047079(CRP1),Isoform0047113(MSL2),Isoform0047159(AVP1),Isoform0047173(CLC-G),Isoform0047215(At5g26710)…											3185(topA),Isoform0013199(ACA1),Isoform0013208(PCMP-H83),Isoform0013212(POL),Isoform0013213(--),Isoform0013222(spast),Isoform0013224(PHYA1),Isoform0013228(UPF1),Isoform0013231(UBP12),Isoform0013243(At4g33300),Isoform0013259(--),Isoform0013264(At1g17220),Isoform0013288(PHYA1),Isoform0013290(ACA5),Isoform0013293(IRE1B),Isoform0013300(TKL-1),Isoform0013302(At1g31730),Isoform0013318(FBX5),Isoform0013…
GO:0005575	Cellular Component	GO:0055044	symplast	54	264	Isoform0000582(At4g31140),Isoform0004625(ABCC3),Isoform0006043(ABCC6),Isoform0007917(ATG11),Isoform0015024(PAP2),Isoform0015669(ABCC3),Isoform0016287(PDIL5-2),Isoform0017955(PAP2),Isoform0018501(ABCC3),Isoform0020738(NUA),Isoform0026139(ABCC14),Isoform0026708(NPF8.1),Isoform0028104(CRPK1),Isoform0032117(ABCC14),Isoform0033866(ASHH3),Isoform0035261(NPF8.1),Isoform0036768(PRS4),Isoform0038574(NPF8.…	Isoform0003288(CIG2),Isoform0004299(RHM1),Isoform0004668(RHM1),Isoform0004673(CIG2),Isoform0004935(RHM1),Isoform0005008(RHM1),Isoform0006793(TMKL1),Isoform0009302(RHM1),Isoform0009412(LACS5),Isoform0009701(At4g27270),Isoform0010159(RHM1),Isoform0010643(ABCB1),Isoform0011124(RHM1),Isoform0011370(ERDJ3A),Isoform0012379(PBL16),Isoform0014147(RHM1),Isoform0014570(RHM1),Isoform0014772(RHM1),Isoform001…			ZIP4),Isoform0106399(CLPC1),Isoform0106404(Os06g0508700),Isoform0106433(SWC4),Isoform0106498(katnal2),Isoform0106633(--),Isoform0106647(ZIP4),Isoform0106707(UAF30),Isoform0106881(DDI1),Isoform0106900(SRD2),Isoform0106913(--),Isoform0107100(spg1),Isoform0107207(MST4),Isoform0107234(ATG18A),Isoform0107272(ELC),Isoform0107279(OsI_29993),Isoform0107319(IRL5),Isoform0107402(--),Isoform0107403(Ltv1),Is…	Isoform0000101(CSI1),Isoform0000195(FAB1A),Isoform0000255(CALS9),Isoform0000261(GB210),Isoform0000319(PA200),Isoform0000333(ND4),Isoform0000348(SULTR3,Isoform0000452(BIG2),Isoform0000462(Os12g0104800),Isoform0000526(BIG2),Isoform0000539(ABCC5),Isoform0000548(VPS28-2),Isoform0000552(NRPA1),Isoform0000560(ABCG42),Isoform0000581(ABCG42),Isoform0000617(ALA4),Isoform0000618(Os12g0104800),Isoform000063…										M3),Isoform0025898(PUB9),Isoform0025901(ARF2A),Isoform0025908(At5g47430),Isoform0025910(SHL2),Isoform0025911(MTV1),Isoform0025930(PDC1),Isoform0025932(PHS1),Isoform0025936(RF4),Isoform0025941(GTE8),Isoform0025952(SQE1),Isoform0025966(ATHB-15),Isoform0025970(At5g12110),Isoform0025997(PAB7),Isoform0026002(At4g17616),Isoform0026003(COX11),Isoform0026006(GWD3),Isoform0026018(RDM16),Isoform0026029(esf…
GO:0005575	Cellular Component	GO:0019012	virion	29	15	Isoform0000387(AO1),Isoform0008541(DGD1),Isoform0009689(DGD1),Isoform0010522(DGD1),Isoform0010710(DGD1),Isoform0011119(DGD1),Isoform0013080(GTE10),Isoform0013399(GTE10),Isoform0013495(GTE10),Isoform0014411(DGD1),Isoform0015131(DGD1),Isoform0016289(GTE10),Isoform0017369(GTE10),Isoform0024502(RABA1F),Isoform0028006(DGD1),Isoform0029010(DGD1),Isoform0029880(RABA1F),Isoform0032718(DGD1),Isoform003512…	Isoform0021883(BCA1),Isoform0031980(BRN2),Isoform0034342(BRN1),Isoform0035859(BRN2),Isoform0041626(BRN2),Isoform0074685(At3g47200),Isoform0097399(BRN1),Isoform0097456(BRN1),Isoform0099215(BRN1),Isoform0100791(BRN1),Isoform0102203(BRN2),Isoform0103373(BRN1),Isoform0108792(--),Isoform0109725(--),Isoform0110160(MYB44)			44051(SEC15A),Isoform0044090(CCX4),Isoform0044262(CLPD),Isoform0044369(At3g45090),Isoform0044408(DTX33),Isoform0044489(--),Isoform0044527(PHOT2),Isoform0044554(Sec24a),Isoform0044556(TIF3E1),Isoform0044562(VPS28-2),Isoform0044626(VIP2),Isoform0044639(SBT1.7),Isoform0044651(--),Isoform0044683(INT1),Isoform0044688(--),Isoform0044723(AATL1),Isoform0044734(TIF3E1),Isoform0044873(CNGC17),Isoform004491…											,Isoform0039388(MYOB4),Isoform0039412(ECT2),Isoform0039422(CPR),Isoform0039427(At2g05160),Isoform0039437(APUM1),Isoform0039447(RNJ),Isoform0039449(PHS2),Isoform0039451(DENND6A),Isoform0039467(CDC48),Isoform0039477(WAKL14),Isoform0039489(CESA2),Isoform0039491(PRS4),Isoform0039501(RHC2A),Isoform0039509(WAKL14),Isoform0039523(CUL1),Isoform0039544(--),Isoform0039547(XLG3),Isoform0039550(THO5B),Isofor…
GO:0005575	Cellular Component	GO:0044215	other organism	2	7	Isoform0021765(SEC31B),Isoform0112691(--)	Isoform0049568(ZIP8),Isoform0055000(PI4KA1),Isoform0073672(PI4KA1),Isoform0081698(--),Isoform0083473(PI4KA1),Isoform0095099(IPCS1),Isoform0112084(PCAP1)			rm0091161(ATPB),Isoform0091174(PHT1-8),Isoform0091180(DTX31),Isoform0091201(TRXH),Isoform0091228(SYD),Isoform0091260(CAND7),Isoform0091316(FAH),Isoform0091329(LUH),Isoform0091363(TOL2),Isoform0091387(BASS2),Isoform0091394(HEMA1),Isoform0091402(PUB19),Isoform0091420(Tbc1d15),Isoform0091424(--),Isoform0091426(DTX33),Isoform0091437(--),Isoform0091455(PUMP4),Isoform0091457(CBSX1),Isoform0091463(ALA11…											rm0053934(--),Isoform0053942(GAE1),Isoform0053943(CPK4),Isoform0053944(PRR95),Isoform0053949(STY46),Isoform0053994(--),Isoform0054000(At5g43820),Isoform0054007(At5g48380),Isoform0054016(SERK4),Isoform0054024(PAB7),Isoform0054044(Os05g0239150),Isoform0054061(At5g58620),Isoform0054084(RBM39),Isoform0054088(RCOM_0855130),Isoform0054092(OR23),Isoform0054106(Pabp2),Isoform0054110(TIF3B1),Isoform005411…
GO:0005575	Cellular Component	GO:0044217	other organism part	2	7	Isoform0021765(SEC31B),Isoform0112691(--)	Isoform0049568(ZIP8),Isoform0055000(PI4KA1),Isoform0073672(PI4KA1),Isoform0081698(--),Isoform0083473(PI4KA1),Isoform0095099(IPCS1),Isoform0112084(PCAP1)			GO:0008150	Biological Process	GO:0071840	cellular component organization or biogenesis	3162	3139	Isoform0000001(GRV2),Isoform0000002(GRV2),Isoform0000030(BRM),Isoform0000032(PRP8A),Isoform0000040(PRP8A),Isoform0000044(PRP8A),Isoform0000045(BRM),Isoform0000090(CSI1),Isoform0000161(ATG2),Isoform0000164(NERD),Isoform0000169(NERD),Isoform0000173(NERD),Isoform0000176(CALS12),Isoform0000191(PI4KA1),Isoform0000204(ATG2),Isoform0000211(ATG2),Isoform0000224(HAC1),Isoform0000227(BRM),Isoform0000229(AT…					rm0069145(ISPH),Isoform0069170(RNU1),Isoform0069173(CPSF73-II),Isoform0069194(POPTRDRAFT_821063),Isoform0069198(RIN2),Isoform0069208(MAPKKK5),Isoform0069232(HMG1),Isoform0069240(ITPK3),Isoform0069242(BSK5),Isoform0069260(SKIP14),Isoform0069263(SIS8),Isoform0069268(CNGC5),Isoform0069270(WIT2),Isoform0069299(PUR2),Isoform0069306(--),Isoform0069309(BZIP18),Isoform0069323(--),Isoform0069339(BPM4),Iso…
GO:0005575	Cellular Component	GO:0031012	extracellular matrix	4	6	Isoform0045061(SMC3),Isoform0067156(Mfap1),Isoform0086512(Mfap1),Isoform0087399(3MMP)	Isoform0104760(2MMP),Isoform0108859(2MMP),Isoform0110648(2MMP),Isoform0111238(2MMP),Isoform0111369(2MMP),Isoform0112680(PSK2)			),Isoform0042524(--),Isoform0042565(NET1B),Isoform0042568(OTP51),Isoform0042581(BLH1),Isoform0042614(KIN13A),Isoform0042629(ABCB28),Isoform0042672(--),Isoform0042684(LON1),Isoform0042690(BLH1),Isoform0042799(SPAPJ696.02),Isoform0042851(RPA1A),Isoform0042890(MED25),Isoform0042933(CARB),Isoform0042999(MYB2),Isoform0043007(BLH1),Isoform0043071(VIP5),Isoform0043082(BLI),Isoform0043199(BLH1),Isoform00…											PYD2),Isoform0086342(Os09g0505700),Isoform0086344(PKP3),Isoform0086355(CKL12),Isoform0086366(L6),Isoform0086413(--),Isoform0086427(NAP2),Isoform0086436(DHQS),Isoform0086445(--),Isoform0086450(CAND7),Isoform0086460(--),Isoform0086467(Os03g0799700),Isoform0086492(CPK11),Isoform0086517(--),Isoform0086544(ARF2),Isoform0086559(PRR95),Isoform0086567(AFG1L),Isoform0086569(At3g17090),Isoform0086579(rnf-5…
GO:0005575	Cellular Component	GO:0044420	extracellular matrix component	3	0	Isoform0045061(SMC3),Isoform0067156(Mfap1),Isoform0086512(Mfap1)	--			104279(MSI1),Isoform0104381(At1g55760),Isoform0104468(NAP1,1),Isoform0104482(atad1b),Isoform0104582(UGT74F2),Isoform0104617(LIP1),Isoform0104705(Gtp-bp),Isoform0104816(TBC1D13),Isoform0104863(XTH28),1),Isoform0104865(GLCAK1),Isoform0104917(atad1b),Isoform0105103(TUBB2),Isoform0105111(CRWN1),Isoform0105113(PRP8A),Isoform0105150(GCP1),Isoform0105185(MSI1),Isoform0105212(GDP1),Isoform0105213(TMN3),I…	Isoform0000080(NERD),Isoform0000101(CSI1),Isoform0000200(PTM),Isoform0000242(HAC1),Isoform0000251(HAC1),Isoform0000255(CALS9),Isoform0000260(HAC1),Isoform0000285(HAC1),Isoform0000291(HAC1),Isoform0000313(HAC1),Isoform0000319(PA200),Isoform0000386(HAC1),Isoform0000431(--),Isoform0000452(BIG2),Isoform0000474(--),Isoform0000496(--),Isoform0000526(BIG2),Isoform0000539(ABCC5),Isoform0000552(NRPA1),Iso…										m0105277(PPH1),Isoform0105279(tfa2),Isoform0105281(ISPH),Isoform0105293(TOL2),Isoform0105305(pgk2),Isoform0105312(PAH2),Isoform0105316(--),Isoform0105321(Nop14),Isoform0105324(HSP70),Isoform0105329(ASK9),Isoform0105350(At5g56140),Isoform0105385(HSR4),Isoform0105411(LWD1),Isoform0105474(At1g01350),Isoform0105502(MBD4L),Isoform0105537(MO2),Isoform0105560(TOL2),Isoform0105571(POLL),Isoform0105573(At…
GO:0005575	Cellular Component	GO:0030054	cell junction	88	272	Isoform0000582(At4g31140),Isoform0004625(ABCC3),Isoform0004703(--),Isoform0006043(ABCC6),Isoform0007917(ATG11),Isoform0011479(Spast),Isoform0015024(PAP2),Isoform0015669(ABCC3),Isoform0016287(PDIL5-2),Isoform0017955(PAP2),Isoform0018501(ABCC3),Isoform0019420(spast),Isoform0020738(NUA),Isoform0024503(--),Isoform0026046(--),Isoform0026139(ABCC14),Isoform0026708(NPF8.1),Isoform0028094(SPAST),Isoform0…	Isoform0003288(CIG2),Isoform0004299(RHM1),Isoform0004668(RHM1),Isoform0004673(CIG2),Isoform0004935(RHM1),Isoform0005008(RHM1),Isoform0006793(TMKL1),Isoform0009302(RHM1),Isoform0009412(LACS5),Isoform0009701(At4g27270),Isoform0010159(RHM1),Isoform0010643(ABCB1),Isoform0011124(RHM1),Isoform0011370(ERDJ3A),Isoform0012379(PBL16),Isoform0014147(RHM1),Isoform0014570(RHM1),Isoform0014772(RHM1),Isoform001…			form0049297(TRAPPC12),Isoform0049326(CDC6B),Isoform0049369(KEA2),Isoform0049394(At5g26710),Isoform0049442(COG7),Isoform0049472(BSK5),Isoform0049479(TOC132),Isoform0049485(ABCG11),Isoform0049510(--),Isoform0049514(ETR1),Isoform0049536(SIR1),Isoform0049574(rlmN),Isoform0049598(VPS35B),Isoform0049606(Tbc1d5),Isoform0049618(SEC23),Isoform0049621(PHOT1),Isoform0049632(At5g63710),Isoform0049646(DDB_G02…											GO:0003674	Molecular Function	GO:0098772	molecular function regulator	162	254	Isoform0000290(SPK1),Isoform0000710(GN),Isoform0000785(GN),Isoform0000816(B'GAMMA),Isoform0001126(GN),Isoform0001214(B'GAMMA),Isoform0001545(B'GAMMA),Isoform0002370(B'GAMMA),Isoform0004096(B'GAMMA),Isoform0004398(BRM),Isoform0004671(GN),Isoform0006347(B'GAMMA),Isoform0007307(PRAF1),Isoform0009035(PRAF1),Isoform0009091(PCMP-H82),Isoform0009238(B'GAMMA),Isoform0009529(B'GAMMA),Isoform0010047(PCMP-H…	Isoform0000319(PA200),Isoform0000526(BIG2),Isoform0000665(PA200),Isoform0000971(GN),Isoform0001070(GN),Isoform0001325(GN),Isoform0001547(GN),Isoform0001752(RANGAP1),Isoform0003459(XLG3),Isoform0003464(MCRS1),Isoform0003908(BIG2),Isoform0004579(AGD7),Isoform0005630(XLG3),Isoform0006756(Dnajc2),Isoform0007840(XLG3),Isoform0009041(XLG3),Isoform0009054(PRAF1),Isoform0009136(XLG3),Isoform0010763(PCMP-…
GO:0005575	Cellular Component	GO:0009295	nucleoid	15	4	Isoform0013337(CRP1),Isoform0018804(CRP1),Isoform0027624(CRP1),Isoform0030051(CRP1),Isoform0035308(CRP1),Isoform0036359(CRP1),Isoform0038204(CRP1),Isoform0041324(CRP1),Isoform0042162(CRP1),Isoform0047079(CRP1),Isoform0047549(ARP),Isoform0049848(CRP1),Isoform0049911(ARP),Isoform0054353(CRP1),Isoform0065610(CRP1)	Isoform0012451(At3g10130),Isoform0041062(At5g39840),Isoform0099485(PTAC16),Isoform0106219(HSP22)			m0105244(TOP1B),Isoform0105263(FTSHI5),Isoform0105308(AAC3),Isoform0105321(Nop14),Isoform0105324(HSP70),Isoform0105366(AMT1-1),Isoform0105498(GATL9),Isoform0105519(AAC3),Isoform0105567(MYB4),Isoform0105677(XTH28),Isoform0106035(EPSPS-1),Isoform0106106(--),Isoform0106153(HAM1),Isoform0106166(AAE3),Isoform0106178(AAC3),Isoform0106221(At5g47720),Isoform0106265(osgep),Isoform0106297(ychF),Isoform0106…											GO:0003674	Molecular Function	GO:0003824	catalytic activity	7348	8348	Isoform0000090(CSI1),Isoform0000094(PAL),Isoform0000100(CSI1),Isoform0000109(rpoB),Isoform0000146(PI4KG3),Isoform0000176(CALS12),Isoform0000191(PI4KA1),Isoform0000227(BRM),Isoform0000293(CYP76B10),Isoform0000298(MED14),Isoform0000307(ABCC14),Isoform0000310(FAB1A),Isoform0000369(MED14),Isoform0000371(psaA),Isoform0000374(RDR6),Isoform0000413(CALS12),Isoform0000435(ABCG42),Isoform0000450(NAD7),Isof…
GO:0005575	Cellular Component	GO:0044421	extracellular region part	25	27	Isoform0011234(RELCH),Isoform0011538(relch),Isoform0013237(relch),Isoform0039744(LIP1),Isoform0045061(SMC3),Isoform0057741(LIP1),Isoform0059762(CATHB2),Isoform0066072(CATHB2),Isoform0067156(Mfap1),Isoform0069577(CATHB2),Isoform0072969(CATHB2),Isoform0075238(ACBP1),Isoform0076566(CATHB2),Isoform0080789(CATHB2),Isoform0086512(Mfap1),Isoform0088122(ACBP1),Isoform0095966(RD21B),Isoform0098930(CATHB2)…	Isoform0037570(Bp10),Isoform0040208(Bp10),Isoform0040898(Bp10),Isoform0053647(CASBPX2),Isoform0056218(CASBPX2),Isoform0066695(Bp10),Isoform0070015(Bp10),Isoform0074581(Bp10),Isoform0082668(Bp10),Isoform0087453(Bp10),Isoform0088483(Bp10),Isoform0088821(Bp10),Isoform0098586(Bp10),Isoform0099034(GSTF2),Isoform0103760(GSTF2),Isoform0104760(2MMP),Isoform0107139(EXL5),Isoform0107156(EXL5),Isoform010885…			GO:0003674	Molecular Function	GO:0001071	nucleic acid binding transcription factor activity	1036	942	Isoform0000876(SPT6),Isoform0001026(SPT6),Isoform0001245(NFXL1),Isoform0001870(BLH1),Isoform0002270(--),Isoform0002453(JMJ16),Isoform0002684(AHK3),Isoform0002690(BLH1),Isoform0002772(AHK3),Isoform0002865(JMJ16),Isoform0002871(BLH1),Isoform0003267(JMJ16),Isoform0003389(BLH1),Isoform0003929(BLH1),Isoform0004109(APRR5),Isoform0004364(JMJ16),Isoform0004426(JMJ16),Isoform0004655(JMJ16),Isoform0004967(…	Isoform0000511(EREBP1),Isoform0000888(--),Isoform0000955(SPT6),Isoform0001571(ELF6),Isoform0001690(At1g21570),Isoform0001773(At1g21570),Isoform0001881(ELF6),Isoform0002061(At1g21570),Isoform0002268(At1g21570),Isoform0002310(RAP2-4),Isoform0002317(CIGR1),Isoform0002441(EREBP1),Isoform0002800(NLP2),Isoform0002849(EDM2),Isoform0003084(--),Isoform0003303(CIGR1),Isoform0003483(BZIP17),Isoform0003704(A…				),Isoform0025176(PERK3),Isoform0025188(AHK3),Isoform0025193(NEK5),3),Isoform0025235(ACO3),Isoform0025239(LOX1.5),Isoform0025245(CYP98A2),Isoform0025268(RLK7),Isoform0025301(FTSH12),Isoform0025303(SUD1),Isoform0025355(FLACCA),Isoform0025360(DRP2A),Isoform0025368(At4g33300),Isoform0025429(RBOHB),Isoform0025465(LRK10L-1.2),Isoform0025466(PUB33),Isoform0025480(RBOHB),Isoform0025529(JMJ16),Isoform0025…
GO:0005575	Cellular Component	GO:0044456	synapse part	16	15	Isoform0004703(--),Isoform0011479(Spast),Isoform0019420(spast),Isoform0026046(--),Isoform0028094(SPAST),Isoform0037518(atad1a),Isoform0040565(atad1a),Isoform0044946(--),Isoform0046594(--),Isoform0054647(--),Isoform0054936(--),Isoform0062591(--),Isoform0063444(atad1a),Isoform0063943(atad1b),Isoform0080650(At3g51130),Isoform0081663(PIA2)	Isoform0025555(DELTA-ADR),Isoform0025962(SNAP33),Isoform0040215(SPI),Isoform0079864(VPS45),Isoform0085180(--),Isoform0088690(--),Isoform0090310(SNAP33),Isoform0090821(SNAP33),Isoform0091437(--),Isoform0095647(--),Isoform0097137(--),Isoform0098616(SNAP33),Isoform0099424(SNAP33),Isoform0100952(SNAP33),Isoform0104774(--)			GO:0003674	Molecular Function	GO:0004871	signal transducer activity	400	271	Isoform0000494(Os06g0694000),Isoform0000748(SIS8),Isoform0001444(SIS8),Isoform0001476(SIS8),Isoform0001675(SIS8),Isoform0001769(SIS8),Isoform0001839(SIS8),Isoform0002081(SIS8),Isoform0002087(PSKR2),Isoform0002164(SIS8),Isoform0002524(SIS8),Isoform0002684(AHK3),Isoform0002772(AHK3),Isoform0002903(PHYA1),Isoform0003058(SIS8),Isoform0003567(PHYA1),Isoform0003619(PSKR2),Isoform0004109(APRR5),Isoform0…	Isoform0001480(SIS8),Isoform0001554(SIS8),Isoform0001654(SIS8),Isoform0001732(SIS8),Isoform0002021(SIS8),Isoform0002050(SIS8),Isoform0002271(SIS8),Isoform0002405(SIS8),Isoform0002417(SIS8),Isoform0002521(PHYA1),Isoform0002566(SIS8),Isoform0003874(PSKR2),Isoform0004191(GLR2.2),Isoform0004511(PSKR2),Isoform0005233(PHYB),Isoform0005241(PSKR2),Isoform0005671(SIS8),Isoform0005823(HK3),Isoform0006000(H…				3),Isoform0051174(NTMC2T6.1),Isoform0051183(DHAPS-1),Isoform0051185(Os12g0623900),Isoform0051190(Os06g0508700),Isoform0051220(SBT1.7),Isoform0051223(MAPKKK5),Isoform0051227(sen1),Isoform0051228(BANGLUC),Isoform0051230(SPDSYN1),Isoform0051262(RFS6),Isoform0051269(CRK25),Isoform0051278(GAUT1),Isoform0051281(CBL4),Isoform0051295(CPK19),Isoform0051349(NTMC2T6.1),Isoform0051351(WAKL14),Isoform0051366(…
GO:0005575	Cellular Component	GO:0045202	synapse	22	15	Isoform0004703(--),Isoform0011479(Spast),Isoform0019420(spast),Isoform0020080(--),Isoform0022679(--),Isoform0026046(--),Isoform0028094(SPAST),Isoform0037518(atad1a),Isoform0040565(atad1a),Isoform0044946(--),Isoform0046594(--),Isoform0054647(--),Isoform0054936(--),Isoform0062591(--),Isoform0063444(atad1a),Isoform0063943(atad1b),Isoform0073089(--),Isoform0080650(At3g51130),Isoform0081663(PIA2),Isof…	Isoform0025555(DELTA-ADR),Isoform0025962(SNAP33),Isoform0040215(SPI),Isoform0079864(VPS45),Isoform0085180(--),Isoform0088690(--),Isoform0090310(SNAP33),Isoform0090821(SNAP33),Isoform0091437(--),Isoform0095647(--),Isoform0097137(--),Isoform0098616(SNAP33),Isoform0099424(SNAP33),Isoform0100952(SNAP33),Isoform0104774(--)			GO:0003674	Molecular Function	GO:0045735	nutrient reservoir activity	13	19	Isoform0026595(VHA-a3),Isoform0028449(VHA-a3),Isoform0028673(VHA-a3),Isoform0029210(VHA-a3),Isoform0044195(VHA-a3),Isoform0045722(VHA-a3),Isoform0049009(VHA-a3),Isoform0052148(VHA-a3),Isoform0058848(VHA-a3),Isoform0094861(VHA-a3),Isoform0100295(TIL),Isoform0111752(TIL),Isoform0112331(TIL)	Isoform0004070(VHA-a3),Isoform0026109(VHA-a3),Isoform0031269(VHA-a3),Isoform0035049(VHA-a3),Isoform0046070(VHA-a3),Isoform0046267(VHA-a3),Isoform0053134(VHA-a3),Isoform0053613(VHA-a3),Isoform0055037(VHA-a3),Isoform0060145(VHA-a3),Isoform0060464(VHA-a3),Isoform0088202(At1g47710),Isoform0091198(B3GALT7),Isoform0094246(B3GALT7),Isoform0097017(B3GALT7),Isoform0098098(B3GALT7),Isoform0099585(B3GALT7),…				etB),Isoform0073662(At1g51860),Isoform0073668(At1g29670),Isoform0073672(PI4KA1),Isoform0073709(--),Isoform0073710(--),Isoform0073801(NCED3),Isoform0073827(ABCC8),Isoform0073836(SAC6),Isoform0073873(--),Isoform0073877(4CL1),Isoform0073918(PHT3),Isoform0073923(PBL10),Isoform0073945(PAL1),Isoform0073956(At1g54610),Isoform0073970(MKK5),Isoform0073982(THT1),Isoform0073996(GGAT2),Isoform0074027(DAHPS2)…
GO:0005575	Cellular Component	GO:0099512	supramolecular fiber	34	40	Isoform0005149(TIO),Isoform0006479(WDL7),Isoform0008895(At5g23430),Isoform0010551(WDL7),Isoform0010650(At5g23430),Isoform0012073(At5g23430),Isoform0019749(At5g23430),Isoform0021109(At5g23430),Isoform0030207(At5g23430),Isoform0030417(KIN13A),Isoform0031620(At5g23430),Isoform0036318(KIN13A),Isoform0039144(At5g23430),Isoform0045395(At5g23430),Isoform0060687(MAP65-8),Isoform0065118(NPK1),Isoform00655…	Isoform0008107(KIN4A),Isoform0008766(KIN4A),Isoform0008872(KIN4A),Isoform0009271(KIN4A),Isoform0010550(KIN4A),Isoform0010637(KIN4A),Isoform0010706(KIN4A),Isoform0010866(KIN4A),Isoform0011212(KIN4A),Isoform0011494(KIN5A),Isoform0013539(KIN5A),Isoform0013722(KIN4A),Isoform0014892(KIN4A),Isoform0019238(KIN7F),Isoform0020141(TUBB),Isoform0032861(GCP3),Isoform0035650(KIN4A),Isoform0038059(NEK5),Isofor…			GO:0003674	Molecular Function	GO:0060089	molecular transducer activity	254	177	Isoform0000494(Os06g0694000),Isoform0002087(PSKR2),Isoform0002684(AHK3),Isoform0002772(AHK3),Isoform0002903(PHYA1),Isoform0003567(PHYA1),Isoform0003619(PSKR2),Isoform0004413(PSKR2),Isoform0004526(PHYA1),Isoform0004734(ADO1),Isoform0004891(PSKR2),Isoform0005088(NPF5.10),Isoform0005472(AHK3),Isoform0005600(PHYC),Isoform0005647(PHYA1),Isoform0005682(AHK3),Isoform0005718(PHYA1),Isoform0005793(PHYA1),…	Isoform0002521(PHYA1),Isoform0003874(PSKR2),Isoform0004191(GLR2.2),Isoform0004511(PSKR2),Isoform0005233(PHYB),Isoform0005241(PSKR2),Isoform0005589(ALPHA-ADR),Isoform0005823(HK3),Isoform0006000(HK3),Isoform0006272(PSKR2),Isoform0006761(AHK3),Isoform0007032(PSKR2),Isoform0007656(PHYC),Isoform0007701(FLS2),Isoform0007848(PHYC),Isoform0008180(AHK3),Isoform0008186(PSKR2),Isoform0008765(HK3),Isoform000…				(PECS-1.1),Isoform0093693(FMO2),Isoform0093707(APR3),Isoform0093746(HARBI1),Isoform0093763(ATPK2),Isoform0093796(UGD4),Isoform0093804(INVA),Isoform0093825(DAHPS2),Isoform0093839(CGS1),Isoform0093845(APR3),Isoform0093858(PDIL1-4),Isoform0093859(POPTR_0001s40980g),Isoform0093861(SPMS),Isoform0093866(RPI2),Isoform0093885(EPSPS-1),Isoform0093888(--),Isoform0093893(At3g13930),Isoform0093925(PERK1),Iso…
GO:0005575	Cellular Component	GO:0005623	cell	3203	5135	Isoform0000033(GLT1),Isoform0000036(GLT1),Isoform0000042(GLT1),Isoform0000044(PRP8A),Isoform0000056(GLT1),Isoform0000058(GLT1),Isoform0000064(GLT1),Isoform0000066(GLT1),Isoform0000070(GLT1),Isoform0000075(GLT1),Isoform0000095(RE1),Isoform0000138(SEN1),Isoform0000153(SEN1),Isoform0000159(GLT1),Isoform0000185(At4g26390),Isoform0000247(At4g26390),Isoform0000256(GLT1),Isoform0000268(At4g26390),Isofor…				GO:0003674	Molecular Function	GO:0031386	protein tag	1	1	Isoform0100901(ATG8CL)	Isoform0107736(SUBI-1)				OX1.5),Isoform0113345(Gba2),Isoform0113378(CESA3),Isoform0113393(INV*DC4),Isoform0113396(PAL1),Isoform0113398(PAL),Isoform0113402(PCMP-H77),Isoform0113407(PAL),Isoform0113426(HSP83A),Isoform0113432(PAL),Isoform0113434(PAL1),Isoform0113436(WAKL14),Isoform0113460(PAL),Isoform0113468(BAM9),Isoform0113506(PAL1),Isoform0113520(--),Isoform0113530(DRP1A),Isoform0113547(At4g24160)	Isoform0000033(GLT1),Isoform0000037(BRM),Isoform0000052(BRM),Isoform0000061(ASHH2),Isoform0000064(GLT1),Isoform0000066(GLT1),Isoform0000068(SRO3),Isoform0000069(BRM),Isoform0000072(FAB1B),Isoform0000085(BRM),Isoform0000091(BRM),Isoform0000101(CSI1),Isoform0000102(FAB1C),Isoform0000120(MKP1),Isoform0000139(PRP8A),Isoform0000147(SQD2),Isoform0000159(GLT1),Isoform0000174(MKP1),Isoform0000175(HAC12),…
),Isoform0047852(Os11g0547000),Isoform0047873(SR34A),Isoform0047961(PRR95),Isoform0047962(PRR95),Isoform0047992(CDKF-4),Isoform0047999(ABCC14),Isoform0048077(OsI_21475),Isoform0048091(PCMP-H12),Isoform0048094(MED26B),Isoform0048110(TOC132),Isoform0048114(GLCAK1),Isoform0048129(--),Isoform0048244(PRR95),Isoform0048268(PEPKR2),Isoform0048293(WAV3),Isoform0048323(CRY1),Isoform0048328(AVP1),Isoform00…										GO:0003674	Molecular Function	GO:0016209	antioxidant activity	97	225	Isoform0000036(GLT1),Isoform0000058(GLT1),Isoform0000070(GLT1),Isoform0000075(GLT1),Isoform0000084(GLT1),Isoform0000199(GLT1),Isoform0000256(GLT1),Isoform0000438(GLT1),Isoform0000759(HULK3),Isoform0000767(GLT1),Isoform0000775(HULK3),Isoform0000989(HULK3),Isoform0001011(GLT1),Isoform0001901(GLT1),Isoform0002030(GLT1),Isoform0002097(HULK3),Isoform0002233(HUA2),Isoform0002251(GLT1),Isoform0003494(GL…	Isoform0000667(HULK3),Isoform0000693(HULK3),Isoform0000884(HULK3),Isoform0001181(RBOHC),Isoform0001192(RBOHC),Isoform0001424(RBOHC),Isoform0001637(RBOHC),Isoform0001639(RBOHC),Isoform0001665(RBOHC),Isoform0001765(RBOHC),Isoform0001926(RBOHC),Isoform0001990(RBOHC),Isoform0004264(RBOHC),Isoform0009204(APE1L),Isoform0010467(PER52),Isoform0014567(RBOHB),Isoform0014786(RBOHC),Isoform0015095(RBOHC),Iso…				orm0017789(At4g33300),Isoform0017803(At3g62310),Isoform0017823(HERK1),Isoform0017839(CLV1B),Isoform0017843(TPS6),Isoform0017847(PBL16),Isoform0017853(At1g07650),Isoform0017857(PIP5K9),Isoform0017861(MED14),Isoform0017882(At1g09600),Isoform0017886(TOP1B),Isoform0017896(SAC3),Isoform0017913(SD25),Isoform0017922(RHM1),Isoform0017929(MKP1),Isoform0017936(HUB1),Isoform0017940(MO2),Isoform0017943(TDR),…
soform0104440(OCT7),Isoform0104582(UGT74F2),Isoform0104585(TTL),Isoform0104595(PRPF18),Isoform0104699(CATHB2),Isoform0104702(DJC76),Isoform0104743(ATJ20),Isoform0104758(NAP2),Isoform0104816(TBC1D13),Isoform0104844(ZIP4),Isoform0104865(GLCAK1),Isoform0104868(SPX4),Isoform0104900(ZIP4),Isoform0104966(HPD),Isoform0104967(FTSH1),Isoform0104979(NAC056),Isoform0104990(FTSH5),Isoform0105002(gtf2a1),Isof…	Isoform0000310(FAB1A),Isoform0000354(LRK10L-1.2),Isoform0000435(ABCG42),Isoform0000548(VPS28-2),Isoform0000560(ABCG42),Isoform0000581(ABCG42),Isoform0000609(FAD2-2),Isoform0000685(ABCG42),Isoform0000690(ABCG42),Isoform0000717(ROQ1),Isoform0000723(ABCG42),Isoform0000745(ABCG42),Isoform0000746(ABCG36),Isoform0000795(ABCG42),Isoform0000816(B'GAMMA),Isoform0000828(ABCG42),Isoform0000861(ABCG42),Isofo…									GO:0003674	Molecular Function	GO:0005488	binding	11088	12627	Isoform0000001(GRV2),Isoform0000002(GRV2),Isoform0000006(--),Isoform0000008(--),Isoform0000013(RE1),Isoform0000022(--),Isoform0000027(--),Isoform0000030(BRM),Isoform0000032(PRP8A),Isoform0000036(GLT1),Isoform0000038(BRM),Isoform0000040(PRP8A),Isoform0000044(PRP8A),Isoform0000045(BRM),Isoform0000058(GLT1),Isoform0000059(--),Isoform0000070(GLT1),Isoform0000075(GLT1),Isoform0000084(GLT1),Isoform0000…					oform0036768(PRS4),Isoform0036776(ABCC10),Isoform0036778(CPR),Isoform0036792(RDR6),Isoform0036804(PUB44),Isoform0036814(SERK4),Isoform0036820(RCD1),Isoform0036828(AIP1),Isoform0036829(AGAP005532),Isoform0036835(EMB2369),Isoform0036851(PGDH1),Isoform0036933(wdr48),Isoform0036945(UGD5),Isoform0036978(PPC6-1),Isoform0037011(ATP1),Isoform0037023(IRE),Isoform0037039(RBOHC),Isoform0037041(PUB44),Isofor…
037503(esyt2-b),Isoform0037505(RBOHB),Isoform0037653(PBL16),Isoform0037691(TCP8),Isoform0037700(PHOT1),Isoform0037707(WRKY24),Isoform0037814(EBF1),Isoform0037841(psaA),Isoform0037857(CLPD2),Isoform0037888(NTMC2T6.1),Isoform0037914(PUB44),Isoform0037952(FH8),Isoform0037954(CER3),Isoform0037989(RBL1),Isoform0038035(CLPD2),Isoform0038047(NAC074),Isoform0038059(NEK5),Isoform0038069(CPR),Isoform003807…										36(At1g31730),Isoform0012337(--),Isoform0012339(At1g51890),Isoform0012350(Os06g0486800),Isoform0012354(Os02g0201900),Isoform0012355(ABCC14),Isoform0012357(PCMP-H27),Isoform0012372(Rbbp6),Isoform0012393(Os09g0247700),Isoform0012405(ATHB-15),Isoform0012409(SPI),Isoform0012416(CESA3),Isoform0012425(TPR1),Isoform0012434(ISS1),Isoform0012442(SPAC16C9.04c),Isoform0012443(TPR2),Isoform0012449(IREH1),Iso…											2),Isoform0057148(MEKK1),Isoform0057184(RD19A),Isoform0057191(D53),Isoform0057201(PRS4),Isoform0057214(GLCAT14A),Isoform0057219(AAE3),Isoform0057222(RNGTT),Isoform0057258(At3g01300),Isoform0057298(At5g49770),Isoform0057302(MAPKKK3),Isoform0057330(At1g26850),Isoform0057340(ABCG11),Isoform0057349(PAT24),Isoform0057376(SODB),Isoform0057378(MAPKKK3),Isoform0057415(PPC6-1),Isoform0057416(--),Isoform00…
071933(CPK10),Isoform0071936(CIGR1),Isoform0071954(PBL16),Isoform0071968(WAXY),Isoform0072018(XLG3),Isoform0072050(CCOAOMT6),Isoform0072068(NAC074),Isoform0072088(MST4),Isoform0072092(EXO70A1),Isoform0072098(At1g01540),Isoform0072146(CRCK2),Isoform0072150(EMB1444),Isoform0072178(WRKY33),Isoform0072185(ACX2),Isoform0072188(At2g33490),Isoform0072225(ERD3),Isoform0072274(RBOHB),Isoform0072283(PCMP-E…										2A),Isoform0025362(COMT2),Isoform0025373(ORF),Isoform0025382(STY13),Isoform0025399(CHUP1),Isoform0025423(--),Isoform0025432(BETAC-AD),Isoform0025434(At4g23740),Isoform0025437(--),Isoform0025456(TOP1B),Isoform0025464(--),Isoform0025475(OEP61),Isoform0025493(IRL7),Isoform0025505(ATG18G),Isoform0025511(CD4B),Isoform0025521(CIP73),Isoform0025529(JMJ16),Isoform0025533(RH46),Isoform0025543(L6),Isoform0…											soform0076560(--),Isoform0076588(--),Isoform0076606(DRP1E),Isoform0076624(ctdspl2),Isoform0076627(PBL19),Isoform0076635(--),Isoform0076646(SVR3),Isoform0076653(ACA7),Isoform0076664(PP2A1),Isoform0076683(CRK3),Isoform0076690(ATPK2),Isoform0076701(MEKK1),Isoform0076721(PUB19),Isoform0076722(TRXH),Isoform0076724(At4g16580),Isoform0076729(At4g26910),Isoform0076749(trappc2l),Isoform0076761(VTE1),Isofo…
0718(EXO70H1),Isoform0100737(FMO2),Isoform0100742(PUB19),Isoform0100745(SCPL29),Isoform0100756(TRXH),Isoform0100765(APF2),Isoform0100791(BRN1),Isoform0100809(At1g06800),Isoform0100831(PRCP),Isoform0100841(PHT1-3),Isoform0100850(MPT3),Isoform0100876(MMK1),Isoform0100877(GSA),Isoform0100882(MGL),Isoform0100929(OFUT35),Isoform0100938(TPT),Isoform0100942(--),Isoform0100952(SNAP33),Isoform0100954(STY1…										m0038758(ASIL2),Isoform0038777(At4g29120),Isoform0038786(At1g70590),Isoform0038799(ADO1),Isoform0038800(RZ1A),Isoform0038802(EREL1),Isoform0038805(gpmA),Isoform0038808(EIF(ISO)4G1),Isoform0038817(PCMP-E72),Isoform0038820(ACA10),Isoform0038822(SCL6),Isoform0038823(SWI3C),Isoform0038824(GTE4),Isoform0038829(RPA1A),Isoform0038836(EIF(ISO)4G1),Isoform0038843(At2g32560),Isoform0038847(ACA10),Isoform00…											KK9),Isoform0097163(WAKL14),Isoform0097207(GSA),Isoform0097209(ADT6),Isoform0097218(G6PDH),Isoform0097219(MO2),Isoform0097225(ASP5),Isoform0097247(AG118),Isoform0097252(CRK28),Isoform0097255(DURF2),Isoform0097266(PPXII),Isoform0097267(CIPK1),Isoform0097270(GR1),Isoform0097273(ARAD1),Isoform0097291(BGLU22),Isoform0097298(SP1),Isoform0097302(At3g03980),Isoform0097308(--),Isoform0097321(CYP707A1),Is…
GO:0005575	Cellular Component	GO:0044464	cell part	3195	5135	Isoform0000033(GLT1),Isoform0000036(GLT1),Isoform0000042(GLT1),Isoform0000044(PRP8A),Isoform0000056(GLT1),Isoform0000058(GLT1),Isoform0000064(GLT1),Isoform0000066(GLT1),Isoform0000070(GLT1),Isoform0000075(GLT1),Isoform0000095(RE1),Isoform0000138(SEN1),Isoform0000153(SEN1),Isoform0000159(GLT1),Isoform0000185(At4g26390),Isoform0000247(At4g26390),Isoform0000256(GLT1),Isoform0000268(At4g26390),Isofor…				m0052934(CLPC1),Isoform0052945(GTE7),Isoform0052957(CG7185),Isoform0052961(PDC4),Isoform0052973(CARB),Isoform0052979(GTE7),Isoform0052981(GTE9),Isoform0052988(SCC4),Isoform0052999(RDM16),Isoform0053003(--),Isoform0053006(WNK6),Isoform0053014(FCA),Isoform0053019(CIP73),Isoform0053026(STA1),Isoform0053032(GL2),Isoform0053034(LCBK1),Isoform0053038(TIF3E1),Isoform0053058(WNK6),Isoform0053079(SPI),Iso…											GO:0003674	Molecular Function	GO:0005215	transporter activity	1468	1264	Isoform0000090(CSI1),Isoform0000095(RE1),Isoform0000100(CSI1),Isoform0000129(GIP),Isoform0000307(ABCC14),Isoform0000435(ABCG42),Isoform0000616(ABCG42),Isoform0000685(ABCG42),Isoform0000690(ABCG42),Isoform0000723(ABCG42),Isoform0000745(ABCG42),Isoform0000746(ABCG36),Isoform0000790(At4g22990),Isoform0000815(ABCB11),Isoform0000878(ABCG42),Isoform0000879(HAK7),Isoform0000896(ABCG42),Isoform0000897(AB…	Isoform0000101(CSI1),Isoform0000333(ND4),Isoform0000539(ABCC5),Isoform0000637(ABCC5),Isoform0000691(ABCC10),Isoform0000702(ABCC5),Isoform0000743(SPY),Isoform0000782(ABCC10),Isoform0000804(ABCC10),Isoform0000848(ALA9),Isoform0000865(ABCC10),Isoform0000903(ABCC10),Isoform0000941(ABCC10),Isoform0000975(SEC),Isoform0001013(ABCB20),Isoform0001022(ABCB20),Isoform0001057(ABCC10),Isoform0001097(ABCC10),I…
1(PRR95),Isoform0047962(PRR95),Isoform0047992(CDKF-4),Isoform0047999(ABCC14),Isoform0048077(OsI_21475),Isoform0048091(PCMP-H12),Isoform0048094(MED26B),Isoform0048110(TOC132),Isoform0048114(GLCAK1),Isoform0048129(--),Isoform0048244(PRR95),Isoform0048268(PEPKR2),Isoform0048293(WAV3),Isoform0048323(CRY1),Isoform0048328(AVP1),Isoform0048370(CYP4C1),Isoform0048372(GLCAK1),Isoform0048415(GLT1),Isoform0…										0(relch),Isoform0069003(AMY3),Isoform0069006(PPH1),Isoform0069018(G6PDH),Isoform0069019(BRIZ2),Isoform0069024(PRR95),Isoform0069025(TCF25),Isoform0069026(Os02g0161200),Isoform0069032(PAP14),Isoform0069059(RVE1),Isoform0069062(IMPA1),Isoform0069067(LACS9),Isoform0069068(At1g14650),Isoform0069074(CYP72A225),Isoform0069112(HMG1),Isoform0069141(At5g53180),Isoform0069147(RH15),Isoform0069159(CLPC1),Is…											GO:0003674	Molecular Function	GO:0009055	electron carrier activity	110	80	Isoform0002547(ndhH),Isoform0003734(At5g39865),Isoform0004252(AO1),Isoform0005376(matK),Isoform0005849(ECT4),Isoform0006208(XDH1),Isoform0008904(ECT4),Isoform0012093(CPR),Isoform0013379(CPR),Isoform0014909(At5g39865),Isoform0016832(ndhA),Isoform0017352(ECT4),Isoform0018677(ndhA),Isoform0022134(psbC),Isoform0025013(COX1),Isoform0027757(ECT4),Isoform0029921(CPR),Isoform0030544(COX1),Isoform0030678(…	Isoform0000712(Os02g0134400),Isoform0002353(Os02g0134400),Isoform0004968(AO1),Isoform0005104(AO1),Isoform0005114(XDH1),Isoform0009188(--),Isoform0011741(XDH1),Isoform0012761(ABCE2),Isoform0013007(--),Isoform0018337(--),Isoform0022830(psbD),Isoform0024126(--),Isoform0024461(CPR),Isoform0026759(CPR),Isoform0028699(ABCE2),Isoform0030913(CPR),Isoform0031853(FDX3),Isoform0032193(CPR),Isoform0033135(CP…
soform0104816(TBC1D13),Isoform0104844(ZIP4),Isoform0104865(GLCAK1),Isoform0104868(SPX4),Isoform0104900(ZIP4),Isoform0104966(HPD),Isoform0104967(FTSH1),Isoform0104979(NAC056),Isoform0104990(FTSH5),Isoform0105002(gtf2a1),Isoform0105049(SNRNP31),Isoform0105082(MDAR4),Isoform0105103(TUBB2),Isoform0105107(NAC098),Isoform0105145(--),Isoform0105268(NUP50B),Isoform0105301(OR23),Isoform0105328(PPA4),Isofo…	Isoform0000310(FAB1A),Isoform0000354(LRK10L-1.2),Isoform0000435(ABCG42),Isoform0000548(VPS28-2),Isoform0000560(ABCG42),Isoform0000581(ABCG42),Isoform0000609(FAD2-2),Isoform0000685(ABCG42),Isoform0000690(ABCG42),Isoform0000717(ROQ1),Isoform0000723(ABCG42),Isoform0000745(ABCG42),Isoform0000746(ABCG36),Isoform0000795(ABCG42),Isoform0000816(B'GAMMA),Isoform0000828(ABCG42),Isoform0000861(ABCG42),Isofo…									GL),Isoform0085893(PUX10),Isoform0085897(--),Isoform0085898(SPAPJ696.02),Isoform0085909(--),Isoform0085912(ADA2),Isoform0085915(WRKY11),Isoform0085921(PIRL1),Isoform0085936(CAD1),Isoform0085948(At1g07650),Isoform0085949(EIF(ISO)4G1),Isoform0085955(--),Isoform0085960(Os01g0505400),Isoform0085963(CRWN4),Isoform0085967(LSG1-2),Isoform0085973(--),Isoform0085987(VSR1),Isoform0086004(pgdC),Isoform00860…											GO:0003674	Molecular Function	GO:0005198	structural molecule activity	180	303	Isoform0001341(WDL3),Isoform0001606(Os12g0104800),Isoform0004103(WDL3),Isoform0004252(AO1),Isoform0007430(FTSH12),Isoform0007713(LON1),Isoform0007992(FTSH12),Isoform0008232(LON1),Isoform0008327(RPL29),Isoform0008679(LON1),Isoform0009764(CLPD),Isoform0009879(At5g54830),Isoform0011884(CLPD),Isoform0014802(--),Isoform0015077(rps3),Isoform0015941(At3g26560),Isoform0016441(LON1),Isoform0018370(PEX6),I…	Isoform0000168(RPL8),Isoform0000462(Os12g0104800),Isoform0000475(Os11g0104900),Isoform0000535(Os11g0104900),Isoform0000618(Os12g0104800),Isoform0000704(Os12g0104800),Isoform0000955(SPT6),Isoform0001064(rpl16),Isoform0001653(NUP155),Isoform0002783(PDR3),Isoform0002866(NUP155),Isoform0003181(CD4B),Isoform0003684(RPS26C),Isoform0003713(RPS26A),Isoform0004189(At3g26560),Isoform0004219(RPS26C),Isoform…
037503(esyt2-b),Isoform0037505(RBOHB),Isoform0037653(PBL16),Isoform0037691(TCP8),Isoform0037700(PHOT1),Isoform0037707(WRKY24),Isoform0037814(EBF1),Isoform0037841(psaA),Isoform0037857(CLPD2),Isoform0037888(NTMC2T6.1),Isoform0037914(PUB44),Isoform0037952(FH8),Isoform0037954(CER3),Isoform0037989(RBL1),Isoform0038035(CLPD2),Isoform0038047(NAC074),Isoform0038059(NEK5),Isoform0038069(CPR),Isoform003807…										2A),Isoform0103876(NAC029),Isoform0103883(PGM1),Isoform0103910(ILK1),Isoform0103912(ATL6),Isoform0103916(CIPK6),Isoform0103917(At4g26390),1),Isoform0103952(--),Isoform0103959(NAC025),Isoform0103961(CIPK9),Isoform0103968(--),Isoform0103985(KUA1),Isoform0103995(COL14),Isoform0104020(FTSHI5),Isoform0104024(PEX12),Isoform0104026(SPBC2A9.03),Isoform0104027(At1g67340),Isoform0104038(ISPH),Isoform010405…	Isoform0000003(--),Isoform0000004(--),Isoform0000005(HIR1),Isoform0000020(--),Isoform0000050(--),Isoform0000054(--),Isoform0000061(ASHH2),Isoform0000065(--),Isoform0000072(FAB1B),Isoform0000074(--),Isoform0000080(NERD),Isoform0000101(CSI1),Isoform0000122(At4g33300),Isoform0000124(EXA1),Isoform0000148(--),Isoform0000182(ROQ1),Isoform0000186(L6),Isoform0000189(ROQ1),Isoform0000192(--),Isoform000019…										GO:0005575	Cellular Component	GO:0019012	virion	35	48	Isoform0004252(AO1),Isoform0008072(PICBP),Isoform0008579(PICBP),Isoform0010216(PICBP),Isoform0011605(PICBP),Isoform0011620(PICBP),Isoform0012212(PICBP),Isoform0014149(PICBP),Isoform0014605(PICBP),Isoform0014714(PICBP),Isoform0015078(PICBP),Isoform0016112(PICBP),Isoform0016906(PICBP),Isoform0017643(PICBP),Isoform0019666(PICBP),Isoform0021701(PICBP),Isoform0022962(PICBP),Isoform0023714(PICBP),Isofo…	Isoform0004968(AO1),Isoform0005104(AO1),Isoform0011492(PICBP),Isoform0011633(PICBP),Isoform0012359(PICBP),Isoform0012406(NAM-1),Isoform0013080(GTE10),Isoform0013399(GTE10),Isoform0013495(GTE10),Isoform0013884(RH40),Isoform0014244(PICBP),Isoform0014937(PICBP),Isoform0015382(GTE10),Isoform0016166(RH40),Isoform0016289(GTE10),Isoform0016419(GTE10),Isoform0016729(PICBP),Isoform0017369(GTE10),Isoform00…
071933(CPK10),Isoform0071936(CIGR1),Isoform0071954(PBL16),Isoform0071968(WAXY),Isoform0072018(XLG3),Isoform0072050(CCOAOMT6),Isoform0072068(NAC074),Isoform0072088(MST4),Isoform0072092(EXO70A1),Isoform0072098(At1g01540),Isoform0072146(CRCK2),Isoform0072150(EMB1444),Isoform0072178(WRKY33),Isoform0072185(ACX2),Isoform0072188(At2g33490),Isoform0072225(ERD3),Isoform0072274(RBOHB),Isoform0072283(PCMP-E…										(GTE10),Isoform0012085(CESA8),Isoform0012115(ACO3),Isoform0012119(At5g54830),Isoform0012125(LCA1),Isoform0012126(RDR6),Isoform0012137(L6),Isoform0012159(Os01g0367900),Isoform0012160(PLDBETA1),Isoform0012165(--),Isoform0012166(PUB8),Isoform0012184(At1g74360),Isoform0012209(ROQ1),Isoform0012221(SPA3),Isoform0012230(ARF6),Isoform0012231(PDR2),Isoform0012239(Os04g0394300),Isoform0012243(--),Isoform00…											GO:0005575	Cellular Component	GO:0044423	virion part	35	42	Isoform0004252(AO1),Isoform0008072(PICBP),Isoform0008579(PICBP),Isoform0010216(PICBP),Isoform0011605(PICBP),Isoform0011620(PICBP),Isoform0012212(PICBP),Isoform0014149(PICBP),Isoform0014605(PICBP),Isoform0014714(PICBP),Isoform0015078(PICBP),Isoform0016112(PICBP),Isoform0016906(PICBP),Isoform0017643(PICBP),Isoform0019666(PICBP),Isoform0021701(PICBP),Isoform0022962(PICBP),Isoform0023714(PICBP),Isofo…	Isoform0004968(AO1),Isoform0005104(AO1),Isoform0011492(PICBP),Isoform0011633(PICBP),Isoform0012359(PICBP),Isoform0013080(GTE10),Isoform0013399(GTE10),Isoform0013495(GTE10),Isoform0013884(RH40),Isoform0014244(PICBP),Isoform0014937(PICBP),Isoform0015382(GTE10),Isoform0016166(RH40),Isoform0016289(GTE10),Isoform0016419(GTE10),Isoform0016729(PICBP),Isoform0017369(GTE10),Isoform0018241(PICBP),Isoform00…
0718(EXO70H1),Isoform0100737(FMO2),Isoform0100742(PUB19),Isoform0100745(SCPL29),Isoform0100756(TRXH),Isoform0100765(APF2),Isoform0100791(BRN1),Isoform0100809(At1g06800),Isoform0100831(PRCP),Isoform0100841(PHT1-3),Isoform0100850(MPT3),Isoform0100876(MMK1),Isoform0100877(GSA),Isoform0100882(MGL),Isoform0100929(OFUT35),Isoform0100938(TPT),Isoform0100942(--),Isoform0100952(SNAP33),Isoform0100954(STY1…										C),Isoform0023602(RBOHC),Isoform0023603(--),Isoform0023607(At4g33300),Isoform0023626(RUN1),Isoform0023631(PHS1),Isoform0023634(TMK4),Isoform0023656(ARF2A),Isoform0023676(PBL16),Isoform0023677(SMAX1),Isoform0023690(ARF22),Isoform0023694(GTE10),Isoform0023700(WRKY24),Isoform0023704(DRD1),Isoform0023728(CBP60D),Isoform0023729(At4g33300),Isoform0023739(--),Isoform0023742(EHD2),Isoform0023743(At5g5483…											GO:0005575	Cellular Component	GO:0005576	extracellular region	269	306	Isoform0001449(PAH2),Isoform0001897(PAH2),Isoform0001909(PAH2),Isoform0001942(PAH2),Isoform0002132(PAH2),Isoform0002231(PAH2),Isoform0002435(PAH2),Isoform0002530(PAH2),Isoform0002692(PAH2),Isoform0002834(PAH2),Isoform0003300(PAH2),Isoform0003328(PAH2),Isoform0003668(PAP2),Isoform0003715(--),Isoform0003832(PAH2),Isoform0007285(TMK1),Isoform0009612(At2g27500),Isoform0010191(PAH2),Isoform0011284(--)…	Isoform0002265(--),Isoform0002560(--),Isoform0003154(--),Isoform0003729(--),Isoform0004214(--),Isoform0005383(ABCC5),Isoform0005743(--),Isoform0005904(AGPC),Isoform0007633(SMC3),Isoform0008043(CRK25),Isoform0009252(SMC3),Isoform0010075(SMC3),Isoform0011600(PPC1),Isoform0014737(EXO84B),Isoform0016040(SEC8),Isoform0016118(HIR1),Isoform0016236(STIPL1),Isoform0016298(AAE3),Isoform0016513(EXO84B),Isof…
GO:0005575	Cellular Component	GO:0043226	organelle	2320	3158	Isoform0000033(GLT1),Isoform0000044(PRP8A),Isoform0000379(ARF19),Isoform0000430(MPC1),Isoform0000473(Syncrip),Isoform0000494(Os06g0694000),Isoform0000500(ARF6),Isoform0000538(THIC),Isoform0000580(Syncrip),Isoform0000582(At4g31140),Isoform0000588(--),Isoform0000638(Syncrip),Isoform0000806(SAC3B),Isoform0000809(Os11g0547000),Isoform0000875(--),Isoform0000881(MPC1),Isoform0000916(UBP12),Isoform00009…				UB44),Isoform0035368(SPL15),Isoform0035385(EIF(ISO)4G1),Isoform0035402(VIP6),Isoform0035406(NADKC),Isoform0035410(TKI1),Isoform0035414(BPG2),Isoform0035432(LOX1.5),Isoform0035443(THA1),Isoform0035447(SQE1),Isoform0035453(MIK1),Isoform0035510(At1g14650),Isoform0035519(SBEI),Isoform0035522(SUD1),Isoform0035528(At4g33300),Isoform0035533(WRKY11),Isoform0035545(HSP70),Isoform0035553(PIAL2),Isoform0035…											GO:0005575	Cellular Component	GO:0044456	synapse part	52	63	Isoform0001606(Os12g0104800),Isoform0005774(Spast),Isoform0006302(ATAD1),Isoform0007522(SPAST),Isoform0007611(ATAD1),Isoform0008531(Spast),Isoform0008758(Spast),Isoform0008826(SPAST),Isoform0009207(ATAD1),Isoform0009297(Spast),Isoform0009441(MSP1),Isoform0016278(atad1a),Isoform0017050(ATAD1),Isoform0017129(Spast),Isoform0017451(Spast),Isoform0019269(MSP1),Isoform0025555(DELTA-ADR),Isoform0025962(…	Isoform0000526(BIG2),Isoform0003908(BIG2),Isoform0005438(MSP1),Isoform0005589(ALPHA-ADR),Isoform0006129(MSP1),Isoform0007108(Os11g0104900),Isoform0007508(MSP1),Isoform0007542(ATAD1),Isoform0007818(ATAD1),Isoform0008283(Spast),Isoform0008287(MSP1),Isoform0008379(Spast),Isoform0008447(Spast),Isoform0009312(Spast),Isoform0010592(ATAD1),Isoform0010784(MSP1),Isoform0010803(spast),Isoform0010931(spast)…
SRK2A),Isoform0068005(ATG13A),Isoform0068033(CYP78A5),Isoform0068130(SRO2),Isoform0068155(Os01g0911100),Isoform0068173(RVE1),Isoform0068213(--),Isoform0068388(EGY1),Isoform0068393(ABC1K7),Isoform0068437(ISPH),Isoform0068493(SPL11),Isoform0068531(RCD1),Isoform0068604(MDAR4),Isoform0068670(AVT1A),Isoform0068732(eif2b2),Isoform0068782(DGD1),Isoform0068792(ABCI8),Isoform0068838(SCD2),Isoform0068905(M…	Isoform0000310(FAB1A),Isoform0000548(VPS28-2),Isoform0000609(FAD2-2),Isoform0001064(rpl16),Isoform0001181(RBOHC),Isoform0001192(RBOHC),Isoform0001262(CIGR1),Isoform0001424(RBOHC),Isoform0001427(FAD2-2),Isoform0001511(psaA),Isoform0001627(CHR27),Isoform0001632(ALA9),Isoform0001637(RBOHC),Isoform0001639(RBOHC),Isoform0001665(RBOHC),Isoform0001674(WAV3),Isoform0001765(RBOHC),Isoform0001818(PUB14),Is…									DB_G0286707),Isoform0048357(ECT2),Isoform0048361(PICBP),Isoform0048366(RFI2),Isoform0048375(RHM1),Isoform0048379(WRKY33),Isoform0048380(SLK2),Isoform0048391(ALA9),Isoform0048393(--),Isoform0048409(SAP4),Isoform0048413(PUB34),Isoform0048421(At1g26930),Isoform0048428(MAPKKK5),Isoform0048437(G6PDH),Isoform0048451(NAC074),Isoform0048459(--),Isoform0048460(PUS7),Isoform0048464(NAC074),Isoform0048473(P…											GO:0005575	Cellular Component	GO:0030054	cell junction	261	366	Isoform0000090(CSI1),Isoform0000298(MED14),Isoform0000369(MED14),Isoform0000918(SAC9),Isoform0001780(TMKL1),Isoform0002198(TMKL1),Isoform0003034(MED14),Isoform0003668(PAP2),Isoform0004181(TMKL1),Isoform0004182(TMKL1),Isoform0004847(CESA8),Isoform0004895(NRPB1),Isoform0005178(MED14),Isoform0005774(Spast),Isoform0005828(CESA3),Isoform0005832(ABCB11),Isoform0006009(TMKL1),Isoform0006302(ATAD1),Isofo…	Isoform0000101(CSI1),Isoform0000238(MED14),Isoform0000526(BIG2),Isoform0000552(NRPA1),Isoform0001102(RST1),Isoform0001155(MED14),Isoform0001653(NUP155),Isoform0002178(CLASP),Isoform0002502(UPF1),Isoform0002866(NUP155),Isoform0003788(NRPB1),Isoform0003908(BIG2),Isoform0004189(At3g26560),Isoform0004498(SAC9),Isoform0005383(ABCC5),Isoform0005438(MSP1),Isoform0005792(NRAMP2),Isoform0005847(CESA8),Iso…
Isoform0059883(WAXY),Isoform0059946(At1g26930),Isoform0060038(ERD3),Isoform0060092(LOX1.5),Isoform0060107(COX17-2),Isoform0060123(FAD7),Isoform0060155(RAP2-4),Isoform0060198(MPK3),Isoform0060211(NTMC2T6.1),Isoform0060286(RBOHB),Isoform0060300(CDC6B),Isoform0060477(WAXY),Isoform0060542(PUB15),Isoform0060581(WRKY24),Isoform0060611(--),Isoform0060616(CDC6B),Isoform0060699(DIT1),Isoform0060756(ACS),I…										rm0061617(PIRL4),Isoform0061622(MPK15),Isoform0061646(PDC4),Isoform0061649(At5g53180),Isoform0061657(WRKY33),Isoform0061660(TGA2.2),Isoform0061661(BGAL3),Isoform0061679(--),Isoform0061698(AMSH1),Isoform0061706(HSP83A),Isoform0061712(MPK1),Isoform0061714(At4g03230),Isoform0061715(MNS1),Isoform0061724(ARI8),Isoform0061737(FBA6),Isoform0061744(CPK4),Isoform0061758(MIK1),Isoform0061760(EX1),Isoform00…											GO:0005575	Cellular Component	GO:0045202	synapse	56	76	Isoform0001606(Os12g0104800),Isoform0005774(Spast),Isoform0006302(ATAD1),Isoform0007522(SPAST),Isoform0007611(ATAD1),Isoform0008531(Spast),Isoform0008758(Spast),Isoform0008826(SPAST),Isoform0009207(ATAD1),Isoform0009297(Spast),Isoform0009441(MSP1),Isoform0016193(VPS18),Isoform0016278(atad1a),Isoform0017050(ATAD1),Isoform0017129(Spast),Isoform0017451(Spast),Isoform0018457(VPS18),Isoform0019269(MSP…	Isoform0000526(BIG2),Isoform0003908(BIG2),Isoform0005438(MSP1),Isoform0005589(ALPHA-ADR),Isoform0006129(MSP1),Isoform0007108(Os11g0104900),Isoform0007508(MSP1),Isoform0007542(ATAD1),Isoform0007818(ATAD1),Isoform0008283(Spast),Isoform0008287(MSP1),Isoform0008379(Spast),Isoform0008447(Spast),Isoform0009312(Spast),Isoform0010592(ATAD1),Isoform0010784(MSP1),Isoform0010803(spast),Isoform0010931(spast)…
Isoform0107501(LPPD),Isoform0107560(ATL31),Isoform0107577(WRKY76),Isoform0107593(ATL60),Isoform0107617(GATL7),Isoform0107618(IDH5),Isoform0107631(HSR4),Isoform0107654(AAC3),Isoform0107660(CPK5),Isoform0107718(IDH5),Isoform0107724(pgdC),Isoform0107810(MYB73),Isoform0107842(RHA2A),Isoform0107879(IDH5),Isoform0107902(ANT),Isoform0107953(AOX1A),Isoform0107975(MYB73),Isoform0108018(NUDT18),Isoform0108…										0(RIPK),Isoform0075152(--),Isoform0075154(ERDJ2A),Isoform0075155(PDC4),Isoform0075156(RLP4),Isoform0075167(Tbc1d15),Isoform0075173(MFP2),Isoform0075175(RCA),Isoform0075188(PATL4),Isoform0075197(CYP71B37),Isoform0075218(ORP2A),Isoform0075225(NAC074),Isoform0075228(CPK4),Isoform0075231(AATP1),Isoform0075260(SKIP8),Isoform0075273(STY17),Isoform0075280(ISPH),Isoform0075282(eif2a),Isoform0075284(ROS3)…											GO:0005575	Cellular Component	GO:0055044	symplast	215	292	Isoform0000090(CSI1),Isoform0000298(MED14),Isoform0000369(MED14),Isoform0000918(SAC9),Isoform0001780(TMKL1),Isoform0002198(TMKL1),Isoform0003034(MED14),Isoform0003668(PAP2),Isoform0004181(TMKL1),Isoform0004182(TMKL1),Isoform0004847(CESA8),Isoform0004895(NRPB1),Isoform0005178(MED14),Isoform0005828(CESA3),Isoform0005832(ABCB11),Isoform0006009(TMKL1),Isoform0006793(TMKL1),Isoform0007755(CESA3),Isofo…	Isoform0000101(CSI1),Isoform0000238(MED14),Isoform0000552(NRPA1),Isoform0001155(MED14),Isoform0001653(NUP155),Isoform0002178(CLASP),Isoform0002502(UPF1),Isoform0002866(NUP155),Isoform0003788(NRPB1),Isoform0004189(At3g26560),Isoform0004498(SAC9),Isoform0005383(ABCC5),Isoform0005792(NRAMP2),Isoform0005847(CESA8),Isoform0006060(RPB2),Isoform0006223(CESA8),Isoform0006550(NUA),Isoform0006725(SAC9),Iso…
GO:0005575	Cellular Component	GO:0044422	organelle part	1227	1727	Isoform0000033(GLT1),Isoform0000044(PRP8A),Isoform0000430(MPC1),Isoform0000473(Syncrip),Isoform0000538(THIC),Isoform0000580(Syncrip),Isoform0000638(Syncrip),Isoform0000806(SAC3B),Isoform0000881(MPC1),Isoform0000916(UBP12),Isoform0000969(rngtt),Isoform0000970(rngtt),Isoform0001404(VPS28-2),Isoform0001469(GLT1),Isoform0001582(Syncrip),Isoform0001585(ABCD1),Isoform0001733(--),Isoform0001746(DDB_G027…	Isoform0000310(FAB1A),Isoform0000548(VPS28-2),Isoform0000609(FAD2-2),Isoform0001064(rpl16),Isoform0001427(FAD2-2),Isoform0001511(psaA),Isoform0001632(ALA9),Isoform0001674(WAV3),Isoform0001818(PUB14),Isoform0001925(ALA9),Isoform0002031(ALA9),Isoform0002095(GALT1),Isoform0002099(At1g74360),Isoform0002127(FAD2-2),Isoform0002301(At1g74360),Isoform0002541(psaA),Isoform0002547(ndhH),Isoform0002714(ALA9…			P),Isoform0089184(RIPK),Isoform0089206(XI-K),Isoform0089214(At2g46620),Isoform0089234(CPR),Isoform0089253(GTE4),Isoform0089277(MICU),Isoform0089279(PRT6),Isoform0089287(TGD4),Isoform0089290(JGB),Isoform0089297(ABCC14),Isoform0089301(CIPK2),Isoform0089302(CAP1),Isoform0089303(CPK20),Isoform0089313(RAD23C),Isoform0089314(PCO2),Isoform0089321(TAF12B),Isoform0089327(CYP94B1),Isoform0089336(G6PDH),Iso…											GO:0005575	Cellular Component	GO:0044421	extracellular region part	39	93	Isoform0003715(--),Isoform0011284(--),Isoform0013448(SEC8),Isoform0014584(SEC8),Isoform0017448(--),Isoform0025521(CIP73),Isoform0034604(SEC10b),Isoform0034733(BRO1),Isoform0037399(SEC10b),Isoform0037570(Bp10),Isoform0037778(SEC10b),Isoform0040208(Bp10),Isoform0040898(Bp10),Isoform0046003(SEC10b),Isoform0051178(STIPL1),Isoform0053019(CIP73),Isoform0066695(Bp10),Isoform0068380(SEC10),Isoform0070567…	Isoform0002265(--),Isoform0002560(--),Isoform0003154(--),Isoform0003729(--),Isoform0004214(--),Isoform0005743(--),Isoform0007633(SMC3),Isoform0009252(SMC3),Isoform0010075(SMC3),Isoform0016040(SEC8),Isoform0016236(STIPL1),Isoform0016584(--),Isoform0017139(lub1),Isoform0017592(STIPL1),Isoform0021015(--),Isoform0022938(CIP73),Isoform0022968(CIP73),Isoform0023423(CIP73),Isoform0023603(--),Isoform0024…
,Isoform0102187(ISPH),Isoform0102193(FAD2-2),Isoform0102194(FAD7),Isoform0102243(ADT3),Isoform0102256(HSR4),Isoform0102303(CRT3),Isoform0102624(LTA2),Isoform0102660(AOS1),Isoform0102746(AOX1A),Isoform0102783(HXK2),Isoform0102824(AAC3),Isoform0102837(HEMH),Isoform0102861(EMB3004),Isoform0102889(MYB4),Isoform0102898(RCA1),Isoform0102989(EMB3003),Isoform0103000(TUBB4),Isoform0103033(AAC3),Isoform010…										oform0104119(MYB73),Isoform0104140(GME-1),Isoform0104141(--),Isoform0104145(HSR4),Isoform0104149(MO3),Isoform0104152(PGK1),Isoform0104155(rnf-5),Isoform0104164(At1g32060),Isoform0104169(CBK1),Isoform0104180(At5g42100),Isoform0104191(At3g15890),Isoform0104195(--),Isoform0104199(U2AF65B),Isoform0104208(At3g28600),Isoform0104227(SAMS),Isoform0104237(SAHH),Isoform0104243(DNAJ1),Isoform0104252(EMB3004…											GO:0005575	Cellular Component	GO:0031012	extracellular matrix	5	13	Isoform0051178(STIPL1),Isoform0070567(SMC3),Isoform0086512(Mfap1),Isoform0109075(KCR1),Isoform0112680(PSK2)	Isoform0007633(SMC3),Isoform0009252(SMC3),Isoform0010075(SMC3),Isoform0016236(STIPL1),Isoform0016584(--),Isoform0017592(STIPL1),Isoform0023603(--),Isoform0033434(SMC3),Isoform0035915(Mfap1a),Isoform0038374(--),Isoform0039358(STIPL1),Isoform0043631(STIPL1),Isoform0109825(KCR1)
GO:0005575	Cellular Component	GO:0032991	macromolecular complex	1057	1379	Isoform0000033(GLT1),Isoform0000036(GLT1),Isoform0000042(GLT1),Isoform0000044(PRP8A),Isoform0000056(GLT1),Isoform0000058(GLT1),Isoform0000064(GLT1),Isoform0000066(GLT1),Isoform0000070(GLT1),Isoform0000075(GLT1),Isoform0000138(SEN1),Isoform0000153(SEN1),Isoform0000159(GLT1),Isoform0000256(GLT1),Isoform0000438(GLT1),Isoform0000473(Syncrip),Isoform0000480(GLT1),Isoform0000503(ABCC4),Isoform0000510(G…	Isoform0000310(FAB1A),Isoform0000435(ABCG42),Isoform0000548(VPS28-2),Isoform0000560(ABCG42),Isoform0000581(ABCG42),Isoform0000685(ABCG42),Isoform0000690(ABCG42),Isoform0000723(ABCG42),Isoform0000745(ABCG42),Isoform0000746(ABCG36),Isoform0000795(ABCG42),Isoform0000816(B'GAMMA),Isoform0000828(ABCG42),Isoform0000861(ABCG42),Isoform0000868(ABCG42),Isoform0000878(ABCG42),Isoform0000896(ABCG42),Isoform…			GO:0003674	Molecular Function	GO:0045182	translation regulator activity	14	19	Isoform0006513(At4g19440),Isoform0008052(At4g19440),Isoform0019686(At1g52620),Isoform0020687(GCN2),Isoform0024146(PCMP-E52),Isoform0028567(--),Isoform0029545(At5g01110),Isoform0037284(At5g01110),Isoform0037664(--),Isoform0039380(PCMP-H52),Isoform0039425(PCMP-E92),Isoform0048066(--),Isoform0053038(TIF3E1),Isoform0093589(TIF3E1)	Isoform0006788(TIF3E1),Isoform0018901(--),Isoform0019355(--),Isoform0021747(--),Isoform0026242(PCMP-E34),Isoform0037290(TIF3E1),Isoform0041734(TIF3E1),Isoform0044556(TIF3E1),Isoform0044734(TIF3E1),Isoform0047869(PCMP-H41),Isoform0049234(TIF3E1),Isoform0051182(PCMP-H40),Isoform0052347(TIF3E1),Isoform0053934(--),Isoform0070901(--),Isoform0092616(TIF3E1),Isoform0096353(TIF3E1),Isoform0097131(TIF3E1)…				GO:0005575	Cellular Component	GO:0039679	viral occlusion body	0	1	--	Isoform0051844(At4g24830)
GO:0005575	Cellular Component	GO:0031974	membrane-enclosed lumen	517	190	Isoform0000044(PRP8A),Isoform0000473(Syncrip),Isoform0000580(Syncrip),Isoform0000638(Syncrip),Isoform0000806(SAC3B),Isoform0000916(UBP12),Isoform0000969(rngtt),Isoform0000970(rngtt),Isoform0001582(Syncrip),Isoform0001733(--),Isoform0001746(DDB_G0277533),Isoform0002016(At4g08350),Isoform0002057(At4g08350),Isoform0002071(At4g08350),Isoform0002570(PRP8A),Isoform0002638(MTB),Isoform0002804(--),Isofor…	Isoform0003376(Os02g0636300),Isoform0003483(BZIP17),Isoform0005081(BZIP17),Isoform0006065(BZIP17),Isoform0006602(BZIP17),Isoform0009236(RGA4),Isoform0009301(CPL3),Isoform0010103(SYP121),Isoform0011370(ERDJ3A),Isoform0012013(RGA4),Isoform0012559(COX17-2),Isoform0012719(SYP121),Isoform0015136(KPNB1),Isoform0015305(IDH5),Isoform0016550(QKY),Isoform0016917(ERDJ3A),Isoform0017199(BZIP17),Isoform001756…			GO:0003674	Molecular Function	GO:0000988	transcription factor activity, protein binding	127	152	Isoform0000298(MED14),Isoform0000369(MED14),Isoform0000876(SPT6),Isoform0001026(SPT6),Isoform0002798(SEU),Isoform0003034(MED14),Isoform0003703(PHL),Isoform0004719(STA1),Isoform0004999(SNAPC4),Isoform0005178(MED14),Isoform0005910(PHL),Isoform0006062(STA1),Isoform0006844(SNAPC4),Isoform0008385(STA1),Isoform0011049(Rb1),Isoform0011120(SNAPC4),Isoform0011443(SNAPC4),Isoform0011564(VP1),Isoform0012665…	Isoform0000955(SPT6),Isoform0002412(MED15A),Isoform0002479(SEU),Isoform0003333(RGA4),Isoform0003743(--),Isoform0003996(SEU),Isoform0006335(RGA4),Isoform0007008(mybbp1a),Isoform0007841(mybbp1a),Isoform0009236(RGA4),Isoform0012013(RGA4),Isoform0017481(PRP40C),Isoform0017725(WAKL14),Isoform0017861(MED14),Isoform0019404(WAKL14),Isoform0020052(GC5),Isoform0021241(GC5),Isoform0021349(LUH),Isoform002257…				GO:0005575	Cellular Component	GO:0044215	other organism	9	6	Isoform0000191(PI4KA1),Isoform0026772(PI4KA1),Isoform0049568(ZIP8),Isoform0055000(PI4KA1),Isoform0073672(PI4KA1),Isoform0083473(PI4KA1),Isoform0095099(IPCS1),Isoform0096528(PI4KA1),Isoform0112291(PCAP1)	Isoform0068987(ERD4),Isoform0091260(CAND7),Isoform0094021(CAND7),Isoform0101684(PCAP1),Isoform0106318(PCAP1),Isoform0111384(PCAP1)
										GO:0003674	Molecular Function	GO:0098772	molecular function regulator	182	322	Isoform0000290(SPK1),Isoform0000527(BIG1),Isoform0000584(BIG1),Isoform0001259(BIG1),Isoform0002477(AGD5),Isoform0002909(--),Isoform0004398(BRM),Isoform0004671(GN),Isoform0007110(XLG3),Isoform0007307(PRAF1),Isoform0007581(XLG3),Isoform0008174(RRP44A),Isoform0008201(RRP44A),Isoform0009035(PRAF1),Isoform0009238(B'GAMMA),Isoform0009676(RRP44A),Isoform0009878(XLG3),Isoform0010677(RRP44A),Isoform001275…	Isoform0000319(PA200),Isoform0000359(BIG3),Isoform0000452(BIG2),Isoform0000526(BIG2),Isoform0000665(PA200),Isoform0000971(GN),Isoform0001070(GN),Isoform0001325(GN),Isoform0001547(GN),Isoform0001752(RANGAP1),Isoform0003464(MCRS1),Isoform0003908(BIG2),Isoform0004579(AGD7),Isoform0007840(XLG3),Isoform0009054(PRAF1),Isoform0009136(XLG3),Isoform0010288(DENND6A),Isoform0010757(HAR1),Isoform0010763(PCMP…				GO:0005575	Cellular Component	GO:0044217	other organism part	9	6	Isoform0000191(PI4KA1),Isoform0026772(PI4KA1),Isoform0049568(ZIP8),Isoform0055000(PI4KA1),Isoform0073672(PI4KA1),Isoform0083473(PI4KA1),Isoform0095099(IPCS1),Isoform0096528(PI4KA1),Isoform0112291(PCAP1)	Isoform0068987(ERD4),Isoform0091260(CAND7),Isoform0094021(CAND7),Isoform0101684(PCAP1),Isoform0106318(PCAP1),Isoform0111384(PCAP1)
										GO:0003674	Molecular Function	GO:0016530	metallochaperone activity	4	11	Isoform0001919(ABCC3),Isoform0001974(ABCC3),Isoform0002321(ABCC3),Isoform0023001(ABCC3)	Isoform0002141(ABCC3),Isoform0002295(ABCC10),Isoform0005581(ABCC3),Isoform0008081(ABCC3),Isoform0010458(ABCC3),Isoform0025589(ABCC3),Isoform0030010(ABCC10),Isoform0032822(ABCC3),Isoform0033046(ABCC3),Isoform0036776(ABCC10),Isoform0047257(ABCC3)				GO:0005575	Cellular Component	GO:0044420	extracellular matrix component	2	5	Isoform0070567(SMC3),Isoform0086512(Mfap1)	Isoform0007633(SMC3),Isoform0009252(SMC3),Isoform0010075(SMC3),Isoform0033434(SMC3),Isoform0035915(Mfap1a)
										GO:0003674	Molecular Function	GO:0003824	catalytic activity	8435	11236	Isoform0000030(BRM),Isoform0000032(PRP8A),Isoform0000036(GLT1),Isoform0000038(BRM),Isoform0000040(PRP8A),Isoform0000043(UPL1),Isoform0000044(PRP8A),Isoform0000045(BRM),Isoform0000058(GLT1),Isoform0000070(GLT1),Isoform0000075(GLT1),Isoform0000084(GLT1),Isoform0000090(CSI1),Isoform0000097(RCD1),Isoform0000100(CSI1),Isoform0000106(SEN1),Isoform0000110(SEN1),Isoform0000135(UPL3),Isoform0000138(SEN1),…					GO:0005575	Cellular Component	GO:0044425	membrane part	2415	2480	Isoform0000090(CSI1),Isoform0000095(RE1),Isoform0000100(CSI1),Isoform0000129(GIP),Isoform0000176(CALS12),Isoform0000290(SPK1),Isoform0000307(ABCC14),Isoform0000310(FAB1A),Isoform0000371(psaA),Isoform0000413(CALS12),Isoform0000435(ABCG42),Isoform0000450(NAD7),Isoform0000486(CALS12),Isoform0000557(FAB1A),Isoform0000616(ABCG42),Isoform0000685(ABCG42),Isoform0000690(ABCG42),Isoform0000723(ABCG42),Iso…
										(FAB1B),Isoform0016792(SS3),Isoform0016794(VIP2),Isoform0016798(CARB),Isoform0016835(SIZ1),Isoform0016847(ULP2B),Isoform0016863(At1g09620),Isoform0016875(AHK3),Isoform0016887(ACA4),Isoform0016929(UBA2),Isoform0016958(GIP),Isoform0016975(UBP8),Isoform0016983(WAKL14),Isoform0017007(CD4B),Isoform0017009(TPS6),Isoform0017021(RLK7),Isoform0017048(ogdh),Isoform0017050(ATAD1),Isoform0017058(SRO3),Isofor…											2),Isoform0070186(At2g25737),Isoform0070190(Os06g0508700),Isoform0070219(SULTR4,1),Isoform0070277(--),Isoform0070279(At2g25737),Isoform0070292(PIN2),Isoform0070323(PIN2),Isoform0070379(SULTR4,2),Isoform0070380(CLC-D),Isoform0070452(AVT6E),Isoform0070486(At2g21120),Isoform0070503(CAT2),Isoform0070507(--),Isoform0070517(PLT4),Isoform0070545(MSL2),Isoform0070567(SMC3),Isoform0070623(COBL7),Isoform00…	Isoform0000081(TIC236),Isoform0000101(CSI1),Isoform0000111(--),Isoform0000255(CALS9),Isoform0000261(GB210),Isoform0000319(PA200),Isoform0000354(LRK10L-1.2),Isoform0000377(CALS12),Isoform0000462(Os12g0104800),Isoform0000475(Os11g0104900),Isoform0000483(CALS12),Isoform0000535(Os11g0104900),Isoform0000539(ABCC5),Isoform0000554(UBP17),Isoform0000618(Os12g0104800),Isoform0000636(UBP16),Isoform0000637(…
										form0035744(RSH3),Isoform0035749(MKP1),Isoform0035772(--),Isoform0035773(ATXR7),Isoform0035785(WNK6),Isoform0035802(RH46),Isoform0035821(ABCD1),Isoform0035848(AMY3),Isoform0035853(WAKL14),Isoform0035854(UXS1),Isoform0035866(CDKF-4),Isoform0035881(G6PDH),Isoform0035898(--),Isoform0035938(fray2),Isoform0035944(UPL1),Isoform0035975(HAC1),Isoform0035991(At5g56730),Isoform0036010(HULK3),Isoform0036019…											315(RBOHB),Isoform0063368(ABCB1),Isoform0063376(PUMP4),Isoform0063392(LETM1),Isoform0063419(ABCF3),Isoform0063444(atad1a),Isoform0063496(Spast),Isoform0063514(ZIP4),Isoform0063712(BRO1),Isoform0063731(ABCF5),Isoform0063796(FTSH2),Isoform0063804(At4g22990),Isoform0063838(Gtp-bp),Isoform0063885(SRP72),Isoform0063960(HRD3A),Isoform0064069(CAT2),Isoform0064098(ABCB20),Isoform0064129(SAG101),Isoform00…
										oform0056418(abkC),Isoform0056419(Os09g0520700),Isoform0056456(FBA6),Isoform0056492(SYD),Isoform0056520(UBP24),Isoform0056529(COP1),Isoform0056536(CD4B),Isoform0056550(EGY1),Isoform0056597(SIS8),Isoform0056660(LECRKS4),Isoform0056696(RH17),Isoform0056729(PPC6-1),Isoform0056731(At2g30600/At2g30610),Isoform0056766(RCD1),Isoform0056769(PRR95),Isoform0056772(CPK10),Isoform0056774(CLPC1),Isoform005677…											GO:0005575	Cellular Component	GO:0016020	membrane	3324	3671	Isoform0000002(GRV2),Isoform0000090(CSI1),Isoform0000095(RE1),Isoform0000100(CSI1),Isoform0000129(GIP),Isoform0000176(CALS12),Isoform0000191(PI4KA1),Isoform0000290(SPK1),Isoform0000307(ABCC14),Isoform0000310(FAB1A),Isoform0000371(psaA),Isoform0000413(CALS12),Isoform0000435(ABCG42),Isoform0000450(NAD7),Isoform0000486(CALS12),Isoform0000557(FAB1A),Isoform0000616(ABCG42),Isoform0000685(ABCG42),Isofo…
										m0077102(NIR),Isoform0077122(Os03g0167500),Isoform0077130(EPSPS-1),Isoform0077148(CRK25),Isoform0077149(SIS8),Isoform0077151(TOC159),Isoform0077162(AAE7),Isoform0077163(ABCC14),Isoform0077237(PP2A1),Isoform0077243(At3g08860),Isoform0077302(TPS6),Isoform0077336(SMG7),Isoform0077351(R1),Isoform0077352(CAD1),Isoform0077355(SPMS),Isoform0077371(CKL2),Isoform0077384(SBP1),Isoform0077385(SAC3),Isoform0…											m0052821(CYP72A14),Isoform0052854(STA),Isoform0052912(UGT80B1),Isoform0052943(HAK7),Isoform0053038(TIF3E1),Isoform0053040(AMT1-1),Isoform0053086(SERINC3),Isoform0053090(SRF1),Isoform0053109(psaB),Isoform0053117(LUH),Isoform0053129(--),Isoform0053132(ycf3),Isoform0053203(CNGC7),Isoform0053205(SYP23),Isoform0053323(AVT6C),Isoform0053329(MAD1),Isoform0053358(EREL1),Isoform0053398(At1g11960),Isoform0…
										m0097734(MDH1),Isoform0097738(PECS-1.1),Isoform0097745(G6PDH),Isoform0097748(SPL11),Isoform0097751(PFK2),Isoform0097755(GT5),Isoform0097787(At4g39280),Isoform0097809(DPL1),Isoform0097814(METK1),Isoform0097829(pgdC),Isoform0097838(G6PDH),Isoform0097840(secA),Isoform0097846(TSJT1),Isoform0097857(GLY3),Isoform0097867(TPA1),Isoform0097874(POPTR_0001s40980g),Isoform0097928(CS2),Isoform0097938(At3g0886…	Isoform0000061(ASHH2),Isoform0000068(SRO3),Isoform0000072(FAB1B),Isoform0000101(CSI1),Isoform0000120(MKP1),Isoform0000147(SQD2),Isoform0000174(MKP1),Isoform0000182(ROQ1),Isoform0000189(ROQ1),Isoform0000195(FAB1A),Isoform0000205(ROQ1),Isoform0000206(--),Isoform0000209(ROQ1),Isoform0000218(ROQ1),Isoform0000236(ROQ1),Isoform0000242(HAC1),Isoform0000244(MKP1),Isoform0000247(At4g26390),Isoform0000251(…										857(GATL7),Isoform0099881(FT1),Isoform0099890(FLA1),Isoform0099906(PBL27),Isoform0099982(URGT2),Isoform0100035(psbK),Isoform0100078(DRP1E),Isoform0100196(CYP84A1),Isoform0100275(AMSH3),Isoform0100292(atpA),Isoform0100296(FTSH7),Isoform0100413(DTX33),Isoform0100420(CESA3),Isoform0100429(HEMH),Isoform0100431(PUB18),Isoform0100446(DNAJ1),Isoform0100472(AGT2),Isoform0100500(VSR2),Isoform0100608(AAP7)…	Isoform0000081(TIC236),Isoform0000101(CSI1),Isoform0000102(FAB1C),Isoform0000111(--),Isoform0000255(CALS9),Isoform0000261(GB210),Isoform0000319(PA200),Isoform0000354(LRK10L-1.2),Isoform0000377(CALS12),Isoform0000430(MPC1),Isoform0000462(Os12g0104800),Isoform0000475(Os11g0104900),Isoform0000483(CALS12),Isoform0000526(BIG2),Isoform0000535(Os11g0104900),Isoform0000539(ABCC5),Isoform0000554(UBP17),Is…
										soform0014628(At1g74360),Isoform0014635(At3g62310),Isoform0014645(ROQ1),Isoform0014668(ROQ1),Isoform0014669(CPK19),Isoform0014676(NEK5),Isoform0014678(At4g33300),Isoform0014679(UPL1),Isoform0014695(CESA6),Isoform0014708(SAC3),Isoform0014721(LCA1),Isoform0014734(ROQ1),Isoform0014737(EXO84B),Isoform0014740(SIS8),Isoform0014759(KCR1),Isoform0014764(--),Isoform0014770(CARA),Isoform0014772(RHM1),Isofo…											oform0040273(At5g49770),Isoform0040280(CPK10),Isoform0040315(PHYA),Isoform0040345(sec61a),Isoform0040423(SIS8),Isoform0040436(DER1),Isoform0040439(At2g01680),Isoform0040463(GALT2),Isoform0040499(DTX33),Isoform0040560(COX15),Isoform0040582(STT3B),Isoform0040587(SGR2),Isoform0040609(PIN1C),Isoform0040613(ACA7),Isoform0040629(ABC1K7),Isoform0040658(CLPR1),Isoform0040662(PRR73),Isoform0040672(STY17),…
										form0029454(HAR1),Isoform0029460(TPS5),Isoform0029462(RPI2),Isoform0029470(At1g06030),Isoform0029486(CLPB1),Isoform0029495(Pol),Isoform0029496(At5g49770),Isoform0029500(NRPC1),Isoform0029509(At4g33300),Isoform0029518(Os02g0621700),Isoform0029528(CLPB3),Isoform0029537(TPS7),Isoform0029538(HEMH),Isoform0029547(ACO3),Isoform0029552(ABCC14),Isoform0029554(HERK1),Isoform0029555(SIRK),Isoform0029556(HM…											soform0085426(HMG1),Isoform0085511(ATG6),Isoform0085573(CNX1),Isoform0085724(sec61a),Isoform0085731(NOC4),Isoform0085732(ABC1K7),Isoform0085810(--),Isoform0085854(PILS6),Isoform0085874(BC10),Isoform0085883(At3g47420),Isoform0085919(rpsE),Isoform0085971(--),Isoform0085991(TIC55),Isoform0086037(NCL1),Isoform0086154(rsgA),Isoform0086250(MRS2-1),Isoform0086286(SPPL4),Isoform0086377(HOS3),Isoform00864…
										0045039(PIP5K1),Isoform0045046(At5g48380),Isoform0045049(B3GALT7),Isoform0045055(PIP5K1),Isoform0045057(SRO3),Isoform0045070(UPL1),Isoform0045071(ALE2),Isoform0045076(HSP70-14),Isoform0045090(PAT24),Isoform0045126(SBEI),Isoform0045141(At2g29380),Isoform0045145(TOP1B),Isoform0045155(PBL4),Isoform0045162(ALE2),Isoform0045170(MDIS2),Isoform0045187(SBT3.5),Isoform0045195(SBEI),Isoform0045201(GALT5),I…											GO:0005575	Cellular Component	GO:0009295	nucleoid	8	29	Isoform0029787(rps3),Isoform0033261(rps3),Isoform0039189(rps3),Isoform0042311(CRP1),Isoform0053577(rps3),Isoform0056919(rps3),Isoform0106219(HSP22),Isoform0109599(IM30)	Isoform0014548(FLN1),Isoform0018445(GYRA),Isoform0026410(GYRA),Isoform0029581(CRP1),Isoform0035308(CRP1),Isoform0036359(CRP1),Isoform0036499(At5g39840),Isoform0038762(At5g39840),Isoform0038854(GYRB),Isoform0045492(GYRB),Isoform0048146(GYRB),Isoform0049536(SIR1),Isoform0051415(SIR1),Isoform0053247(GYRB),Isoform0054880(FSD2),Isoform0055923(SIR1),Isoform0059822(CRP1),Isoform0060481(SIR1),Isoform0063…
										oform0060670(EMB3004),Isoform0060677(PAT24),Isoform0060679(SBT1.5),Isoform0060683(--),Isoform0060703(MCM5),Isoform0060714(CIPK23),Isoform0060719(VPS15),Isoform0060726(OVA6),Isoform0060727(Os12g0481100),Isoform0060734(ADC2),Isoform0060739(KCS4),Isoform0060748(MGL),Isoform0060756(ACS),Isoform0060757(RH21),Isoform0060759(SBT1.3),Isoform0060760(XTH1),Isoform0060773(Os12g0623900),Isoform0060795(PCMP-E…											GO:0005575	Cellular Component	GO:0099512	supramolecular fiber	81	105	Isoform0000090(CSI1),Isoform0001606(Os12g0104800),Isoform0005907(KIN14A),Isoform0006460(ESS2),Isoform0007276(PRAF1),Isoform0007307(PRAF1),Isoform0008107(KIN4A),Isoform0008219(PRAF1),Isoform0008817(PRAF1),Isoform0008872(KIN4A),Isoform0009035(PRAF1),Isoform0010637(KIN4A),Isoform0010706(KIN4A),Isoform0010866(KIN4A),Isoform0015226(KIN13A),Isoform0015241(spast),Isoform0016193(VPS18),Isoform0018457(VPS…	Isoform0000101(CSI1),Isoform0000526(BIG2),Isoform0002178(CLASP),Isoform0003325(ESS2),Isoform0003908(BIG2),Isoform0004035(ESS2),Isoform0004277(KIN14I),Isoform0005232(KIN14I),Isoform0005762(PRAF1),Isoform0005830(KIN14A),Isoform0006381(KIN14B),Isoform0006479(WDL7),Isoform0007108(Os11g0104900),Isoform0008390(DRP1E),Isoform0008585(WDL7),Isoform0008795(ESS2),Isoform0009054(PRAF1),Isoform0010004(PRAF1),…
										form0075419(--),Isoform0075422(CLPX1),Isoform0075450(SPPL2),Isoform0075465(4CL1),Isoform0075470(PK1),Isoform0075476(HMA9),Isoform0075491(ADT6),Isoform0075498(CUT1),Isoform0075503(CPK10),Isoform0075504(PTEN2A),Isoform0075507(ABCG7),Isoform0075511(NPC1),Isoform0075520(--),Isoform0075529(LECRKS5),Isoform0075531(Os09g0520700),Isoform0075538(METK1),Isoform0075541(PUB26),Isoform0075590(PP2C27),Isoform0…											GO:0005575	Cellular Component	GO:0044464	cell part	5624	7627	Isoform0000002(GRV2),Isoform0000090(CSI1),Isoform0000095(RE1),Isoform0000100(CSI1),Isoform0000109(rpoB),Isoform0000129(GIP),Isoform0000146(PI4KG3),Isoform0000176(CALS12),Isoform0000191(PI4KA1),Isoform0000227(BRM),Isoform0000290(SPK1),Isoform0000298(MED14),Isoform0000307(ABCC14),Isoform0000310(FAB1A),Isoform0000342(--),Isoform0000369(MED14),Isoform0000371(psaA),Isoform0000374(RDR6),Isoform0000413(…
										9(PTC52),Isoform0089814(At5g56590),Isoform0089819(EMB3004),Isoform0089827(CIPK1),Isoform0089830(ENPP3),Isoform0089832(DAHPS2),Isoform0089837(At5g10920),Isoform0089849(At4g26390),Isoform0089851(SAHH),Isoform0089852(FAD8),Isoform0089855(DDB_G0270580),Isoform0089860(MUCI21),Isoform0089869(SPPL2),Isoform0089872(GDPD2),Isoform0089881(CXE11),Isoform0089891(CIPK12),Isoform0089895(ATS1,Isoform0089900(KAP…											030817(RBOHB),Isoform0030847(At1g53430),Isoform0030853(At2g27500),Isoform0030905(CTR1),Isoform0030917(BLH1),Isoform0030923(MTP8),Isoform0030996(OVA9),Isoform0031026(TKT3),Isoform0031029(GC6),Isoform0031093(KIN13A),Isoform0031104(RBOHC),Isoform0031109(CLPD),Isoform0031201(WRKY24),Isoform0031240(RR21),Isoform0031245(GDCSP),Isoform0031253(BLH1),Isoform0031268(BLH1),Isoform0031278(RBOHC),Isoform00312…
										550(ADC),Isoform0103577(Os06g0651600),Isoform0103583(PLIP2),Isoform0103585(FMO2),Isoform0103590(truB),Isoform0103600(MOCS3),Isoform0103605(METK1),Isoform0103608(UGT88B1),Isoform0103612(FMO2),Isoform0103623(HST),Isoform0103634(XTH3),Isoform0103636(ROQ1),Isoform0103645(TPS8),Isoform0103656(At1g32060),Isoform0103658(POPTRDRAFT_746969),Isoform0103659(CIPK1),Isoform0103665(ATL6),Isoform0103686(ADC),Is…											form0063094(EBF1),Isoform0063113(MNS1),Isoform0063163(B'BETA),Isoform0063185(TMN11),Isoform0063202(dnj-1),Isoform0063213(PERK1),Isoform0063239(SPL11),Isoform0063277(PUMP4),Isoform0063283(PPA4),Isoform0063287(FLY1),Isoform0063298(SBEII),Isoform0063301(--),Isoform0063303(CRCK2),Isoform0063332(ADO3),Isoform0063358(CBL4),Isoform0063367(AGO1B),Isoform0063373(MST3),Isoform0063375(RBP47B'),Isoform006343…
										GO:0003674	Molecular Function	GO:0005215	transporter activity	1466	1694	Isoform0000090(CSI1),Isoform0000095(RE1),Isoform0000100(CSI1),Isoform0000307(ABCC14),1),Isoform0000503(ABCC4),Isoform0000550(ABCC4),Isoform0000643(ABCC5),Isoform0000689(ABCC5),Isoform0000764(ABCC5),Isoform0000790(At4g22990),Isoform0000879(HAK7),Isoform0000892(CSI1),Isoform0000897(ABCG42),Isoform0000902(ABCB20),Isoform0000946(EIN2),1),Isoform0000961(ABCC5),Isoform0000965(ABCC5),Isoform0000985(ABCG…	Isoform0000101(CSI1),Isoform0000333(ND4),Isoform0000348(SULTR3,Isoform0000539(ABCC5),Isoform0000560(ABCG42),Isoform0000581(ABCG42),Isoform0000617(ALA4),Isoform0000637(ABCC5),Isoform0000660(ND4),Isoform0000691(ABCC10),Isoform0000702(ABCC5),Isoform0000743(SPY),Isoform0000782(ABCC10),Isoform0000795(ABCG42),Isoform0000804(ABCC10),Isoform0000828(ABCG42),Isoform0000848(ALA9),Isoform0000861(ABCG42),Isof…				30(PP5),Isoform0091055(OFP8),Isoform0091056(AOS1),Isoform0091058(AVT6B),Isoform0091082(PDC4),Isoform0091085(APF2),Isoform0091101(MFSD12),Isoform0091110(CLPC1),Isoform0091114(UBI11),Isoform0091132(Os01g0367900),Isoform0091154(MKK5),Isoform0091173(At1g78280),Isoform0091178(APF2),Isoform0091196(DDB_G0267514),Isoform0091219(ARF2B),Isoform0091221(SAHH),Isoform0091229(--),Isoform0091232(OCT7),Isoform00…	Isoform0000005(HIR1),Isoform0000033(GLT1),Isoform0000037(BRM),Isoform0000052(BRM),Isoform0000061(ASHH2),Isoform0000064(GLT1),Isoform0000066(GLT1),Isoform0000069(BRM),Isoform0000080(NERD),Isoform0000081(TIC236),Isoform0000085(BRM),Isoform0000091(BRM),Isoform0000101(CSI1),Isoform0000120(MKP1),Isoform0000159(GLT1),Isoform0000168(RPL8),Isoform0000174(MKP1),Isoform0000200(PTM),Isoform0000222(NERD),Iso…
										oform0094954(At2g40090),Isoform0094955(ABCF4),Isoform0094956(ABCC14),Isoform0095052(Bp10),Isoform0095310(DTX33),Isoform0095365(BAT1),Isoform0095374(PHT1-8),Isoform0095557(AAC3),Isoform0095584(mfsd5),Isoform0095612(MST3),Isoform0095657(AATL1),Isoform0095709(PLT4),Isoform0095732(RPT6A),Isoform0095956(RPT6A),Isoform0095995(LHT1),Isoform0096025(LHT1),Isoform0096035(At3g47420),Isoform0096056(DTX30),Is…											(ATXR7),Isoform0019797(At1g07650),Isoform0019808(ARF8),Isoform0019809(EF1),Isoform0019837(At4g31480),Isoform0019869(FAS1),Isoform0019876(RUN1),Isoform0019882(PL10A),Isoform0019900(RAD54),Isoform0019934(RBR),Isoform0019954(At5g65560),Isoform0019975(PHOT2),Isoform0019995(CRY2),Isoform0020003(At5g47430),Isoform0020007(Xab2),Isoform0020016(MED26B),Isoform0020027(PIP5K9),Isoform0020041(At1g07650),Isof…
										GO:0003674	Molecular Function	GO:0005198	structural molecule activity	333	299	Isoform0000047(RE1),Isoform0000076(RE1),Isoform0000423(Os12g0104800),Isoform0000876(SPT6),Isoform0001026(SPT6),Isoform0001363(At3g26560),Isoform0001437(GFA1),Isoform0001606(Os12g0104800),Isoform0001867(DRP1E),Isoform0002016(At4g08350),Isoform0002057(At4g08350),Isoform0002071(At4g08350),Isoform0002293(DRP1E),Isoform0002347(At3g26560),Isoform0002386(DRP1E),Isoform0002463(CD4B),Isoform0002646(At3g26…	Isoform0000168(RPL8),Isoform0000462(Os12g0104800),Isoform0000618(Os12g0104800),Isoform0000704(Os12g0104800),Isoform0000955(SPT6),Isoform0001064(rpl16),Isoform0001653(NUP155),Isoform0002783(PDR3),Isoform0002866(NUP155),Isoform0003400(At3g26560),Isoform0003684(RPS26C),Isoform0003713(RPS26A),Isoform0004189(At3g26560),Isoform0004219(RPS26C),Isoform0004793(CLPD1),Isoform0004968(AO1),Isoform0005104(AO1…				,Isoform0039097(GT-2),Isoform0039103(PAT24),Isoform0039107(EDR2L),Isoform0039108(SBP2),Isoform0039109(FTSH8),Isoform0039116(ABCF5),Isoform0039122(ARF2A),Isoform0039180(HOS1),Isoform0039186(NLP3),Isoform0039201(Smarcal1),Isoform0039204(MIP3),Isoform0039223(MED25),Isoform0039231(UPF2),Isoform0039233(ARF1),Isoform0039240(RRP6L2),Isoform0039241(NPC1),Isoform0039251(WAKL14),Isoform0039252(AP3BA),Isofo…
										GO:0003674	Molecular Function	GO:0009055	electron carrier activity	95	118	Isoform0002440(XDH1),Isoform0003159(XDH),Isoform0003278(XDH1),Isoform0003503(XDH1),Isoform0004252(AO1),Isoform0004324(XDH1),Isoform0005234(Os05g0457200),Isoform0005376(matK),Isoform0005443(XDH1),Isoform0005849(ECT4),Isoform0006208(XDH1),Isoform0006449(XDH1),Isoform0008904(ECT4),Isoform0013379(CPR),Isoform0014909(At5g39865),Isoform0016936(FDX3),Isoform0017352(ECT4),Isoform0025013(COX1),Isoform0026…	Isoform0000871(Os02g0134400),Isoform0002353(Os02g0134400),Isoform0003412(AO1),Isoform0004968(AO1),Isoform0005104(AO1),Isoform0009188(--),Isoform0011741(XDH1),Isoform0012761(ABCE2),Isoform0013007(--),Isoform0018337(--),Isoform0024126(--),Isoform0024461(CPR),Isoform0024508(NIA1),Isoform0026759(CPR),Isoform0028699(ABCE2),Isoform0030796(NIA2),Isoform0030913(CPR),Isoform0030989(NIA2),Isoform0031114(CP…				m0060772(RH24),Isoform0060778(BHLH144),Isoform0060795(PCMP-E14),Isoform0060837(At2g30600/At2g30610),Isoform0060839(CDKF-4),Isoform0060840(--),Isoform0060844(IMPA1),Isoform0060854(TOL6),Isoform0060856(At3g52640/At3g52650),Isoform0060872(SVR3),Isoform0060875(Os01g0679700),Isoform0060883(PP2A1),Isoform0060906(OFUT7),Isoform0060907(WDL7),Isoform0060913(Herc2),Isoform0060915(Os02g0672600),Isoform00609…
										GO:0005575	Cellular Component	GO:0031012	extracellular matrix	26	15	Isoform0003840(SMC3),Isoform0004111(SMC3),Isoform0004644(SMC3),Isoform0005547(SMC3),Isoform0006825(STIPL1),Isoform0008940(SMC3),Isoform0009777(SMC3),Isoform0010794(SMC3),Isoform0010919(SMC3),Isoform0011400(SMC3),Isoform0011750(STIPL1),Isoform0014187(SMC3),Isoform0015821(SMC3),Isoform0027002(SMC3),Isoform0029714(STIPL1),Isoform0033128(SMC3),Isoform0045061(SMC3),Isoform0051178(STIPL1),Isoform005598…	Isoform0007633(SMC3),Isoform0010075(SMC3),Isoform0016236(STIPL1),Isoform0016584(--),Isoform0017592(STIPL1),Isoform0023603(--),Isoform0033434(SMC3),Isoform0038374(--),Isoform0043631(STIPL1),Isoform0104760(2MMP),Isoform0108859(2MMP),Isoform0109825(KCR1),Isoform0111238(2MMP),Isoform0111369(2MMP),Isoform0112680(PSK2)				orm0083527(ZW10),Isoform0083530(rngtt),Isoform0083565(RS41),Isoform0083593(At1g31830),Isoform0083595(CLPC1),Isoform0083628(PAO2),Isoform0083630(MNS1),Isoform0083656(RPT1),Isoform0083671(EXO70A1),Isoform0083696(HOP),Isoform0083700(FTSH5),Isoform0083705(CDKG-2),Isoform0083721(RNF185),Isoform0083730(AATP1),Isoform0083731(CDC48),Isoform0083733(4CLL5),Isoform0083741(GLCNAC1PUT1),Isoform0083742(potD-B)…
										GO:0005575	Cellular Component	GO:0044420	extracellular matrix component	20	3	Isoform0003840(SMC3),Isoform0004111(SMC3),Isoform0004644(SMC3),Isoform0005547(SMC3),Isoform0008940(SMC3),Isoform0009777(SMC3),Isoform0010794(SMC3),Isoform0010919(SMC3),Isoform0011400(SMC3),Isoform0014187(SMC3),Isoform0015821(SMC3),Isoform0027002(SMC3),Isoform0033128(SMC3),Isoform0045061(SMC3),Isoform0055982(Mfap1),Isoform0067156(Mfap1),Isoform0070567(SMC3),Isoform0076711(SMC3),Isoform0084500(SMC3…	Isoform0007633(SMC3),Isoform0010075(SMC3),Isoform0033434(SMC3)				0107993(CYCT1-1),Isoform0108007(GLYI-11),Isoform0108030(Os04g0679100),Isoform0108101(ORRM1),Isoform0108107(Slc25a44),Isoform0108166(BTR1),Isoform0108167(HSFC1),Isoform0108182(XTH28),Isoform0108206(RPL4),Isoform0108234(HDT1),Isoform0108238(NHO1),Isoform0108274(LCV2),Isoform0108275(--),Isoform0108292(MTP1),Isoform0108317(RRP46),Isoform0108318(CDKF-3),Isoform0108321(Os04g0679100),Isoform0108324(ADK2…
										GO:0005575	Cellular Component	GO:0030054	cell junction	391	445	Isoform0000090(CSI1),Isoform0000298(MED14),Isoform0000369(MED14),Isoform0000582(At4g31140),Isoform0000918(SAC9),Isoform0001363(At3g26560),Isoform0001692(UPF1),Isoform0001780(TMKL1),Isoform0002198(TMKL1),Isoform0002347(At3g26560),Isoform0002646(At3g26560),Isoform0002671(UPF1),Isoform0003034(MED14),Isoform0003668(PAP2),Isoform0003840(SMC3),Isoform0003866(At3g26560),Isoform0004111(SMC3),Isoform00041…	Isoform0000101(CSI1),Isoform0000452(BIG2),Isoform0000526(BIG2),Isoform0000552(NRPA1),Isoform0001653(NUP155),Isoform0002866(NUP155),Isoform0003288(CIG2),Isoform0003400(At3g26560),Isoform0003788(NRPB1),Isoform0003908(BIG2),Isoform0004189(At3g26560),Isoform0004299(RHM1),Isoform0004498(SAC9),Isoform0004668(RHM1),Isoform0004673(CIG2),Isoform0004935(RHM1),Isoform0005008(RHM1),Isoform0005383(ABCC5),Isof…				GO:0005575	Cellular Component	GO:0005623	cell	5624	7629	Isoform0000002(GRV2),Isoform0000090(CSI1),Isoform0000095(RE1),Isoform0000100(CSI1),Isoform0000109(rpoB),Isoform0000129(GIP),Isoform0000146(PI4KG3),Isoform0000176(CALS12),Isoform0000191(PI4KA1),Isoform0000227(BRM),Isoform0000290(SPK1),Isoform0000298(MED14),Isoform0000307(ABCC14),Isoform0000310(FAB1A),Isoform0000342(--),Isoform0000369(MED14),Isoform0000371(psaA),Isoform0000374(RDR6),Isoform0000413(…
										GO:0005575	Cellular Component	GO:0044421	extracellular region part	91	94	Isoform0000406(--),Isoform0002314(--),Isoform0002823(--),Isoform0003205(--),Isoform0003451(--),Isoform0003715(--),Isoform0003840(SMC3),Isoform0004111(SMC3),Isoform0004644(SMC3),Isoform0005547(SMC3),Isoform0006825(STIPL1),Isoform0007612(--),Isoform0008523(relch),Isoform0008940(SMC3),Isoform0009099(relch),Isoform0009440(Relch),Isoform0009754(Relch),Isoform0009777(SMC3),Isoform0009832(Relch),Isoform…	Isoform0002265(--),Isoform0002560(--),Isoform0003154(--),Isoform0003729(--),Isoform0005743(--),Isoform0007633(SMC3),Isoform0010075(SMC3),Isoform0016040(SEC8),Isoform0016236(STIPL1),Isoform0016584(--),Isoform0017139(lub1),Isoform0017592(STIPL1),Isoform0021015(--),Isoform0022938(CIP73),Isoform0023423(CIP73),Isoform0023603(--),Isoform0024621(DSK2),Isoform0025197(Os06g0171800),Isoform0026163(CIP73),I…				030817(RBOHB),Isoform0030847(At1g53430),Isoform0030853(At2g27500),Isoform0030905(CTR1),Isoform0030917(BLH1),Isoform0030923(MTP8),Isoform0030996(OVA9),Isoform0031026(TKT3),Isoform0031029(GC6),Isoform0031093(KIN13A),Isoform0031104(RBOHC),Isoform0031109(CLPD),Isoform0031201(WRKY24),Isoform0031240(RR21),Isoform0031245(GDCSP),Isoform0031253(BLH1),Isoform0031268(BLH1),Isoform0031278(RBOHC),Isoform00312…
										GO:0005575	Cellular Component	GO:0055044	symplast	283	387	Isoform0000090(CSI1),Isoform0000298(MED14),Isoform0000369(MED14),Isoform0000582(At4g31140),Isoform0000918(SAC9),Isoform0001363(At3g26560),Isoform0001692(UPF1),Isoform0001780(TMKL1),Isoform0002198(TMKL1),Isoform0002347(At3g26560),Isoform0002646(At3g26560),Isoform0002671(UPF1),Isoform0003034(MED14),Isoform0003668(PAP2),Isoform0003840(SMC3),Isoform0003866(At3g26560),Isoform0004111(SMC3),Isoform00041…	Isoform0000101(CSI1),Isoform0000552(NRPA1),Isoform0001653(NUP155),Isoform0002866(NUP155),Isoform0003288(CIG2),Isoform0003400(At3g26560),Isoform0003788(NRPB1),Isoform0004189(At3g26560),Isoform0004299(RHM1),Isoform0004498(SAC9),Isoform0004668(RHM1),Isoform0004673(CIG2),Isoform0004935(RHM1),Isoform0005008(RHM1),Isoform0005383(ABCC5),Isoform0005847(CESA8),Isoform0006223(CESA8),Isoform0006550(NUA),Iso…				form0063094(EBF1),Isoform0063113(MNS1),Isoform0063163(B'BETA),Isoform0063185(TMN11),Isoform0063202(dnj-1),Isoform0063213(PERK1),Isoform0063239(SPL11),Isoform0063277(PUMP4),Isoform0063283(PPA4),Isoform0063287(FLY1),Isoform0063298(SBEII),Isoform0063301(--),Isoform0063303(CRCK2),Isoform0063332(ADO3),Isoform0063358(CBL4),Isoform0063367(AGO1B),Isoform0063373(MST3),Isoform0063375(RBP47B'),Isoform006343…
										GO:0005575	Cellular Component	GO:0019012	virion	60	39	Isoform0004252(AO1),Isoform0008072(PICBP),Isoform0008541(DGD1),Isoform0008579(PICBP),Isoform0009689(DGD1),Isoform0010216(PICBP),Isoform0010522(DGD1),Isoform0010710(DGD1),Isoform0011119(DGD1),Isoform0011605(PICBP),Isoform0011620(PICBP),Isoform0012212(PICBP),Isoform0012317(NAM-1),Isoform0013820(RH40),Isoform0014137(RH40),Isoform0014149(PICBP),Isoform0014411(DGD1),Isoform0014605(PICBP),Isoform001471…	Isoform0004968(AO1),Isoform0005104(AO1),Isoform0005364(BRN2),Isoform0011492(PICBP),Isoform0011633(PICBP),Isoform0012406(NAM-1),Isoform0013080(GTE10),Isoform0013495(GTE10),Isoform0013884(RH40),Isoform0014937(PICBP),Isoform0016166(RH40),Isoform0016419(GTE10),Isoform0018241(PICBP),Isoform0018973(PICBP),Isoform0019277(NAM-1),Isoform0020109(RH46),Isoform0020970(NAM-1),Isoform0021410(RH40),Isoform00218…				30(PP5),Isoform0091055(OFP8),Isoform0091056(AOS1),Isoform0091058(AVT6B),Isoform0091082(PDC4),Isoform0091085(APF2),Isoform0091101(MFSD12),Isoform0091110(CLPC1),Isoform0091114(UBI11),Isoform0091132(Os01g0367900),Isoform0091154(MKK5),Isoform0091173(At1g78280),Isoform0091178(APF2),Isoform0091196(DDB_G0267514),Isoform0091219(ARF2B),Isoform0091221(SAHH),Isoform0091229(--),Isoform0091232(OCT7),Isoform00…	Isoform0000005(HIR1),Isoform0000033(GLT1),Isoform0000037(BRM),Isoform0000052(BRM),Isoform0000061(ASHH2),Isoform0000064(GLT1),Isoform0000066(GLT1),Isoform0000069(BRM),Isoform0000080(NERD),Isoform0000081(TIC236),Isoform0000085(BRM),Isoform0000091(BRM),Isoform0000101(CSI1),Isoform0000120(MKP1),Isoform0000159(GLT1),Isoform0000168(RPL8),Isoform0000174(MKP1),Isoform0000200(PTM),Isoform0000222(NERD),Iso…
										GO:0005575	Cellular Component	GO:0031974	membrane-enclosed lumen	1315	1200	Isoform0000032(PRP8A),Isoform0000040(PRP8A),Isoform0000044(PRP8A),Isoform0000135(UPL3),Isoform0000140(UPL3),Isoform0000179(UPL3),Isoform0000298(MED14),Isoform0000369(MED14),Isoform0000406(--),Isoform0000473(Syncrip),Isoform0000592(UPL3),Isoform0000876(SPT6),Isoform0000916(UBP12),Isoform0001026(SPT6),Isoform0001170(Syncrip),Isoform0001238(SPA2),Isoform0001307(Syncrip),Isoform0001318(UPL3),Isoform0…	Isoform0000200(PTM),Isoform0000552(NRPA1),Isoform0000580(Syncrip),Isoform0000728(UPL3),Isoform0000888(--),Isoform0000955(SPT6),Isoform0000969(rngtt),Isoform0000970(rngtt),Isoform0001059(UGGT),Isoform0001278(NDA2),Isoform0001549(NDA2),Isoform0001653(NUP155),Isoform0001690(At1g21570),Isoform0001742(NDA2),Isoform0001773(At1g21570),Isoform0001801(KPNB1),Isoform0002061(At1g21570),Isoform0002265(--),Is…				(ATXR7),Isoform0019797(At1g07650),Isoform0019808(ARF8),Isoform0019809(EF1),Isoform0019837(At4g31480),Isoform0019869(FAS1),Isoform0019876(RUN1),Isoform0019882(PL10A),Isoform0019900(RAD54),Isoform0019934(RBR),Isoform0019954(At5g65560),Isoform0019975(PHOT2),Isoform0019995(CRY2),Isoform0020003(At5g47430),Isoform0020007(Xab2),Isoform0020016(MED26B),Isoform0020027(PIP5K9),Isoform0020041(At1g07650),Isof…
										GO:0005575	Cellular Component	GO:0044423	virion part	58	32	Isoform0004252(AO1),Isoform0008072(PICBP),Isoform0008541(DGD1),Isoform0008579(PICBP),Isoform0009689(DGD1),Isoform0010216(PICBP),Isoform0010522(DGD1),Isoform0010710(DGD1),Isoform0011119(DGD1),Isoform0011605(PICBP),Isoform0011620(PICBP),Isoform0012212(PICBP),Isoform0013820(RH40),Isoform0014137(RH40),Isoform0014149(PICBP),Isoform0014411(DGD1),Isoform0014605(PICBP),Isoform0014714(PICBP),Isoform001507…	Isoform0004968(AO1),Isoform0005104(AO1),Isoform0005364(BRN2),Isoform0011492(PICBP),Isoform0011633(PICBP),Isoform0013080(GTE10),Isoform0013495(GTE10),Isoform0013884(RH40),Isoform0014937(PICBP),Isoform0016166(RH40),Isoform0016419(GTE10),Isoform0018241(PICBP),Isoform0018973(PICBP),Isoform0020109(RH46),Isoform0021410(RH40),Isoform0022853(RH40),Isoform0024226(PICBP),Isoform0025445(--),Isoform0027143(P…				soform0039084(CYCT1-1),Isoform0039097(GT-2),Isoform0039103(PAT24),Isoform0039107(EDR2L),Isoform0039108(SBP2),Isoform0039109(FTSH8),Isoform0039116(ABCF5),Isoform0039122(ARF2A),Isoform0039180(HOS1),Isoform0039186(NLP3),Isoform0039201(Smarcal1),Isoform0039204(MIP3),Isoform0039223(MED25),Isoform0039231(UPF2),Isoform0039233(ARF1),Isoform0039240(RRP6L2),Isoform0039241(NPC1),Isoform0039251(WAKL14),Isofo…
										GO:0005575	Cellular Component	GO:0005576	extracellular region	278	429	Isoform0000406(--),Isoform0001054(EXO84B),Isoform0001449(PAH2),Isoform0001897(PAH2),Isoform0001909(PAH2),Isoform0001942(PAH2),Isoform0002132(PAH2),Isoform0002231(PAH2),Isoform0002314(--),Isoform0002435(PAH2),Isoform0002530(PAH2),Isoform0002692(PAH2),Isoform0002823(--),Isoform0002834(PAH2),Isoform0003205(--),Isoform0003300(PAH2),Isoform0003328(PAH2),Isoform0003451(--),Isoform0003668(PAP2),Isoform0…	Isoform0002265(--),Isoform0002560(--),Isoform0003125(XTH16),Isoform0003154(--),Isoform0003729(--),Isoform0005383(ABCC5),Isoform0005743(--),Isoform0005904(AGPC),Isoform0007633(SMC3),Isoform0010075(SMC3),Isoform0011600(PPC1),Isoform0014737(EXO84B),Isoform0015113(MAN6),Isoform0015547(--),Isoform0016040(SEC8),Isoform0016236(STIPL1),Isoform0016298(AAE3),Isoform0016409(XTH30),Isoform0016584(--),Isoform…				rm0060766(RVE1),Isoform0060772(RH24),Isoform0060778(BHLH144),Isoform0060795(PCMP-E14),Isoform0060837(At2g30600/At2g30610),Isoform0060839(CDKF-4),Isoform0060840(--),Isoform0060844(IMPA1),Isoform0060854(TOL6),Isoform0060856(At3g52640/At3g52650),Isoform0060872(SVR3),Isoform0060875(Os01g0679700),Isoform0060883(PP2A1),Isoform0060906(OFUT7),Isoform0060907(WDL7),Isoform0060913(Herc2),Isoform0060915(Os02…
										GO:0005575	Cellular Component	GO:0044456	synapse part	84	55	Isoform0001606(Os12g0104800),Isoform0001866(SPI),Isoform0004703(--),Isoform0005774(Spast),Isoform0006250(ATAD1),Isoform0006302(ATAD1),Isoform0006704(Spast),Isoform0007000(Spast),Isoform0007522(SPAST),Isoform0007611(ATAD1),Isoform0008531(Spast),Isoform0008747(ATAD1),Isoform0008758(Spast),Isoform0008826(SPAST),Isoform0009207(ATAD1),Isoform0009297(Spast),Isoform0009363(ATAD1),Isoform0009441(MSP1),Is…	Isoform0000452(BIG2),Isoform0000526(BIG2),Isoform0003908(BIG2),Isoform0005438(MSP1),Isoform0005589(ALPHA-ADR),Isoform0006129(MSP1),Isoform0007508(MSP1),Isoform0007542(ATAD1),Isoform0007818(ATAD1),Isoform0008287(MSP1),Isoform0008379(Spast),Isoform0008447(Spast),Isoform0009312(Spast),Isoform0010592(ATAD1),Isoform0010784(MSP1),Isoform0010803(spast),Isoform0010931(spast),Isoform0013222(spast),Isoform…				orm0083491(RHF2A),Isoform0083527(ZW10),Isoform0083530(rngtt),Isoform0083565(RS41),Isoform0083593(At1g31830),Isoform0083595(CLPC1),Isoform0083628(PAO2),Isoform0083630(MNS1),Isoform0083656(RPT1),Isoform0083671(EXO70A1),Isoform0083696(HOP),Isoform0083700(FTSH5),Isoform0083705(CDKG-2),Isoform0083721(RNF185),Isoform0083730(AATP1),Isoform0083731(CDC48),Isoform0083733(4CLL5),Isoform0083741(GLCNAC1PUT1),…
										GO:0005575	Cellular Component	GO:0044464	cell part	7920	8871	Isoform0000001(GRV2),Isoform0000002(GRV2),Isoform0000030(BRM),Isoform0000032(PRP8A),Isoform0000036(GLT1),Isoform0000038(BRM),Isoform0000040(PRP8A),Isoform0000043(UPL1),Isoform0000044(PRP8A),Isoform0000045(BRM),Isoform0000047(RE1),Isoform0000058(GLT1),Isoform0000070(GLT1),Isoform0000075(GLT1),Isoform0000076(RE1),Isoform0000084(GLT1),Isoform0000090(CSI1),Isoform0000095(RE1),Isoform0000100(CSI1),Iso…					39(Os06g0508700),Isoform0107966(EFM),Isoform0107993(CYCT1-1),Isoform0108007(GLYI-11),Isoform0108030(Os04g0679100),Isoform0108101(ORRM1),Isoform0108107(Slc25a44),Isoform0108166(BTR1),Isoform0108167(HSFC1),Isoform0108182(XTH28),Isoform0108206(RPL4),Isoform0108234(HDT1),Isoform0108238(NHO1),Isoform0108274(LCV2),Isoform0108275(--),Isoform0108292(MTP1),Isoform0108317(RRP46),Isoform0108318(CDKF-3),Isof…
										form0018258(MMT1),Isoform0018264(trpH),Isoform0018273(At1g12150),Isoform0018276(PI4KG4),Isoform0018289(STY13),Isoform0018291(RPN2A),Isoform0018300(At1g52360),Isoform0018320(WNK8),Isoform0018321(BAM9),Isoform0018332(COX11),Isoform0018352(At4g08350),Isoform0018353(CAT1),Isoform0018356(MC410),Isoform0018370(PEX6),Isoform0018377(MC410),Isoform0018389(CARB),Isoform0018403(FTIP3),Isoform0018410(TCF25),…											GO:0005575	Cellular Component	GO:0043226	organelle	3673	5672	Isoform0000002(GRV2),Isoform0000090(CSI1),Isoform0000100(CSI1),Isoform0000146(PI4KG3),Isoform0000191(PI4KA1),Isoform0000227(BRM),Isoform0000290(SPK1),Isoform0000298(MED14),Isoform0000310(FAB1A),Isoform0000342(--),Isoform0000369(MED14),Isoform0000371(psaA),Isoform0000374(RDR6),Isoform0000450(NAD7),Isoform0000463(--),Isoform0000499(UPL1),Isoform0000522(SHKA),Isoform0000557(FAB1A),Isoform0000710(GN)…
										7006(BLH1),Isoform0037017(VIR),Isoform0037020(--),Isoform0037030(BLH1),Isoform0037057(Os08g0191100),Isoform0037061(PHYA),Isoform0037064(TPR2),Isoform0037087(psbB),Isoform0037097(GDCSP),Isoform0037112(TOA1),Isoform0037114(FAB1B),Isoform0037130(At3g19950),Isoform0037134(HI_1400),Isoform0037141(XPO1),Isoform0037150(DGD1),Isoform0037151(ARF2),Isoform0037158(HCF107),Isoform0037159(Syncrip),Isoform0037…											(ABCF5),Isoform0047626(PI4KG4),Isoform0047637(MODA),Isoform0047673(FBA6),Isoform0047693(PEPKR2),Isoform0047752(PED1),Isoform0047788(At3g62310),Isoform0047832(CIGR1),Isoform0047881(WAV3),Isoform0047900(--),Isoform0047920(BPM3),Isoform0047954(WRKY24),Isoform0048010(YchF1),Isoform0048098(PCMP-H60),Isoform0048106(PUB6),Isoform0048111(LCBK1),Isoform0048125(EFM),Isoform0048153(METK3),Isoform0048161(At1…
										057737(Os02g0134400),Isoform0057745(--),Isoform0057749(Os02g0672600),Isoform0057759(ANTR3),Isoform0057765(MPK10),Isoform0057784(VSR4),Isoform0057809(ADO3),Isoform0057826(CTU2),Isoform0057833(UBP25),Isoform0057854(CARB),Isoform0057861(POPTR_0001s40980g),Isoform0057883(infB),Isoform0057887(RBX1A),Isoform0057921(PRP8A),Isoform0057929(PAT24),Isoform0057935(WIN2),Isoform0057948(ATXR3),Isoform0057959(V…											1(PBB2),Isoform0093239(CSN3),Isoform0093270(PHL7),Isoform0093273(CLPX3),Isoform0093289(GATL7),Isoform0093291(DGAT2D),Isoform0093312(Os11g0484000),Isoform0093318(Os02g0641800),Isoform0093328(SNAP33),Isoform0093348(SDI1),Isoform0093380(BPM3),Isoform0093397(METK3),Isoform0093491(WRKY24),Isoform0093515(SKIP15),Isoform0093534(RABG3A),Isoform0093563(Os02g0161200),Isoform0093570(ACX2),Isoform0093580(ICM…	Isoform0000033(GLT1),Isoform0000037(BRM),Isoform0000052(BRM),Isoform0000061(ASHH2),Isoform0000069(BRM),Isoform0000080(NERD),Isoform0000085(BRM),Isoform0000091(BRM),Isoform0000101(CSI1),Isoform0000120(MKP1),Isoform0000168(RPL8),Isoform0000174(MKP1),Isoform0000200(PTM),Isoform0000222(NERD),Isoform0000238(MED14),Isoform0000244(MKP1),Isoform0000255(CALS9),Isoform0000257(UPL3),Isoform0000261(GB210),Is…
										oform0080569(Os01g0253300),Isoform0080586(ATL6),Isoform0080590(XRN3),Isoform0080673(KIN12D),Isoform0080699(NERD),Isoform0080713(CAT2),Isoform0080719(At4g24160),Isoform0080720(G6PDH),Isoform0080724(AP5M),Isoform0080768(PUX8),Isoform0080815(SKIP32),Isoform0080825(At4g26390),Isoform0080849(WNK6),Isoform0080850(--),Isoform0080875(--),Isoform0080881(RLP2),Isoform0080897(NAC021),Isoform0080948(PEX10),I…											rm0027555(--),Isoform0027614(SPP),Isoform0027647(CNOT3),Isoform0027650(GTE8),Isoform0027661(RVE1),Isoform0027667(BLH7),Isoform0027680(SPAC16C9.04c),Isoform0027733(Clbn),Isoform0027743(sec61a),Isoform0027753(NET2A),Isoform0027756(PHYA),Isoform0027793(At3g62310),Isoform0027794(At1g14650),Isoform0027843(FTSH2),Isoform0027889(KLCR2),Isoform0027918(RVE1),Isoform0027940(LHY),Isoform0027945(Spast),Isofo…
										p),Isoform0104726(At2g46620),Isoform0104743(ATJ20),Isoform0104758(NAP2),Isoform0104782(DPL1),Isoform0104816(TBC1D13),Isoform0104842(SPPL2),Isoform0104844(ZIP4),Isoform0104859(RPL3),Isoform0104863(XTH28),1),Isoform0104865(GLCAK1),Isoform0104868(SPX4),Isoform0104900(ZIP4),Isoform0104916(SKIP16),Isoform0104917(atad1b),Isoform0104932(ADT6),Isoform0104941(rpsA),Isoform0104954(TIF3H1),Isoform0104979(NA…	Isoform0000005(HIR1),Isoform0000061(ASHH2),Isoform0000080(NERD),Isoform0000101(CSI1),Isoform0000120(MKP1),Isoform0000168(RPL8),Isoform0000174(MKP1),Isoform0000195(FAB1A),Isoform0000200(PTM),Isoform0000244(MKP1),Isoform0000247(At4g26390),Isoform0000255(CALS9),Isoform0000261(GB210),Isoform0000319(PA200),Isoform0000354(LRK10L-1.2),Isoform0000391(FKBP70),Isoform0000409(--),Isoform0000449(PCMP-H74),Is…										oform0055960(EMB1467),Isoform0055965(CDKG-2),Isoform0055975(UBP25),Isoform0055995(ASCC2),Isoform0056012(ABC1K7),Isoform0056024(mug71),Isoform0056044(KIN7K),Isoform0056077(LACS8),Isoform0056085(At3g52640/At3g52650),Isoform0056100(EMB1467),Isoform0056115(IRT3),Isoform0056184(AAE3),Isoform0056190(ADO1),Isoform0056227(NPR1),Isoform0056240(CDKG-2),Isoform0056300(MEKK1),Isoform0056304(BUD13),Isoform005…
										020),Isoform0019074(RHM1),Isoform0019080(PHOT1A),Isoform0019082(HAR1),Isoform0019087(Os07g0577700),Isoform0019106(GT-2),Isoform0019132(rplR),Isoform0019141(G6PDH),Isoform0019155(LCA1),Isoform0019178(AGD3),Isoform0019187(ACO3),Isoform0019213(BSL1),Isoform0019221(XLG3),Isoform0019227(AVP1),Isoform0019228(G6PDH),Isoform0019243(Os08g0191100),Isoform0019244(At4g29180),Isoform0019273(G6PDH),Isoform0019…											085732(ABC1K7),Isoform0085776(CYCL1-1),Isoform0085810(--),Isoform0085820(VIP4),Isoform0085837(--),Isoform0085854(PILS6),Isoform0085872(--),Isoform0085902(LARP6A),Isoform0085906(CSY2),Isoform0085919(rpsE),Isoform0085929(NFYA9),Isoform0085989(FLK),Isoform0085991(TIC55),Isoform0086023(RHC2A),Isoform0086042(MPK1),Isoform0086051(SWC4),Isoform0086111(MPK9),Isoform0086210(REF6),Isoform0086246(IMPA9),Iso…
										A1),Isoform0037023(IRE),Isoform0037025(MST4),Isoform0037035(RBOHC),Isoform0037039(RBOHC),Isoform0037041(PUB44),Isoform0037072(HAK5),Isoform0037099(ABCF4),Isoform0037103(PMS1),Isoform0037123(--),Isoform0037128(RRP6L2),Isoform0037142(CPK5),Isoform0037148(NAC074),Isoform0037166(NAC074),Isoform0037167(WDHD1),Isoform0037178(dyrk2),Isoform0037193(AKT1),Isoform0037194(THE1),Isoform0037211(GRIP),Isoform0…											GO:0005575	Cellular Component	GO:0031974	membrane-enclosed lumen	461	1356	Isoform0000298(MED14),Isoform0000369(MED14),Isoform0001318(UPL3),Isoform0001496(FAS4),Isoform0001568(NFRKB),Isoform0002114(NFRKB),Isoform0002203(NFRKB),Isoform0002554(SYN4),Isoform0003034(MED14),Isoform0003267(JMJ16),Isoform0003715(--),Isoform0004364(JMJ16),Isoform0004426(JMJ16),Isoform0004655(JMJ16),Isoform0004895(NRPB1),Isoform0005042(MTB),Isoform0005178(MED14),Isoform0005335(MTB),Isoform000538…	Isoform0000200(PTM),Isoform0000238(MED14),Isoform0000257(UPL3),Isoform0000552(NRPA1),Isoform0000580(Syncrip),Isoform0000728(UPL3),Isoform0000821(NRPE1),Isoform0000888(--),Isoform0000955(SPT6),Isoform0000969(rngtt),Isoform0000970(rngtt),Isoform0001059(UGGT),Isoform0001155(MED14),Isoform0001278(NDA2),Isoform0001549(NDA2),Isoform0001653(NUP155),Isoform0001690(At1g21570),Isoform0001733(--),Isoform000…
										266(--),Isoform0056267(HAK19),Isoform0056300(MEKK1),Isoform0056304(BUD13),Isoform0056306(At5g63710),Isoform0056309(FCA),Isoform0056312(LECRKS1),Isoform0056324(Letm1),Isoform0056325(At1g54610),Isoform0056339(HAK5),Isoform0056381(PAO),Isoform0056428(At3g52640/At3g52650),Isoform0056431(PAE9),Isoform0056465(BUD13),Isoform0056475(At2g33490),Isoform0056480(EXO84C),Isoform0056488(RH24),Isoform0056490(MK…											GO:0005575	Cellular Component	GO:0044422	organelle part	1955	3453	Isoform0000002(GRV2),Isoform0000090(CSI1),Isoform0000100(CSI1),Isoform0000191(PI4KA1),Isoform0000290(SPK1),Isoform0000298(MED14),Isoform0000310(FAB1A),Isoform0000369(MED14),Isoform0000371(psaA),Isoform0000522(SHKA),Isoform0000557(FAB1A),Isoform0000710(GN),Isoform0000785(GN),Isoform0000840(SPP),Isoform0000879(HAK7),Isoform0001050(XI-K),Isoform0001075(psaA),Isoform0001126(GN),Isoform0001157(EIN2),I…
										75464(Zpr1),Isoform0075468(PHT1-3),Isoform0075476(HMA9),Isoform0075478(BZR1),Isoform0075481(WRKY24),Isoform0075491(ADT6),Isoform0075498(CUT1),Isoform0075507(ABCG7),Isoform0075519(NAT11),Isoform0075520(--),Isoform0075531(Os09g0520700),Isoform0075543(EXO70H1),Isoform0075556(HAK5),Isoform0075569(--),Isoform0075590(PP2C27),Isoform0075597(At3g47420),Isoform0075603(Rca),Isoform0075620(SPD1),Isoform0075…											2040),Isoform0088847(AAE3),Isoform0088902(CHR28),Isoform0088926(PETE),Isoform0088934(ADT6),Isoform0088957(AVT1A),Isoform0089056(NHX6),Isoform0089070(DURF2),Isoform0089125(CAT9),Isoform0089129(APR3),Isoform0089175(AVT3B),Isoform0089257(MKK9),Isoform0089312(FAD2-2),Isoform0089320(--),Isoform0089440(VPS28-2),Isoform0089583(PDIL1-4),Isoform0089607(--),Isoform0089623(AAE3),Isoform0089728(CAX3),Isoform…	Isoform0000033(GLT1),Isoform0000101(CSI1),Isoform0000200(PTM),Isoform0000238(MED14),Isoform0000257(UPL3),Isoform0000261(GB210),Isoform0000430(MPC1),Isoform0000462(Os12g0104800),Isoform0000475(Os11g0104900),Isoform0000526(BIG2),Isoform0000535(Os11g0104900),Isoform0000552(NRPA1),Isoform0000580(Syncrip),Isoform0000618(Os12g0104800),Isoform0000704(Os12g0104800),Isoform0000728(UPL3),Isoform0000782(ABC…
										093487(Os01g0505400),Isoform0093490(JJJ1),Isoform0093491(WRKY24),Isoform0093500(Os10g0521000),Isoform0093532(DURF2),Isoform0093539(ARAD1),Isoform0093545(RBOHB),Isoform0093565(Os03g0158200),Isoform0093568(HCF101),Isoform0093570(ACX2),Isoform0093579(ASP5),Isoform0093597(At1g54220),Isoform0093638(LHT1),Isoform0093650(APS2),Isoform0093677(At5g14050),Isoform0093708(ARD2),Isoform0093713(RHF2A),Isoform0…											7),Isoform0048380(SLK2),Isoform0048459(--),Isoform0048475(DER1),Isoform0048529(WAV3),Isoform0048542(wdr48),Isoform0048558(SE),Isoform0048559(PAO),Isoform0048582(RRP6L2),Isoform0048690(SWI3C),Isoform0048704(DHQS),Isoform0048730(HMG1),Isoform0048764(CRY1),Isoform0048811(Os09g0520700),Isoform0048846(XI-K),Isoform0048853(MAG2L),Isoform0048901(spast),Isoform0048926(RRP44A),Isoform0048943(PECT1),Isofor…
										0113143(tif34),Isoform0113154(MGL),Isoform0113190(BAT1),Isoform0113205(CPR),Isoform0113217(AG118),Isoform0113234(ANT1),Isoform0113239(SBEI),Isoform0113244(NCL2),Isoform0113248(PSY1),Isoform0113280(ISPG),Isoform0113282(SAMS1),Isoform0113322(CRK2),Isoform0113330(APM1),Isoform0113353(rnf10),Isoform0113361(PAT24),Isoform0113365(TMK4),Isoform0113373(At4g24290),Isoform0113387(--),Isoform0113406(FBA6),I…											0(PDI),Isoform0095033(At1g01350),Isoform0095079(ZIP4),Isoform0095082(SIR1),Isoform0095142(ESS2),Isoform0095164(At3g57050),Isoform0095176(CHLP),Isoform0095225(At1g04970),Isoform0095337(IWS1),Isoform0095366(GATL7),Isoform0095377(IIL1),Isoform0095409(NOP5-2),Isoform0095411(DAAT),Isoform0095417(--),Isoform0095431(PRP8A),Isoform0095538(PEPD),Isoform0095619(DHQS),Isoform0095675(TIC55),Isoform0095808(PP…
										GO:0005575	Cellular Component	GO:0005623	cell	7924	8872	Isoform0000001(GRV2),Isoform0000002(GRV2),Isoform0000030(BRM),Isoform0000032(PRP8A),Isoform0000036(GLT1),Isoform0000038(BRM),Isoform0000040(PRP8A),Isoform0000043(UPL1),Isoform0000044(PRP8A),Isoform0000045(BRM),Isoform0000047(RE1),Isoform0000058(GLT1),Isoform0000070(GLT1),Isoform0000075(GLT1),Isoform0000076(RE1),Isoform0000084(GLT1),Isoform0000090(CSI1),Isoform0000095(RE1),Isoform0000100(CSI1),Iso…					GO:0005575	Cellular Component	GO:0032991	macromolecular complex	1865	3098	Isoform0000090(CSI1),Isoform0000100(CSI1),Isoform0000109(rpoB),Isoform0000176(CALS12),Isoform0000298(MED14),Isoform0000307(ABCC14),Isoform0000310(FAB1A),Isoform0000369(MED14),Isoform0000371(psaA),Isoform0000413(CALS12),Isoform0000435(ABCG42),Isoform0000486(CALS12),Isoform0000557(FAB1A),Isoform0000616(ABCG42),Isoform0000685(ABCG42),Isoform0000690(ABCG42),Isoform0000723(ABCG42),Isoform0000745(ABCG4…
										),Isoform0018255(--),Isoform0018258(MMT1),Isoform0018264(trpH),Isoform0018273(At1g12150),Isoform0018276(PI4KG4),Isoform0018289(STY13),Isoform0018291(RPN2A),Isoform0018300(At1g52360),Isoform0018320(WNK8),Isoform0018321(BAM9),Isoform0018332(COX11),Isoform0018352(At4g08350),Isoform0018353(CAT1),Isoform0018356(MC410),Isoform0018370(PEX6),Isoform0018377(MC410),Isoform0018389(CARB),Isoform0018403(FTIP3…											28),Isoform0080325(ATL55),Isoform0080336(FMO2),Isoform0080345(HIP1),Isoform0080346(PAO5),Isoform0080375(BAM9),Isoform0080429(LIF2),Isoform0080569(Os01g0253300),Isoform0080586(ATL6),Isoform0080724(AP5M),Isoform0080957(At1g26930),Isoform0081109(--),Isoform0081140(gpi17),Isoform0081281(ARI8),Isoform0081345(ABCB20),Isoform0081355(RMR6),Isoform0081434(B'GAMMA),Isoform0081529(PUB19),Isoform0081537(Os09…	Isoform0000033(GLT1),Isoform0000064(GLT1),Isoform0000066(GLT1),Isoform0000101(CSI1),Isoform0000159(GLT1),Isoform0000168(RPL8),Isoform0000200(PTM),Isoform0000238(MED14),Isoform0000255(CALS9),Isoform0000257(UPL3),Isoform0000261(GB210),Isoform0000319(PA200),Isoform0000377(CALS12),Isoform0000391(FKBP70),Isoform0000462(Os12g0104800),Isoform0000475(Os11g0104900),Isoform0000483(CALS12),Isoform0000535(Os…
										037003(AVPL2),Isoform0037006(BLH1),Isoform0037017(VIR),Isoform0037020(--),Isoform0037030(BLH1),Isoform0037057(Os08g0191100),Isoform0037061(PHYA),Isoform0037064(TPR2),Isoform0037087(psbB),Isoform0037097(GDCSP),Isoform0037112(TOA1),Isoform0037114(FAB1B),Isoform0037130(At3g19950),Isoform0037134(HI_1400),Isoform0037141(XPO1),Isoform0037150(DGD1),Isoform0037151(ARF2),Isoform0037158(HCF107),Isoform0037…											41(TAF6),Isoform0043966(iqw1),Isoform0043970(MED25),Isoform0043974(--),Isoform0044022(--),Isoform0044023(Naa35),Isoform0044051(SEC15A),Isoform0044070(At3g62310),Isoform0044171(MFP2),Isoform0044178(Syncrip),Isoform0044261(MRD1),Isoform0044274(BGAL1),Isoform0044276(WAV3),Isoform0044318(ETL1),Isoform0044554(Sec24a),Isoform0044556(TIF3E1),Isoform0044571(LCA1),Isoform0044621(--),Isoform0044626(VIP2),I…
										m0057732(PRR95),Isoform0057737(Os02g0134400),Isoform0057745(--),Isoform0057749(Os02g0672600),Isoform0057759(ANTR3),Isoform0057765(MPK10),Isoform0057784(VSR4),Isoform0057809(ADO3),Isoform0057826(CTU2),Isoform0057833(UBP25),Isoform0057854(CARB),Isoform0057861(POPTR_0001s40980g),Isoform0057883(infB),Isoform0057887(RBX1A),Isoform0057921(PRP8A),Isoform0057929(PAT24),Isoform0057935(WIN2),Isoform0057948…											orm0102429(At3g20650),Isoform0102492(LRK10L-1.2),Isoform0102519(HACL),Isoform0102524(AP3M),Isoform0102588(UVR8),Isoform0102708(TCF25),Isoform0102778(At5g53180),Isoform0102797(At5g53180),Isoform0102802(--),Isoform0102807(DURF2),Isoform0102822(tfa2),Isoform0102828(MAEA),Isoform0102866(osgep),Isoform0102937(--),Isoform0103066(Gtp-bp),Isoform0103089(PRMT1),Isoform0103228(BGLU12),Isoform0103261(RPT1),…
										oform0080528(PHR3),Isoform0080562(psbN),Isoform0080564(At1g67340),Isoform0080569(Os01g0253300),Isoform0080586(ATL6),Isoform0080590(XRN3),Isoform0080673(KIN12D),Isoform0080699(NERD),Isoform0080713(CAT2),Isoform0080719(At4g24160),Isoform0080720(G6PDH),Isoform0080724(AP5M),Isoform0080768(PUX8),Isoform0080815(SKIP32),Isoform0080825(At4g26390),Isoform0080849(WNK6),Isoform0080850(--),Isoform0080875(--)…
										TTL),Isoform0104599(UGT89B1),Isoform0104636(--),Isoform0104702(DJC76),Isoform0104705(Gtp-bp),Isoform0104726(At2g46620),Isoform0104743(ATJ20),Isoform0104758(NAP2),Isoform0104782(DPL1),Isoform0104816(TBC1D13),Isoform0104842(SPPL2),Isoform0104844(ZIP4),Isoform0104859(RPL3),Isoform0104863(XTH28),1),Isoform0104865(GLCAK1),Isoform0104868(SPX4),Isoform0104900(ZIP4),Isoform0104916(SKIP16),Isoform0104917(…	Isoform0000005(HIR1),Isoform0000061(ASHH2),Isoform0000080(NERD),Isoform0000101(CSI1),Isoform0000120(MKP1),Isoform0000168(RPL8),Isoform0000174(MKP1),Isoform0000195(FAB1A),Isoform0000200(PTM),Isoform0000244(MKP1),Isoform0000247(At4g26390),Isoform0000255(CALS9),Isoform0000261(GB210),Isoform0000319(PA200),Isoform0000354(LRK10L-1.2),Isoform0000391(FKBP70),Isoform0000409(--),Isoform0000449(PCMP-H74),Is…
										020),Isoform0019074(RHM1),Isoform0019080(PHOT1A),Isoform0019082(HAR1),Isoform0019087(Os07g0577700),Isoform0019106(GT-2),Isoform0019132(rplR),Isoform0019141(G6PDH),Isoform0019155(LCA1),Isoform0019178(AGD3),Isoform0019187(ACO3),Isoform0019213(BSL1),Isoform0019221(XLG3),Isoform0019227(AVP1),Isoform0019228(G6PDH),Isoform0019243(Os08g0191100),Isoform0019244(At4g29180),Isoform0019273(G6PDH),Isoform0019…
										A1),Isoform0037023(IRE),Isoform0037025(MST4),Isoform0037035(RBOHC),Isoform0037039(RBOHC),Isoform0037041(PUB44),Isoform0037072(HAK5),Isoform0037099(ABCF4),Isoform0037103(PMS1),Isoform0037123(--),Isoform0037128(RRP6L2),Isoform0037142(CPK5),Isoform0037148(NAC074),Isoform0037166(NAC074),Isoform0037167(WDHD1),Isoform0037178(dyrk2),Isoform0037193(AKT1),Isoform0037194(THE1),Isoform0037211(GRIP),Isoform0…
										266(--),Isoform0056267(HAK19),Isoform0056300(MEKK1),Isoform0056304(BUD13),Isoform0056306(At5g63710),Isoform0056309(FCA),Isoform0056312(LECRKS1),Isoform0056324(Letm1),Isoform0056325(At1g54610),Isoform0056339(HAK5),Isoform0056381(PAO),Isoform0056428(At3g52640/At3g52650),Isoform0056431(PAE9),Isoform0056465(BUD13),Isoform0056475(At2g33490),Isoform0056480(EXO84C),Isoform0056488(RH24),Isoform0056490(MK…
										75464(Zpr1),Isoform0075468(PHT1-3),Isoform0075476(HMA9),Isoform0075478(BZR1),Isoform0075481(WRKY24),Isoform0075491(ADT6),Isoform0075498(CUT1),Isoform0075507(ABCG7),Isoform0075519(NAT11),Isoform0075520(--),Isoform0075531(Os09g0520700),Isoform0075543(EXO70H1),Isoform0075556(HAK5),Isoform0075569(--),Isoform0075590(PP2C27),Isoform0075597(At3g47420),Isoform0075603(Rca),Isoform0075620(SPD1),Isoform0075…
										093487(Os01g0505400),Isoform0093490(JJJ1),Isoform0093491(WRKY24),Isoform0093500(Os10g0521000),Isoform0093532(DURF2),Isoform0093539(ARAD1),Isoform0093545(RBOHB),Isoform0093565(Os03g0158200),Isoform0093568(HCF101),Isoform0093570(ACX2),Isoform0093579(ASP5),Isoform0093597(At1g54220),Isoform0093638(LHT1),Isoform0093650(APS2),Isoform0093677(At5g14050),Isoform0093708(ARD2),Isoform0093713(RHF2A),Isoform0…
										13140(MKP1),Isoform0113143(tif34),Isoform0113154(MGL),Isoform0113190(BAT1),Isoform0113205(CPR),Isoform0113217(AG118),Isoform0113234(ANT1),Isoform0113239(SBEI),Isoform0113244(NCL2),Isoform0113248(PSY1),Isoform0113280(ISPG),Isoform0113282(SAMS1),Isoform0113322(CRK2),Isoform0113330(APM1),Isoform0113353(rnf10),Isoform0113361(PAT24),Isoform0113365(TMK4),Isoform0113373(At4g24290),Isoform0113387(--),Iso…
										GO:0005575	Cellular Component	GO:0045202	synapse	93	64	Isoform0001606(Os12g0104800),Isoform0001866(SPI),Isoform0004703(--),Isoform0005774(Spast),Isoform0006250(ATAD1),Isoform0006302(ATAD1),Isoform0006704(Spast),Isoform0007000(Spast),Isoform0007522(SPAST),Isoform0007611(ATAD1),Isoform0007720(RECQL3),Isoform0008531(Spast),Isoform0008747(ATAD1),Isoform0008758(Spast),Isoform0008826(SPAST),Isoform0009207(ATAD1),Isoform0009297(Spast),Isoform0009363(ATAD1),…	Isoform0000452(BIG2),Isoform0000526(BIG2),Isoform0003908(BIG2),Isoform0005438(MSP1),Isoform0005589(ALPHA-ADR),Isoform0006129(MSP1),Isoform0007508(MSP1),Isoform0007542(ATAD1),Isoform0007818(ATAD1),Isoform0008287(MSP1),Isoform0008379(Spast),Isoform0008447(Spast),Isoform0009312(Spast),Isoform0010592(ATAD1),Isoform0010784(MSP1),Isoform0010803(spast),Isoform0010931(spast),Isoform0013222(spast),Isoform…
										GO:0005575	Cellular Component	GO:0039679	viral occlusion body	0	1	--	Isoform0051844(At4g24830)
										GO:0005575	Cellular Component	GO:0043226	organelle	5711	6170	Isoform0000001(GRV2),Isoform0000002(GRV2),Isoform0000030(BRM),Isoform0000032(PRP8A),Isoform0000038(BRM),Isoform0000040(PRP8A),Isoform0000043(UPL1),Isoform0000044(PRP8A),Isoform0000045(BRM),Isoform0000047(RE1),Isoform0000076(RE1),Isoform0000090(CSI1),Isoform0000100(CSI1),Isoform0000135(UPL3),Isoform0000140(UPL3),Isoform0000150(At3g19950),Isoform0000154(--),Isoform0000164(NERD),Isoform0000169(NERD)…
										UD1),Isoform0027300(MPS1),Isoform0027303(HOS1),Isoform0027304(ARF2A),Isoform0027317(smek1),Isoform0027319(GEP),Isoform0027348(HMA5),Isoform0027351(CRNKL1),Isoform0027376(--),Isoform0027380(At1g53430),Isoform0027388(At1g53430),Isoform0027391(ARF2A),Isoform0027396(GRP23),Isoform0027466(SIS8),Isoform0027499(CCC1),Isoform0027514(Os07g0201100),Isoform0027521(Spast),Isoform0027522(wdr48),Isoform0027527…
										Isoform0053759(At5g43820),Isoform0053772(TTL),Isoform0053790(DGD1),Isoform0053821(MYC1),Isoform0053855(SMU2),Isoform0053860(VIR),Isoform0053862(TFIIB),Isoform0053919(ABC1K1),Isoform0053936(EXO84B),Isoform0053938(FTSH2),Isoform0053960(VIP2),Isoform0053990(PCMP-H82),Isoform0054018(QS),Isoform0054042(NFXL1),Isoform0054051(At2g20020),Isoform0054081(--),Isoform0054082(At1g67340),Isoform0054103(BOP1),I…
										form0084464(SWI3B),Isoform0084481(EMB2360),Isoform0084493(KNAT3),Isoform0084495(PHR3),Isoform0084500(SMC3),Isoform0084538(LCBK1),Isoform0084608(LARP6A),Isoform0084614(PI4KB1),Isoform0084673(LARP6A),Isoform0084752(--),Isoform0084775(CIPK6),Isoform0084885(OST1A),Isoform0084892(eif2b2),Isoform0084913(AN),Isoform0084944(NAC079),Isoform0084948(DJC76),Isoform0084953(EIN2),Isoform0084973(MYB78),Isoform0…	Isoform0000061(ASHH2),Isoform0000080(NERD),Isoform0000101(CSI1),Isoform0000120(MKP1),Isoform0000168(RPL8),Isoform0000174(MKP1),Isoform0000195(FAB1A),Isoform0000200(PTM),Isoform0000244(MKP1),Isoform0000255(CALS9),Isoform0000261(GB210),Isoform0000319(PA200),Isoform0000391(FKBP70),Isoform0000409(--),Isoform0000449(PCMP-H74),Isoform0000452(BIG2),Isoform0000462(Os12g0104800),Isoform0000526(BIG2),Isofo…
										027462(PKL),Isoform0027480(SP1),Isoform0027486(TIF3A1),Isoform0027493(RPS19A),Isoform0027516(RBOHC),Isoform0027524(--),Isoform0027534(ROC8),Isoform0027555(--),Isoform0027571(--),Isoform0027588(Os03g0165400),Isoform0027606(DENND6A),Isoform0027614(SPP),Isoform0027647(CNOT3),Isoform0027650(GTE8),Isoform0027667(BLH7),Isoform0027680(SPAC16C9.04c),Isoform0027713(CLPD2),Isoform0027721(AAC3),Isoform00277…
										orm0054351(At3g62310),Isoform0054372(CALS10),Isoform0054456(HIPP39),Isoform0054468(P5CS),Isoform0054531(Eif2b5),Isoform0054537(NAC074),Isoform0054548(PUMP4),Isoform0054582(ATPK2),Isoform0054587(NLP2),Isoform0054613(PCKA),Isoform0054635(--),Isoform0054637(dnaJ),Isoform0054708(--),Isoform0054717(RZ1A),Isoform0054724(SQD2),Isoform0054728(WIT2),Isoform0054756(PUB15),Isoform0054766(AG118),Isoform00547…
										1112(APF2),Isoform0081138(CIPK32),Isoform0081143(PP2C27),Isoform0081149(DTX33),Isoform0081169(PYRP2),Isoform0081173(CAT2),Isoform0081195(NAC074),Isoform0081225(TIM),Isoform0081242(AVT3B),Isoform0081267(HMG1),Isoform0081269(PUR2),Isoform0081301(KNAT3),Isoform0081334(SCL6),Isoform0081363(PKP3),Isoform0081364(EMB3004),Isoform0081380(HLB1),Isoform0081392(LPPD),Isoform0081416(KNAT3),Isoform0081459(IRX…
										108514(AOX1),Isoform0108550(ADT3),Isoform0108559(MCCB),Isoform0108581(COMT1),Isoform0108628(Os02g0683500),Isoform0108640(ATPC1),Isoform0108649(HOMT1),Isoform0108665(DPD1),Isoform0108678(SAE1B-1),Isoform0108687(SCL6),Isoform0108693(--),Isoform0108697(SPP2),Isoform0108711(GAPB),Isoform0108766(CYP92C6),Isoform0108780(SRP),Isoform0108807(zgc:73324),Isoform0108840(At3g45310),Isoform0108851(GAE1),Isofo…
										GO:0005575	Cellular Component	GO:0099512	supramolecular fiber	154	100	Isoform0000090(CSI1),Isoform0001606(Os12g0104800),Isoform0004728(DRP1E),Isoform0005161(KIN14A),Isoform0005450(PRAF1),Isoform0005907(KIN14A),Isoform0006460(ESS2),Isoform0006841(JOKA2),Isoform0007124(DRP1E),Isoform0007280(PRAF1),Isoform0007307(PRAF1),Isoform0008817(PRAF1),Isoform0008895(At5g23430),Isoform0009035(PRAF1),Isoform0009376(DRP1E),Isoform0009734(KIN14A),Isoform0010215(DRP1E),Isoform001063…	Isoform0000101(CSI1),Isoform0000452(BIG2),Isoform0000526(BIG2),Isoform0003325(ESS2),Isoform0003908(BIG2),Isoform0004035(ESS2),Isoform0004277(KIN14I),Isoform0005232(KIN14I),Isoform0005762(PRAF1),Isoform0005830(KIN14A),Isoform0006381(KIN14B),Isoform0006479(WDL7),Isoform0008390(DRP1E),Isoform0008585(WDL7),Isoform0008795(ESS2),Isoform0009054(PRAF1),Isoform0010004(PRAF1),Isoform0010551(WDL7),Isoform00…
										GO:0005575	Cellular Component	GO:0009295	nucleoid	21	30	Isoform0013337(CRP1),Isoform0018804(CRP1),Isoform0027624(CRP1),Isoform0030051(CRP1),Isoform0036466(SIR1),Isoform0038204(CRP1),Isoform0040115(CRP1),Isoform0041324(CRP1),Isoform0042162(CRP1),Isoform0043325(CRP1),Isoform0047079(CRP1),Isoform0049911(ARP),Isoform0051338(CRP1),Isoform0054353(CRP1),Isoform0054875(CRP1),Isoform0056919(rps3),Isoform0061061(CRP1),Isoform0065610(CRP1),Isoform0082705(CRP1),I…	Isoform0012451(At3g10130),Isoform0014548(FLN1),Isoform0018445(GYRA),Isoform0026410(GYRA),Isoform0029581(CRP1),Isoform0036359(CRP1),Isoform0036499(At5g39840),Isoform0038762(At5g39840),Isoform0041062(At5g39840),Isoform0045492(GYRB),Isoform0048146(GYRB),Isoform0049536(SIR1),Isoform0051415(SIR1),Isoform0053247(GYRB),Isoform0054880(FSD2),Isoform0055923(SIR1),Isoform0059822(CRP1),Isoform0060481(SIR1),I…
										GO:0005575	Cellular Component	GO:0044215	other organism	5	10	Isoform0000191(PI4KA1),Isoform0026772(PI4KA1),Isoform0064613(Rngtt),Isoform0112291(PCAP1),Isoform0112691(--)	Isoform0042797(CAT2),Isoform0057334(TBR),Isoform0068987(ERD4),Isoform0081698(--),Isoform0091260(CAND7),Isoform0094021(CAND7),Isoform0095099(IPCS1),Isoform0101684(PCAP1),Isoform0106318(PCAP1),Isoform0111384(PCAP1)
										GO:0005575	Cellular Component	GO:0044217	other organism part	5	10	Isoform0000191(PI4KA1),Isoform0026772(PI4KA1),Isoform0064613(Rngtt),Isoform0112291(PCAP1),Isoform0112691(--)	Isoform0042797(CAT2),Isoform0057334(TBR),Isoform0068987(ERD4),Isoform0081698(--),Isoform0091260(CAND7),Isoform0094021(CAND7),Isoform0095099(IPCS1),Isoform0101684(PCAP1),Isoform0106318(PCAP1),Isoform0111384(PCAP1)
										GO:0005575	Cellular Component	GO:0044422	organelle part	3343	3767	Isoform0000001(GRV2),Isoform0000002(GRV2),Isoform0000032(PRP8A),Isoform0000040(PRP8A),Isoform0000044(PRP8A),Isoform0000047(RE1),Isoform0000076(RE1),Isoform0000090(CSI1),Isoform0000100(CSI1),Isoform0000135(UPL3),Isoform0000140(UPL3),Isoform0000150(At3g19950),Isoform0000179(UPL3),Isoform0000188(At3g19950),Isoform0000191(PI4KA1),Isoform0000290(SPK1),Isoform0000298(MED14),Isoform0000369(MED14),Isofor…
										),Isoform0047087(WAV3),Isoform0047095(VIP2),Isoform0047123(PHS1),Isoform0047226(GC4),Isoform0047229(LCBK1),Isoform0047241(iqw1),Isoform0047251(GID8),Isoform0047258(CRY1),Isoform0047309(--),Isoform0047320(ABC1K1),Isoform0047436(At1g51650),Isoform0047526(IREG3),Isoform0047551(PEX6),Isoform0047571(ABC1K1),Isoform0047595(GC4),Isoform0047658(CSN5),Isoform0047705(dph6),Isoform0047788(At3g62310),Isoform…
										533(SRO2),Isoform0098580(PPD),Isoform0098630(EREL1),Isoform0098676(pgdC),Isoform0098718(IRX14H),Isoform0098760(TRM13),Isoform0098881(ADT6),Isoform0098928(TON2),Isoform0098956(RHC2A),Isoform0098961(AUG7),Isoform0098986(--),Isoform0099025(DHQS),Isoform0099075(CSTLP5),Isoform0099104(ESS2),Isoform0099123(ARAD1),Isoform0099167(CS1),Isoform0099273(pgdC),Isoform0099315(CRLK1),Isoform0099370(GC6),Isoform…	Isoform0000101(CSI1),Isoform0000195(FAB1A),Isoform0000200(PTM),Isoform0000261(GB210),Isoform0000452(BIG2),Isoform0000462(Os12g0104800),Isoform0000526(BIG2),Isoform0000548(VPS28-2),Isoform0000552(NRPA1),Isoform0000580(Syncrip),Isoform0000609(FAD2-2),Isoform0000618(Os12g0104800),Isoform0000704(Os12g0104800),Isoform0000728(UPL3),Isoform0000782(ABCC10),Isoform0000801(RKP),Isoform0000813(FdGOGAT),Isof…
										4),Isoform0047639(SBEI),Isoform0047685(HEMH),Isoform0047797(RH3),Isoform0047803(Tbc1d5),Isoform0047841(RNU1),Isoform0047846(Os07g0577700),Isoform0047934(VIP2),Isoform0047972(VP8),Isoform0048089(HEMH),Isoform0048149(--),Isoform0048156(ADNT1),Isoform0048165(VHA-a3),Isoform0048202(HAK7),Isoform0048216(Os02g0201900),Isoform0048247(At1g14650),Isoform0048260(ADT6),Isoform0048278(VIP2),Isoform0048289(PH…
										0),Isoform0090821(SNAP33),Isoform0090830(LARP6A),Isoform0090842(RMR2),Isoform0090848(PRFB2),Isoform0090859(Rrp1b),Isoform0090924(RTNLB5),Isoform0090938(ALDH7B4),Isoform0090969(CS),Isoform0091014(SUN2),Isoform0091019(MED4),Isoform0091043(FTSH2),Isoform0091044(CCT3),Isoform0091047(SPA1),Isoform0091074(OEP61),Isoform0091088(GNT2),Isoform0091125(FAD7),Isoform0091160(SR45A),Isoform0091161(ATPB),Isofor…
										GO:0005575	Cellular Component	GO:0016020	membrane	3694	4931	Isoform0000001(GRV2),Isoform0000002(GRV2),Isoform0000090(CSI1),Isoform0000095(RE1),Isoform0000100(CSI1),Isoform0000176(CALS12),Isoform0000191(PI4KA1),Isoform0000290(SPK1),Isoform0000307(ABCC14),1),Isoform0000371(psaA),Isoform0000413(CALS12),Isoform0000423(Os12g0104800),Isoform0000450(NAD7),Isoform0000473(Syncrip),Isoform0000486(CALS12),Isoform0000489(CALS12),Isoform0000503(ABCC4),Isoform0000550(A…
										31(APRR5),Isoform0040142(MHX),Isoform0040177(STA),Isoform0040198(MTV1),Isoform0040277(ACA10),Isoform0040295(MTV1),Isoform0040318(ZW10),Isoform0040339(EREL1),Isoform0040368(CTR1),Isoform0040381(TIF3A1),Isoform0040400(At5g64030),Isoform0040408(AVP1),Isoform0040457(--),Isoform0040573(Syncrip),Isoform0040593(--),Isoform0040622(SD25),Isoform0040637(CAC3),Isoform0040647(RR21),Isoform0040738(EXO70A1),Is…
										2990),Isoform0086164(NPF5.2),Isoform0086180(Gtp-bp),Isoform0086203(SPPL2),Isoform0086239(At2g36630),Isoform0086269(NPF5.2),Isoform0086278(MAG2),Isoform0086363(RER1),Isoform0086398(MICU),Isoform0086416(YSL12),Isoform0086421(MTV1),Isoform0086466(PLT5),Isoform0086469(GPXMC1),Isoform0086502(EGY1),Isoform0086526(RBK2),Isoform0086571(NAC014),Isoform0086609(At2g36630),Isoform0086650(--),Isoform0086658(O…	Isoform0000101(CSI1),Isoform0000111(--),Isoform0000195(FAB1A),Isoform0000255(CALS9),Isoform0000261(GB210),Isoform0000319(PA200),Isoform0000348(SULTR3,Isoform0000354(LRK10L-1.2),Isoform0000452(BIG2),Isoform0000462(Os12g0104800),Isoform0000526(BIG2),Isoform0000539(ABCC5),Isoform0000548(VPS28-2),Isoform0000554(UBP17),Isoform0000560(ABCG42),Isoform0000580(Syncrip),Isoform0000581(ABCG42),Isoform000059…
										032944(SOL1),Isoform0032961(APCB1),Isoform0032965(DTX29),Isoform0033006(GCS1),Isoform0033020(VIP2),Isoform0033035(MAG2L),Isoform0033046(ABCC3),Isoform0033061(At5g49770),Isoform0033070(BSL1),Isoform0033079(At5g49770),Isoform0033093(CALS1),Isoform0033130(PRR73),Isoform0033133(Tmem87b),Isoform0033161(ATL60),Isoform0033204(MPA1),Isoform0033215(TET8),Isoform0033231(DTX33),Isoform0033239(At3g45090),Iso…
										2(At3g47420),Isoform0067464(EMB1467),Isoform0067466(SFR2),Isoform0067497(UPL3),Isoform0067499(LACS6),Isoform0067506(CPK4),Isoform0067512(HIPL1),Isoform0067553(At1g52740),Isoform0067563(FTSH2),Isoform0067574(ABCE2),Isoform0067596(--),Isoform0067631(ABCG21),Isoform0067633(FTSH2),Isoform0067717(RBOHB),Isoform0067726(MST4),Isoform0067761(ATJ16),Isoform0067762(SULTR3,Isoform0067765(cnrB),Isoform006781…
										(MLO10),Isoform0099328(OMA1),Isoform0099349(DTX33),Isoform0099357(AOS1),Isoform0099379(ubq-1),Isoform0099436(LHT1),Isoform0099447(MST3),Isoform0099449(AAC3),Isoform0099460(IRX10L),Isoform0099485(PTAC16),Isoform0099486(UEL-3),Isoform0099502(ECA4),Isoform0099522(GATL7),Isoform0099536(At4g36750),Isoform0099585(B3GALT7),Isoform0099599(PUMP4),Isoform0099601(CYP92C6),Isoform0099621(BASS3),Isoform009962…
										GO:0005575	Cellular Component	GO:0044425	membrane part	2473	3378	Isoform0000090(CSI1),Isoform0000095(RE1),Isoform0000100(CSI1),Isoform0000176(CALS12),Isoform0000290(SPK1),Isoform0000307(ABCC14),1),Isoform0000371(psaA),Isoform0000413(CALS12),Isoform0000423(Os12g0104800),Isoform0000450(NAD7),Isoform0000486(CALS12),Isoform0000489(CALS12),Isoform0000503(ABCC4),Isoform0000550(ABCC4),Isoform0000582(At4g31140),Isoform0000603(At4g29180),Isoform0000643(ABCC5),Isoform00…
										Isoform0063557(At1g31850),Isoform0063572(NAC045),Isoform0063609(RNFT2),Isoform0063653(Os03g0167500),Isoform0063694(SLY1),Isoform0063723(TMN2),Isoform0063740(NRAMP2),Isoform0063785(--),Isoform0063879(ABCB25),Isoform0063894(NRAMP2),Isoform0063924(ABCC2),Isoform0063996(TMN2),Isoform0064021(ABC1K7),Isoform0064076(NPF5.3),Isoform0064082(ABCB25),Isoform0064092(HMA1),Isoform0064096(ABCA7),Isoform0064115…	Isoform0000101(CSI1),Isoform0000111(--),Isoform0000195(FAB1A),Isoform0000255(CALS9),Isoform0000261(GB210),Isoform0000319(PA200),Isoform0000348(SULTR3,Isoform0000354(LRK10L-1.2),Isoform0000462(Os12g0104800),Isoform0000539(ABCC5),Isoform0000548(VPS28-2),Isoform0000554(UBP17),Isoform0000560(ABCG42),Isoform0000581(ABCG42),Isoform0000591(ATRX),Isoform0000609(FAD2-2),Isoform0000618(Os12g0104800),Isofor…
										047508(SEC23),Isoform0047514(At3g47420),Isoform0047562(CALS12),Isoform0047594(PUMP4),Isoform0047633(--),Isoform0047803(Tbc1d5),Isoform0047825(LYM2),Isoform0047972(VP8),Isoform0048003(--),Isoform0048115(PLT5),Isoform0048133(MST3),Isoform0048156(ADNT1),Isoform0048165(VHA-a3),Isoform0048202(HAK7),Isoform0048258(APCB1),Isoform0048262(GINT1),Isoform0048324(At3g52640/At3g52650),Isoform0048351(PUX8),Iso…
										1),Isoform0095104(PHOT1),Isoform0095111(F8H),Isoform0095157(Os10g0521000),Isoform0095202(GNT2),Isoform0095365(BAT1),Isoform0095366(GATL7),Isoform0095374(PHT1-8),Isoform0095443(RBL1),Isoform0095491(COLD1),Isoform0095557(AAC3),Isoform0095584(mfsd5),Isoform0095612(MST3),Isoform0095657(AATL1),Isoform0095675(TIC55),Isoform0095709(PLT4),Isoform0095724(TET8),Isoform0095853(KCS1),Isoform0095888(SERK4),Is…
										GO:0005575	Cellular Component	GO:0032991	macromolecular complex	2929	3216	Isoform0000032(PRP8A),Isoform0000036(GLT1),Isoform0000040(PRP8A),Isoform0000044(PRP8A),Isoform0000047(RE1),Isoform0000058(GLT1),Isoform0000070(GLT1),Isoform0000075(GLT1),Isoform0000076(RE1),Isoform0000084(GLT1),Isoform0000090(CSI1),Isoform0000100(CSI1),Isoform0000106(SEN1),Isoform0000110(SEN1),Isoform0000135(UPL3),Isoform0000138(SEN1),Isoform0000140(UPL3),Isoform0000150(At3g19950),Isoform0000153(…
										oform0043615(Rbbp6),Isoform0043660(RH24),Isoform0043754(--),Isoform0043781(EXO70E2),Isoform0043807(RH7),Isoform0043809(BETAC-AD),Isoform0043879(RAD51),Isoform0043885(JOKA2),Isoform0043926(ABCA7),Isoform0043952(EXO70A1),Isoform0044015(ACA4),Isoform0044076(STA1),Isoform0044083(ABCC14),Isoform0044136(RH24),Isoform0044150(MAA3),Isoform0044195(VHA-a3),Isoform0044213(ABCG28),Isoform0044240(DRIP2),Isofo…	Isoform0000101(CSI1),Isoform0000168(RPL8),Isoform0000195(FAB1A),Isoform0000200(PTM),Isoform0000255(CALS9),Isoform0000261(GB210),Isoform0000319(PA200),Isoform0000391(FKBP70),Isoform0000462(Os12g0104800),Isoform0000539(ABCC5),Isoform0000548(VPS28-2),Isoform0000552(NRPA1),Isoform0000560(ABCG42),Isoform0000580(Syncrip),Isoform0000581(ABCG42),Isoform0000618(Os12g0104800),Isoform0000637(ABCC5),Isoform0…
										orm0043351(CPR),Isoform0043357(TKL-1),Isoform0043371(PUB43),Isoform0043404(--),Isoform0043501(LON1),Isoform0043599(EMB1467),Isoform0043611(CBSX2),Isoform0043630(RNR1),Isoform0043631(STIPL1),Isoform0043638(At5g47430),Isoform0043661(EXO70A1),Isoform0043675(PUB44),Isoform0043728(ISA1),Isoform0043835(RIK),Isoform0043881(Os03g0165400),Isoform0043895(RHC2A),Isoform0043914(Tsr1),Isoform0043919(EXO84B),I…
										Isoform0099151(HIP1),Isoform0099193(RHC2A),Isoform0099240(--),Isoform0099242(PAA2),Isoform0099259(exgA),Isoform0099296(ECR1),Isoform0099343(At1g55760),Isoform0099402(ATL6),Isoform0099495(AATP1),Isoform0099502(ECA4),Isoform0099548(CYCT1-1),Isoform0099632(NFYA9),Isoform0099649(Os07g0201100),Isoform0099693(PP2A1),Isoform0099753(RPS1),Isoform0099867(HSR4),Isoform0099931(AATP1),Isoform0099938(UAF30),I…
