# Supplementary material for: Multi-omic dissection of the cold resistance traits of white water lily
Source: Hortic Res. 2024 Feb 17;11(6):uhae093. doi: 10.1093/hr/uhae093 (PMC11151331; doi:10.1093/hr/uhae093)
Supplement: Web_Material_uhae093 [file web_material_uhae093.zip › Table S5 KEGG enrichment of the DEGs.xlsx]

## Sheet: T0-vs-T1.path
KEGG_A_class	KEGG_B_class	Pathway	T0-vs-T1 (6314)	All (31705)	Pvalue	Qvalue	Pathway ID	Genes	K_IDs
Organismal Systems	Environmental adaptation	Plant-pathogen interaction	775	1521	6.90739e-170	8.91053e-168	ko04626	Isoform0001181(RBOHC);Isoform0001192(RBOHC);Isoform0001424(RBOHC);Isoform0001637(RBOHC);Isoform0001639(RBOHC);Isoform0001665(RBOHC);Isoform0001765(RBOHC);Isoform0001926(RBOHC);Isoform0001990(RBOHC);Isoform0003371(CML50);Isoform0004264(RBOHC);Isoform0005997(CPK19);Isoform0006361(MPK1);Isoform0006626(CPK20);Isoform0006792(CAM-1);Isoform0007701(FLS2);Isoform0008160(SGT1);Isoform0009718(CPK19);Isofor…	K13447+K13447+K13447+K13447+K13447+K13447+K13447+K13447+K13447+K13448+K13447+K13412+K20536+K13412+K02183+K13420+K12795+K13412+K02183+K13420+K13412+K13412+K13412+K13412+K02183+K13448+K15397+K18875+K18875+K13447+K13412+K13447+K13447+K13447+K13447+K13447+K13413+K13447+K13447+K13447+K04079+K13447+K13447+K13447+K13420+K13448+K13447+K13412+K13448+K20536+K13447+K13447+K13412+K04079+K13447+K13447+K13447+…
Environmental Information Processing	Signal transduction	MAPK signaling pathway - plant	634	1347	6.09968e-117	3.9343e-115	ko04016	Isoform0000498(RTE1);Isoform0001181(RBOHC);Isoform0001192(RBOHC);Isoform0001424(RBOHC);Isoform0001637(RBOHC);Isoform0001639(RBOHC);Isoform0001665(RBOHC);Isoform0001765(RBOHC);Isoform0001926(RBOHC);Isoform0001990(RBOHC);Isoform0003100(RTE1);Isoform0004264(RBOHC);Isoform0005234(Os05g0457200);Isoform0006361(MPK1);Isoform0006792(CAM-1);Isoform0007701(FLS2);Isoform0008269(YDA);Isoform0008307(OsI_09857…	K20726+K13447+K13447+K13447+K13447+K13447+K13447+K13447+K13447+K13447+K20726+K13447+K14497+K20536+K02183+K13420+K20717+K03781+K20726+K02183+K20557+K13420+K02183+K14515+K17686+K20726+K20717+K17686+K17686+K14515+K13447+K13447+K13447+K13447+K14514+K13447+K13447+K20717+K13413+K13447+K13447+K13447+K13447+K13447+K13447+K13420+K13447+K20718+K20557+K03781+K20536+K13447+K20557+K13447+K17686+K13447+K03781+…
Metabolism	Amino acid metabolism	Cysteine and methionine metabolism	627	1895	2.68266e-44	1.15354e-42	ko00270	Isoform0001249(SPMS);Isoform0002499(ARD2);Isoform0002791(SPMS);Isoform0003038(ISS1);Isoform0003288(CIG2);Isoform0003359(SPMS);Isoform0004218(SPDSYN1);Isoform0004444(SPDSYN1);Isoform0004673(CIG2);Isoform0004772(METK1);Isoform0005195(SPDSYN1);Isoform0005404(ARD2);Isoform0005947(SPMS);Isoform0006112(RCOM_0711420);Isoform0006204(SPMS);Isoform0006292(SPMS);Isoform0006987(MD1);Isoform0007189(SAMDC);Iso…	K00797+K08967+K00797+K00837+K08963+K00797+K00797+K00797+K08963+K00789+K00797+K08967+K00797+K08963+K00797+K00797+K00025+K01611+K08967+K00837+K00797+K00797+K00797+K08967+K00549+K14454+K00797+K00797+K00837+K00797+K00797+K00797+K00837+K00797+K00549+K00797+K00837+K00549+K00837+K00928+K00797+K00789+K00549+K00797+K16054+K00789+K00789+K00797+K00797+K16054+K00789+K00797+K00797+K00789+K00797+K00549+K16054+…
Metabolism	Amino acid metabolism	Arginine and proline metabolism	379	1039	1.32931e-36	4.28701e-35	ko00330	Isoform0001249(SPMS);Isoform0002791(SPMS);Isoform0003359(SPMS);Isoform0004218(SPDSYN1);Isoform0004444(SPDSYN1);Isoform0005195(SPDSYN1);Isoform0005947(SPMS);Isoform0006204(SPMS);Isoform0006292(SPMS);Isoform0007189(SAMDC);Isoform0007775(SPDSYN1);Isoform0007879(SPMS);Isoform0008156(SPDSYN1);Isoform0008941(Os01g0760600);Isoform0009104(SPDSYN1);Isoform0009197(SPDSYN2);Isoform0009873(SPMS);Isoform00101…	K00797+K00797+K00797+K00797+K00797+K00797+K00797+K00797+K00797+K01611+K00797+K00797+K00797+K14454+K00797+K00797+K00797+K00797+K00797+K00797+K01583+K14085+K00797+K00797+K00797+K00797+K00797+K00797+K00797+K00797+K00797+K00797+K17839+K00797+K00797+K17839+K00797+K00797+K00797+K00797+K01611+K00797+K00797+K17839+K00797+K01611+K00797+K00797+K00797+K01611+K00797+K00797+K00797+K00797+K00797+K00797+K01611+…
Metabolism	Global and overview maps	Metabolic pathways	3750	16640	4.21127e-35	1.08651e-33	ko01100	Isoform0000033(GLT1);Isoform0000036(GLT1);Isoform0000042(GLT1);Isoform0000056(GLT1);Isoform0000058(GLT1);Isoform0000064(GLT1);Isoform0000066(GLT1);Isoform0000070(GLT1);Isoform0000075(GLT1);Isoform0000094(PAL);Isoform0000159(GLT1);Isoform0000185(At4g26390);Isoform0000247(At4g26390);Isoform0000256(GLT1);Isoform0000268(At4g26390);Isoform0000310(FAB1A);Isoform0000320(At4g26390);Isoform0000387(AO1);Is…
rm0058157(Os12g0623900);Isoform0058158(UXS2);Isoform0058221(SAMDC);Isoform0058232(ACX2);Isoform0058276(DAHPS2);Isoform0058292(ADC2);Isoform0058336(GNT2);Isoform0058352(PGDH1);Isoform0058404(MODA);Isoform0058434(HEMH);Isoform0058505(GAUT8);Isoform0058523(SQE1);Isoform0058539(RHM1);Isoform0058583(LACS6);Isoform0058591(KCS11);Isoform0058632(PAL);Isoform0058665(tal);Isoform0058681(AAE3);Isoform005873…
Isoform0096692(SAMDC);Isoform0096701(AAH1);Isoform0096709(ADT6);Isoform0096723(ODC);Isoform0096759(ADT3);Isoform0096777(PFK3);Isoform0096866(CYP98A2);Isoform0096899(KCS12);Isoform0096916(CYP89A9);Isoform0096922(PMR6);Isoform0096931(ISPH);Isoform0096952(PME41);Isoform0096987(GNT2);Isoform0096998(SAMDC);Isoform0097042(AAE3);Isoform0097055(SAHH);Isoform0097095(DAHPS2);Isoform0097099(HEMH);Isoform009…	K00264+K00264+K00264+K00264+K00264+K00264+K00264+K00264+K00264+K10775+K00264+K00873+K00873+K00264+K00873+K00921+K00873+K09842+K19893+K00264+K00264+K00264+K03147+K00873+K19893+K10256+K00036+K13065+K00264+K00873+K00873+K00873+K01728+K00873+K00264+K00264+K00873+K00264+K00264+K15728+K00264+K00797+K00873+K01955+K00820+K10256+K01955+K00264+K02689+K00264+K10775+K01955+K00264+K00264+K14413+K00033+K10256+…
Organismal Systems	Environmental adaptation	Circadian rhythm - plant	306	806	2.90511e-33	6.24599e-32	ko04712	Isoform0000494(Os06g0694000);Isoform0000809(Os11g0547000);Isoform0001083(SPA1);Isoform0002903(PHYA1);Isoform0003567(PHYA1);Isoform0003677(SPA2);Isoform0004109(APRR5);Isoform0004526(PHYA1);Isoform0004744(GI);Isoform0005330(GI);Isoform0005647(PHYA1);Isoform0005668(PIL15);Isoform0005718(PHYA1);Isoform0005793(PHYA1);Isoform0005795(PHYA);Isoform0005926(PIL15);Isoform0006035(PIL15);Isoform0006249(PIL15…	K12115+K12116+K16240+K12120+K12120+K16240+K12130+K12120+K12124+K12124+K12120+K12126+K12120+K12120+K12120+K12126+K12126+K12126+K12126+K12126+K12126+K12120+K12126+K12124+K12120+K12120+K12126+K12120+K12126+K12126+K12120+K12124+K12120+K12126+K12120+K12126+K12126+K12120+K12124+K12120+K12120+K12124+K12120+K12126+K12124+K12124+K12120+K12126+K12126+K12124+K12124+K12124+K16240+K12120+K12124+K12126+K12124+…
Metabolism	Carbohydrate metabolism	Amino sugar and nucleotide sugar metabolism	303	812	2.14574e-31	3.95428e-30	ko00520	Isoform0001417(GFPT2);Isoform0003637(Xyl1);Isoform0004299(RHM1);Isoform0004668(RHM1);Isoform0004935(RHM1);Isoform0005008(RHM1);Isoform0006395(HXK2);Isoform0008433(HXK1);Isoform0008450(Xyl1);Isoform0008829(HXK1);Isoform0009302(RHM1);Isoform0010159(RHM1);Isoform0010321(At1g06030);Isoform0011124(RHM1);Isoform0011808(RE2);Isoform0012531(At1g06030);Isoform0012751(Xyl1);Isoform0013701(At2g31390);Isofor…	K00820+K15920+K12450+K12450+K12450+K12450+K00844+K00844+K15920+K00844+K12450+K12450+K00847+K12450+K12447+K00847+K15920+K00847+K00770+K15920+K12450+K12450+K00770+K12450+K12450+K12450+K12447+K12450+K12447+K00012+K15920+K12450+K12450+K12450+K15920+K15920+K12450+K00844+K12450+K12450+K12450+K12450+K00820+K12450+K12450+K16190+K00844+K00012+K12450+K13648+K12450+K12450+K12448+K12450+K12450+K12450+K00966+…
Metabolism	Biosynthesis of other secondary metabolites	Flavonoid biosynthesis	144	307	1.05772e-26	1.70558e-25	ko00941	Isoform0000736(TBT1);Isoform0006995(CYP73A12);Isoform0014239(CYP73A2);Isoform0016302(CYP73A2);Isoform0016641(CYP73A12);Isoform0023622(CYP98A2);Isoform0025245(CYP98A2);Isoform0027152(CYP98A2);Isoform0028780(HST);Isoform0030546(CYP98A2);Isoform0031598(CYP73A12);Isoform0033156(TBT1);Isoform0034335(CYP98A2);Isoform0036343(CYP73A2);Isoform0040455(CYP73A2);Isoform0042929(CYP73A12);Isoform0044676(THT1);…	K13065+K00487+K00487+K00487+K00487+K09754+K09754+K09754+K13065+K09754+K00487+K13065+K09754+K00487+K00487+K00487+K13065+K13065+K13065+K13065+K00487+K00487+K13065+K00487+K13065+K13065+K00487+K13065+K13065+K00487+K00588+K22845+K00588+K00588+K00487+K00487+K13065+K00588+K13065+K00487+K13065+K00588+K13065+K00588+K13065+K13065+K00588+K00588+K13065+K00588+K13083+K13065+K00588+K13065+K22845+K13065+K00487+…
Metabolism	Metabolism of other amino acids	Glutathione metabolism	343	1014	3.21903e-26	4.61395e-25	ko00480	Isoform0000633(G6PDH);Isoform0001249(SPMS);Isoform0002105(PGD2);Isoform0002791(SPMS);Isoform0003010(pgdC);Isoform0003359(SPMS);Isoform0004218(SPDSYN1);Isoform0004444(SPDSYN1);Isoform0004500(pgdC);Isoform0004596(pgdC);Isoform0005195(SPDSYN1);Isoform0005531(G6PDH);Isoform0005721(GSTU8);Isoform0005786(pgdC);Isoform0005947(SPMS);Isoform0006204(SPMS);Isoform0006222(G6PDH);Isoform0006292(SPMS);Isoform0…	K00036+K00797+K00033+K00797+K00033+K00797+K00797+K00797+K00033+K00033+K00797+K00036+K00799+K00033+K00797+K00797+K00036+K00797+K00033+K00797+K00797+K00797+K00033+K00797+K00797+K00432+K00036+K00797+K00797+K00036+K00797+K00797+K00797+K21888+K00036+K00797+K00036+K00797+K00036+K00036+K00797+K00797+K00036+K00797+K00797+K00036+K00036+K00036+K00797+K00036+K00036+K00036+K00036+K00797+K00033+K00797+K00036+…
Metabolism	Biosynthesis of other secondary metabolites	Stilbenoid, diarylheptanoid and gingerol biosynthesis	125	281	6.74559e-21	8.70181e-20	ko00945	Isoform0000736(TBT1);Isoform0006995(CYP73A12);Isoform0014239(CYP73A2);Isoform0016302(CYP73A2);Isoform0016641(CYP73A12);Isoform0023622(CYP98A2);Isoform0025245(CYP98A2);Isoform0027152(CYP98A2);Isoform0028780(HST);Isoform0030546(CYP98A2);Isoform0031598(CYP73A12);Isoform0033156(TBT1);Isoform0034335(CYP98A2);Isoform0036343(CYP73A2);Isoform0040455(CYP73A2);Isoform0042929(CYP73A12);Isoform0044676(THT1);…	K13065+K00487+K00487+K00487+K00487+K09754+K09754+K09754+K13065+K09754+K00487+K13065+K09754+K00487+K00487+K00487+K13065+K13065+K13065+K13065+K00487+K00487+K13065+K00487+K13065+K13065+K00487+K13065+K13065+K00487+K00588+K00588+K00588+K00487+K00487+K13065+K00588+K13065+K00487+K13065+K00588+K13065+K00588+K13065+K13065+K00588+K00588+K13065+K00588+K13065+K00588+K13065+K13065+K00487+K00588+K13065+K13065+…
Metabolism	Amino acid metabolism	Phenylalanine, tyrosine and tryptophan biosynthesis	220	660	1.97025e-16	2.31057e-15	ko00400	Isoform0006490(CM1);Isoform0006535(ADT6);Isoform0007038(OsASA2);Isoform0008941(Os01g0760600);Isoform0013301(ADT3);Isoform0015085(CM2);Isoform0017026(ADT3);Isoform0020208(OsASA2);Isoform0021326(CM3);Isoform0022095(CM1);Isoform0024054(EMB3004);Isoform0024341(EMB3004);Isoform0024600(EMB3004);Isoform0024833(EMB3004);Isoform0025331(EMB3004);Isoform0026235(ADT6);Isoform0026568(CS1);Isoform0029151(EMB30…	K01850+K05359+K01657+K14454+K05359+K01850+K05359+K01657+K01850+K01850+K13832+K13832+K13832+K13832+K13832+K05359+K01736+K13832+K01626+K13832+K00891+K01626+K01626+K01626+K13832+K01626+K01626+K01626+K01626+K01626+K13832+K01626+K01626+K05359+K13832+K01626+K01850+K01626+K13832+K01736+K01850+K13832+K01626+K13832+K01626+K05359+K01626+K13832+K01626+K05359+K01626+K01626+K01626+K01626+K05359+K13832+K01736+…
Metabolism	Amino acid metabolism	Phenylalanine metabolism	160	441	6.79378e-16	7.30332e-15	ko00360	Isoform0000094(PAL);Isoform0001905(PAL);Isoform0005943(maoI);Isoform0007857(PAL);Isoform0008941(Os01g0760600);Isoform0012591(maoI);Isoform0014493(maoI);Isoform0015346(PAL);Isoform0015750(maoI);Isoform0016684(PAL);Isoform0017391(maoI);Isoform0019669(PAL);Isoform0021669(maoI);Isoform0024736(PAL);Isoform0027931(HPD);Isoform0028206(HPD);Isoform0028710(PAL);Isoform0029452(HPD);Isoform0031078(PAL);Isof…	K10775+K10775+K00276+K10775+K14454+K00276+K00276+K10775+K00276+K10775+K00276+K10775+K00276+K10775+K00457+K00457+K10775+K00457+K10775+K00457+K00276+K10775+K00276+K10775+K00276+K00276+K10775+K10775+K00276+K00276+K00276+K10775+K00457+K00276+K10775+K00457+K00276+K00276+K10775+K00276+K10775+K10775+K10775+K10775+K00276+K10775+K10775+K10775+K10775+K10775+K10775+K10775+K10775+K10775+K00457+K10775+K10775+…
Metabolism	Metabolism of cofactors and vitamins	Porphyrin and chlorophyll metabolism	160	446	2.14871e-15	2.13218e-14	ko00860	Isoform0005210(HEMH);Isoform0008905(HEMH);Isoform0009905(HEMH);Isoform0010315(HEMH);Isoform0010476(HEMH);Isoform0010618(HEMH);Isoform0011890(HEMH);Isoform0014231(HEMH);Isoform0015143(HEMH);Isoform0016087(HEMH);Isoform0017018(HEMH);Isoform0017814(HEMH);Isoform0019154(HEMH);Isoform0019777(HEMH);Isoform0020448(HEMH);Isoform0022222(HEMH);Isoform0026028(HEMH);Isoform0026457(HEMH);Isoform0028242(HEMH);…	K01772+K01772+K01772+K01772+K01772+K01772+K01772+K01772+K01772+K01772+K01772+K01772+K01772+K01772+K01772+K01772+K01772+K01772+K01772+K01772+K08099+K01772+K01772+K01772+K08099+K01772+K01772+K01772+K01772+K01772+K01772+K01772+K01772+K01772+K01772+K01772+K01772+K01772+K01772+K01772+K01772+K01772+K01772+K01772+K02492+K01772+K01772+K01772+K01772+K01772+K01772+K01772+K01772+K01772+K01772+K01772+K08099+…
Metabolism	Metabolism of other amino acids	beta-Alanine metabolism	138	372	8.84033e-15	8.14573e-14	ko00410	Isoform0003177(ACX2);Isoform0003852(ACX2);Isoform0003968(GAD3);Isoform0004438(Acx);Isoform0004740(ACX2);Isoform0004748(ACX2);Isoform0004890(ACX2);Isoform0004892(ACX2);Isoform0004928(GAD1);Isoform0005943(maoI);Isoform0007148(ACX2);Isoform0007277(PYD1);Isoform0007804(ACX2);Isoform0009419(ACX2);Isoform0010136(Acx);Isoform0010523(Acx);Isoform0011231(ALDH7B4);Isoform0011689(ACX2);Isoform0011802(ACX2);…	K00232+K00232+K01580+K00232+K00232+K00232+K00232+K00232+K01580+K00276+K00232+K00207+K00232+K00232+K00232+K00232+K14085+K00232+K00232+K01580+K00232+K00276+K01580+K00276+K00276+K00232+K00276+K01580+K00232+K01580+K17839+K00232+K00232+K00232+K17839+K00276+K00232+K00232+K00232+K17839+K00232+K01580+K00232+K01580+K13366+K00276+K00276+K00276+K00276+K00276+K00276+K00276+K13366+K00276+K00276+K00276+K00276+…
Metabolism	Energy metabolism	Nitrogen metabolism	95	226	2.34274e-14	2.01475e-13	ko00910	Isoform0000033(GLT1);Isoform0000036(GLT1);Isoform0000042(GLT1);Isoform0000056(GLT1);Isoform0000058(GLT1);Isoform0000064(GLT1);Isoform0000066(GLT1);Isoform0000070(GLT1);Isoform0000075(GLT1);Isoform0000159(GLT1);Isoform0000256(GLT1);Isoform0000438(GLT1);Isoform0000480(GLT1);Isoform0000510(GLT1);Isoform0000744(GLT1);Isoform0001032(GLT1);Isoform0001118(GLT1);Isoform0001178(GLT1);Isoform0001184(GLT1);…	K00264+K00264+K00264+K00264+K00264+K00264+K00264+K00264+K00264+K00264+K00264+K00264+K00264+K00264+K00264+K00264+K00264+K00264+K00264+K00264+K00264+K00264+K00264+K00264+K00264+K00264+K00264+K00264+K00264+K00264+K00264+K00264+K00264+K00261+K00264+K00264+K02575+K00264+K00264+K00264+K00264+K01674+K00264+K00264+K01673+K00264+K10534+K00264+K00264+K00264+K10534+K10534+K00264+K10534+K10534+K00264+K10534+…
Metabolism	Biosynthesis of other secondary metabolites	Phenylpropanoid biosynthesis	283	954	1.98704e-13	1.60205e-12	ko00940	Isoform0000094(PAL);Isoform0000736(TBT1);Isoform0001905(PAL);Isoform0006995(CYP73A12);Isoform0007765(CCR1);Isoform0007857(PAL);Isoform0014239(CYP73A2);Isoform0015346(PAL);Isoform0016302(CYP73A2);Isoform0016641(CYP73A12);Isoform0016684(PAL);Isoform0019669(PAL);Isoform0023622(CYP98A2);Isoform0024736(PAL);Isoform0025245(CYP98A2);Isoform0027152(CYP98A2);Isoform0028710(PAL);Isoform0028780(HST);Isoform…	K10775+K13065+K10775+K00487+K09753+K10775+K00487+K10775+K00487+K00487+K10775+K10775+K09754+K10775+K09754+K09754+K10775+K13065+K09754+K10775+K00487+K13065+K09754+K10775+K00487+K10775+K10775+K10775+K00487+K10775+K12355+K00487+K10775+K13065+K13065+K10775+K10775+K10775+K13065+K10775+K10775+K10775+K10775+K13065+K12355+K10775+K00487+K10775+K10775+K10775+K10775+K10775+K10775+K00487+K13065+K10775+K10775+…
Metabolism	Metabolism of cofactors and vitamins	Thiamine metabolism	70	155	9.60318e-13	7.28712e-12	ko00730	Isoform0000538(THIC);Isoform0008888(THIC);Isoform0010656(THIC);Isoform0012286(TKT2);Isoform0018442(THIC);Isoform0020069(THIC);Isoform0021190(TH2);Isoform0022208(THIC);Isoform0023672(THIC);Isoform0025309(THIC);Isoform0026323(THIC);Isoform0028280(THIC);Isoform0030385(THIC);Isoform0030470(Os07g0190000);Isoform0030776(THIC);Isoform0032014(THIC);Isoform0033120(THIC);Isoform0034771(THIC);Isoform0035716…	K03147+K03147+K03147+K01662+K03147+K03147+K22911+K03147+K03147+K03147+K03147+K03147+K03147+K01662+K03147+K03147+K03147+K03147+K03147+K01662+K03147+K01662+K03147+K01662+K01662+K01662+K03147+K03147+K01662+K01662+K01662+K14153+K01662+K03147+K01662+K03147+K01662+K03147+K03147+K03147+K03147+K01662+K01662+K03147+K04487+K03147+K03147+K03147+K03147+K03147+K03147+K00939+K03147+K03147+K03147+K04487+K00939+…
Metabolism	Global and overview maps	Biosynthesis of secondary metabolites	2128	9533	1.59774e-12	1.14505e-11	ko01110	Isoform0000033(GLT1);Isoform0000036(GLT1);Isoform0000042(GLT1);Isoform0000056(GLT1);Isoform0000058(GLT1);Isoform0000064(GLT1);Isoform0000066(GLT1);Isoform0000070(GLT1);Isoform0000075(GLT1);Isoform0000094(PAL);Isoform0000159(GLT1);Isoform0000185(At4g26390);Isoform0000247(At4g26390);Isoform0000256(GLT1);Isoform0000268(At4g26390);Isoform0000320(At4g26390);Isoform0000387(AO1);Isoform0000438(GLT1);Iso…
ETK1);Isoform0091610(ALDH3H1);Isoform0091626(CSY3);Isoform0091663(DAHPS2);Isoform0091683(TPPA);Isoform0091703(DAHPS2);Isoform0091737(METK1);Isoform0091774(AAE7);Isoform0091844(EMB3004);Isoform0091873(CSY2);Isoform0091899(BFRUCT1);Isoform0091933(PFK3);Isoform0092026(PFK3);Isoform0092051(CYP92C6);Isoform0092118(ADT3);Isoform0092134(HST);Isoform0092174(SHKA);Isoform0092196(G6PDH);Isoform0092240(RPI2…	K00264+K00264+K00264+K00264+K00264+K00264+K00264+K00264+K00264+K10775+K00264+K00873+K00873+K00264+K00873+K00873+K09842+K00264+K00264+K00264+K00873+K00036+K13065+K00264+K00873+K00873+K00873+K00873+K00264+K00264+K00873+K00264+K00264+K15728+K00264+K00873+K00264+K00264+K10775+K00264+K00264+K00033+K00264+K15728+K15728+K00106+K16055+K00611+K15728+K16055+K00033+K01176+K00873+K00106+K00232+K01115+K09842+…
Metabolism	Carbohydrate metabolism	Butanoate metabolism	66	147	5.85113e-12	3.97261e-11	ko00650	Isoform0003968(GAD3);Isoform0004928(GAD1);Isoform0005378(AAE7);Isoform0011938(GAD3);Isoform0012916(GAD1);Isoform0017783(GAD1);Isoform0019762(HMGCL);Isoform0019914(GAD1);Isoform0020428(AAE7);Isoform0021312(AAE7);Isoform0026136(AAE7);Isoform0026170(AAE7);Isoform0026307(AAE7);Isoform0026424(GAD1);Isoform0029388(AAE7);Isoform0031408(GAD1);Isoform0035350(AAE7);Isoform0038793(AAE7);Isoform0049556(GAD1)…	K01580+K01580+K01913+K01580+K01580+K01580+K01640+K01580+K01913+K01913+K01913+K01913+K01913+K01580+K01913+K01580+K01913+K01913+K01580+K01580+K01653+K18121+K01580+K01652+K01652+K01653+K01652+K01580+K01580+K01913+K01913+K01913+K01913+K01580+K01913+K01913+K01652+K01913+K01913+K01913+K01913+K01580+K01913+K01913+K01580+K01580+K01580+K01913+K01580+K01580+K01653+K01580+K01580+K01913+K01580+K01580+K01580+…
Metabolism	Carbohydrate metabolism	Pentose and glucuronate interconversions	112	307	9.66609e-12	6.23463e-11	ko00040	Isoform0000842(At5g48900);Isoform0008912(PECS-1.1);Isoform0010888(PECS-1.1);Isoform0011714(PME44);Isoform0011808(RE2);Isoform0016286(RE2);Isoform0016627(RE1);Isoform0016918(UGD5);Isoform0021497(GLCAK1);Isoform0022174(PECS-1.1);Isoform0022944(At3g07010);Isoform0022973(PMEU1);Isoform0023734(UGD5);Isoform0026220(PECS-1.1);Isoform0026855(XYLA);Isoform0026927(PMEU1);Isoform0027451(UGD5);Isoform0027737…	K01728+K01051+K01051+K01051+K12447+K12447+K12447+K00012+K16190+K01051+K01728+K01051+K00012+K01051+K01805+K01051+K00012+K00012+K12447+K00008+K01728+K00012+K01051+K12447+K16190+K01051+K00012+K16190+K01783+K01051+K01783+K16190+K16190+K01728+K16190+K01051+K00008+K01051+K01051+K12447+K12447+K00012+K00012+K16190+K00008+K01051+K01051+K00012+K00012+K00012+K01051+K01051+K00012+K01051+K01051+K00012+K01051+…
Metabolism	Metabolism of other amino acids	Taurine and hypotaurine metabolism	29	44	4.27339e-11	2.62508e-10	ko00430	Isoform0003968(GAD3);Isoform0004928(GAD1);Isoform0011938(GAD3);Isoform0012916(GAD1);Isoform0017783(GAD1);Isoform0019914(GAD1);Isoform0026424(GAD1);Isoform0031408(GAD1);Isoform0049556(GAD1);Isoform0052830(GAD1);Isoform0057731(GAD1);Isoform0057858(GGT3);Isoform0068407(GAD);Isoform0070165(GAD1);Isoform0077922(GAD1);Isoform0084582(GAD1);Isoform0088874(GAD1);Isoform0090029(GAD1);Isoform0091401(GAD1);I…	K01580+K01580+K01580+K01580+K01580+K01580+K01580+K01580+K01580+K01580+K01580+K18592+K01580+K01580+K01580+K01580+K01580+K01580+K01580+K01580+K01580+K01580+K01580+K01580+K01580+K01580+K01580+K01580+K01580
Metabolism	Carbohydrate metabolism	Galactose metabolism	119	347	2.11931e-10	1.24269e-09	ko00052	Isoform0006395(HXK2);Isoform0008433(HXK1);Isoform0008829(HXK1);Isoform0011808(RE2);Isoform0016286(RE2);Isoform0016627(RE1);Isoform0020153(HXK2);Isoform0023323(HXK1);Isoform0023965(RFS);Isoform0026207(HXK1);Isoform0029138(RFS6);Isoform0029336(RE1);Isoform0033103(RFS6);Isoform0038245(RFS6);Isoform0040306(INV*DC4);Isoform0040550(STS1);Isoform0041462(RE1);Isoform0041786(INV*DC4);Isoform0041910(HXK1);…	K00844+K00844+K00844+K12447+K12447+K12447+K00844+K00844+K06617+K00844+K06617+K12447+K06617+K06617+K01193+K06611+K12447+K01193+K00844+K00844+K06617+K01193+K00844+K00850+K00850+K12447+K00844+K12447+K06617+K01193+K07407+K01193+K01193+K00844+K18819+K00844+K00850+K00844+K01784+K00844+K00844+K00844+K00844+K00850+K00844+K06617+K01835+K01835+K18819+K00844+K01835+K01784+K00844+K18819+K00850+K00850+K00850+…
Metabolism	Lipid metabolism	Biosynthesis of unsaturated fatty acids	85	225	3.9874e-10	2.23641e-09	ko01040	Isoform0000609(FAD2-2);Isoform0001427(FAD2-2);Isoform0002127(FAD2-2);Isoform0003177(ACX2);Isoform0003852(ACX2);Isoform0004108(FAD2-2);Isoform0004438(Acx);Isoform0004491(FAD2-2);Isoform0004740(ACX2);Isoform0004748(ACX2);Isoform0004890(ACX2);Isoform0004892(ACX2);Isoform0007148(ACX2);Isoform0007804(ACX2);Isoform0009419(ACX2);Isoform0010136(Acx);Isoform0010523(Acx);Isoform0011689(ACX2);Isoform0011802…	K10256+K10256+K10256+K00232+K00232+K10256+K00232+K10256+K00232+K00232+K00232+K00232+K00232+K00232+K00232+K00232+K00232+K00232+K00232+K10256+K00232+K00232+K00232+K00232+K00232+K00232+K00232+K00232+K00232+K00232+K00232+K10256+K00232+K00232+K00232+K00232+K10258+K00232+K00232+K00232+K00232+K00232+K00232+K10256+K00232+K00232+K00232+K00232+K00232+K00232+K00232+K00232+K00232+K00232+K00232+K00232+K00232+…
Metabolism	Carbohydrate metabolism	Ascorbate and aldarate metabolism	85	273	6.83922e-06	3.53847e-05	ko00053	Isoform0011128(GLDH1);Isoform0011231(ALDH7B4);Isoform0011808(RE2);Isoform0011898(DHAR3);Isoform0013378(GLDH1);Isoform0013468(GLDH1);Isoform0016286(RE2);Isoform0016627(RE1);Isoform0016918(UGD5);Isoform0021497(GLCAK1);Isoform0023734(UGD5);Isoform0027451(UGD5);Isoform0027737(UGD5);Isoform0029336(RE1);Isoform0029902(APX1);Isoform0036345(GLDH1);Isoform0036505(APX1);Isoform0036945(UGD5);Isoform0041462(…	K00225+K14085+K12447+K21888+K00225+K00225+K12447+K12447+K00012+K16190+K00012+K00012+K00012+K12447+K00434+K00225+K00434+K00012+K12447+K00434+K16190+K14190+K00012+K16190+K16190+K16190+K16190+K00434+K14190+K12447+K12447+K14085+K00012+K00012+K16190+K14085+K00012+K00012+K08232+K00012+K00012+K08232+K00128+K00434+K14190+K00012+K00012+K08232+K14190+K00103+K00012+K00128+K00012+K00434+K00434+K00012+K00434+…
Metabolism	Lipid metabolism	Linoleic acid metabolism	86	277	6.8575e-06	3.53847e-05	ko00591	Isoform0002110(LOX1.5);Isoform0002452(LOX1.5);Isoform0005656(LOX1.5);Isoform0006266(LOX1.5);Isoform0007485(LOX1.5);Isoform0007836(LOX1.5);Isoform0007954(LOX1.5);Isoform0008111(LOX1.5);Isoform0008570(LOX1.5);Isoform0010001(LOX1.5);Isoform0010951(LOX1.5);Isoform0013143(LOX1.5);Isoform0015285(LOX1.5);Isoform0019034(LOX1.5);Isoform0019164(LOX2);Isoform0020377(LOX1.5);Isoform0020450(LOX1.5);Isoform002…	K15718+K15718+K15718+K15718+K15718+K15718+K15718+K15718+K15718+K15718+K15718+K15718+K15718+K15718+K00454+K15718+K15718+K15718+K00454+K15718+K15718+K15718+K15718+K15718+K15718+K15718+K15718+K15718+K15718+K15718+K15718+K15718+K15718+K15718+K15718+K15718+K15718+K15718+K15718+K15718+K15718+K15718+K15718+K15718+K15718+K15718+K15718+K15718+K15718+K15718+K15718+K15718+K15718+K15718+K15718+K15718+K15718+…
Metabolism	Biosynthesis of other secondary metabolites	Caffeine metabolism	21	41	7.67568e-06	3.80832e-05	ko00232	Isoform0002440(XDH1);Isoform0002551(URIII);Isoform0003159(XDH);Isoform0010413(URIII);Isoform0014538(URIII);Isoform0017805(URIII);Isoform0024517(URIII);Isoform0027592(URIII);Isoform0029449(URIII);Isoform0034486(URIII);Isoform0041315(URIII);Isoform0045533(XDH1);Isoform0061837(URIII);Isoform0064073(URIII);Isoform0066750(URIII);Isoform0072081(URIII);Isoform0078219(URIII);Isoform0082978(URIII);Isoform…	K00106+K00365+K00106+K00365+K00365+K00365+K00365+K00365+K00365+K00365+K00365+K00106+K00365+K00365+K00365+K00365+K00365+K00365+K00365+K00106+K00365
Metabolism	Global and overview maps	Biosynthesis of amino acids	702	3075	1.49528e-05	7.14412e-05	ko01230	Isoform0000033(GLT1);Isoform0000036(GLT1);Isoform0000042(GLT1);Isoform0000056(GLT1);Isoform0000058(GLT1);Isoform0000064(GLT1);Isoform0000066(GLT1);Isoform0000070(GLT1);Isoform0000075(GLT1);Isoform0000159(GLT1);Isoform0000185(At4g26390);Isoform0000247(At4g26390);Isoform0000256(GLT1);Isoform0000268(At4g26390);Isoform0000320(At4g26390);Isoform0000438(GLT1);Isoform0000480(GLT1);Isoform0000510(GLT1);I…	K00264+K00264+K00264+K00264+K00264+K00264+K00264+K00264+K00264+K00264+K00873+K00873+K00264+K00873+K00873+K00264+K00264+K00264+K00873+K00264+K00873+K00873+K00873+K00873+K00264+K00264+K00873+K00264+K00264+K00264+K00873+K00264+K00264+K00264+K00264+K00264+K00611+K00873+K00264+K00611+K00873+K00789+K00264+K01807+K01850+K05359+K00264+K00873+K00264+K01657+K00264+K00549+K00264+K01620+K14454+K00264+K00264+…
Metabolism	Metabolism of terpenoids and polyketides	Brassinosteroid biosynthesis	14	24	3.88499e-05	0.000178987	ko00905	Isoform0046564(CYP92C6);Isoform0050338(CYP92C6);Isoform0061332(CYP92C6);Isoform0068924(CYP92C6);Isoform0086980(CYP92C6);Isoform0087653(CYP92C6);Isoform0090691(CYP92C6);Isoform0091495(CYP92C6);Isoform0092051(CYP92C6);Isoform0094464(CYP92C6);Isoform0097855(CYP92C6);Isoform0099601(CYP92C6);Isoform0108766(CYP92C6);Isoform0109344(CYP92C6)	K20623+K20623+K20623+K20623+K20623+K20623+K20623+K20623+K20623+K20623+K20623+K20623+K20623+K20623
Metabolism	Lipid metabolism	Fatty acid elongation	45	133	0.000114119	0.000498474	ko00062	Isoform0012347(KCS4);Isoform0021116(KCS4);Isoform0021867(KCS4);Isoform0024268(Ppt1);Isoform0028798(KCS4);Isoform0034780(KCS4);Isoform0041563(KCS4);Isoform0043934(KCS4);Isoform0046930(KCS4);Isoform0051963(KCS4);Isoform0057876(KCS4);Isoform0058591(KCS11);Isoform0059119(DET2);Isoform0067116(KCS11);Isoform0068142(KCS11);Isoform0069458(KCS11);Isoform0072397(KCS11);Isoform0074186(KCS11);Isoform0075498(…	K15397+K15397+K15397+K01074+K15397+K15397+K15397+K15397+K15397+K15397+K15397+K15397+K10258+K15397+K15397+K15397+K15397+K15397+K15397+K15397+K15397+K15397+K15397+K15397+K15397+K15397+K15397+K15397+K15397+K15397+K15397+K15397+K15397+K15397+K15397+K15397+K15397+K15397+K15397+K15397+K15397+K15397+K15397+K15397+K15397
Metabolism	Carbohydrate metabolism	Fructose and mannose metabolism	102	364	0.000115924	0.000498474	ko00051	Isoform0006395(HXK2);Isoform0008433(HXK1);Isoform0008829(HXK1);Isoform0010321(At1g06030);Isoform0012531(At1g06030);Isoform0013701(At2g31390);Isoform0020153(HXK2);Isoform0020436(FKFBP);Isoform0023323(HXK1);Isoform0025583(CYT1);Isoform0026207(HXK1);Isoform0026855(XYLA);Isoform0027037(At1g06030);Isoform0028156(At1g06030);Isoform0029470(At1g06030);Isoform0029640(CYT1);Isoform0030004(At1g06030);Isofor…	K00844+K00844+K00844+K00847+K00847+K00847+K00844+K01103+K00844+K00966+K00844+K01805+K00847+K00847+K00847+K00966+K00847+K00966+K00008+K19355+K00847+K00966+K00844+K00844+K01623+K00844+K00008+K00850+K00850+K00844+K01623+K00895+K00844+K00008+K00844+K00850+K00844+K00844+K00895+K00844+K00844+K00844+K00847+K00850+K00844+K00847+K00895+K00895+K00844+K19355+K00844+K00847+K00850+K00850+K00850+K00844+K00844+…
Metabolism	Metabolism of cofactors and vitamins	Vitamin B6 metabolism	28	71	0.000119801	0.000498528	ko00750	Isoform0066386(PSAT1);Isoform0068141(PSAT1);Isoform0075307(At4g29530);Isoform0077049(At4g29530);Isoform0081950(At4g29530);Isoform0083184(PSAT1);Isoform0086352(PS2);Isoform0088478(At4g29530);Isoform0088863(At1g17710);Isoform0089355(At4g29530);Isoform0089738(At1g17710);Isoform0090804(At4g29530);Isoform0091467(At1g17710);Isoform0095213(At1g17710);Isoform0095525(PSAT1);Isoform0095992(At1g17710);Isofo…	K00831+K00831+K13248+K13248+K13248+K00831+K13248+K13248+K13248+K13248+K13248+K13248+K13248+K13248+K00831+K13248+K13248+K00831+K13248+K13248+K13248+K13248+K00831+K13248+K13248+K13248+K13248+K13248
Genetic Information Processing	Folding, sorting and degradation	Sulfur relay system	14	26	0.000127581	0.000514313	ko04122	Isoform0057826(CTU2);Isoform0059676(STR1);Isoform0065608(NIFS1);Isoform0082535(CTU2);Isoform0083494(NIFS1);Isoform0087577(NIFS1);Isoform0089298(NIFS1);Isoform0091156(NIFS1);Isoform0091851(NIFS1);Isoform0091978(NIFS1);Isoform0092797(CTU2);Isoform0093795(NIFS1);Isoform0095581(CTU2);Isoform0097327(NIFS1)	K14169+K01011+K04487+K14169+K04487+K04487+K04487+K04487+K04487+K04487+K14169+K04487+K14169+K04487
Metabolism	Lipid metabolism	alpha-Linolenic acid metabolism	115	421	0.000140429	0.00054895	ko00592	Isoform0003177(ACX2);Isoform0003852(ACX2);Isoform0004438(Acx);Isoform0004740(ACX2);Isoform0004748(ACX2);Isoform0004890(ACX2);Isoform0004892(ACX2);Isoform0007148(ACX2);Isoform0007804(ACX2);Isoform0009419(ACX2);Isoform0010136(Acx);Isoform0010523(Acx);Isoform0011689(ACX2);Isoform0011802(ACX2);Isoform0012383(Acx);Isoform0013945(OPR11);Isoform0016670(ACX2);Isoform0017396(OPR11);Isoform0017920(ACX2);Is…	K00232+K00232+K00232+K00232+K00232+K00232+K00232+K00232+K00232+K00232+K00232+K00232+K00232+K00232+K00232+K05894+K00232+K05894+K00232+K00454+K00232+K00232+K00232+K00232+K00454+K00232+K00232+K00232+K00232+K10527+K05894+K05894+K05894+K00232+K00232+K00232+K00232+K00232+K05894+K00232+K00232+K10527+K00232+K00232+K00232+K00232+K00232+K00232+K00232+K00232+K05894+K00232+K00232+K00232+K00232+K00232+K01723+…
Metabolism	Energy metabolism	Photosynthesis - antenna proteins	9	13	0.000159767	0.000606174	ko00196	Isoform0051071(CAB40);Isoform0106255(LHCB4.1);Isoform0111010(LHCB4.1);Isoform0111400(LHCB4.1);Isoform0111705(LHCB5);Isoform0111893(CAB8);Isoform0112046(CAB40);Isoform0112061(LHCB5);Isoform0112356(CAB-151)	K08912+K08915+K08915+K08915+K08916+K08909+K08912+K08916+K08913
Metabolism	Carbohydrate metabolism	Propanoate metabolism	75	270	0.00111535	0.00411087	ko00640	Isoform0003177(ACX2);Isoform0003852(ACX2);Isoform0004438(Acx);Isoform0004740(ACX2);Isoform0004748(ACX2);Isoform0004890(ACX2);Isoform0004892(ACX2);Isoform0007148(ACX2);Isoform0007349(accD);Isoform0007804(ACX2);Isoform0009419(ACX2);Isoform0010136(Acx);Isoform0010523(Acx);Isoform0011689(ACX2);Isoform0011802(ACX2);Isoform0012383(Acx);Isoform0016670(ACX2);Isoform0017920(ACX2);Isoform0020193(ACX2);Isof…	K00232+K00232+K00232+K00232+K00232+K00232+K00232+K00232+K01963+K00232+K00232+K00232+K00232+K00232+K00232+K00232+K00232+K00232+K00232+K00232+K00232+K00232+K00232+K00232+K00232+K00232+K01895+K01962+K01895+K01895+K00232+K00232+K00232+K00232+K00232+K00232+K01895+K01895+K00232+K00232+K00232+K00232+K00232+K00232+K00232+K00232+K01895+K00232+K00232+K00232+K00232+K00232+K00232+K00232+K00232+K00232+K00232+…
Metabolism	Biosynthesis of other secondary metabolites	Flavone and flavonol biosynthesis	4	4	0.00157172	0.00563201	ko00944	Isoform0077440(CYP75A1);Isoform0099190(CYP75A1);Isoform0099531(CYP75B137);Isoform0103215(CYP75B137)	K13083+K13083+K05280+K05280
Cellular Processes	Transport and catabolism	Endocytosis	267	1159	0.00421358	0.0146906	ko04144	Isoform0000548(VPS28-2);Isoform0001404(VPS28-2);Isoform0001625(RABF2A);Isoform0001713(RABF2A);Isoform0002153(IST1);Isoform0002345(RABA1F);Isoform0002378(--);Isoform0002559(IST1);Isoform0002598(IST1);Isoform0002651(IST1);Isoform0002727(--);Isoform0002778(DDB_G0289029);Isoform0002831(DDB_G0289029);Isoform0002862(DDB_G0289029);Isoform0002902(IST1);Isoform0002939(DDB_G0289029);Isoform0003051(DDB_G028…	K12184+K12184+K07889+K07889+K19476+K07904+K19476+K19476+K19476+K19476+K19476+K19476+K19476+K19476+K19476+K19476+K19476+K19476+K01115+K19476+K07889+K07904+K19476+K19476+K19476+K19476+K19476+K19476+K19476+K19476+K03283+K19476+K19476+K03283+K19476+K01115+K01115+K03283+K03283+K19476+K01115+K00889+K19476+K19476+K01115+K01115+K03283+K01115+K07889+K01528+K07888+K01115+K03283+K19476+K12191+K03283+K07904+…
Metabolism	Carbohydrate metabolism	Glyoxylate and dicarboxylate metabolism	206	908	0.0199109	0.0675921	ko00630	Isoform0004747(FDH1);Isoform0005378(AAE7);Isoform0006987(MD1);Isoform0008307(OsI_09857);Isoform0011166(FDH1);Isoform0012350(Os06g0486800);Isoform0014601(Os06g0486800);Isoform0017259(OsI_09857);Isoform0018307(AAE3);Isoform0018353(CAT1);Isoform0018579(AAE3);Isoform0018754(AAE3);Isoform0018879(CAT1);Isoform0020428(AAE7);Isoform0021312(AAE7);Isoform0021863(Os06g0486800);Isoform0022812(Os08g0191100);I…	K00122+K01913+K00025+K03781+K00122+K00122+K00122+K03781+K22133+K03781+K22133+K22133+K03781+K01913+K01913+K00122+K01681+K03781+K00122+K22133+K01602+K00122+K00122+K01913+K01913+K01913+K03781+K00122+K01913+K00122+K01681+K00122+K22133+K00122+K22133+K03781+K22133+K02437+K22133+K01913+K01913+K00122+K00122+K00026+K00026+K00026+K00026+K01895+K22133+K00122+K22133+K22133+K22133+K22133+K22133+K22133+K01895+…
Metabolism	Carbohydrate metabolism	Pentose phosphate pathway	196	874	0.0341015	0.112797	ko00030	Isoform0000633(G6PDH);Isoform0002105(PGD2);Isoform0003010(pgdC);Isoform0004500(pgdC);Isoform0004596(pgdC);Isoform0005528(RPI2);Isoform0005531(G6PDH);Isoform0005786(pgdC);Isoform0006222(G6PDH);Isoform0006556(pgdC);Isoform0008460(pgdC);Isoform0009261(G6PDH);Isoform0010253(G6PDH);Isoform0012782(G6PDH);Isoform0014433(G6PDH);Isoform0015083(G6PDH);Isoform0015721(G6PDH);Isoform0016613(G6PDH);Isoform0017…	K00036+K00033+K00033+K00033+K00033+K01807+K00036+K00033+K00036+K00033+K00033+K00036+K00036+K00036+K00036+K00036+K00036+K00036+K00036+K00036+K00036+K00036+K00036+K00036+K00036+K00033+K00948+K00036+K00036+K00036+K00036+K00036+K00036+K00036+K01807+K00036+K00036+K00036+K00036+K00036+K00036+K00616+K00036+K01057+K00036+K01807+K00036+K01807+K00036+K00033+K00036+K00036+K00036+K00036+K00036+K01783+K00033+…
Environmental Information Processing	Signal transduction	Plant hormone signal transduction	319	1464	0.0365216	0.117782	ko04075	Isoform0002979(ARF7);Isoform0005234(Os05g0457200);Isoform0005472(AHK3);Isoform0005668(PIL15);Isoform0005918(NPR1);Isoform0005926(PIL15);Isoform0006035(PIL15);Isoform0006249(PIL15);Isoform0006549(PIL15);Isoform0006585(PIL15);Isoform0006592(PIL15);Isoform0006803(PIL15);Isoform0007202(PIL15);Isoform0007371(PIL15);Isoform0007400(PIL15);Isoform0007652(PIL15);Isoform0007700(PIL15);Isoform0007771(AHK3);…	K14486+K14497+K14489+K12126+K14508+K12126+K12126+K12126+K12126+K12126+K12126+K12126+K12126+K12126+K12126+K12126+K12126+K14489+K12126+K12126+K12126+K13415+K12126+K13415+K12126+K12126+K12126+K14489+K13415+K13415+K14432+K14515+K13415+K13463+K14432+K14515+K14514+K13413+K13463+K13463+K14432+K12126+K12126+K13463+K14432+K14498+K12126+K12126+K12126+K13415+K12126+K14497+K13463+K14497+K14497+K12126+K12126+…
Metabolism	Lipid metabolism	Fatty acid degradation	110	475	0.0440998	0.138753	ko00071	Isoform0003177(ACX2);Isoform0003852(ACX2);Isoform0004438(Acx);Isoform0004740(ACX2);Isoform0004748(ACX2);Isoform0004890(ACX2);Isoform0004892(ACX2);Isoform0007148(ACX2);Isoform0007804(ACX2);Isoform0009412(LACS5);Isoform0009419(ACX2);Isoform0010136(Acx);Isoform0010523(Acx);Isoform0011231(ALDH7B4);Isoform0011689(ACX2);Isoform0011802(ACX2);Isoform0012383(Acx);Isoform0016670(ACX2);Isoform0017920(ACX2);…	K00232+K00232+K00232+K00232+K00232+K00232+K00232+K00232+K00232+K01897+K00232+K00232+K00232+K14085+K00232+K00232+K00232+K00232+K00232+K00001+K00232+K00232+K00232+K00232+K00232+K00232+K00232+K00121+K00232+K00121+K00121+K00001+K00001+K00001+K10527+K00001+K00232+K00232+K00232+K00232+K01897+K00232+K00232+K00121+K01897+K01897+K14085+K00232+K10527+K00232+K00232+K00232+K00232+K00232+K00232+K00232+K00232+…
Metabolism	Global and overview maps	Carbon metabolism	626	2982	0.0643512	0.194857	ko01200	Isoform0000185(At4g26390);Isoform0000247(At4g26390);Isoform0000268(At4g26390);Isoform0000320(At4g26390);Isoform0000572(At4g26390);Isoform0000633(G6PDH);Isoform0000792(At4g26390);Isoform0000807(At4g26390);Isoform0000831(At4g26390);Isoform0000853(At4g26390);Isoform0001145(At4g26390);Isoform0001315(At4g26390);Isoform0002105(PGD2);Isoform0002619(Os03g0815200);Isoform0003010(pgdC);Isoform0003095(At4g2…	K00873+K00873+K00873+K00873+K00873+K00036+K00873+K00873+K00873+K00873+K00873+K00873+K00033+K00297+K00033+K00873+K00232+K00297+K00232+K00232+K00033+K00033+K00873+K00232+K00122+K00232+K00232+K00232+K01913+K01807+K00036+K01938+K01938+K00033+K00036+K00844+K00033+K00873+K00025+K00232+K01963+K00232+K03781+K00844+K00033+K00844+K14454+K00036+K00232+K00873+K00261+K00232+K00873+K00036+K00232+K00122+K00232+…
Metabolism	Global and overview maps	Fatty acid metabolism	124	549	0.0649522	0.194857	ko01212	Isoform0000609(FAD2-2);Isoform0001427(FAD2-2);Isoform0002127(FAD2-2);Isoform0003177(ACX2);Isoform0003852(ACX2);Isoform0004108(FAD2-2);Isoform0004438(Acx);Isoform0004491(FAD2-2);Isoform0004740(ACX2);Isoform0004748(ACX2);Isoform0004890(ACX2);Isoform0004892(ACX2);Isoform0007148(ACX2);Isoform0007349(accD);Isoform0007804(ACX2);Isoform0009412(LACS5);Isoform0009419(ACX2);Isoform0010136(Acx);Isoform00105…	K10256+K10256+K10256+K00232+K00232+K10256+K00232+K10256+K00232+K00232+K00232+K00232+K00232+K01963+K00232+K01897+K00232+K00232+K00232+K00232+K00232+K10256+K00232+K10781+K00232+K00232+K10781+K10781+K00232+K00232+K00232+K10781+K00232+K00232+K00232+K01074+K00232+K10781+K00232+K10781+K10781+K10527+K10781+K01962+K10256+K10781+K10781+K00232+K00232+K00232+K00232+K01897+K10258+K00232+K00232+K01897+K01897+…
Metabolism	Amino acid metabolism	Tryptophan metabolism	52	218	0.0864823	0.253551	ko00380	Isoform0003038(ISS1);Isoform0007761(ISS1);Isoform0008307(OsI_09857);Isoform0009872(ISS1);Isoform0010590(ISS1);Isoform0011231(ALDH7B4);Isoform0012146(ISS1);Isoform0012434(ISS1);Isoform0017259(OsI_09857);Isoform0018353(CAT1);Isoform0018879(CAT1);Isoform0023489(OsI_09857);Isoform0026352(OsI_09857);Isoform0031986(ISS1);Isoform0033275(OsI_09857);Isoform0034037(ISS1);Isoform0038425(ISS1);Isoform0061534…	K00837+K00837+K03781+K00837+K00837+K14085+K00837+K00837+K03781+K03781+K03781+K03781+K03781+K00837+K03781+K00837+K00837+K14085+K00837+K00837+K14085+K01426+K00837+K00128+K00837+K03781+K07408+K00128+K07408+K07408+K07408+K07408+K00128+K07408+K07408+K03781+K01593+K00128+K07408+K00128+K03781+K07408+K00128+K00128+K11820+K00128+K03781+K03781+K00837+K11820+K00626+K00837
Metabolism	Glycan biosynthesis and metabolism	N-Glycan biosynthesis	64	281	0.129723	0.371874	ko00510	Isoform0004213(DPMS3);Isoform0004807(DPMS3);Isoform0012997(GNT2);Isoform0014476(--);Isoform0015306(GNT2);Isoform0020013(--);Isoform0022161(--);Isoform0022489(--);Isoform0022616(--);Isoform0022629(GMII);Isoform0026503(DPMS3);Isoform0031842(DPMS3);Isoform0046527(--);Isoform0046771(--);Isoform0047859(--);Isoform0050747(PSL5);Isoform0054743(--);Isoform0055542(EVN);Isoform0055626(AEE21);Isoform0058336…	K09659+K09659+K00736+K00737+K00736+K00737+K00737+K00737+K00737+K01231+K09659+K09659+K00737+K00737+K00737+K05546+K00737+K00902+K00721+K00736+K00902+K00902+K00902+K00737+K00737+K00902+K00902+K00902+K00737+K00737+K03849+K00737+K00737+K00902+K09659+K00737+K00737+K00737+K00737+K09659+K00736+K00737+K00902+K00736+K00736+K03849+K00737+K00736+K00737+K00737+K00737+K00737+K00736+K00737+K00736+K00737+K00736+…
Metabolism	Amino acid metabolism	Tyrosine metabolism	63	281	0.163044	0.457233	ko00350	Isoform0005943(maoI);Isoform0008941(Os01g0760600);Isoform0012591(maoI);Isoform0014493(maoI);Isoform0015750(maoI);Isoform0017391(maoI);Isoform0018024(At5g24760);Isoform0021669(maoI);Isoform0025635(At5g42250);Isoform0027931(HPD);Isoform0028206(HPD);Isoform0029452(HPD);Isoform0030424(At5g42250);Isoform0030896(At5g42250);Isoform0031957(At5g24760);Isoform0032695(HPD);Isoform0034749(maoI);Isoform003709…	K00276+K14454+K00276+K00276+K00276+K00276+K00001+K00276+K00121+K00457+K00457+K00457+K00121+K00121+K00001+K00457+K00276+K00276+K00276+K00276+K00001+K00276+K00276+K00001+K00276+K00457+K00276+K00001+K00457+K00276+K00276+K00276+K00276+K00457+K00276+K00276+K00121+K00001+K18857+K00457+K00276+K00457+K00457+K00276+K00457+K14455+K00121+K18857+K00276+K18857+K01593+K00276+K00451+K00457+K00121+K00457+K18857+…
Metabolism	Biosynthesis of other secondary metabolites	Anthocyanin biosynthesis	2	4	0.179484	0.492625	ko00942	Isoform0084179(GT7);Isoform0104004(UGT78D2)	K12930+K12930
Metabolism	Metabolism of terpenoids and polyketides	Terpenoid backbone biosynthesis	69	322	0.266961	0.717458	ko00900	Isoform0004424(ISPH);Isoform0005089(ISPH);Isoform0012286(TKT2);Isoform0013577(SPS2);Isoform0018635(HMG1);Isoform0022368(HMGR2);Isoform0028989(HMG1);Isoform0030470(Os07g0190000);Isoform0033475(ISPF);Isoform0035999(Os07g0190000);Isoform0036148(HMGR2);Isoform0037815(ISPF);Isoform0038331(ISPF);Isoform0039885(Os07g0190000);Isoform0041001(ISPF);Isoform0041672(Os07g0190000);Isoform0042996(Os07g0190000);…	K03527+K03527+K01662+K05356+K00021+K00021+K00021+K01662+K01770+K01662+K00021+K01770+K01770+K01662+K01770+K01662+K01662+K01662+K00021+K00021+K01770+K00021+K00021+K01662+K05356+K01662+K01662+K01662+K01662+K15889+K00021+K01662+K01662+K01662+K00021+K06013+K00021+K03527+K00021+K00021+K00021+K03527+K03527+K03527+K00021+K00021+K00021+K00099+K03527+K03527+K00938+K00021+K03527+K05356+K00021+K03527+K05356+…
Metabolism	Carbohydrate metabolism	C5-Branched dibasic acid metabolism	7	28	0.317349	0.835469	ko00660	Isoform0056866(At2g31810);Isoform0063369(ALS);Isoform0065211(ALS);Isoform0065492(At2g31810);Isoform0066126(ALS);Isoform0079350(ALS);Isoform0095348(At2g31810)	K01653+K01652+K01652+K01653+K01652+K01652+K01653
Metabolism	Metabolism of terpenoids and polyketides	Sesquiterpenoid and triterpenoid biosynthesis	15	67	0.351689	0.907153	ko00909	Isoform0010140(SQE1);Isoform0021137(SQE1);Isoform0026143(SQE1);Isoform0058523(SQE1);Isoform0063403(SQE1);Isoform0063655(SQE1);Isoform0066159(SQE1);Isoform0077908(SQE2);Isoform0080967(SQE1);Isoform0082762(SQE1);Isoform0084466(SQE2);Isoform0088932(SQE1);Isoform0089080(SQE1);Isoform0091516(SQE1);Isoform0100154(SQE1)	K00511+K00511+K00511+K00511+K00511+K00511+K00511+K00511+K00511+K00511+K00511+K00511+K00511+K00511+K00511
Metabolism	Biosynthesis of other secondary metabolites	Indole alkaloid biosynthesis	1	2	0.358642	0.907153	ko00901	Isoform0095438(TDC1)	K01593
Metabolism	Carbohydrate metabolism	Glycolysis / Gluconeogenesis	234	1157	0.405954	1	ko00010	Isoform0000185(At4g26390);Isoform0000247(At4g26390);Isoform0000268(At4g26390);Isoform0000320(At4g26390);Isoform0000572(At4g26390);Isoform0000792(At4g26390);Isoform0000807(At4g26390);Isoform0000831(At4g26390);Isoform0000853(At4g26390);Isoform0001145(At4g26390);Isoform0001315(At4g26390);Isoform0003095(At4g26390);Isoform0004731(At4g26390);Isoform0005378(AAE7);Isoform0006395(HXK2);Isoform0006739(OsI_…	K00873+K00873+K00873+K00873+K00873+K00873+K00873+K00873+K00873+K00873+K00873+K00873+K00873+K01913+K00844+K00873+K00844+K00844+K00873+K00873+K14085+K00873+K00873+K00001+K00873+K15633+K00844+K00873+K01913+K01913+K15633+K15633+K01610+K00844+K00121+K01913+K01913+K00844+K01913+K01913+K00121+K00121+K01610+K00161+K00001+K00873+K01568+K00873+K15633+K00873+K01913+K01610+K01610+K00001+K01913+K00873+K01568+…
Metabolism	Metabolism of terpenoids and polyketides	Diterpenoid biosynthesis	1	3	0.486375	1	ko00904	Isoform0110151(GIP)	K04122
Metabolism	Metabolism of cofactors and vitamins	One carbon pool by folate	37	183	0.4885	1	ko00670	Isoform0002619(Os03g0815200);Isoform0003846(MTHFR1);Isoform0005591(THFS);Isoform0005739(THFS);Isoform0012345(THFS);Isoform0013629(THFS);Isoform0040673(Os03g0815200);Isoform0044430(Os03g0815200);Isoform0048608(Os03g0815200);Isoform0049350(Os03g0815200);Isoform0051148(Os03g0815200);Isoform0057322(Os03g0815200);Isoform0058935(SHM4);Isoform0059535(Os03g0815200);Isoform0063877(Os03g0815200);Isoform006…	K00297+K00297+K01938+K01938+K01938+K01938+K00297+K00297+K00297+K00297+K00297+K00297+K00600+K00297+K00297+K01938+K00297+K00600+K00600+K00297+K00297+K01938+K00600+K00600+K01938+K00297+K00297+K01938+K00297+K00600+K01938+K00600+K00297+K00600+K01938+K00600+K00600
Cellular Processes	Transport and catabolism	Peroxisome	104	520	0.498234	1	ko04146	Isoform0002440(XDH1);Isoform0003159(XDH);Isoform0003177(ACX2);Isoform0003852(ACX2);Isoform0004438(Acx);Isoform0004740(ACX2);Isoform0004748(ACX2);Isoform0004890(ACX2);Isoform0004892(ACX2);Isoform0007148(ACX2);Isoform0007804(ACX2);Isoform0008307(OsI_09857);Isoform0008845(SDRA);Isoform0009412(LACS5);Isoform0009419(ACX2);Isoform0010136(Acx);Isoform0010523(Acx);Isoform0011689(ACX2);Isoform0011802(ACX2…	K00106+K00106+K00232+K00232+K00232+K00232+K00232+K00232+K00232+K00232+K00232+K03781+K11147+K01897+K00232+K00232+K00232+K00232+K00232+K00232+K13344+K00232+K03781+K00232+K03781+K03781+K01640+K00232+K00232+K00232+K13342+K00232+K00232+K03781+K00232+K13342+K00232+K03781+K00232+K13344+K03781+K13345+K00106+K13348+K00232+K00232+K00232+K00232+K01897+K00232+K00232+K01897+K01897+K00232+K00232+K00232+K00232+…
Metabolism	Amino acid metabolism	Lysine biosynthesis	6	29	0.532053	1	ko00300	Isoform0012921(AK1);Isoform0060867(AK1);Isoform0061953(AK1);Isoform0082072(AGD2);Isoform0094715(LYSA2);Isoform0102978(asd)	K00928+K00928+K00928+K10206+K01586+K00133
Metabolism	Amino acid metabolism	Glycine, serine and threonine metabolism	101	525	0.669299	1	ko00260	Isoform0005943(maoI);Isoform0008763(THA1);Isoform0011231(ALDH7B4);Isoform0012591(maoI);Isoform0012921(AK1);Isoform0014493(maoI);Isoform0015750(maoI);Isoform0017391(maoI);Isoform0019051(PGM1);Isoform0021535(PGM1);Isoform0021669(maoI);Isoform0022989(PGM1);Isoform0028747(THA1);Isoform0029910(PGDH1);Isoform0030900(PGDH1);Isoform0031649(THA1);Isoform0034033(GDH2);Isoform0034749(maoI);Isoform0034875(PG…	K00276+K01620+K14085+K00276+K00928+K00276+K00276+K00276+K15633+K15633+K00276+K15633+K01620+K00058+K00058+K01620+K02437+K00276+K15633+K00058+K00058+K00058+K00276+K00276+K00276+K00276+K00276+K00276+K00276+K15633+K00276+K00276+K00276+K15633+K00276+K01620+K00276+K00276+K00058+K00600+K00928+K14085+K00928+K00831+K14085+K01834+K00831+K15633+K14272+K00600+K00276+K00058+K00600+K01620+K00058+K00600+K00600+…
Metabolism	Metabolism of terpenoids and polyketides	Limonene and pinene degradation	8	47	0.74504	1	ko00903	Isoform0074524(ALDH2B4);Isoform0084857(ALDH2B4);Isoform0091610(ALDH3H1);Isoform0095738(ALDH2B7);Isoform0097176(ALDH2B4);Isoform0099842(ALDH3H1);Isoform0101109(ALDH2B7);Isoform0101884(ALDH2B7)	K00128+K00128+K00128+K00128+K00128+K00128+K00128+K00128
Metabolism	Metabolism of other amino acids	Selenocompound metabolism	105	556	0.745782	1	ko00450	Isoform0008627(Os12g0623900);Isoform0010835(Os12g0623900);Isoform0012404(Os12g0623900);Isoform0014697(Os12g0623900);Isoform0018402(Os12g0623900);Isoform0034071(METE);Isoform0036621(Os12g0623900);Isoform0039721(Os12g0623900);Isoform0039859(METE);Isoform0040502(Os12g0623900);Isoform0040800(Os12g0623900);Isoform0041050(METE);Isoform0041555(Os12g0623900);Isoform0041584(Os12g0623900);Isoform0041671(Os…	K00549+K00549+K00549+K00549+K00549+K00549+K00549+K00549+K00549+K00549+K00549+K00549+K00549+K00549+K00549+K00549+K00549+K00549+K00549+K00549+K00549+K00549+K00549+K00549+K00549+K00549+K00549+K00549+K00549+K00549+K00549+K00549+K00549+K00549+K00549+K00549+K00549+K00549+K00549+K00549+K00549+K00549+K00549+K00549+K00549+K00549+K00549+K00549+K00549+K01761+K00549+K00549+K00549+K01761+K00549+K00549+K00549+…
Metabolism	Energy metabolism	Sulfur metabolism	46	250	0.749553	1	ko00920	Isoform0002860(GLY3);Isoform0009079(GLY3);Isoform0009096(--);Isoform0013885(GLY3);Isoform0024920(GLY3);Isoform0033583(APR3);Isoform0039108(SBP2);Isoform0042077(APR3);Isoform0047578(APR3);Isoform0047898(APR3);Isoform0056154(APR3);Isoform0057688(APR3);Isoform0059676(STR1);Isoform0059738(APR3);Isoform0061455(APR3);Isoform0061971(GLY3);Isoform0067361(APR1);Isoform0071513(APR3);Isoform0072720(APR3);Is…	K17725+K17725+K01082+K17725+K17725+K05907+K17285+K05907+K05907+K05907+K05907+K05907+K01011+K05907+K05907+K17725+K05907+K05907+K05907+K05907+K05907+K05907+K00640+K05907+K05907+K05907+K05907+K05907+K01082+K13811+K05907+K05907+K05907+K05907+K05907+K05907+K05907+K17285+K05907+K00640+K00640+K00640+K00640+K00640+K00640+K00640
Metabolism	Biosynthesis of other secondary metabolites	Isoquinoline alkaloid biosynthesis	27	157	0.829833	1	ko00950	Isoform0005943(maoI);Isoform0008941(Os01g0760600);Isoform0012591(maoI);Isoform0014493(maoI);Isoform0015750(maoI);Isoform0017391(maoI);Isoform0021669(maoI);Isoform0034749(maoI);Isoform0037093(maoI);Isoform0037921(maoI);Isoform0038217(maoI);Isoform0039940(maoI);Isoform0040253(maoI);Isoform0040801(maoI);Isoform0043180(maoI);Isoform0045872(maoI);Isoform0046743(maoI);Isoform0047827(maoI);Isoform005009…	K00276+K14454+K00276+K00276+K00276+K00276+K00276+K00276+K00276+K00276+K00276+K00276+K00276+K00276+K00276+K00276+K00276+K00276+K00276+K00276+K00276+K00276+K00276+K14455+K00276+K01593+K00276
Metabolism	Biosynthesis of other secondary metabolites	Betalain biosynthesis	1	9	0.864529	1	ko00965	Isoform0095438(TDC1)	K01593
Metabolism	Biosynthesis of other secondary metabolites	Tropane, piperidine and pyridine alkaloid biosynthesis	26	158	0.885163	1	ko00960	Isoform0005943(maoI);Isoform0008941(Os01g0760600);Isoform0012591(maoI);Isoform0014493(maoI);Isoform0015750(maoI);Isoform0017391(maoI);Isoform0021669(maoI);Isoform0034749(maoI);Isoform0037093(maoI);Isoform0037921(maoI);Isoform0038217(maoI);Isoform0039940(maoI);Isoform0040253(maoI);Isoform0040801(maoI);Isoform0043180(maoI);Isoform0045872(maoI);Isoform0046743(maoI);Isoform0047827(maoI);Isoform005009…	K00276+K14454+K00276+K00276+K00276+K00276+K00276+K00276+K00276+K00276+K00276+K00276+K00276+K00276+K00276+K00276+K00276+K00276+K00276+K00276+K00276+K00276+K00276+K14455+K00276+K00276
Metabolism	Metabolism of terpenoids and polyketides	Zeatin biosynthesis	1	10	0.891516	1	ko00908	Isoform0030897(CKX4)	K00279
Metabolism	Carbohydrate metabolism	Pyruvate metabolism	160	876	0.901232	1	ko00620	Isoform0000185(At4g26390);Isoform0000247(At4g26390);Isoform0000268(At4g26390);Isoform0000320(At4g26390);Isoform0000572(At4g26390);Isoform0000792(At4g26390);Isoform0000807(At4g26390);Isoform0000831(At4g26390);Isoform0000853(At4g26390);Isoform0001145(At4g26390);Isoform0001315(At4g26390);Isoform0003095(At4g26390);Isoform0004731(At4g26390);Isoform0005378(AAE7);Isoform0006739(OsI_35105);Isoform0006987…	K00873+K00873+K00873+K00873+K00873+K00873+K00873+K00873+K00873+K00873+K00873+K00873+K00873+K01913+K00873+K00025+K01963+K00873+K00873+K14085+K00873+K00873+K00873+K00873+K01913+K01913+K01610+K00102+K01913+K01913+K01913+K01913+K01610+K00161+K01006+K00873+K00873+K00873+K01913+K01610+K01610+K01913+K00873+K00873+K00873+K00026+K01006+K00029+K00026+K00026+K00026+K00029+K01895+K01962+K00029+K00029+K00029+…
Metabolism	Lipid metabolism	Steroid biosynthesis	27	167	0.908097	1	ko00100	Isoform0010140(SQE1);Isoform0011253(STE1);Isoform0012330(STE1);Isoform0021137(SQE1);Isoform0026143(SQE1);Isoform0039744(LIP1);Isoform0053647(CASBPX2);Isoform0054745(LIP1);Isoform0056218(CASBPX2);Isoform0056701(CYP51G1);Isoform0057741(LIP1);Isoform0058168(LIP1);Isoform0058523(SQE1);Isoform0062702(LIP1);Isoform0063403(SQE1);Isoform0063655(SQE1);Isoform0066159(SQE1);Isoform0077908(SQE2);Isoform00787…	K00511+K00227+K00227+K00511+K00511+K01052+K01853+K01052+K01853+K05917+K01052+K01052+K00511+K01052+K00511+K00511+K00511+K00511+K09832+K00511+K00511+K00511+K09832+K00511+K00511+K00511+K00511
Metabolism	Lipid metabolism	Glycerolipid metabolism	103	581	0.918432	1	ko00561	Isoform0001193(PAH2);Isoform0002337(PAH2);Isoform0002435(PAH2);Isoform0002790(PAH2);Isoform0005350(DGK6);Isoform0008541(DGD1);Isoform0009689(DGD1);Isoform0010522(DGD1);Isoform0010710(DGD1);Isoform0011062(DGD1);Isoform0011119(DGD1);Isoform0011231(ALDH7B4);Isoform0013309(LPP3);Isoform0014274(DGD1);Isoform0014411(DGD1);Isoform0015131(DGD1);Isoform0024691(DGD1);Isoform0028006(DGD1);Isoform0029010(DGD…	K15728+K15728+K15728+K15728+K00901+K09480+K09480+K09480+K09480+K09480+K09480+K14085+K18693+K09480+K09480+K09480+K09480+K09480+K09480+K15728+K09480+K15728+K09480+K01054+K09480+K09480+K09480+K09480+K09480+K09480+K01054+K09480+K09480+K09480+K18693+K09480+K09480+K09480+K09480+K13508+K09480+K09480+K09480+K09480+K09480+K09480+K18693+K09480+K09480+K09480+K09480+K01054+K09480+K09480+K14085+K07407+K09480+…
Genetic Information Processing	Folding, sorting and degradation	SNARE interactions in vesicular transport	15	103	0.935996	1	ko04130	Isoform0002876(VAMP714);Isoform0003251(VAMP711);Isoform0010103(SYP121);Isoform0012719(SYP121);Isoform0013460(SYP121);Isoform0017417(SYP121);Isoform0043619(SYP23);Isoform0052208(SEC22);Isoform0084356(VTI13);Isoform0094967(SYP121);Isoform0109169(SYP121);Isoform0109263(SYP121);Isoform0110714(SYP121);Isoform0112472(GOS11);Isoform0113032(SYP51)	K08515+K08515+K08486+K08486+K08486+K08486+K08488+K08517+K08493+K08486+K08486+K08486+K08486+K08495+K08503
Metabolism	Energy metabolism	Carbon fixation in photosynthetic organisms	130	732	0.937832	1	ko00710	Isoform0005528(RPI2);Isoform0006987(MD1);Isoform0008941(Os01g0760600);Isoform0023052(PCK);Isoform0025105(RBCS-1A);Isoform0029462(RPI2);Isoform0031259(PCK2);Isoform0032459(PPD);Isoform0036092(PCK);Isoform0036246(PCK2);Isoform0037376(RPI2);Isoform0039138(RPI2);Isoform0043935(MMDH);Isoform0044310(PPD);Isoform0045767(ME1);Isoform0046198(MMDH);Isoform0046321(Os09g0505700);Isoform0046324(GAPA);Isoform0…	K01807+K00025+K14454+K01610+K01602+K01807+K01610+K01006+K01610+K01610+K01807+K01807+K00026+K01006+K00029+K00026+K01783+K05298+K01783+K00026+K00026+K00029+K05298+K05298+K00029+K01623+K01807+K00029+K00029+K01807+K00029+K00029+K01610+K01807+K00029+K00029+K00029+K00029+K00029+K00029+K00029+K01006+K01623+K00029+K00029+K01610+K00029+K00029+K00029+K00029+K00029+K00029+K01610+K00029+K00029+K00029+K00029+…
Metabolism	Amino acid metabolism	Histidine metabolism	13	94	0.951501	1	ko00340	Isoform0011231(ALDH7B4);Isoform0061534(ALDH7B4);Isoform0066964(ALDH7B4);Isoform0074524(ALDH2B4);Isoform0084857(ALDH2B4);Isoform0091361(SDC1);Isoform0091610(ALDH3H1);Isoform0095738(ALDH2B7);Isoform0097176(ALDH2B4);Isoform0099842(ALDH3H1);Isoform0101109(ALDH2B7);Isoform0101884(ALDH2B7);Isoform0104788(SDC1)	K14085+K14085+K14085+K00128+K00128+K01590+K00128+K00128+K00128+K00128+K00128+K00128+K01590
Metabolism	Metabolism of terpenoids and polyketides	Monoterpenoid biosynthesis	3	30	0.954879	1	ko00902	Isoform0052010(SDR2b);Isoform0096448(SALR);Isoform0109553(SDR2b)	K15095+K15095+K15095
Metabolism	Metabolism of terpenoids and polyketides	Carotenoid biosynthesis	19	131	0.956358	1	ko00906	Isoform0000387(AO1);Isoform0003412(AO1);Isoform0015267(VDE1);Isoform0051881(ZEP);Isoform0057306(NCED3);Isoform0064827(VDE1);Isoform0066717(NCED3);Isoform0066949(NCED3);Isoform0072415(NCED3);Isoform0073801(NCED3);Isoform0083754(BHY);Isoform0090823(CYP707A2);Isoform0095199(CYP707A1);Isoform0097321(CYP707A1);Isoform0097355(CYP707A1);Isoform0098221(CYP707A1);Isoform0104925(CYP707A1);Isoform0105561(CY…	K09842+K09842+K09839+K09838+K09840+K09839+K09840+K09840+K09840+K09840+K15746+K09843+K09843+K09843+K09843+K09843+K09843+K09843+K09843
Metabolism	Lipid metabolism	Fatty acid biosynthesis	34	220	0.963008	1	ko00061	Isoform0007349(accD);Isoform0009412(LACS5);Isoform0013970(FATB1);Isoform0019159(FATB1);Isoform0019520(FATB1);Isoform0022654(FATB1);Isoform0025547(FATB1);Isoform0028517(FATB1);Isoform0041253(FATB1);Isoform0045600(FATB1);Isoform0049377(CAC3);Isoform0051940(FATB);Isoform0053844(FATB);Isoform0058583(LACS6);Isoform0061230(LACS9);Isoform0061395(LACS1);Isoform0062103(AAE13);Isoform0064135(FATB);Isoform0…	K01963+K01897+K10781+K10781+K10781+K10781+K10781+K10781+K10781+K10781+K01962+K10781+K10781+K01897+K01897+K01897+K18660+K10781+K01897+K10781+K10781+K01897+K10781+K01897+K10781+K10781+K10781+K01897+K10781+K10781+K00208+K01961+K10781+K10781
Metabolism	Glycan biosynthesis and metabolism	Glycosphingolipid biosynthesis - globo and isoglobo series	1	15	0.964279	1	ko00603	Isoform0062206(AGAL3)	K07407
Metabolism	Biosynthesis of other secondary metabolites	Glucosinolate biosynthesis	2	26	0.976844	1	ko00966	Isoform0101446(UGT74F2);Isoform0104582(UGT74F2)	K11820+K11820
Metabolism	Metabolism of cofactors and vitamins	Ubiquinone and other terpenoid-quinone biosynthesis	72	447	0.983556	1	ko00130	Isoform0006995(CYP73A12);Isoform0007990(DHNAT1);Isoform0009701(At4g27270);Isoform0010521(At4g27270);Isoform0011561(At4g27270);Isoform0013103(At4g27270);Isoform0014239(CYP73A2);Isoform0016302(CYP73A2);Isoform0016641(CYP73A12);Isoform0017980(DHNAT1);Isoform0027931(HPD);Isoform0028206(HPD);Isoform0029452(HPD);Isoform0029566(At4g27270);Isoform0029788(At4g27270);Isoform0030268(At4g27270);Isoform003159…	K00487+K19222+K03809+K03809+K03809+K03809+K00487+K00487+K00487+K19222+K00457+K00457+K00457+K03809+K03809+K03809+K00487+K00457+K03809+K00487+K00487+K00457+K00487+K00457+K03809+K00487+K00487+K00457+K00487+K03809+K19222+K01904+K00487+K00487+K00487+K00487+K00487+K00457+K00457+K01904+K01904+K00487+K00457+K03809+K01904+K00487+K01904+K00487+K00457+K01904+K00487+K01904+K03809+K01904+K00487+K01904+K03809+…
Metabolism	Lipid metabolism	Arachidonic acid metabolism	13	107	0.987671	1	ko00590	Isoform0009219(GPXMC1);Isoform0023302(GPXMC1);Isoform0027103(GPXMC1);Isoform0043253(GPXMC1);Isoform0049079(GPXMC1);Isoform0054692(GPXMC1);Isoform0057858(GGT3);Isoform0073664(GPXMC1);Isoform0074421(GPXMC1);Isoform0081199(GPXMC1);Isoform0086469(GPXMC1);Isoform0104198(PLA2-ALPHA);Isoform0106454(GPX6)	K00432+K00432+K00432+K00432+K00432+K00432+K18592+K00432+K00432+K00432+K00432+K01047+K00432
Metabolism	Lipid metabolism	Synthesis and degradation of ketone bodies	3	39	0.990243	1	ko00072	Isoform0019762(HMGCL);Isoform0106221(At5g47720);Isoform0109880(HMGS)	K01640+K00626+K01641
Metabolism	Nucleotide metabolism	Purine metabolism	130	780	0.991532	1	ko00230	Isoform0000185(At4g26390);Isoform0000247(At4g26390);Isoform0000268(At4g26390);Isoform0000320(At4g26390);Isoform0000572(At4g26390);Isoform0000792(At4g26390);Isoform0000807(At4g26390);Isoform0000831(At4g26390);Isoform0000853(At4g26390);Isoform0001145(At4g26390);Isoform0001315(At4g26390);Isoform0002440(XDH1);Isoform0002551(URIII);Isoform0003095(At4g26390);Isoform0003159(XDH);Isoform0004731(At4g26390…	K00873+K00873+K00873+K00873+K00873+K00873+K00873+K00873+K00873+K00873+K00873+K00106+K00365+K00873+K00106+K00873+K00873+K00873+K00873+K00365+K00759+K00873+K00365+K00759+K00873+K00759+K00759+K00365+K00759+K01517+K00873+K00948+K00873+K02083+K00759+K00759+K00940+K00951+K00365+K00951+K00759+K02083+K00365+K00759+K00759+K00951+K00365+K00951+K01945+K00759+K01510+K00873+K00951+K00365+K00873+K00873+K00951+…
Metabolism	Metabolism of cofactors and vitamins	Riboflavin metabolism	21	164	0.993743	1	ko00740	Isoform0005080(PYRP2);Isoform0005284(PYRP2);Isoform0007900(RIBA1);Isoform0008981(RIBA1);Isoform0035146(RIBA1);Isoform0036573(RIBA1);Isoform0055778(RIBA1);Isoform0057907(RIBA1);Isoform0060610(PYRP2);Isoform0065888(PYRP2);Isoform0066915(RIBA1);Isoform0073443(PYRP2);Isoform0074962(PYRP2);Isoform0077960(PYRP2);Isoform0080913(RIBA1);Isoform0087221(PYRP2);Isoform0093225(RIBA1);Isoform0093968(RIBA1);Iso…	K22912+K22912+K14652+K14652+K14652+K14652+K14652+K14652+K22912+K22912+K14652+K22912+K22912+K22912+K14652+K22912+K14652+K14652+K22912+K22912+K22912
Metabolism	Metabolism of cofactors and vitamins	Biotin metabolism	1	25	0.996129	1	ko00780	Isoform0093799(MOD1)	K00208
Metabolism	Metabolism of cofactors and vitamins	Pantothenate and CoA biosynthesis	9	93	0.997573	1	ko00770	Isoform0007277(PYD1);Isoform0056866(At2g31810);Isoform0063369(ALS);Isoform0065211(ALS);Isoform0065492(At2g31810);Isoform0066126(ALS);Isoform0079350(ALS);Isoform0095348(At2g31810);Isoform0105530(PYD1)	K00207+K01653+K01652+K01652+K01653+K01652+K01652+K01653+K00207
Metabolism	Biosynthesis of other secondary metabolites	Monobactam biosynthesis	5	65	0.998182	1	ko00261	Isoform0012921(AK1);Isoform0060867(AK1);Isoform0061953(AK1);Isoform0087929(APS2);Isoform0102978(asd)	K00928+K00928+K00928+K13811+K00133
Metabolism	Carbohydrate metabolism	Starch and sucrose metabolism	208	1246	0.998637	1	ko00500	Isoform0000415(At4g31140);Isoform0000582(At4g31140);Isoform0002451(TPS9);Isoform0002952(TPS9);Isoform0003075(AMY3);Isoform0003864(TPS9);Isoform0004147(TPS9);Isoform0004365(TPS9);Isoform0005466(TPS9);Isoform0005582(TPS9);Isoform0006323(TPS9);Isoform0006395(HXK2);Isoform0006580(TPS9);Isoform0006921(TPS9);Isoform0007292(SPS4);Isoform0008433(HXK1);Isoform0008714(TPS9);Isoform0008829(HXK1);Isoform0010…	K19893+K19893+K16055+K16055+K01176+K16055+K16055+K16055+K16055+K16055+K16055+K00844+K16055+K16055+K00696+K00844+K16055+K00844+K00847+K00847+K01214+K00847+K16055+K16055+K16055+K00688+K01214+K16055+K00844+K00703+K16055+K16055+K00688+K16055+K01176+K00703+K00844+K16055+K00688+K00696+K16055+K16055+K16055+K00844+K00847+K16055+K00975+K00847+K16055+K00847+K00975+K16055+K00847+K16055+K16055+K01087+K00975+…
Metabolism	Glycan biosynthesis and metabolism	Glycosylphosphatidylinositol(GPI)-anchor biosynthesis	2	43	0.999172	1	ko00563	Isoform0016220(--);Isoform0025459(PIGA)	K07542+K03857
Metabolism	Amino acid metabolism	Valine, leucine and isoleucine biosynthesis	7	86	0.999227	1	ko00290	Isoform0056866(At2g31810);Isoform0063369(ALS);Isoform0065211(ALS);Isoform0065492(At2g31810);Isoform0066126(ALS);Isoform0079350(ALS);Isoform0095348(At2g31810)	K01653+K01652+K01652+K01653+K01652+K01652+K01653
Environmental Information Processing	Signal transduction	Phosphatidylinositol signaling system	64	449	0.999314	1	ko04070	Isoform0000310(FAB1A);Isoform0004394(MTM1);Isoform0005350(DGK6);Isoform0006792(CAM-1);Isoform0007435(FAB1B);Isoform0009539(PIP5K1);Isoform0009780(CAM2);Isoform0011084(CAM-1);Isoform0013630(MTM1);Isoform0014509(MTM1);Isoform0020423(CAM-1);Isoform0021791(PTEN2A);Isoform0023225(CAM-1);Isoform0024098(CAM2);Isoform0025378(CAM-1);Isoform0028031(PIP5K9);Isoform0031016(CDS1);Isoform0031994(CAM-1);Isoform…	K00921+K18081+K00901+K02183+K00921+K00889+K02183+K02183+K18081+K18081+K02183+K01110+K02183+K02183+K02183+K00889+K00981+K02183+K02183+K05857+K00889+K00981+K02183+K02183+K02183+K02183+K02183+K00889+K02183+K02183+K02183+K02183+K02183+K00889+K00889+K02183+K00889+K00913+K00889+K00981+K02183+K00913+K00888+K02183+K02183+K02183+K02183+K05857+K00913+K00888+K00888+K02183+K00913+K05857+K00913+K00901+K00915+…
Metabolism	Glycan biosynthesis and metabolism	Glycosaminoglycan degradation	1	34	0.999477	1	ko00531	Isoform0070792(Hgsnat)	K10532
Genetic Information Processing	Transcription	Basal transcription factors	22	194	0.999496	1	ko03022	Isoform0020348(TFIIB);Isoform0021197(--);Isoform0021970(TAF4B);Isoform0024749(TAF4B);Isoform0025839(TAF4B);Isoform0029926(TFIIB);Isoform0034167(TAF4B);Isoform0035880(XPB1);Isoform0041368(TAF4B);Isoform0043941(TAF6);Isoform0053862(TFIIB);Isoform0061781(TFIIB);Isoform0081545(TOA1);Isoform0090238(TAF6);Isoform0090463(TFIIB);Isoform0094779(TAF9);Isoform0094961(PBRP1);Isoform0102316(TAF6);Isoform01050…	K03124+K03122+K03129+K03129+K03129+K03124+K03129+K10843+K03129+K03131+K03124+K03124+K03122+K03131+K03124+K03133+K03124+K03131+K03122+K03124+K03124+K03139
Metabolism	Lipid metabolism	Cutin, suberine and wax biosynthesis	8	101	0.999749	1	ko00073	Isoform0055904(CYP86B1);Isoform0072895(CYP86B1);Isoform0083409(GL1-4);Isoform0090127(GL1-4);Isoform0093776(CYP94A2);Isoform0094498(CYP94A2);Isoform0100448(CYP86B1);Isoform0101141(CYP94A2)	K15402+K15402+K15404+K15404+K20769+K13407+K15402+K13407
Metabolism	Amino acid metabolism	Lysine degradation	15	153	0.999771	1	ko00310	Isoform0005817(SUVH5);Isoform0010022(SUVH6);Isoform0011231(ALDH7B4);Isoform0057948(ATXR3);Isoform0061534(ALDH7B4);Isoform0066964(ALDH7B4);Isoform0074524(ALDH2B4);Isoform0084857(ALDH2B4);Isoform0091610(ALDH3H1);Isoform0095738(ALDH2B7);Isoform0097176(ALDH2B4);Isoform0099842(ALDH3H1);Isoform0101109(ALDH2B7);Isoform0101884(ALDH2B7);Isoform0106221(At5g47720)	K11420+K11420+K14085+K22748+K14085+K14085+K00128+K00128+K00128+K00128+K00128+K00128+K00128+K00128+K00626
Metabolism	Metabolism of cofactors and vitamins	Folate biosynthesis	18	183	0.999929	1	ko00790	Isoform0007900(RIBA1);Isoform0008981(RIBA1);Isoform0025344(DAAT);Isoform0028709(GCH1);Isoform0029812(DAAT);Isoform0035146(RIBA1);Isoform0035577(GCH1);Isoform0036573(RIBA1);Isoform0039114(GCH1);Isoform0044324(GCH1);Isoform0051992(FLACCA);Isoform0055778(RIBA1);Isoform0057907(RIBA1);Isoform0066915(RIBA1);Isoform0080913(RIBA1);Isoform0092635(MitHPPK/DHPS);Isoform0093225(RIBA1);Isoform0093968(RIBA1)	K14652+K14652+K18482+K01495+K18482+K14652+K01495+K14652+K01495+K01495+K15631+K14652+K14652+K14652+K14652+K13941+K14652+K14652
Genetic Information Processing	Folding, sorting and degradation	Protein processing in endoplasmic reticulum	243	1518	0.999973	1	ko04141	Isoform0000762(SUD1);Isoform0000856(SUD1);Isoform0002332(UBC11);Isoform0002397(At3g07100);Isoform0002664(SUD1);Isoform0002705(SEC31B);Isoform0003142(At2g47970);Isoform0003289(rnf-5);Isoform0004139(SEC31B);Isoform0005837(HSP70);Isoform0006498(SEC31B);Isoform0006578(HSP70);Isoform0007441(HSP70);Isoform0007540(HSP70);Isoform0007694(SUD1);Isoform0008155(rnf-5);Isoform0008168(SEC31B);Isoform0009243(UB…	K10661+K10661+K06689+K14007+K10661+K14005+K14015+K10666+K14005+K03283+K14005+K03283+K03283+K03283+K10661+K10666+K14005+K06689+K06689+K10575+K10661+K10661+K10661+K03283+K14005+K11718+K06689+K10666+K08852+K03283+K08852+K06689+K04079+K09580+K14005+K04079+K10575+K10597+K03283+K04079+K04079+K14005+K14005+K04079+K04079+K09503+K10666+K13989+K06689+K06689+K10661+K04079+K07953+K03283+K10661+K16196+K04079+…
Genetic Information Processing	Replication and repair	Mismatch repair	2	61	0.999979	1	ko03430	Isoform0022410(At4g28440);Isoform0076250(RPA3)	K07466+K10740
Metabolism	Glycan biosynthesis and metabolism	Other glycan degradation	2	65	0.999991	1	ko00511	Isoform0037462(--);Isoform0092221(FUC1)	K15923+K01206
Metabolism	Nucleotide metabolism	Pyrimidine metabolism	46	392	0.999995	1	ko00240	Isoform0001412(CARB);Isoform0001448(CARB);Isoform0001959(CARB);Isoform0006317(CARB);Isoform0007277(PYD1);Isoform0008532(CARB);Isoform0009256(CARB);Isoform0009381(CARB);Isoform0014405(CARB);Isoform0014770(CARA);Isoform0016798(CARB);Isoform0017362(CARB);Isoform0018700(CARB);Isoform0020866(CARB);Isoform0021993(CARB);Isoform0023098(CARB);Isoform0023258(CARB);Isoform0023792(URA6);Isoform0024312(NDKP1)…	K01955+K01955+K01955+K01955+K00207+K01955+K01955+K01955+K01955+K01956+K01955+K01955+K01955+K01955+K01955+K01955+K01955+K13800+K00940+K01956+K01955+K16329+K01955+K13800+K01510+K01955+K01937+K01937+K01937+K01955+K10807+K00876+K01955+K01956+K01937+K01955+K13800+K01937+K01955+K01510+K01955+K01955+K00207+K10808+K01489+K13800
Metabolism	Glycan biosynthesis and metabolism	Various types of N-glycan biosynthesis	18	210	0.999998	1	ko00513	Isoform0002095(GALT1);Isoform0005400(GALT1);Isoform0012997(GNT2);Isoform0013846(GALT1);Isoform0015306(GNT2);Isoform0016620(GALT1);Isoform0022629(GMII);Isoform0058336(GNT2);Isoform0087592(GNT2);Isoform0090154(GNT2);Isoform0091088(GNT2);Isoform0093140(GNT2);Isoform0094566(GNT2);Isoform0095202(GNT2);Isoform0095944(GNT2);Isoform0096987(GNT2);Isoform0098683(FUT13);Isoform0099570(GMII)	K14413+K14413+K00736+K14413+K00736+K14413+K01231+K00736+K00736+K00736+K00736+K00736+K00736+K00736+K00736+K00736+K14412+K01231
Metabolism	Metabolism of other amino acids	Cyanoamino acid metabolism	18	216	0.999999	1	ko00460	Isoform0057858(GGT3);Isoform0058935(SHM4);Isoform0072752(SHM1);Isoform0075347(SHM7);Isoform0080634(SHM1);Isoform0081174(SHM7);Isoform0084676(BACOVA_02659);Isoform0089537(BGLU44);Isoform0092633(SHM1);Isoform0094864(SHM1);Isoform0095471(SHM4);Isoform0103358(SHM2);Isoform0103698(At3g16150);Isoform0104656(SHM4);Isoform0105849(At3g16150);Isoform0108589(At3g16150);Isoform0110022(At3g16150);Isoform01112…	K18592+K00600+K00600+K00600+K00600+K00600+K05349+K05350+K00600+K00600+K00600+K00600+K13051+K00600+K13051+K13051+K13051+K13051
Metabolism	Amino acid metabolism	Alanine, aspartate and glutamate metabolism	134	957	1	1	ko00250	Isoform0000033(GLT1);Isoform0000036(GLT1);Isoform0000042(GLT1);Isoform0000056(GLT1);Isoform0000058(GLT1);Isoform0000064(GLT1);Isoform0000066(GLT1);Isoform0000070(GLT1);Isoform0000075(GLT1);Isoform0000159(GLT1);Isoform0000256(GLT1);Isoform0000438(GLT1);Isoform0000480(GLT1);Isoform0000510(GLT1);Isoform0000744(GLT1);Isoform0001032(GLT1);Isoform0001118(GLT1);Isoform0001178(GLT1);Isoform0001184(GLT1);…	K00264+K00264+K00264+K00264+K00264+K00264+K00264+K00264+K00264+K00264+K00264+K00264+K00264+K00264+K00264+K00264+K00264+K00264+K00264+K00264+K01955+K00820+K01955+K00264+K00264+K01955+K00264+K00264+K00264+K00264+K01580+K01580+K00264+K01955+K00264+K00264+K00264+K01955+K00264+K14454+K00264+K01955+K00264+K01955+K00261+K00264+K00264+K01580+K01580+K00264+K01955+K01956+K00264+K00264+K01755+K00264+K01955+…
Metabolism	Lipid metabolism	Sphingolipid metabolism	10	156	1	1	ko00600	Isoform0013056(Os02g0639600);Isoform0029167(SBH1);Isoform0061721(DPL1);Isoform0062206(AGAL3);Isoform0097809(DPL1);Isoform0098136(DPL1);Isoform0099248(SPL);Isoform0103312(SPL);Isoform0108562(Os02g0639600);Isoform0109008(Os02g0639600)	K04712+K04713+K01634+K07407+K01634+K01634+K01634+K01634+K04712+K04712
Genetic Information Processing	Replication and repair	Base excision repair	4	102	1	1	ko03410	Isoform0044222(ARP);Isoform0047549(ARP);Isoform0048684(ARP);Isoform0049911(ARP)	K01142+K01142+K01142+K01142
Genetic Information Processing	Replication and repair	Homologous recombination	6	123	1	1	ko03440	Isoform0004430(DRD1);Isoform0014309(EME1);Isoform0014819(--);Isoform0022410(At4g28440);Isoform0068517(--);Isoform0076250(RPA3)	K10875+K10882+K20776+K07466+K20776+K10740
Metabolism	Amino acid metabolism	Valine, leucine and isoleucine degradation	20	243	1	1	ko00280	Isoform0011231(ALDH7B4);Isoform0019762(HMGCL);Isoform0033423(MCCA);Isoform0050835(MCCA);Isoform0061534(ALDH7B4);Isoform0062103(AAE13);Isoform0066964(ALDH7B4);Isoform0074524(ALDH2B4);Isoform0084857(ALDH2B4);Isoform0089561(At3g08860);Isoform0091610(ALDH3H1);Isoform0095713(MCCA);Isoform0095738(ALDH2B7);Isoform0097176(ALDH2B4);Isoform0099842(ALDH3H1);Isoform0100694(At3g08860);Isoform0101109(ALDH2B7);…	K14085+K01640+K01968+K01968+K14085+K18660+K14085+K00128+K00128+K00827+K00128+K01968+K00128+K00128+K00128+K00827+K00128+K00128+K00626+K01641
Genetic Information Processing	Folding, sorting and degradation	Ubiquitin mediated proteolysis	81	658	1	1	ko04120	Isoform0001287(UPL4);Isoform0002332(UBC11);Isoform0004325(RCE1);Isoform0004443(UBC24);Isoform0005356(UBC24);Isoform0006941(ATCSA-1);Isoform0009243(UBC9);Isoform0009324(UBC11);Isoform0009726(UBC7);Isoform0011026(UBC24);Isoform0011587(UBC11);Isoform0013655(UBA2);Isoform0013907(UBC9);Isoform0014913(UBC16);Isoform0016493(UBC24);Isoform0017401(UBC24);Isoform0018083(UBC7);Isoform0018109(PUB1);Isoform00…	K10590+K06689+K10579+K10581+K10581+K10570+K06689+K06689+K10575+K10581+K06689+K03178+K06689+K10688+K10581+K10581+K10575+K10597+K10688+K10688+K04706+K04706+K06689+K06689+K03352+K10581+K06689+K06689+K04706+K04706+K04706+K06689+K04706+K10581+K06689+K04706+K03358+K06689+K06689+K10143+K04706+K06689+K04706+K04706+K03094+K10573+K03347+K03868+K10143+K10590+K10570+K10581+K10604+K10581+K10570+K10143+K10581+…
Metabolism	Carbohydrate metabolism	Citrate cycle (TCA cycle)	59	709	1	1	ko00020	Isoform0006987(MD1);Isoform0015305(IDH5);Isoform0018602(IDH5);Isoform0022812(Os08g0191100);Isoform0023052(PCK);Isoform0031089(ACO3);Isoform0031259(PCK2);Isoform0031705(PDH-E1);Isoform0036092(PCK);Isoform0036246(PCK2);Isoform0043935(MMDH);Isoform0046198(MMDH);Isoform0047024(MMDH);Isoform0047106(MMDH);Isoform0055891(PCKA);Isoform0057002(CSY3);Isoform0062858(SDH1-1);Isoform0063939(PCK);Isoform006625…	K00025+K00030+K00030+K01681+K01610+K01681+K01610+K00161+K01610+K01610+K00026+K00026+K00026+K00026+K01610+K01647+K00234+K01610+K01610+K01648+K01610+K01610+K01610+K01610+K01648+K01647+K01610+K01610+K01610+K01610+K01647+K01610+K01647+K00030+K01647+K01647+K00030+K01647+K01647+K01647+K01647+K01647+K01681+K00030+K00627+K00627+K00030+K00030+K01647+K00025+K01648+K00030+K00030+K00030+K00025+K00026+K00030+…
Metabolism	Energy metabolism	Oxidative phosphorylation	83	1059	1	1	ko00190	Isoform0001542(PPA4);Isoform0002547(ndhH);Isoform0003872(ndhH);Isoform0006985(atpI);Isoform0007805(PMA4);Isoform0008605(PMA4);Isoform0008907(PPA4);Isoform0012559(COX17-2);Isoform0012898(COX11);Isoform0012937(Os04g0656100);Isoform0012987(PMA4);Isoform0013035(COX11);Isoform0013051(At3g08610);Isoform0013526(PMA4);Isoform0015172(PMA4);Isoform0016459(PPA1);Isoform0016650(AHA10);Isoform0016845(PMA4);Is…	K01507+K05579+K05579+K02108+K01535+K01535+K01507+K02260+K02258+K01535+K01535+K02258+K03945+K01535+K01535+K01507+K01535+K01535+K02258+K02258+K05572+K05577+K00419+K01535+K01535+K02258+K02258+K02266+K02258+K01535+K02258+K02260+K05577+K01535+K01507+K02260+K05580+K02258+K02258+K02258+K01535+K02258+K02258+K01535+K02258+K01507+K02258+K02258+K01507+K01507+K02258+K02258+K02258+K02258+K01507+K01507+K01507+…
Metabolism	Energy metabolism	Photosynthesis	20	326	1	1	ko00195	Isoform0001511(psaA);Isoform0002541(psaA);Isoform0003119(psaB);Isoform0006985(atpI);Isoform0016936(FDX3);Isoform0037599(PNSL2);Isoform0037841(psaA);Isoform0040380(psaA);Isoform0049037(PETE);Isoform0055082(PNSL2);Isoform0057614(atpA);Isoform0063406(PNSL2);Isoform0078405(PETE);Isoform0081466(PETE);Isoform0083876(PETE);Isoform0089521(PETE);Isoform0109743(PSBO);Isoform0111320(PSBS1);Isoform0111525(PS…	K02689+K02689+K02690+K02108+K02639+K08901+K02689+K02689+K02638+K08901+K02111+K08901+K02638+K02638+K02638+K02638+K02716+K03542+K03542+K03542
Metabolism	Amino acid metabolism	Arginine biosynthesis	25	386	1	1	ko00220	Isoform0002765(ARGF);Isoform0004411(OTC);Isoform0008941(Os01g0760600);Isoform0010015(GDH1);Isoform0015936(At5g10920);Isoform0032799(NAGK);Isoform0039462(NAGS1);Isoform0055789(NAGS2);Isoform0058940(At5g10920);Isoform0060190(NAGS1);Isoform0066265(Gln-gamma);Isoform0070803(GGAT1);Isoform0080136(NAGS2);Isoform0085788(NAGK);Isoform0088067(NAGK);Isoform0090478(ASP1);Isoform0093046(AG118);Isoform0094659…	K00611+K00611+K14454+K00261+K01755+K00930+K14682+K14682+K01755+K14682+K01915+K14272+K14682+K00930+K00930+K14455+K00818+K00930+K01755+K01915+K01755+K01915+K01755+K00930+K00930
Metabolism	Glycan biosynthesis and metabolism	Other types of O-glycan biosynthesis	3	208	1	1	ko00514	Isoform0008594(SEC);Isoform0015748(SEC);Isoform0078652(XEG113)	K09667+K09667+K20784
Metabolism	Carbohydrate metabolism	Inositol phosphate metabolism	49	648	1	1	ko00562	Isoform0000310(FAB1A);Isoform0004394(MTM1);Isoform0007435(FAB1B);Isoform0008614(SAC3);Isoform0009539(PIP5K1);Isoform0011447(SAC3);Isoform0013630(MTM1);Isoform0014509(MTM1);Isoform0021791(PTEN2A);Isoform0026272(SAC4);Isoform0027091(SAC3);Isoform0028031(PIP5K9);Isoform0031532(SAC4);Isoform0033873(PLC4);Isoform0035145(SAC4);Isoform0035316(PIP5K9);Isoform0035876(SAC3);Isoform0038285(SAC4);Isoform0041…	K00921+K18081+K00921+K22913+K00889+K22913+K18081+K18081+K01110+K22913+K22913+K00889+K22913+K05857+K22913+K00889+K22913+K22913+K00889+K00889+K00889+K00889+K00913+K00889+K01114+K00913+K00888+K01114+K05857+K00913+K01114+K01114+K01114+K01858+K00888+K01858+K00888+K01114+K01858+K00913+K05857+K01114+K01114+K00913+K01114+K01858+K00915+K00915+K00915
Metabolism	Lipid metabolism	Glycerophospholipid metabolism	77	680	1	1	ko00564	Isoform0001193(PAH2);Isoform0002337(PAH2);Isoform0002435(PAH2);Isoform0002790(PAH2);Isoform0003281(PLDBETA1);Isoform0005350(DGK6);Isoform0007255(PLDZETA1);Isoform0007425(PLDZETA1);Isoform0009281(PLDZETA1);Isoform0010123(PLDZETA1);Isoform0010557(PLDZETA1);Isoform0011828(PLDZETA1);Isoform0012566(PLDZETA1);Isoform0013309(LPP3);Isoform0013449(At4g09760);Isoform0018012(Os07g0688000);Isoform0028514(PLD…	K15728+K15728+K15728+K15728+K01115+K00901+K01115+K01115+K01115+K01115+K01115+K01115+K01115+K18693+K14156+K01517+K01115+K15728+K15728+K00981+K00981+K00894+K18693+K00981+K13508+K01114+K18693+K18696+K01114+K01115+K14156+K01115+K01114+K01114+K14156+K14156+K14156+K14156+K14156+K01114+K15728+K00006+K14156+K14156+K13510+K00630+K13510+K05929+K01114+K05929+K13510+K13510+K14156+K01114+K01114+K13508+K13508+…
Metabolism	Lipid metabolism	Ether lipid metabolism	28	347	1	1	ko00565	Isoform0003281(PLDBETA1);Isoform0007255(PLDZETA1);Isoform0007425(PLDZETA1);Isoform0009281(PLDZETA1);Isoform0010123(PLDZETA1);Isoform0010557(PLDZETA1);Isoform0011828(PLDZETA1);Isoform0012566(PLDZETA1);Isoform0028514(PLDZETA1);Isoform0052627(NPC4);Isoform0057979(NPC4);Isoform0058148(PLD1);Isoform0060517(PLD1);Isoform0063556(NPC4);Isoform0063816(NPC4);Isoform0068476(NPC4);Isoform0082257(LPEAT2);Isof…	K01115+K01115+K01115+K01115+K01115+K01115+K01115+K01115+K01115+K01114+K01114+K01115+K01115+K01114+K01114+K01114+K13510+K13510+K01114+K13510+K13510+K01114+K01114+K13510+K01114+K01047+K01115+K01115
Metabolism	Metabolism of cofactors and vitamins	Nicotinate and nicotinamide metabolism	11	322	1	1	ko00760	Isoform0006705(SRT1);Isoform0018943(NAPRT2);Isoform0021919(Os11g0191400);Isoform0024829(NAPRT1);Isoform0029160(Os11g0191400);Isoform0029474(Os11g0191400);Isoform0029719(NAPRT2);Isoform0030687(NADK2);Isoform0059270(Os01g0957000);Isoform0063976(--);Isoform0107084(--)	K11416+K00763+K00858+K00763+K00858+K00858+K00763+K00858+K00858+K18551+K18551
Genetic Information Processing	Translation	Aminoacyl-tRNA biosynthesis	10	477	1	1	ko00970	Isoform0011467(CPS1);Isoform0022070(SYNO);Isoform0023296(At3g58140);Isoform0028430(POPTRDRAFT_821063);Isoform0091635(At4g39280);Isoform0092120(SYNC1);Isoform0095986(EMB2768);Isoform0098177(At5g27470);Isoform0104290(At5g27470);Isoform0104785(At5g27470)	K01883+K01893+K01889+K01872+K01889+K01893+K01866+K01875+K01875+K01875
Metabolism	Global and overview maps	2-Oxocarboxylic acid metabolism	53	709	1	1	ko01210	Isoform0008941(Os01g0760600);Isoform0012921(AK1);Isoform0015305(IDH5);Isoform0018602(IDH5);Isoform0022812(Os08g0191100);Isoform0031089(ACO3);Isoform0032799(NAGK);Isoform0039462(NAGS1);Isoform0055789(NAGS2);Isoform0056866(At2g31810);Isoform0057002(CSY3);Isoform0060190(NAGS1);Isoform0060867(AK1);Isoform0061953(AK1);Isoform0063369(ALS);Isoform0065211(ALS);Isoform0065492(At2g31810);Isoform0066126(ALS…	K14454+K00928+K00030+K00030+K01681+K01681+K00930+K14682+K14682+K01653+K01647+K14682+K00928+K00928+K01652+K01652+K01653+K01652+K14272+K01647+K01652+K14682+K00930+K00930+K01647+K14455+K01647+K00030+K01647+K01647+K00030+K00818+K01647+K01647+K00930+K01647+K01653+K01647+K01647+K01681+K00030+K11820+K00133+K00030+K11820+K00030+K01647+K00930+K00030+K00030+K00030+K00030+K00930
Environmental Information Processing	Membrane transport	ABC transporters	72	663	1	1	ko02010	Isoform0000503(ABCC4);Isoform0000550(ABCC4);Isoform0000689(ABCC5);Isoform0001013(ABCB20);Isoform0001175(ABCB20);Isoform0001285(ABCB11);Isoform0001359(ABCC5);Isoform0001446(ABCC4);Isoform0001483(ABCC4);Isoform0001546(ABCC4);Isoform0001622(ABCC5);Isoform0001648(ABCC4);Isoform0001855(ABCC5);Isoform0001974(ABCC3);Isoform0001981(ABCC14);Isoform0002202(ABCC4);Isoform0002236(ABCC14);Isoform0002552(ABCB1…	K05665+K05666+K05665+K05658+K05658+K05658+K05665+K05665+K05665+K05665+K05665+K05665+K05665+K05666+K05665+K05665+K05665+K05658+K05665+K05665+K05665+K05665+K05658+K05665+K05658+K05665+K05658+K05665+K05658+K05658+K05665+K05658+K05665+K05658+K05665+K05658+K05666+K05666+K05665+K05665+K05665+K05665+K05665+K05665+K05665+K05658+K05665+K05665+K05665+K05658+K05657+K05665+K05665+K05666+K05657+K05665+K05658+…
Genetic Information Processing	Translation	Ribosome biogenesis in eukaryotes	26	364	1	1	ko03008	Isoform0001530(--);Isoform0002289(--);Isoform0014848(XRN3);Isoform0015330(XRN3);Isoform0016583(XRN3);Isoform0017094(XRN3);Isoform0017504(XRN3);Isoform0018774(XRN3);Isoform0018937(XRN3);Isoform0021453(XRN3);Isoform0021579(XRN3);Isoform0021734(EFL1);Isoform0022061(XRN3);Isoform0022923(XRN3);Isoform0027012(PCN);Isoform0027808(XRN3);Isoform0032143(XRN3);Isoform0044798(nop56);Isoform0047092(CDC48C);Is…	K06943+K06943+K12619+K12619+K12619+K12619+K12619+K12619+K12619+K12619+K12619+K14536+K12619+K12619+K14548+K12619+K12619+K14564+K14571+K06943+K14571+K14553+K14568+K12619+K07179+K12619
Genetic Information Processing	Translation	Ribosome	17	361	1	1	ko03010	Isoform0001064(rpl16);Isoform0003684(RPS26C);Isoform0003713(RPS26A);Isoform0011763(RPS11B);Isoform0016188(RPS9);Isoform0016478(RPL29);Isoform0037469(rpl16);Isoform0040735(rpl16);Isoform0042351(rpl16);Isoform0050622(RPS25B);Isoform0051268(RPL39A);Isoform0055988(RPS25B);Isoform0078921(RPS25B);Isoform0083347(RPL4);Isoform0083543(rpl16);Isoform0092539(rpl16);Isoform0110040(RPL3)	K02878+K02976+K02976+K02949+K02996+K02904+K02878+K02878+K02878+K02975+K02924+K02975+K02975+K02930+K02878+K02878+K02925
Genetic Information Processing	Translation	RNA transport	78	1233	1	1	ko03013	Isoform0001409(EIF(ISO)4G1);Isoform0004316(UPF2);Isoform0005215(UPF2);Isoform0005875(EIF(ISO)4G1);Isoform0006094(SNUPN);Isoform0006564(HST1);Isoform0006832(EIF(ISO)4G1);Isoform0007949(EIF(ISO)4G1);Isoform0008154(EIF(ISO)4G1);Isoform0013359(EIF(ISO)4G1);Isoform0014035(THO2);Isoform0014527(EIF(ISO)4G1);Isoform0015136(KPNB1);Isoform0015946(KPNB1);Isoform0017941(EIF(ISO)4G1);Isoform0020738(NUA);Isofo…	K03260+K14327+K14327+K03260+K13151+K14289+K03260+K03260+K03260+K03260+K12879+K03260+K14293+K14293+K03260+K09291+K14293+K03254+K03257+K14293+K03260+K03254+K03260+K03253+K13126+K03260+K03260+K03253+K14327+K03253+K14326+K03260+K03248+K03260+K03260+K09291+K03260+K03260+K03260+K03260+K03253+K13126+K03254+K03260+K13126+K13126+K03253+K14293+K03253+K03236+K03253+K13126+K03253+K03260+K09291+K12812+K13126+…
Genetic Information Processing	Translation	mRNA surveillance pathway	88	1150	1	1	ko03015	Isoform0000816(B'GAMMA);Isoform0001214(B'GAMMA);Isoform0001545(B'GAMMA);Isoform0002370(B'GAMMA);Isoform0003526(PCFS4);Isoform0004096(B'GAMMA);Isoform0004316(UPF2);Isoform0005215(UPF2);Isoform0006347(B'GAMMA);Isoform0008205(PPP1CC);Isoform0008498(PPP1CC);Isoform0013877(MSI2);Isoform0013933(SMG7);Isoform0017031(PPP1CC);Isoform0017227(B'GAMMA);Isoform0017441(cirbp-b);Isoform0019884(MSI2);Isoform0023…	K11584+K11584+K11584+K11584+K14400+K11584+K14327+K14327+K11584+K06269+K06269+K14411+K14409+K06269+K11584+K14411+K14411+K11584+K06269+K06269+K14411+K06269+K14411+K13126+K14397+K14327+K14411+K11584+K14411+K14326+K14398+K11584+K11584+K14398+K13126+K14411+K14411+K11584+K13126+K13126+K14411+K11584+K11583+K03456+K13126+K11584+K14411+K11584+K14411+K11584+K04382+K11584+K00565+K12812+K13126+K14411+K13126+…
Genetic Information Processing	Folding, sorting and degradation	RNA degradation	85	975	1	1	ko03018	Isoform0004619(HSP1);Isoform0005246(HSP1);Isoform0005340(HVT1);Isoform0007300(MOT2);Isoform0012538(SPAC16C9.04c);Isoform0014848(XRN3);Isoform0015330(XRN3);Isoform0016369(SKI3);Isoform0016583(XRN3);Isoform0017094(XRN3);Isoform0017504(XRN3);Isoform0018774(XRN3);Isoform0018937(XRN3);Isoform0021453(XRN3);Isoform0021528(CNOT4);Isoform0021579(XRN3);Isoform0021768(CAF1-9);Isoform0022061(XRN3);Isoform002…	K04043+K04043+K14442+K10643+K10643+K12619+K12619+K12600+K12619+K12619+K12619+K12619+K12619+K12619+K10643+K12619+K12581+K12619+K12619+K12614+K12581+K12619+K12581+K12581+K12619+K12603+K12581+K13126+K12591+K04043+K12585+K12581+K12581+K12581+K13126+K12581+K13126+K12605+K13126+K12591+K12581+K13126+K12603+K00850+K01148+K00850+K13126+K01148+K13126+K04043+K13126+K12581+K10643+K01148+K01148+K00850+K12614+…
Genetic Information Processing	Transcription	RNA polymerase	11	206	1	1	ko03020	Isoform0024808(NRPB6A);Isoform0037202(NRPB6A);Isoform0043070(NRPB9B);Isoform0044333(NRPB4);Isoform0053556(Polr3e);Isoform0074403(NRPE5A);Isoform0083542(NRPB10L);Isoform0090786(rpoC1);Isoform0096061(rpoC1);Isoform0104206(NRPB9A);Isoform0108191(NRPB9A)	K03014+K03014+K03017+K03012+K14721+K03013+K03007+K03046+K03046+K03017+K03017
Genetic Information Processing	Replication and repair	DNA replication	3	103	1	1	ko03030	Isoform0022410(At4g28440);Isoform0056369(MCM5);Isoform0076250(RPA3)	K07466+K02209+K10740
Genetic Information Processing	Transcription	Spliceosome	188	1563	1	1	ko03040	Isoform0000725(sap-49);Isoform0001202(RS2Z33);Isoform0001910(RS2Z33);Isoform0003393(RH24);Isoform0003926(RH24);Isoform0004582(RH24);Isoform0004594(RS2Z33);Isoform0004719(STA1);Isoform0005837(HSP70);Isoform0006062(STA1);Isoform0006578(HSP70);Isoform0007441(HSP70);Isoform0007540(HSP70);Isoform0008385(STA1);Isoform0008710(SCL33);Isoform0010773(HSP70);Isoform0013310(HSP70);Isoform0013410(STA1);Isofor…	K12831+K12896+K12896+K12835+K12835+K12835+K12896+K12855+K03283+K12855+K03283+K03283+K03283+K12855+K12900+K03283+K03283+K12855+K12896+K12879+K12831+K12843+K12896+K12843+K03283+K12855+K12885+K12843+K12822+K12843+K12823+K12843+K12896+K12896+K12822+K12896+K12823+K12829+K03283+K12893+K03283+K03283+K12868+K03283+K12835+K12855+K03283+K12885+K03283+K12819+K06063+K12855+K03283+K12823+K12823+K12843+K12831+…
Genetic Information Processing	Folding, sorting and degradation	Proteasome	12	389	1	1	ko03050	Isoform0005001(RPN2B);Isoform0012179(RPN2A);Isoform0013716(RPN2B);Isoform0015867(RPN2B);Isoform0016946(RPN2A);Isoform0032090(PAA2);Isoform0032373(CYCB1-2);Isoform0064994(RPN5A);Isoform0089052(PAG1);Isoform0093038(PBD1);Isoform0103381(RPN8A);Isoform0105876(TBP1)	K03032+K03032+K03032+K03032+K03032+K02730+K11599+K03035+K02727+K02734+K03038+K03065
Genetic Information Processing	Folding, sorting and degradation	Protein export	7	313	1	1	ko03060	Isoform0015901(PCMP-E85);Isoform0015990(SRP14);Isoform0056787(sec61a);Isoform0062997(SRP14);Isoform0079820(SRP68);Isoform0086680(--);Isoform0096029(TPP1)	K03100+K03104+K10956+K03104+K03107+K12272+K03100
Genetic Information Processing	Replication and repair	Nucleotide excision repair	11	213	1	1	ko03420	Isoform0006941(ATCSA-1);Isoform0022410(At4g28440);Isoform0035880(XPB1);Isoform0057887(RBX1A);Isoform0067587(ATCSA-1);Isoform0069414(ATCSA-1);Isoform0076250(RPA3);Isoform0076533(RAD23C);Isoform0076766(ATCSA-1);Isoform0078659(RBX1A);Isoform0090274(ATCSA-1)	K10570+K07466+K10843+K03868+K10570+K10570+K10740+K10839+K10570+K03868+K10570
Cellular Processes	Transport and catabolism	Autophagy - other eukaryotes	34	361	1	1	ko04136	Isoform0003944(ATG11);Isoform0004338(ATG11);Isoform0004419(ATG11);Isoform0004865(ATG11);Isoform0005604(ATG11);Isoform0005974(ATG16);Isoform0007839(ATG11);Isoform0007917(ATG11);Isoform0007937(ATG11);Isoform0008539(ATG11);Isoform0009326(ATG11);Isoform0010237(ATG11);Isoform0012199(ATG11);Isoform0013366(ATG11);Isoform0019714(ATG13B);Isoform0019985(ATG8CL);Isoform0024057(ATG13A);Isoform0026213(ATG2);I…	K08330+K08330+K08330+K08330+K08330+K17890+K08330+K08330+K08330+K08330+K08330+K08330+K08330+K08330+K08331+K08341+K08331+K17906+K08331+K17906+K08330+K08331+K08337+K08331+K08330+K08331+K08337+K08269+K08331+K04382+K08331+K08331+K08330+K08343
Cellular Processes	Transport and catabolism	Phagosome	41	540	1	1	ko04145	Isoform0000310(FAB1A);Isoform0001625(RABF2A);Isoform0001713(RABF2A);Isoform0003880(RAB5A);Isoform0007435(FAB1B);Isoform0011895(RABF2A);Isoform0012168(RAB5A);Isoform0020141(TUBB);Isoform0031391(RAB7);Isoform0036426(RAB5A);Isoform0038158(TUBA);Isoform0042140(RAB5A);Isoform0043619(SYP23);Isoform0045775(RAB7);Isoform0046351(TUBA);Isoform0047966(TUBA1);Isoform0052208(SEC22);Isoform0056787(sec61a);Isof…	K00921+K07889+K07889+K07889+K00921+K07889+K07888+K07375+K07897+K07889+K07374+K07889+K08488+K07897+K07374+K07374+K08517+K10956+K07375+K07375+K02154+K02147+K07897+K07889+K07889+K07375+K07374+K07374+K08057+K07375+K07374+K07375+K07375+K07889+K07375+K07375+K08057+K07374+K08057+K07374+K07375

## Sheet: T0-vs-T2.path
KEGG_A_class	KEGG_B_class	Pathway	T0-vs-T2 (11431)	All (31705)	Pvalue	Qvalue	Pathway ID	Genes	K_IDs
Environmental Information Processing	Signal transduction	Plant hormone signal transduction	666	1464	1.96317e-14	2.63065e-12	ko04075	Isoform0001948(EIN2);Isoform0002684(AHK3);Isoform0002772(AHK3);Isoform0003522(IAA8);Isoform0004505(IAA8);Isoform0004520(PIL15);Isoform0005234(Os05g0457200);Isoform0005472(AHK3);Isoform0005668(PIL15);Isoform0005682(AHK3);Isoform0005732(PIL15);Isoform0005813(AHK3);Isoform0005823(HK3);Isoform0005918(NPR1);Isoform0005926(PIL15);Isoform0005944(EIN2);Isoform0006000(HK3);Isoform0006035(PIL15);Isoform000…	K14513+K14489+K14489+K14484+K14484+K12126+K14497+K14489+K12126+K14489+K12126+K14489+K14489+K14508+K12126+K14513+K14489+K12126+K13415+K14489+K14484+K14489+K12126+K12126+K13415+K12126+K12126+K12126+K12126+K14489+K14489+K12126+K14514+K12126+K14489+K12126+K14489+K13415+K12126+K14489+K12126+K13415+K12126+K14489+K14489+K12126+K12126+K13415+K12126+K12126+K14489+K14491+K12126+K12126+K14515+K12126+K14489+…
Organismal Systems	Environmental adaptation	Circadian rhythm - plant	384	806	5.72509e-12	3.83581e-10	ko04712	Isoform0000180(ELF3-2);Isoform0000494(Os06g0694000);Isoform0000962(SPA1);Isoform0001033(SPA2);Isoform0001083(SPA1);Isoform0001238(SPA2);Isoform0002521(PHYA1);Isoform0002903(PHYA1);Isoform0003220(SPA1);Isoform0003567(PHYA1);Isoform0003677(SPA2);Isoform0004109(APRR5);Isoform0004520(PIL15);Isoform0004526(PHYA1);Isoform0004734(ADO1);Isoform0005233(PHYB);Isoform0005600(PHYC);Isoform0005647(PHYA1);Isof…	K12125+K12115+K16240+K16240+K16240+K16240+K12120+K12120+K16240+K12120+K16240+K12130+K12126+K12120+K12115+K12121+K12120+K12120+K12126+K12120+K12126+K12120+K12120+K12126+K12126+K12126+K12121+K12126+K12126+K12126+K12124+K12126+K12126+K12120+K12121+K12126+K12121+K12124+K12124+K16240+K12125+K12124+K12120+K12120+K12126+K12124+K12120+K12126+K12124+K12120+K12120+K12126+K12126+K12120+K12121+K12121+K12124+…
Organismal Systems	Environmental adaptation	Plant-pathogen interaction	663	1521	3.36766e-10	1.50422e-08	ko04626	Isoform0001181(RBOHC);Isoform0001192(RBOHC);Isoform0001424(RBOHC);Isoform0001637(RBOHC);Isoform0001639(RBOHC);Isoform0001665(RBOHC);Isoform0001765(RBOHC);Isoform0001926(RBOHC);Isoform0001990(RBOHC);Isoform0003371(CML50);Isoform0004264(RBOHC);Isoform0004993(CAM-1);Isoform0005997(CPK19);Isoform0006626(CPK20);Isoform0007431(CNGC20);Isoform0007701(FLS2);Isoform0008160(SGT1);Isoform0009718(CPK19);Isof…	K13447+K13447+K13447+K13447+K13447+K13447+K13447+K13447+K13447+K13448+K13447+K02183+K13412+K13412+K05391+K13420+K12795+K13412+K13412+K13412+K13412+K13412+K02183+K13412+K13448+K05391+K18875+K13447+K13412+K13447+K13447+K13413+K13412+K05391+K13447+K13447+K13447+K13420+K13448+K13412+K13448+K13412+K13412+K13447+K13447+K02183+K20600+K13447+K13447+K05391+K02183+K13447+K13412+K13447+K13447+K13448+K04079+…
Metabolism	Amino acid metabolism	Phenylalanine, tyrosine and tryptophan biosynthesis	309	660	6.45799e-09	2.16343e-07	ko00400	Isoform0000522(SHKA);Isoform0006490(CM1);Isoform0006535(ADT6);Isoform0007038(OsASA2);Isoform0009666(Os01g0760600);Isoform0010394(SUR1);Isoform0010977(DHAPS-1);Isoform0011504(NAAT1);Isoform0013301(ADT3);Isoform0014317(DHQS);Isoform0015085(CM2);Isoform0017026(ADT3);Isoform0020208(OsASA2);Isoform0021326(CM3);Isoform0022095(CM1);Isoform0024054(EMB3004);Isoform0024341(EMB3004);Isoform0024600(EMB3004);…	K01626+K01850+K05359+K01657+K14454+K00815+K01626+K00815+K05359+K01735+K01850+K05359+K01657+K01850+K01850+K13832+K13832+K13832+K13832+K13832+K05359+K01626+K01736+K13832+K01626+K01735+K01735+K00891+K05359+K13832+K00891+K01626+K01735+K01735+K01735+K01626+K01626+K01626+K01626+K01735+K01626+K13832+K01626+K05359+K01735+K13832+K01626+K01626+K01735+K01850+K01626+K13832+K01736+K13832+K13832+K01626+K05359+…
Metabolism	Metabolism of other amino acids	Glutathione metabolism	452	1014	8.71043e-09	2.3344e-07	ko00480	Isoform0000288(G6PD5);Isoform0000747(SPMS);Isoform0000913(SPMS);Isoform0001517(G6PDH);Isoform0002325(SPMS);Isoform0002564(G6PDH);Isoform0003010(pgdC);Isoform0004218(SPDSYN1);Isoform0004500(pgdC);Isoform0004596(pgdC);Isoform0004776(SPMS);Isoform0005195(SPDSYN1);Isoform0005329(G6PDH);Isoform0005531(G6PDH);Isoform0005721(GSTU8);Isoform0005786(pgdC);Isoform0005947(SPMS);Isoform0006556(pgdC);Isoform00…	K00036+K00797+K00797+K00036+K00797+K00036+K00033+K00797+K00033+K00033+K00797+K00797+K00036+K00036+K00799+K00033+K00797+K00033+K10807+K00797+K00797+K00797+K00033+K00797+K00797+K00432+K00036+K00797+K00797+K00036+K00797+K00036+K00036+K00797+K00036+K00036+K00036+K00797+K00797+K00036+K00036+K00036+K00797+K00797+K00036+K00036+K00036+K00036+K00036+K00036+K00797+K00033+K00036+K00036+K00797+K00797+K01256+…
Environmental Information Processing	Signal transduction	MAPK signaling pathway - plant	580	1347	3.67478e-08	8.207e-07	ko04016	Isoform0000498(RTE1);Isoform0001181(RBOHC);Isoform0001192(RBOHC);Isoform0001424(RBOHC);Isoform0001637(RBOHC);Isoform0001639(RBOHC);Isoform0001665(RBOHC);Isoform0001765(RBOHC);Isoform0001926(RBOHC);Isoform0001948(EIN2);Isoform0001990(RBOHC);Isoform0003100(RTE1);Isoform0004264(RBOHC);Isoform0004993(CAM-1);Isoform0005234(Os05g0457200);Isoform0005944(EIN2);Isoform0006254(YDA);Isoform0006352(YDA);Isof…	K20726+K13447+K13447+K13447+K13447+K13447+K13447+K13447+K13447+K14513+K13447+K20726+K13447+K02183+K14497+K14513+K20717+K20717+K20717+K14514+K20717+K20717+K13420+K20717+K20717+K03781+K20717+K20717+K20717+K20726+K20717+K20557+K20717+K20717+K20717+K20717+K14515+K02183+K20717+K20717+K14515+K20717+K20726+K17686+K20716+K20717+K20717+K20717+K20717+K20717+K20717+K13447+K14515+K13447+K20717+K13447+K14514+…
Metabolism	Amino acid metabolism	Arginine and proline metabolism	455	1039	1.07646e-07	2.06064e-06	ko00330	Isoform0000747(SPMS);Isoform0000913(SPMS);Isoform0002325(SPMS);Isoform0003622(ADC2);Isoform0004218(SPDSYN1);Isoform0004776(SPMS);Isoform0005195(SPDSYN1);Isoform0005947(SPMS);Isoform0007189(SAMDC);Isoform0007760(ADC2);Isoform0007775(SPDSYN1);Isoform0007879(SPMS);Isoform0007968(ADC2);Isoform0008156(SPDSYN1);Isoform0009104(SPDSYN1);Isoform0009197(SPDSYN2);Isoform0009520(SPMS);Isoform0009666(Os01g076…	K00797+K00797+K00797+K01583+K00797+K00797+K00797+K00797+K01611+K01583+K00797+K00797+K01583+K00797+K00797+K00797+K00797+K14454+K00797+K01583+K01583+K14085+K00797+K14085+K00797+K00797+K00797+K00128+K00797+K00797+K00797+K00797+K00797+K17839+K01583+K00797+K00797+K00797+K00797+K01583+K01583+K00797+K00797+K01583+K01583+K01611+K00797+K00797+K00797+K01583+K01611+K01583+K01611+K00797+K01583+K00797+K01611+…
Metabolism	Energy metabolism	Sulfur metabolism	128	250	6.42181e-07	1.07565e-05	ko00920	Isoform0001147(APS1);Isoform0002322(APS1);Isoform0002860(GLY3);Isoform0003179(APS1);Isoform0005566(APS1);Isoform0009079(GLY3);Isoform0009096(--);Isoform0010030(APS1);Isoform0011177(APS1);Isoform0013885(GLY3);Isoform0024076(CGS1);Isoform0024920(GLY3);Isoform0026204(CGS1);Isoform0027479(SBP1);Isoform0030906(APS1);Isoform0031496(CGS1);Isoform0036466(SIR1);Isoform0039108(SBP2);Isoform0042077(APR3);Is…	K13811+K13811+K17725+K13811+K13811+K17725+K01082+K13811+K13811+K17725+K01739+K17725+K01739+K17285+K13811+K01739+K00392+K17285+K05907+K05907+K05907+K01739+K01739+K05907+K05907+K17725+K00392+K00392+K13811+K05907+K00392+K01739+K05907+K17725+K05907+K01011+K05907+K00392+K05907+K17725+K01739+K00640+K01739+K01739+K13811+K01739+K05907+K01739+K01739+K05907+K01739+K05907+K05907+K01739+K05907+K01739+K01738+…
Metabolism	Metabolism of cofactors and vitamins	Porphyrin and chlorophyll metabolism	210	446	9.73189e-07	1.44897e-05	ko00860	Isoform0004379(CHLH);Isoform0005210(HEMH);Isoform0006892(PAO);Isoform0008905(HEMH);Isoform0009905(HEMH);Isoform0010315(HEMH);Isoform0010476(HEMH);Isoform0010618(HEMH);Isoform0011890(HEMH);Isoform0012324(CHLH);Isoform0014231(HEMH);Isoform0015143(HEMH);Isoform0016087(HEMH);Isoform0017018(HEMH);Isoform0017814(HEMH);Isoform0018059(PAO);Isoform0019154(HEMH);Isoform0019424(GSA);Isoform0019777(HEMH);Iso…	K03403+K01772+K13071+K01772+K01772+K01772+K01772+K01772+K01772+K03403+K01772+K01772+K01772+K01772+K01772+K13071+K01772+K01845+K01772+K01772+K01772+K01772+K01772+K01772+K01772+K08099+K01772+K01772+K01772+K08099+K01845+K01772+K01772+K02259+K01772+K01772+K01845+K01772+K01772+K13071+K13071+K01772+K13071+K01772+K01772+K01772+K02259+K01885+K01885+K01772+K13071+K01845+K01772+K01772+K01772+K13071+K13071+…
Metabolism	Carbohydrate metabolism	Ascorbate and aldarate metabolism	134	273	6.49784e-06	8.70711e-05	ko00053	Isoform0009352(VTC2);Isoform0011128(GLDH1);Isoform0011231(ALDH7B4);Isoform0011808(RE2);Isoform0012298(ALDH7B4);Isoform0013468(GLDH1);Isoform0016286(RE2);Isoform0016627(RE1);Isoform0017964(ALDH);Isoform0021497(GLCAK1);Isoform0024078(GME-1);Isoform0028114(GME-1);Isoform0029336(RE1);Isoform0030447(APXS);Isoform0032904(GME-1);Isoform0034345(VTC2);Isoform0035865(ALDH3I1);Isoform0036383(ALDH3H1);Isofor…	K14190+K00225+K14085+K12447+K14085+K00225+K12447+K12447+K00128+K16190+K10046+K10046+K12447+K00434+K10046+K14190+K00128+K00128+K00434+K00012+K00128+K12447+K16190+K14190+K00128+K00012+K16190+K16190+K00128+K12447+K14190+K14190+K14190+K10046+K14190+K14190+K14190+K14190+K12447+K14190+K00012+K14190+K14190+K00012+K14085+K00012+K00012+K08232+K00012+K00012+K14085+K14190+K08232+K14085+K14190+K00128+K14190+…
Metabolism	Amino acid metabolism	Glycine, serine and threonine metabolism	235	525	2.15856e-05	0.000262953	ko00260	Isoform0001127(THA1);Isoform0001237(THA1);Isoform0001611(THA1);Isoform0002078(SHM4);Isoform0002085(THA1);Isoform0003804(THA1);Isoform0004551(THA1);Isoform0005465(THA1);Isoform0006411(THA1);Isoform0006515(THA1);Isoform0007452(THA1);Isoform0008051(THA1);Isoform0008100(HPR);Isoform0008386(THA1);Isoform0008405(THA1);Isoform0008763(THA1);Isoform0008922(THA1);Isoform0009463(THA1);Isoform0010032(SHM7);I…	K01620+K01620+K01620+K00600+K01620+K01620+K01620+K01620+K01620+K01620+K01620+K01620+K15893+K01620+K01620+K01620+K01620+K01620+K00600+K01620+K01620+K01620+K14085+K01620+K14085+K00276+K00928+K00600+K00600+K01620+K00600+K00276+K00281+K00281+K01620+K00281+K00281+K01620+K00600+K01620+K01620+K01620+K01620+K00276+K00281+K00281+K01620+K00281+K01620+K00600+K01620+K00281+K01620+K00281+K01620+K01620+K01620+…
Metabolism	Carbohydrate metabolism	Pentose phosphate pathway	371	874	4.48268e-05	0.000500565	ko00030	Isoform0000288(G6PD5);Isoform0001517(G6PDH);Isoform0002564(G6PDH);Isoform0003010(pgdC);Isoform0004500(pgdC);Isoform0004596(pgdC);Isoform0005329(G6PDH);Isoform0005528(RPI2);Isoform0005531(G6PDH);Isoform0005786(pgdC);Isoform0006556(pgdC);Isoform0008460(pgdC);Isoform0009261(G6PDH);Isoform0009654(Os09g0505700);Isoform0010253(G6PDH);Isoform0013300(TKL-1);Isoform0014193(RE2);Isoform0014433(G6PDH);Isofo…	K00036+K00036+K00036+K00033+K00033+K00033+K00036+K01807+K00036+K00033+K00033+K00033+K00036+K01783+K00036+K00615+K00616+K00036+K00036+K00036+K00036+K00036+K00036+K00036+K00036+K00036+K00036+K00036+K00036+K00036+K00036+K00033+K00036+K00036+K01783+K00036+K00036+K00036+K00852+K00036+K00036+K00036+K00036+K00036+K01807+K00850+K00036+K00850+K00615+K00036+K00850+K00036+K00036+K01783+K00850+K00850+K00036+…
Metabolism	Metabolism of other amino acids	Taurine and hypotaurine metabolism	29	44	5.41401e-05	0.00055806	ko00430	Isoform0003968(GAD3);Isoform0004928(GAD1);Isoform0011938(GAD3);Isoform0012916(GAD1);Isoform0017783(GAD1);Isoform0019914(GAD1);Isoform0026424(GAD1);Isoform0031408(GAD1);Isoform0049556(GAD1);Isoform0052830(GAD1);Isoform0057731(GAD1);Isoform0068407(GAD);Isoform0070165(GAD1);Isoform0073464(GGT3);Isoform0077922(GAD1);Isoform0078856(GGT3);Isoform0079025(GGT3);Isoform0082116(GGT3);Isoform0083906(GGT3);I…	K01580+K01580+K01580+K01580+K01580+K01580+K01580+K01580+K01580+K01580+K01580+K01580+K01580+K18592+K01580+K18592+K18592+K18592+K18592+K01580+K01580+K01580+K01580+K01580+K01580+K01580+K01580+K01580+K01580
Metabolism	Global and overview maps	Biosynthesis of secondary metabolites	3580	9533	0.000142838	0.00136716	ko01110	Isoform0000036(GLT1);Isoform0000058(GLT1);Isoform0000070(GLT1);Isoform0000075(GLT1);Isoform0000084(GLT1);Isoform0000185(At4g26390);Isoform0000199(GLT1);Isoform0000247(At4g26390);Isoform0000256(GLT1);Isoform0000268(At4g26390);Isoform0000288(G6PD5);Isoform0000320(At4g26390);Isoform0000438(GLT1);Isoform0000522(SHKA);Isoform0000569(At4g26390);Isoform0000679(At4g26390);Isoform0000736(TBT1);Isoform0000…
XY);Isoform0063706(Os07g0190000);Isoform0063709(PFK2);Isoform0063750(ADT3);Isoform0063757(ACX2);Isoform0063768(METK1);Isoform0063786(NAGS1);Isoform0063813(purB);Isoform0063816(NPC4);Isoform0063920(G6PDH);Isoform0063921(At3g13930);Isoform0063939(PCK);Isoform0063946(pgdC);Isoform0063980(TKT2);Isoform0064099(VTC2);Isoform0064117(HMGS);Isoform0064124(METK1);Isoform0064161(HMGCL);Isoform0064192(CYP51G…
m0099555(G6PDH);Isoform0099571(ADT3);Isoform0099601(CYP92C6);Isoform0099617(ASP5);Isoform0099679(AAT);Isoform0099681(PYRP2);Isoform0099682(NPC1);Isoform0099718(PAH2);Isoform0099734(ALDH2B7);Isoform0099740(G6PDH);Isoform0099747(CAD1);Isoform0099763(DGK5);Isoform0099771(PAL);Isoform0099782(CYP73A12);Isoform0099842(ALDH3H1);Isoform0099852(pgdC);Isoform0099900(DHAPS-1);Isoform0099914(G6PDH);Isoform00…	K00264+K00264+K00264+K00264+K00264+K00873+K00264+K00873+K00264+K00873+K00036+K00873+K00264+K01626+K00873+K00873+K13065+K00264+K00873+K00873+K00873+K00873+K01904+K00264+K01620+K00873+K13811+K01620+K00873+K15728+K00036+K01620+K15728+K00264+K15728+K15728+K00264+K00600+K01620+K15728+K15728+K00264+K13811+K16055+K15728+K00106+K16055+K15728+K15728+K00036+K15728+K15728+K00826+K00033+K01176+K00873+K00106+…
Metabolism	Carbohydrate metabolism	Butanoate metabolism	73	147	0.000486629	0.00434722	ko00650	Isoform0003968(GAD3);Isoform0004928(GAD1);Isoform0005378(AAE7);Isoform0008697(HMGS);Isoform0011938(GAD3);Isoform0012916(GAD1);Isoform0017783(GAD1);Isoform0019914(GAD1);Isoform0020428(AAE7);Isoform0021312(AAE7);Isoform0025824(OsI_28220);Isoform0026136(AAE7);Isoform0026170(AAE7);Isoform0026307(AAE7);Isoform0026424(GAD1);Isoform0029388(AAE7);Isoform0031408(GAD1);Isoform0035350(AAE7);Isoform0038793(A…	K01580+K01580+K01913+K01641+K01580+K01580+K01580+K01580+K01913+K01913+K16871+K01913+K01913+K01913+K01580+K01913+K01580+K01913+K01913+K18121+K01580+K01580+K01652+K18121+K01580+K00626+K01652+K01641+K01640+K18121+K01652+K01580+K01580+K01913+K01652+K01913+K01913+K01913+K01580+K01913+K01652+K01913+K01653+K01913+K01913+K01653+K01580+K01913+K01913+K01580+K01580+K01653+K01580+K17761+K01580+K16871+K01640+…
Metabolism	Amino acid metabolism	Cysteine and methionine metabolism	750	1895	0.000573398	0.00480221	ko00270	Isoform0000747(SPMS);Isoform0000913(SPMS);Isoform0001740(--);Isoform0002098(--);Isoform0002106(ARD2);Isoform0002325(SPMS);Isoform0002499(ARD2);Isoform0002510(--);Isoform0002738(--);Isoform0002755(--);Isoform0002985(BCAT5);Isoform0003038(ISS1);Isoform0003073(ARD2);Isoform0003288(CIG2);Isoform0003867(--);Isoform0004218(SPDSYN1);Isoform0004368(ARD2);Isoform0004673(CIG2);Isoform0004772(METK1);Isoform…	K00797+K00797+K17398+K17398+K08967+K00797+K08967+K17398+K17398+K17398+K00826+K00837+K08967+K08963+K17398+K00797+K08967+K08963+K00789+K00797+K00797+K08967+K00899+K00797+K16054+K17398+K01611+K00837+K00797+K00797+K00026+K00549+K00797+K08967+K00797+K00549+K00797+K00797+K14454+K00837+K00797+K00549+K00815+K00025+K00549+K00837+K00549+K00815+K00797+K00837+K00549+K00837+K00928+K00789+K17398+K00549+K00797+…
Metabolism	Lipid metabolism	Steroid biosynthesis	81	167	0.000631487	0.0049776	ko00100	Isoform0003608(SDP1);Isoform0010140(SQE1);Isoform0010141(SDP1);Isoform0011253(STE1);Isoform0012330(STE1);Isoform0013493(SQE1);Isoform0015564(SQE1);Isoform0019320(SDP1);Isoform0021137(SQE1);Isoform0024752(SDP1);Isoform0025952(SQE1);Isoform0026143(SQE1);Isoform0027998(SDP1);Isoform0028075(SDP1);Isoform0029040(SDP1);Isoform0034008(SDP1);Isoform0035085(SDP1);Isoform0035447(SQE1);Isoform0035479(SDP1);…	K14674+K00511+K14674+K00227+K00227+K00511+K00511+K14674+K00511+K14674+K00511+K00511+K14674+K14674+K14674+K14674+K14674+K00511+K14674+K14674+K14674+K00511+K14674+K14674+K00511+K14674+K00511+K00511+K00511+K00801+K01853+K01853+K00511+K00511+K01052+K00511+K00511+K05917+K14674+K00511+K00511+K00511+K00511+K05917+K05917+K00511+K00511+K09832+K00511+K00511+K00511+K00511+K00511+K05917+K00511+K00511+K00511+…
Genetic Information Processing	Transcription	Spliceosome	623	1563	0.000769713	0.00573009	ko03040	Isoform0000493(UBA2A);Isoform0000725(sap-49);Isoform0000933(UBA2A);Isoform0000948(At4g01020);Isoform0001099(At4g01020);Isoform0001202(RS2Z33);Isoform0001363(At3g26560);Isoform0001372(SKIPA);Isoform0001524(THO2);Isoform0001749(sf3b1);Isoform0001766(Aqr);Isoform0001829(sf3b1);Isoform0001906(sf3b1);Isoform0001910(RS2Z33);Isoform0002347(At3g26560);Isoform0002646(At3g26560);Isoform0002905(RNP1);Isofor…	K12741+K12831+K12741+K12818+K12818+K12896+K12818+K06063+K12879+K12828+K12874+K12828+K12828+K12896+K12818+K12818+K12741+K12818+K12828+K12828+K12741+K06063+K12835+K12835+K12818+K12828+K12828+K12741+K06063+K12818+K12835+K12828+K12818+K12828+K12828+K12741+K12896+K12855+K12885+K12828+K12828+K12828+K12828+K12815+K12855+K12818+K12828+K12823+K12815+K12828+K12815+K12828+K03283+K12821+K12858+K12820+K12855+…
Metabolism	Carbohydrate metabolism	Amino sugar and nucleotide sugar metabolism	335	812	0.00108588	0.00765833	ko00520	Isoform0001417(GFPT2);Isoform0001437(GFA1);Isoform0003637(Xyl1);Isoform0004299(RHM1);Isoform0004668(RHM1);Isoform0004935(RHM1);Isoform0004990(RGP5);Isoform0005008(RHM1);Isoform0005904(AGPC);Isoform0006395(HXK2);Isoform0008273(UXS4);Isoform0008450(Xyl1);Isoform0008829(HXK1);Isoform0009258(RHM1);Isoform0009302(RHM1);Isoform0010159(RHM1);Isoform0010321(At1g06030);Isoform0011124(RHM1);Isoform0011157(…	K00820+K00820+K15920+K12450+K12450+K12450+K13379+K12450+K00975+K00844+K08678+K15920+K00844+K12450+K12450+K12450+K00847+K12450+K00847+K12447+K00847+K15920+K00847+K00770+K12450+K12450+K00770+K12450+K12450+K12450+K12450+K12447+K12450+K12447+K15920+K12450+K12450+K12450+K12450+K12450+K00844+K12450+K12450+K12450+K12450+K12450+K00820+K12450+K12450+K16190+K10046+K00847+K12450+K12450+K12450+K12450+K12450+…
Metabolism	Carbohydrate metabolism	Pentose and glucuronate interconversions	136	307	0.00170155	0.0108575	ko00040	Isoform0000842(At5g48900);Isoform0009654(Os09g0505700);Isoform0010888(PECS-1.1);Isoform0011808(RE2);Isoform0013032(AKR4C9);Isoform0016286(RE2);Isoform0016627(RE1);Isoform0021497(GLCAK1);Isoform0022624(Os09g0505700);Isoform0022944(At3g07010);Isoform0022973(PMEU1);Isoform0026855(XYLA);Isoform0026927(PMEU1);Isoform0029336(RE1);Isoform0029411(AKR4C9);Isoform0030444(SDH);Isoform0031048(PMR6);Isoform00…	K01728+K01783+K01051+K12447+K00002+K12447+K12447+K16190+K01783+K01728+K01051+K01805+K01051+K12447+K00002+K00008+K01728+K01728+K00963+K01783+K00012+K01783+K00963+K01051+K12447+K16190+K00012+K16190+K01783+K01051+K01783+K01728+K16190+K12447+K01728+K01783+K01783+K01783+K00008+K00008+K12447+K00012+K00002+K00008+K00002+K00012+K00008+K01051+K00012+K00012+K00012+K01051+K00012+K01051+K01051+K01051+K01051+…
Metabolism	Biosynthesis of other secondary metabolites	Flavonoid biosynthesis	136	307	0.00170155	0.0108575	ko00941	Isoform0000736(TBT1);Isoform0006995(CYP73A12);Isoform0011311(HST);Isoform0016338(CYP73A5);Isoform0016641(CYP73A12);Isoform0018812(CYP98A2);Isoform0020464(CYP73A12);Isoform0020835(CYP98A2);Isoform0023622(CYP98A2);Isoform0023873(CYP73A12);Isoform0025245(CYP98A2);Isoform0027152(CYP98A2);Isoform0029087(CYP98A2);Isoform0030546(CYP98A2);Isoform0033156(TBT1);Isoform0034335(CYP98A2);Isoform0037928(THT2);…	K13065+K00487+K13065+K00487+K00487+K09754+K00487+K09754+K09754+K00487+K09754+K09754+K09754+K09754+K13065+K09754+K13065+K13065+K00487+K00487+K13065+K00487+K00487+K13065+K13065+K00475+K00487+K13065+K00487+K00487+K00588+K00487+K13065+K00487+K13065+K13065+K00588+K00475+K00487+K13065+K00588+K00588+K13065+K13065+K00588+K13083+K13065+K00487+K00487+K13065+K22845+K13065+K13065+K22845+K09754+K00487+K13065+…
Metabolism	Metabolism of cofactors and vitamins	Vitamin B6 metabolism	38	71	0.00194708	0.0118595	ko00750	Isoform0014921(PDX2);Isoform0066386(PSAT1);Isoform0066446(PSAT1);Isoform0070515(PDX1);Isoform0075307(At4g29530);Isoform0077049(At4g29530);Isoform0082855(At1g17710);Isoform0083184(PSAT1);Isoform0086138(TS1);Isoform0086299(PPOX1);Isoform0086352(PS2);Isoform0086870(PPOX1);Isoform0088478(At4g29530);Isoform0088863(At1g17710);Isoform0089355(At4g29530);Isoform0089738(At1g17710);Isoform0090804(At4g29530)…	K08681+K00831+K00831+K06215+K13248+K13248+K13248+K00831+K01733+K23998+K13248+K23998+K13248+K13248+K13248+K13248+K13248+K13248+K13248+K00831+K13248+K13248+K23998+K06215+K00831+K13248+K13248+K13248+K13248+K13248+K00831+K13248+K13248+K13248+K13248+K13248+K13248+K13248
Metabolism	Metabolism of terpenoids and polyketides	Sesquiterpenoid and triterpenoid biosynthesis	36	67	0.0023125	0.0134728	ko00909	Isoform0010140(SQE1);Isoform0013493(SQE1);Isoform0015564(SQE1);Isoform0021137(SQE1);Isoform0025952(SQE1);Isoform0026143(SQE1);Isoform0035447(SQE1);Isoform0040116(SQE1);Isoform0042752(SQE1);Isoform0044287(SQE1);Isoform0044743(SQE1);Isoform0051651(SQE1);Isoform0052352(SS1);Isoform0058523(SQE1);Isoform0060303(SQE1);Isoform0063403(SQE1);Isoform0063655(SQE1);Isoform0066159(SQE1);Isoform0072337(SQE1);I…	K00511+K00511+K00511+K00511+K00511+K00511+K00511+K00511+K00511+K00511+K00511+K00511+K00801+K00511+K00511+K00511+K00511+K00511+K00511+K00511+K00511+K00511+K00511+K00511+K00511+K00511+K00511+K00511+K00511+K00511+K00511+K00511+K00511+K00511+K00511+K00801
Metabolism	Global and overview maps	Biosynthesis of amino acids	1175	3075	0.00474702	0.0265042	ko01230	Isoform0000036(GLT1);Isoform0000058(GLT1);Isoform0000070(GLT1);Isoform0000075(GLT1);Isoform0000084(GLT1);Isoform0000185(At4g26390);Isoform0000199(GLT1);Isoform0000247(At4g26390);Isoform0000256(GLT1);Isoform0000268(At4g26390);Isoform0000320(At4g26390);Isoform0000438(GLT1);Isoform0000522(SHKA);Isoform0000569(At4g26390);Isoform0000679(At4g26390);Isoform0000767(GLT1);Isoform0000792(At4g26390);Isoform…	K00264+K00264+K00264+K00264+K00264+K00873+K00264+K00873+K00264+K00873+K00873+K00264+K01626+K00873+K00873+K00264+K00873+K00873+K00873+K00873+K00264+K01620+K00873+K01620+K00873+K01620+K00264+K00264+K00600+K01620+K00264+K00826+K00873+K01681+K00264+K01620+K00611+K01620+K00873+K00789+K01681+K01620+K00264+K01807+K01620+K01850+K01620+K05359+K00873+K00264+K01681+K01657+K01620+K00873+K00873+K01620+K00549+…
Metabolism	Lipid metabolism	Glycerolipid metabolism	239	581	0.00599632	0.0321403	ko00561	Isoform0000147(SQD2);Isoform0001449(PAH2);Isoform0001897(PAH2);Isoform0001909(PAH2);Isoform0001942(PAH2);Isoform0002132(PAH2);Isoform0002231(PAH2);Isoform0002435(PAH2);Isoform0002494(PAH1);Isoform0002530(PAH2);Isoform0002692(PAH2);Isoform0002834(PAH2);Isoform0003300(PAH2);Isoform0003328(PAH2);Isoform0003548(PAH1);Isoform0003608(SDP1);Isoform0003832(PAH2);Isoform0004021(LPLAT1);Isoform0005350(DGK6…	K06119+K15728+K15728+K15728+K15728+K15728+K15728+K15728+K15728+K15728+K15728+K15728+K15728+K15728+K15728+K14674+K15728+K13519+K00901+K01054+K09480+K09480+K14674+K15728+K01054+K09480+K01054+K09480+K09480+K09480+K14085+K14085+K15728+K00002+K18693+K09480+K09480+K00128+K15728+K14674+K22848+K15728+K15728+K09480+K14674+K15728+K15728+K15728+K14674+K09480+K14674+K15728+K09480+K14674+K00002+K09480+K15728+…
Metabolism	Metabolism of terpenoids and polyketides	Brassinosteroid biosynthesis	15	24	0.00750458	0.038218	ko00905	Isoform0046564(CYP92C6);Isoform0050338(CYP92C6);Isoform0050681(CYP90A1);Isoform0061332(CYP92C6);Isoform0068924(CYP92C6);Isoform0086980(CYP92C6);Isoform0087653(CYP92C6);Isoform0090691(CYP92C6);Isoform0091495(CYP92C6);Isoform0092051(CYP92C6);Isoform0094464(CYP92C6);Isoform0097855(CYP92C6);Isoform0099601(CYP92C6);Isoform0108766(CYP92C6);Isoform0109344(CYP92C6)	K20623+K20623+K09588+K20623+K20623+K20623+K20623+K20623+K20623+K20623+K20623+K20623+K20623+K20623+K20623
Metabolism	Carbohydrate metabolism	Fructose and mannose metabolism	154	364	0.00770064	0.038218	ko00051	Isoform0006395(HXK2);Isoform0008829(HXK1);Isoform0010321(At1g06030);Isoform0011157(At1g06030);Isoform0012531(At1g06030);Isoform0013701(At2g31390);Isoform0015113(MAN6);Isoform0020153(HXK2);Isoform0020436(FKFBP);Isoform0022707(FKFBP);Isoform0024101(At1g06030);Isoform0026050(At1g06030);Isoform0026207(HXK1);Isoform0026855(XYLA);Isoform0027037(At1g06030);Isoform0028156(At1g06030);Isoform0028923(CYT1);…	K00844+K00844+K00847+K00847+K00847+K00847+K19355+K00844+K01103+K01103+K00847+K00847+K00844+K01805+K00847+K00847+K00966+K00847+K00847+K00850+K00847+K00008+K00850+K19355+K00850+K00850+K00847+K00850+K00850+K00844+K00850+K01623+K01623+K01623+K00844+K00863+K01623+K01623+K00847+K00008+K01623+K00850+K00008+K00850+K00844+K00850+K01623+K01623+K00844+K00850+K01803+K00008+K00895+K00008+K00844+K00850+K01623+…
Genetic Information Processing	Translation	mRNA surveillance pathway	452	1150	0.0108342	0.0518493	ko03015	Isoform0001159(CPSF73-I);Isoform0001343(CPSF160);Isoform0001692(UPF1);Isoform0001938(UPF1);Isoform0002481(UPF1);Isoform0002671(UPF1);Isoform0002691(UPF1);Isoform0002789(UPF1);Isoform0002805(SMG7);Isoform0002811(sympk);Isoform0002854(PCFS4);Isoform0002877(sympk);Isoform0002943(sympk);Isoform0003097(UPF1);Isoform0003185(UPF1);Isoform0003493(SMG7);Isoform0003524(UPF2);Isoform0003526(PCFS4);Isoform00…	K14403+K14401+K14326+K14326+K14326+K14326+K14326+K14326+K14409+K06100+K14400+K06100+K06100+K14326+K14326+K14409+K14327+K14400+K14409+K14327+K06100+K14327+K03456+K06100+K06100+K14326+K11584+K06100+K14409+K13126+K14409+K14400+K14409+K14409+K14409+K14409+K14409+K14409+K14409+K14409+K14409+K14409+K14409+K14409+K14409+K14409+K14409+K14409+K14400+K14411+K14409+K14409+K14409+K14400+K14411+K14409+K11584+…
Metabolism	Carbohydrate metabolism	Galactose metabolism	146	347	0.0114976	0.0531267	ko00052	Isoform0006395(HXK2);Isoform0008829(HXK1);Isoform0011808(RE2);Isoform0016286(RE2);Isoform0016627(RE1);Isoform0017022(RFS6);Isoform0020153(HXK2);Isoform0020643(RFS);Isoform0026207(HXK1);Isoform0029336(RE1);Isoform0029765(PFK2);Isoform0030723(PFK2);Isoform0032196(PFK2);Isoform0032731(UGPA);Isoform0033103(RFS6);Isoform0034645(PFK2);Isoform0035048(PFK2);Isoform0035173(RFS6);Isoform0037939(PFK2);Isofo…	K00844+K00844+K12447+K12447+K12447+K06617+K00844+K06617+K00844+K12447+K00850+K00850+K00850+K00963+K06617+K00850+K00850+K06617+K00850+K06617+K06617+K00963+K06611+K06611+K12447+K00844+K06617+K00850+K06617+K01784+K12447+K06617+K06617+K00844+K06617+K01193+K06617+K00850+K01187+K00850+K12447+K06617+K00844+K00850+K06617+K07407+K00844+K00850+K18819+K00844+K00850+K00844+K00850+K00844+K00844+K00844+K00844+…
Metabolism	Biosynthesis of other secondary metabolites	Stilbenoid, diarylheptanoid and gingerol biosynthesis	119	281	0.0167021	0.0730169	ko00945	Isoform0000736(TBT1);Isoform0006995(CYP73A12);Isoform0011311(HST);Isoform0016338(CYP73A5);Isoform0016641(CYP73A12);Isoform0018812(CYP98A2);Isoform0020464(CYP73A12);Isoform0020835(CYP98A2);Isoform0023622(CYP98A2);Isoform0023873(CYP73A12);Isoform0025245(CYP98A2);Isoform0027152(CYP98A2);Isoform0029087(CYP98A2);Isoform0030546(CYP98A2);Isoform0033156(TBT1);Isoform0034335(CYP98A2);Isoform0037928(THT2);…	K13065+K00487+K13065+K00487+K00487+K09754+K00487+K09754+K09754+K00487+K09754+K09754+K09754+K09754+K13065+K09754+K13065+K13065+K16040+K00487+K00487+K13065+K00487+K00487+K13065+K13065+K00487+K13065+K00487+K00487+K00588+K00487+K13065+K00487+K13065+K13065+K00588+K00487+K13065+K00588+K00588+K13065+K13065+K00588+K13065+K00487+K00487+K13065+K13065+K13065+K09754+K00487+K13065+K00588+K00487+K09754+K00487+…
Metabolism	Biosynthesis of other secondary metabolites	Flavone and flavonol biosynthesis	4	4	0.016892	0.0730169	ko00944	Isoform0077440(CYP75A1);Isoform0099190(CYP75A1);Isoform0099531(CYP75B137);Isoform0103215(CYP75B137)	K13083+K13083+K05280+K05280
Genetic Information Processing	Folding, sorting and degradation	RNA degradation	382	975	0.0215931	0.0904211	ko03018	Isoform0002498(HVT1);Isoform0003678(HVT1);Isoform0003862(VCS);Isoform0004201(HSP1);Isoform0004335(SPAC16C9.04c);Isoform0004619(HSP1);Isoform0004877(HVT1);Isoform0004899(VCS);Isoform0005140(HSP1);Isoform0005246(HSP1);Isoform0005268(HVT1);Isoform0005340(HVT1);Isoform0006049(SKI2);Isoform0006557(HVT1);Isoform0008174(RRP44A);Isoform0008201(RRP44A);Isoform0008275(HSP1);Isoform0009057(SPAC16C9.04c);Iso…	K14442+K14442+K12616+K04043+K10643+K04043+K14442+K12616+K04043+K04043+K14442+K14442+K12599+K14442+K12585+K12585+K04043+K10643+K12585+K14442+K13126+K12617+K12585+K10643+K10643+K10643+K12617+K12581+K10643+K10643+K10643+K10643+K10643+K10643+K10643+K12600+K10643+K12617+K12619+K10643+K10643+K10643+K14442+K12619+K10643+K00962+K12619+K14442+K12619+K12614+K12607+K12580+K12619+K14442+K12619+K12617+K12580+…
Metabolism	Carbohydrate metabolism	Glycolysis / Gluconeogenesis	449	1157	0.0256752	0.104257	ko00010	Isoform0000185(At4g26390);Isoform0000247(At4g26390);Isoform0000268(At4g26390);Isoform0000320(At4g26390);Isoform0000569(At4g26390);Isoform0000679(At4g26390);Isoform0000792(At4g26390);Isoform0000807(At4g26390);Isoform0000831(At4g26390);Isoform0000853(At4g26390);Isoform0001145(At4g26390);Isoform0001315(At4g26390);Isoform0003095(At4g26390);Isoform0004731(At4g26390);Isoform0004782(LTA3);Isoform0005378…	K00873+K00873+K00873+K00873+K00873+K00873+K00873+K00873+K00873+K00873+K00873+K00873+K00873+K00873+K00627+K01913+K00844+K00873+K00873+K00873+K00844+K00873+K00873+K00873+K14085+K14085+K00002+K00873+K00873+K00128+K00873+K00844+K00873+K01913+K01610+K00873+K01913+K00627+K01610+K00873+K01689+K01568+K01913+K01913+K00844+K01913+K01913+K00002+K00850+K00121+K00850+K00121+K00161+K00850+K01610+K00873+K00927+…
Environmental Information Processing	Signal transduction	Phosphatidylinositol signaling system	182	449	0.0267617	0.105472	ko04070	Isoform0000072(FAB1B);Isoform0000191(PI4KA1);Isoform0000195(FAB1A);Isoform0001650(FAB1B);Isoform0002613(FAB1B);Isoform0003213(FAB1B);Isoform0003676(PI4KB1);Isoform0003737(PI4KB1);Isoform0004278(PI4KB1);Isoform0004394(MTM1);Isoform0004494(PI4KB1);Isoform0004588(PI4KB1);Isoform0004993(CAM-1);Isoform0005214(PI4KB1);Isoform0005350(DGK6);Isoform0005593(PI4KB1);Isoform0006224(PI4KB1);Isoform0006226(PI4…	K00921+K00888+K00921+K00921+K00921+K00921+K19801+K19801+K19801+K18081+K19801+K19801+K02183+K19801+K00901+K19801+K19801+K19801+K19801+K00921+K05857+K13024+K13024+K18081+K00921+K13024+K02183+K05857+K13024+K00921+K18081+K18081+K18081+K18081+K18081+K18081+K18081+K00921+K13024+K18081+K00921+K13024+K00889+K13024+K13024+K18081+K02183+K13024+K00889+K02183+K18081+K01110+K00921+K13024+K02183+K19801+K01110+…
Metabolism	Biosynthesis of other secondary metabolites	Caffeine metabolism	21	41	0.0332802	0.127416	ko00232	Isoform0002440(XDH1);Isoform0002551(URIII);Isoform0003159(XDH);Isoform0003278(XDH1);Isoform0003503(XDH1);Isoform0004324(XDH1);Isoform0005443(XDH1);Isoform0006208(XDH1);Isoform0006449(XDH1);Isoform0010413(URIII);Isoform0011741(XDH1);Isoform0014538(URIII);Isoform0017805(URIII);Isoform0024517(URIII);Isoform0027592(URIII);Isoform0034486(URIII);Isoform0045533(XDH1);Isoform0072081(URIII);Isoform0082978…	K00106+K00365+K00106+K00106+K00106+K00106+K00106+K00106+K00106+K00365+K00106+K00365+K00365+K00365+K00365+K00365+K00106+K00365+K00365+K00106+K00365
Metabolism	Carbohydrate metabolism	Starch and sucrose metabolism	478	1246	0.0448725	0.167025	ko00500	Isoform0000415(At4g31140);Isoform0000582(At4g31140);Isoform0002385(TPS6);Isoform0002451(TPS9);Isoform0003075(AMY3);Isoform0003480(--);Isoform0003600(TPS6);Isoform0003815(SUS3);Isoform0003849(TPS9);Isoform0003864(TPS9);Isoform0004365(TPS9);Isoform0004406(SPS4);Isoform0004597(SPS4);Isoform0004676(SPS4);Isoform0004742(SPS4);Isoform0004775(SPS4);Isoform0004902(TPS6);Isoform0004929(SPS4);Isoform000515…	K19893+K19893+K16055+K16055+K01176+K01179+K16055+K00695+K16055+K16055+K16055+K00696+K00696+K00696+K00696+K00696+K16055+K00696+K00696+K16055+K16055+K00975+K16055+K16055+K00844+K16055+K16055+K16055+K00696+K00696+K00696+K16055+K16055+K16055+K16055+K16055+K00844+K00696+K16055+K00696+K00696+K16055+K00847+K16055+K00696+K00688+K16055+K00847+K00696+K16055+K00696+K16055+K00696+K00688+K00847+K00696+K16055+…
Cellular Processes	Transport and catabolism	Endocytosis	445	1159	0.0489283	0.1772	ko04144	Isoform0000359(BIG3);Isoform0000423(Os12g0104800);Isoform0000452(BIG2);Isoform0000462(Os12g0104800);Isoform0000526(BIG2);Isoform0000527(BIG1);Isoform0000548(VPS28-2);Isoform0000584(BIG1);Isoform0000618(Os12g0104800);Isoform0000704(Os12g0104800);Isoform0000971(GN);Isoform0001070(GN);Isoform0001259(BIG1);Isoform0001296(Ist1);Isoform0001325(GN);Isoform0001404(VPS28-2);Isoform0001547(GN);Isoform00016…	K18442+K04646+K18442+K04646+K18442+K18442+K12184+K18442+K04646+K04646+K18443+K18443+K18442+K19476+K18443+K12184+K18443+K04646+K07889+K19476+K12472+K19476+K19476+K19476+K12486+K19476+K19476+K19476+K19476+K19476+K19476+K19476+K19476+K19476+K19476+K19476+K19476+K01115+K19476+K19476+K18442+K07904+K19476+K19476+K19476+K12492+K18443+K19476+K19476+K19476+K19476+K12472+K11824+K19476+K19476+K01528+K19476+…
Metabolism	Glycan biosynthesis and metabolism	N-Glycan biosynthesis	114	281	0.0649826	0.229149	ko00510	Isoform0003645(GMII);Isoform0004213(DPMS3);Isoform0004807(DPMS3);Isoform0006906(GMII);Isoform0008181(RE2);Isoform0008318(GMII);Isoform0010409(GMII);Isoform0012997(GNT2);Isoform0014381(GMII);Isoform0014476(--);Isoform0015306(GNT2);Isoform0020013(--);Isoform0022161(--);Isoform0022489(--);Isoform0022616(--);Isoform0022629(GMII);Isoform0026275(--);Isoform0026503(DPMS3);Isoform0031842(DPMS3);Isoform00…	K01231+K09659+K09659+K01231+K07151+K01231+K01231+K00736+K01231+K00737+K00736+K00737+K00737+K00737+K00737+K01231+K00737+K09659+K09659+K01228+K05546+K05546+K01231+K03846+K07151+K05546+K05546+K00737+K00737+K00737+K00737+K01230+K01230+K12667+K12667+K01230+K01230+K12667+K01230+K00902+K00721+K00737+K00736+K12667+K01230+K01230+K00902+K00737+K23741+K01230+K01230+K23741+K01230+K01230+K01230+K01230+K12667+…
Metabolism	Global and overview maps	Carbon metabolism	1107	2982	0.104592	0.359368	ko01200	Isoform0000185(At4g26390);Isoform0000247(At4g26390);Isoform0000268(At4g26390);Isoform0000288(G6PD5);Isoform0000320(At4g26390);Isoform0000569(At4g26390);Isoform0000679(At4g26390);Isoform0000792(At4g26390);Isoform0000807(At4g26390);Isoform0000831(At4g26390);Isoform0000853(At4g26390);Isoform0001145(At4g26390);Isoform0001315(At4g26390);Isoform0001517(G6PDH);Isoform0002078(SHM4);Isoform0002288(Os01g02…	K00873+K00873+K00873+K00036+K00873+K00873+K00873+K00873+K00873+K00873+K00873+K00873+K00873+K00036+K00600+K01595+K00036+K00033+K00873+K00232+K01681+K00297+K00232+K00232+K00033+K00033+K00873+K00232+K00122+K00627+K00232+K00232+K00036+K01681+K01913+K01807+K00036+K01938+K00033+K00844+K00033+K00873+K01681+K00232+K01963+K00232+K00873+K00873+K00026+K15893+K03781+K00033+K00164+K00844+K00036+K01681+K00232+…
Metabolism	Metabolism of other amino acids	Cyanoamino acid metabolism	87	216	0.110632	0.370617	ko00460	Isoform0002078(SHM4);Isoform0010032(SHM7);Isoform0013668(SHM4);Isoform0014304(SHM7);Isoform0017193(SHM7);Isoform0020547(SHM4);Isoform0023833(SHM4);Isoform0030057(At3g16150);Isoform0033034(SHM7);Isoform0038483(SHM4);Isoform0042128(SHM4);Isoform0043500(SHM7);Isoform0044532(SHM4);Isoform0050278(SHM4);Isoform0050341(SHM4);Isoform0050390(SHM4);Isoform0052039(SHM4);Isoform0052228(SHM4);Isoform0054507(S…	K00600+K00600+K00600+K00600+K00600+K00600+K00600+K13051+K00600+K00600+K00600+K00600+K00600+K00600+K00600+K00600+K00600+K00600+K00600+K00600+K00600+K00600+K00600+K00600+K00600+K00600+K00600+K00600+K00600+K00600+K00600+K00600+K05349+K00600+K00600+K18592+K00600+K00600+K01188+K00600+K18592+K18592+K00600+K00600+K05349+K18592+K18592+K13051+K05349+K00600+K05350+K00600+K13051+K13051+K01188+K00600+K00600+…
Metabolism	Carbohydrate metabolism	Glyoxylate and dicarboxylate metabolism	343	908	0.144464	0.471262	ko00630	Isoform0000813(FdGOGAT);Isoform0001021(GLU1);Isoform0001726(RE1);Isoform0002078(SHM4);Isoform0003264(Os08g0191100);Isoform0004747(FDH1);Isoform0005346(Os08g0191100);Isoform0005378(AAE7);Isoform0006758(Os08g0191100);Isoform0008034(At3g47520);Isoform0008100(HPR);Isoform0008307(OsI_09857);Isoform0009299(Os08g0191100);Isoform0010032(SHM7);Isoform0010433(MD1);Isoform0010610(Os08g0191100);Isoform001116…	K00284+K00284+K00284+K00600+K01681+K00122+K01681+K01913+K01681+K00026+K15893+K03781+K01681+K00600+K00025+K01681+K00122+K01681+K00122+K01681+K01681+K00600+K01681+K01681+K00600+K00122+K01681+K01681+K01681+K01681+K22133+K01681+K01681+K00600+K01681+K03781+K01681+K01681+K00281+K00281+K01681+K01681+K03781+K01681+K22133+K00281+K01681+K01681+K01601+K00281+K01681+K01913+K01681+K00600+K01681+K01913+K03781+…
Metabolism	Energy metabolism	Photosynthesis - antenna proteins	7	13	0.147709	0.471262	ko00196	Isoform0051071(CAB40);Isoform0111400(LHCB4.1);Isoform0111705(LHCB5);Isoform0111893(CAB8);Isoform0111973(CAB40);Isoform0112046(CAB40);Isoform0112061(LHCB5)	K08912+K08915+K08916+K08909+K08912+K08912+K08916
Metabolism	Amino acid metabolism	Histidine metabolism	39	94	0.16064	0.500601	ko00340	Isoform0011231(ALDH7B4);Isoform0012298(ALDH7B4);Isoform0017964(ALDH);Isoform0035865(ALDH3I1);Isoform0036383(ALDH3H1);Isoform0040285(ALDH3H1);Isoform0044080(ALDH2B7);Isoform0048731(ALDH2B7);Isoform0066964(ALDH7B4);Isoform0070477(ALDH7B4);Isoform0073475(ALDH7B4);Isoform0074524(ALDH2B4);Isoform0079018(ALDH7B4);Isoform0079167(ALDH7B4);Isoform0079289(ALDH7B4);Isoform0079939(ALDH);Isoform0080922(ALDH7B…	K14085+K14085+K00128+K00128+K00128+K00128+K00128+K00128+K14085+K14085+K14085+K00128+K14085+K14085+K14085+K00128+K14085+K00128+K00128+K00128+K00128+K14085+K01590+K14085+K14085+K01590+K00128+K14085+K00128+K00128+K00128+K00128+K00128+K00817+K00128+K14085+K01590+K01590+K01693
Genetic Information Processing	Folding, sorting and degradation	Sulfur relay system	12	26	0.191331	0.582691	ko04122	Isoform0057571(NIFS1);Isoform0057826(CTU2);Isoform0059676(STR1);Isoform0064322(NIFS1);Isoform0065608(NIFS1);Isoform0068340(NIFS1);Isoform0082535(CTU2);Isoform0091156(NIFS1);Isoform0092302(CTU2);Isoform0093795(NIFS1);Isoform0094898(CTU2);Isoform0103600(MOCS3)	K04487+K14169+K01011+K04487+K04487+K04487+K14169+K04487+K14169+K04487+K14169+K11996
Genetic Information Processing	Translation	RNA transport	457	1233	0.234457	0.689198	ko03013	Isoform0000261(GB210);Isoform0000606(NUP214);Isoform0001144(EIF(ISO)4G1);Isoform0001362(NUP160);Isoform0001409(EIF(ISO)4G1);Isoform0001524(THO2);Isoform0001653(NUP155);Isoform0001692(UPF1);Isoform0001752(RANGAP1);Isoform0001801(KPNB1);Isoform0001938(UPF1);Isoform0002481(UPF1);Isoform0002671(UPF1);Isoform0002691(UPF1);Isoform0002789(UPF1);Isoform0002851(NUP214);Isoform0002866(NUP155);Isoform000296…	K14314+K14317+K03260+K14303+K03260+K12879+K14312+K14326+K14319+K14293+K14326+K14326+K14326+K14326+K14326+K14317+K14312+K03236+K14326+K14293+K14326+K03236+K14327+K14327+K14327+K14317+K03260+K09291+K14300+K14289+K03250+K14310+K13151+K03262+K14326+K14297+K14297+K03262+K14290+K09291+K09291+K14293+K03260+K03260+K14297+K03247+K03236+K13126+K03260+K14293+K03262+K14293+K03260+K14290+K09291+K03260+K14293+…
Metabolism	Metabolism of cofactors and vitamins	One carbon pool by folate	71	183	0.241496	0.689198	ko00670	Isoform0002078(SHM4);Isoform0003846(MTHFR1);Isoform0005739(THFS);Isoform0010032(SHM7);Isoform0013629(THFS);Isoform0013668(SHM4);Isoform0014304(SHM7);Isoform0017193(SHM7);Isoform0020547(SHM4);Isoform0023833(SHM4);Isoform0030716(MTHFR1);Isoform0033034(SHM7);Isoform0038483(SHM4);Isoform0042128(SHM4);Isoform0043500(SHM7);Isoform0044532(SHM4);Isoform0050278(SHM4);Isoform0050341(SHM4);Isoform0050390(SH…	K00600+K00297+K01938+K00600+K01938+K00600+K00600+K00600+K00600+K00600+K00297+K00600+K00600+K00600+K00600+K00600+K00600+K00600+K00600+K00600+K00600+K00600+K00600+K00600+K00600+K00600+K00600+K00600+K00600+K00600+K00600+K00600+K00600+K00600+K00600+K00600+K00600+K01938+K13998+K00297+K00600+K00600+K00297+K00600+K00600+K00297+K01938+K00600+K00297+K00297+K01938+K01938+K00600+K00297+K00600+K00297+K01938+…
Metabolism	Energy metabolism	Nitrogen metabolism	87	226	0.241734	0.689198	ko00910	Isoform0000036(GLT1);Isoform0000058(GLT1);Isoform0000070(GLT1);Isoform0000075(GLT1);Isoform0000084(GLT1);Isoform0000199(GLT1);Isoform0000256(GLT1);Isoform0000438(GLT1);Isoform0000767(GLT1);Isoform0000813(FdGOGAT);Isoform0001011(GLT1);Isoform0001021(GLU1);Isoform0001726(RE1);Isoform0001901(GLT1);Isoform0002030(GLT1);Isoform0002251(GLT1);Isoform0003494(GLT1);Isoform0005480(GLT1);Isoform0006752(GLT1…	K00264+K00264+K00264+K00264+K00264+K00264+K00264+K00264+K00264+K00284+K00264+K00284+K00284+K00264+K00264+K00264+K00264+K00264+K00264+K00264+K00264+K02575+K00264+K00264+K01674+K00264+K01673+K00284+K10534+K00264+K00264+K10534+K10534+K00264+K00262+K00264+K10534+K00262+K00262+K10534+K00262+K01915+K10534+K01674+K10534+K01674+K02575+K01674+K01915+K00264+K00284+K00264+K01674+K00284+K00366+K00264+K01674+…
Metabolism	Metabolism of other amino acids	beta-Alanine metabolism	140	372	0.278487	0.774223	ko00410	Isoform0003177(ACX2);Isoform0003852(ACX2);Isoform0003968(GAD3);Isoform0004438(Acx);Isoform0004740(ACX2);Isoform0004890(ACX2);Isoform0004892(ACX2);Isoform0004928(GAD1);Isoform0007148(ACX2);Isoform0007804(ACX2);Isoform0009419(ACX2);Isoform0010136(Acx);Isoform0010523(Acx);Isoform0011231(ALDH7B4);Isoform0011689(ACX2);Isoform0011938(GAD3);Isoform0012298(ALDH7B4);Isoform0012383(Acx);Isoform0012591(maoI…	K00232+K00232+K01580+K00232+K00232+K00232+K00232+K01580+K00232+K00232+K00232+K00232+K00232+K14085+K00232+K01580+K14085+K00232+K00276+K01580+K00232+K00232+K00232+K00276+K01580+K00232+K00128+K01580+K00232+K00232+K00207+K00232+K17839+K00276+K00232+K00232+K00232+K01580+K00232+K01580+K00276+K00276+K00128+K00128+K00276+K00276+K00276+K00276+K00128+K00276+K00128+K00276+K00128+K01580+K01431+K01580+K00276+…
Metabolism	Carbohydrate metabolism	C5-Branched dibasic acid metabolism	12	28	0.286078	0.774223	ko00660	Isoform0054922(ALS);Isoform0063369(ALS);Isoform0068132(ALS);Isoform0076204(ALS);Isoform0079350(ALS);Isoform0080271(At2g31810);Isoform0082916(At2g31810);Isoform0090702(IIL1);Isoform0091258(At2g31810);Isoform0093006(IIL1);Isoform0095348(At2g31810);Isoform0095377(IIL1)	K01652+K01652+K01652+K01652+K01652+K01653+K01653+K01703+K01653+K01703+K01653+K01703
Metabolism	Amino acid metabolism	Tryptophan metabolism	83	218	0.288889	0.774223	ko00380	Isoform0003038(ISS1);Isoform0007761(ISS1);Isoform0008307(OsI_09857);Isoform0009872(ISS1);Isoform0010590(ISS1);Isoform0011231(ALDH7B4);Isoform0012146(ISS1);Isoform0012298(ALDH7B4);Isoform0012434(ISS1);Isoform0017259(OsI_09857);Isoform0017964(ALDH);Isoform0018353(CAT1);Isoform0021460(OsI_09857);Isoform0021956(CAT);Isoform0026352(OsI_09857);Isoform0031986(ISS1);Isoform0032268(OsI_09857);Isoform00332…	K00837+K00837+K03781+K00837+K00837+K14085+K00837+K14085+K00837+K03781+K00128+K03781+K03781+K03781+K03781+K00837+K03781+K03781+K00837+K00128+K00128+K00837+K00128+K00128+K00128+K00626+K00837+K00837+K14085+K14085+K00658+K14085+K00128+K00658+K03781+K14085+K14085+K14085+K00128+K14085+K00128+K00128+K00128+K00128+K03781+K14085+K07408+K00382+K07408+K14085+K14085+K07408+K07408+K00128+K03781+K14085+K00658+…
Metabolism	Metabolism of terpenoids and polyketides	Limonene and pinene degradation	19	47	0.314562	0.826496	ko00903	Isoform0017964(ALDH);Isoform0035865(ALDH3I1);Isoform0036383(ALDH3H1);Isoform0040285(ALDH3H1);Isoform0044080(ALDH2B7);Isoform0048731(ALDH2B7);Isoform0074524(ALDH2B4);Isoform0079939(ALDH);Isoform0082513(ALDH3I1);Isoform0082812(ALDH2B7);Isoform0084668(ALDH2B4);Isoform0084857(ALDH2B4);Isoform0091610(ALDH3H1);Isoform0093229(ALDH3H1);Isoform0094999(ALDH2B7);Isoform0096775(ALDH3H1);Isoform0099734(ALDH2B…	K00128+K00128+K00128+K00128+K00128+K00128+K00128+K00128+K00128+K00128+K00128+K00128+K00128+K00128+K00128+K00128+K00128+K00128+K00128
Metabolism	Biosynthesis of other secondary metabolites	Biosynthesis of various secondary metabolites - part 2	1	1	0.360542	0.92909	ko00998	Isoform0019901(PLR_Tp1)	K21568
Genetic Information Processing	Replication and repair	Non-homologous end-joining	7	17	0.417007	1	ko03450	Isoform0079927(POLL);Isoform0080941(POLL);Isoform0082862(POLL);Isoform0088919(POLL);Isoform0089600(POLL);Isoform0105571(POLL);Isoform0107715(POLL)	K03512+K03512+K03512+K03512+K03512+K03512+K03512
Metabolism	Lipid metabolism	Arachidonic acid metabolism	40	107	0.422769	1	ko00590	Isoform0003608(SDP1);Isoform0009219(GPXMC1);Isoform0010141(SDP1);Isoform0019320(SDP1);Isoform0022116(PTGES2);Isoform0024752(SDP1);Isoform0027998(SDP1);Isoform0028075(SDP1);Isoform0029040(SDP1);Isoform0034008(SDP1);Isoform0035085(SDP1);Isoform0035479(SDP1);Isoform0037531(SDP1);Isoform0038816(SDP1);Isoform0040877(SDP1);Isoform0041194(SDP1);Isoform0041969(--);Isoform0043140(SDP1);Isoform0043253(GPXM…	K14674+K00432+K14674+K14674+K05309+K14674+K14674+K14674+K14674+K14674+K14674+K14674+K14674+K14674+K14674+K14674+K05309+K14674+K00432+K00432+K05309+K14674+K18592+K00432+K00432+K18592+K18592+K01254+K00432+K18592+K18592+K01254+K00432+K00432+K00432+K00432+K00432+K01047+K00432+K00432
Metabolism	Biosynthesis of other secondary metabolites	Anthocyanin biosynthesis	2	4	0.455703	1	ko00942	Isoform0084179(GT7);Isoform0104004(UGT78D2)	K12930+K12930
Metabolism	Carbohydrate metabolism	Pyruvate metabolism	317	876	0.479838	1	ko00620	Isoform0000185(At4g26390);Isoform0000247(At4g26390);Isoform0000268(At4g26390);Isoform0000320(At4g26390);Isoform0000569(At4g26390);Isoform0000679(At4g26390);Isoform0000792(At4g26390);Isoform0000807(At4g26390);Isoform0000831(At4g26390);Isoform0000853(At4g26390);Isoform0001145(At4g26390);Isoform0001315(At4g26390);Isoform0002288(Os01g0208600);Isoform0003095(At4g26390);Isoform0004731(At4g26390);Isofor…	K00873+K00873+K00873+K00873+K00873+K00873+K00873+K00873+K00873+K00873+K00873+K00873+K01595+K00873+K00873+K00627+K01913+K00873+K01963+K00873+K00873+K00026+K00873+K00873+K00025+K00873+K14085+K01595+K14085+K00873+K01595+K00873+K01595+K01595+K01595+K00128+K00873+K01595+K00873+K01913+K01610+K00873+K01913+K01595+K00627+K01595+K01595+K01610+K01595+K00873+K01595+K01595+K00102+K01595+K01913+K01913+K01913+…
Genetic Information Processing	Folding, sorting and degradation	Ubiquitin mediated proteolysis	237	658	0.522652	1	ko04120	Isoform0000005(HIR1);Isoform0000135(UPL3);Isoform0000140(UPL3);Isoform0000179(UPL3);Isoform0000592(UPL3);Isoform0000728(UPL3);Isoform0001287(UPL4);Isoform0001318(UPL3);Isoform0001588(UPL6);Isoform0001728(CUL3A);Isoform0002455(UBC23);Isoform0002478(UPL3);Isoform0002760(UPL3);Isoform0002922(UBC24);Isoform0003461(UPL3);Isoform0003472(UPL3);Isoform0003750(--);Isoform0003806(UPL3);Isoform0003813(UBC24…	K03358+K10590+K10590+K10590+K10590+K10590+K10590+K10590+K10589+K03869+K10581+K10590+K10590+K10581+K10590+K10590+K10609+K10590+K10581+K10579+K10581+K10590+K10570+K10581+K10581+K10581+K10581+K10581+K10581+K10144+K10581+K10581+K10144+K10581+K10590+K06689+K10581+K06689+K10575+K10581+K10144+K10144+K10581+K10597+K10581+K06689+K10581+K10589+K10597+K10581+K10590+K10581+K10581+K10597+K10581+K10573+K10610+…
Metabolism	Amino acid metabolism	Lysine degradation	55	153	0.54147	1	ko00310	Isoform0005817(SUVH5);Isoform0010022(SUVH6);Isoform0011231(ALDH7B4);Isoform0012298(ALDH7B4);Isoform0014901(LKR/SDH);Isoform0015739(LKR/SDH);Isoform0017151(LKR/SDH);Isoform0017964(ALDH);Isoform0018206(LKR/SDH);Isoform0022564(LKR/SDH);Isoform0024462(LKR/SDH);Isoform0035036(LKR/SDH);Isoform0035865(ALDH3I1);Isoform0036383(ALDH3H1);Isoform0036721(SUVH6);Isoform0040285(ALDH3H1);Isoform0041842(SUVH6);Is…	K11420+K11420+K14085+K14085+K14157+K14157+K14157+K00128+K14157+K14157+K14157+K14157+K00128+K00128+K11420+K00128+K11420+K00128+K00128+K11420+K22748+K00626+K14085+K11426+K14085+K00658+K14085+K00128+K00658+K14085+K14085+K14085+K00128+K14085+K00128+K00128+K00128+K00128+K14085+K00382+K14085+K14085+K00128+K14085+K00658+K00128+K00128+K00382+K00128+K00382+K00128+K00128+K00128+K14085+K00626
Cellular Processes	Transport and catabolism	Autophagy - other eukaryotes	129	361	0.570502	1	ko04136	Isoform0000161(ATG2);Isoform0000204(ATG2);Isoform0000211(ATG2);Isoform0000229(ATG2);Isoform0000345(ATG2);Isoform0000863(VPS15);Isoform0001160(RAPTOR1);Isoform0001256(ATG11);Isoform0001455(ATG11);Isoform0002171(ATG11);Isoform0003994(ATG9);Isoform0004248(ATG11);Isoform0004792(ATG11);Isoform0004865(ATG11);Isoform0005034(ATG16);Isoform0005514(ATG11);Isoform0005974(ATG16);Isoform0006624(ATG11);Isoform…	K17906+K17906+K17906+K17906+K17906+K08333+K07204+K08330+K08330+K08330+K17907+K08330+K08330+K08330+K17890+K08330+K17890+K08330+K08330+K08330+K08330+K17907+K08330+K08330+K08333+K08330+K08334+K08330+K08269+K17906+K08341+K08331+K08331+K08341+K08330+K08341+K08269+K17906+K08330+K08330+K08331+K17907+K08331+K17907+K08341+K17906+K08331+K08330+K08331+K17907+K08331+K17907+K08331+K17907+K17907+K08331+K08331+…
Metabolism	Metabolism of cofactors and vitamins	Biotin metabolism	9	25	0.577052	1	ko00780	Isoform0065034(At3g03980);Isoform0085588(KAS2);Isoform0093222(At3g03980);Isoform0093799(MOD1);Isoform0097302(At3g03980);Isoform0104621(At3g03980);Isoform0110240(At3g03980);Isoform0110836(At3g03980);Isoform0111970(At3g03980)	K00059+K09458+K00059+K00208+K00059+K00059+K00059+K00059+K00059
Metabolism	Biosynthesis of other secondary metabolites	Indole alkaloid biosynthesis	1	2	0.591101	1	ko00901	Isoform0095438(TDC1)	K01593
Metabolism	Biosynthesis of other secondary metabolites	Phenylpropanoid biosynthesis	341	954	0.592461	1	ko00940	Isoform0000736(TBT1);Isoform0000886(4CLL7);Isoform0006995(CYP73A12);Isoform0007765(CCR1);Isoform0007857(PAL);Isoform0010467(PER52);Isoform0011311(HST);Isoform0012829(PAL1);Isoform0016338(CYP73A5);Isoform0016641(CYP73A12);Isoform0016684(PAL);Isoform0018812(CYP98A2);Isoform0020321(PAL);Isoform0020391(COMT2);Isoform0020464(CYP73A12);Isoform0020816(CCR1);Isoform0020835(CYP98A2);Isoform0021687(COMT2);…	K13065+K01904+K00487+K09753+K10775+K00430+K13065+K10775+K00487+K00487+K10775+K09754+K10775+K13066+K00487+K09753+K09754+K13066+K13066+K09754+K00487+K01904+K09754+K13066+K13066+K09754+K10775+K09754+K09754+K10775+K13065+K09754+K10775+K13065+K10775+K01904+K13065+K12355+K00487+K00487+K10775+K10775+K10775+K00083+K13065+K10775+K10775+K10775+K00487+K10775+K10775+K10775+K10775+K01904+K10775+K10775+K10775+…
Metabolism	Metabolism of terpenoids and polyketides	Carotenoid biosynthesis	46	131	0.620898	1	ko00906	Isoform0003412(AO1);Isoform0004252(AO1);Isoform0004968(AO1);Isoform0005104(AO1);Isoform0016757(PSY1);Isoform0038660(PSY1);Isoform0051881(ZEP);Isoform0066118(PDS);Isoform0066717(NCED3);Isoform0066949(NCED3);Isoform0068342(ZEP);Isoform0070615(ZEP);Isoform0072415(NCED3);Isoform0073446(CYP97A3);Isoform0073801(NCED3);Isoform0074896(CYP97A3);Isoform0074947(CYP97A3);Isoform0076077(PDS1);Isoform0076289(C…	K09842+K09842+K09842+K09842+K02291+K02291+K09838+K02293+K09840+K09840+K09838+K09838+K09840+K15747+K09840+K15747+K15747+K02293+K09837+K02293+K09835+K00514+K02293+K15746+K09835+K09840+K02293+K09843+K02291+K02291+K09838+K06444+K09843+K02291+K09837+K02291+K06444+K02291+K09843+K09843+K02291+K09843+K09843+K09841+K09841+K02291
Genetic Information Processing	Folding, sorting and degradation	SNARE interactions in vesicular transport	36	103	0.628359	1	ko04130	Isoform0002876(VAMP714);Isoform0010103(SYP121);Isoform0013460(SYP121);Isoform0013956(SYP22);Isoform0016788(SYP52);Isoform0017113(SYP22);Isoform0017417(SYP121);Isoform0026238(SYP52);Isoform0027464(SYP22);Isoform0029412(SYP51);Isoform0032024(SYP52);Isoform0036314(VAMP712);Isoform0037893(SYP52);Isoform0038359(SYP23);Isoform0038638(SYP23);Isoform0039776(SYP22);Isoform0043619(SYP23);Isoform0044543(SYP…	K08515+K08486+K08486+K08488+K08503+K08488+K08486+K08503+K08488+K08503+K08503+K08515+K08503+K08488+K08488+K08488+K08488+K08488+K08503+K08488+K08503+K08517+K08488+K08503+K08493+K08488+K08486+K08490+K08486+K08486+K08488+K08506+K08490+K08488+K08495+K08503
Metabolism	Amino acid metabolism	Lysine biosynthesis	10	29	0.637919	1	ko00300	Isoform0012921(AK1);Isoform0031314(AKHSDH2);Isoform0058603(AGD2);Isoform0060867(AK1);Isoform0061953(AK1);Isoform0070601(AGD2);Isoform0070658(DAPB1);Isoform0097765(AGD2);Isoform0102978(asd);Isoform0103717(asd)	K00928+K12524+K10206+K00928+K00928+K10206+K00215+K10206+K00133+K00133
Metabolism	Biosynthesis of other secondary metabolites	Betalain biosynthesis	3	9	0.68684	1	ko00965	Isoform0010363(LIGB);Isoform0095438(TDC1);Isoform0111916(DODA)	K15777+K01593+K15777
Metabolism	Metabolism of terpenoids and polyketides	Diterpenoid biosynthesis	1	3	0.738536	1	ko00904	Isoform0110151(GIP)	K04122
Genetic Information Processing	Transcription	Basal transcription factors	66	194	0.746245	1	ko03022	Isoform0002980(TAF12B);Isoform0020348(TFIIB);Isoform0021725(TAF4B);Isoform0021970(TAF4B);Isoform0022122(TAF4B);Isoform0022578(TAF4B);Isoform0023164(TAF4B);Isoform0024749(TAF4B);Isoform0025839(TAF4B);Isoform0029111(TAF4B);Isoform0029654(TAF4B);Isoform0029926(TFIIB);Isoform0030597(XPB1);Isoform0034167(TAF4B);Isoform0037112(TOA1);Isoform0037448(XPB1);Isoform0040955(TAF6);Isoform0041368(TAF4B);Isofor…	K03126+K03124+K03129+K03129+K03129+K03129+K03129+K03129+K03129+K03129+K03129+K03124+K10843+K03129+K03122+K10843+K03131+K03129+K03136+K10843+K03124+K14649+K10843+K03124+K03130+K03130+K03126+K10843+K14649+K03124+K14649+K03129+K03126+K03138+K03122+K03126+K03126+K02202+K03133+K03126+K14649+K03124+K14649+K02202+K03126+K14649+K10843+K14649+K03126+K02202+K03126+K14649+K03126+K14649+K03136+K03124+K03133+…
Metabolism	Metabolism of terpenoids and polyketides	Zeatin biosynthesis	3	10	0.760614	1	ko00908	Isoform0030897(CKX4);Isoform0065782(--);Isoform0088356(UGT73C6)	K00279+K13496+K13496
Metabolism	Metabolism of cofactors and vitamins	Riboflavin metabolism	55	164	0.77378	1	ko00740	Isoform0006103(PYRP2);Isoform0006823(PYRP2);Isoform0006990(RIBA1);Isoform0007359(RIBA1);Isoform0007900(RIBA1);Isoform0008981(RIBA1);Isoform0009939(PYRP2);Isoform0010173(PYRP2);Isoform0012308(PYRP2);Isoform0012683(RIBA1);Isoform0012985(PYRP2);Isoform0019872(PYRP2);Isoform0021037(RIBA1);Isoform0033205(GIP);Isoform0036573(RIBA1);Isoform0054328(PYRP2);Isoform0056000(PYRP2);Isoform0058410(PYRP2);Isofo…	K22912+K22912+K14652+K14652+K14652+K14652+K22912+K22912+K22912+K14652+K22912+K22912+K14652+K11752+K14652+K22912+K22912+K22912+K22912+K14652+K22912+K22912+K22912+K22912+K22912+K22912+K22912+K22912+K22912+K14652+K22912+K22912+K22912+K14652+K14652+K22912+K22912+K22912+K22912+K11752+K22912+K14652+K18453+K22912+K14652+K22912+K22912+K22912+K22912+K22912+K22912+K22912+K22912+K00793+K18453
Metabolism	Biosynthesis of other secondary metabolites	Monobactam biosynthesis	21	65	0.774414	1	ko00261	Isoform0001147(APS1);Isoform0002322(APS1);Isoform0003179(APS1);Isoform0005566(APS1);Isoform0010030(APS1);Isoform0011177(APS1);Isoform0012921(AK1);Isoform0030906(APS1);Isoform0031314(AKHSDH2);Isoform0055150(APS2);Isoform0060867(AK1);Isoform0061953(AK1);Isoform0066623(APS1);Isoform0070658(DAPB1);Isoform0087929(APS2);Isoform0093650(APS2);Isoform0099528(APS1);Isoform0102978(asd);Isoform0103717(asd);I…	K13811+K13811+K13811+K13811+K13811+K13811+K00928+K13811+K12524+K13811+K00928+K00928+K13811+K00215+K13811+K13811+K13811+K00133+K00133+K13811+K13811
Metabolism	Amino acid metabolism	Phenylalanine metabolism	151	441	0.80165	1	ko00360	Isoform0007857(PAL);Isoform0009666(Os01g0760600);Isoform0010394(SUR1);Isoform0011504(NAAT1);Isoform0012591(maoI);Isoform0012829(PAL1);Isoform0016684(PAL);Isoform0017391(maoI);Isoform0020321(PAL);Isoform0021669(maoI);Isoform0028206(HPD);Isoform0028710(PAL);Isoform0031078(PAL);Isoform0031479(--);Isoform0032269(HMGS);Isoform0037093(maoI);Isoform0037363(PAL1);Isoform0037921(maoI);Isoform0038217(maoI)…	K10775+K14454+K00815+K00815+K00276+K10775+K10775+K00276+K10775+K00276+K00457+K10775+K10775+K00276+K00276+K00276+K10775+K00276+K00276+K07253+K10775+K07253+K00276+K00276+K00457+K10775+K10775+K10775+K00276+K10775+K10775+K10775+K10775+K10775+K10775+K10775+K00457+K10775+K10775+K10775+K10775+K00276+K10775+K00276+K10775+K00276+K10775+K10775+K10775+K10775+K10775+K10775+K10775+K10775+K10775+K10775+K10775+…
Metabolism	Glycan biosynthesis and metabolism	Glycosylphosphatidylinositol(GPI)-anchor biosynthesis	13	43	0.829736	1	ko00563	Isoform0008958(BST1);Isoform0008986(BST1);Isoform0010508(--);Isoform0016220(--);Isoform0017047(--);Isoform0021696(PIGG);Isoform0029642(--);Isoform0043404(--);Isoform0050732(las21);Isoform0056176(--);Isoform0081140(gpi17);Isoform0087274(gpi17);Isoform0104141(--)	K05294+K05294+K07541+K07542+K03858+K05310+K03858+K05292+K05310+K05291+K05291+K05291+K03858
Metabolism	Metabolism of cofactors and vitamins	Lipoic acid metabolism	1	4	0.832814	1	ko00785	Isoform0001747(LIP1-1)	K03644
Metabolism	Metabolism of cofactors and vitamins	Thiamine metabolism	50	155	0.858115	1	ko00730	Isoform0000538(THIC);Isoform0008888(THIC);Isoform0010656(THIC);Isoform0012286(TKT2);Isoform0020069(THIC);Isoform0021190(TH2);Isoform0022208(THIC);Isoform0023419(TH2);Isoform0026644(THIC);Isoform0027935(TH2);Isoform0028280(THIC);Isoform0030470(Os07g0190000);Isoform0035716(THIC);Isoform0037776(THIC);Isoform0041672(Os07g0190000);Isoform0043269(Os07g0190000);Isoform0048913(Os07g0190000);Isoform004924…	K03147+K03147+K03147+K01662+K03147+K22911+K03147+K22911+K03147+K22911+K03147+K01662+K03147+K03147+K01662+K01662+K01662+K22911+K00939+K22911+K04487+K01662+K03147+K22911+K01662+K01662+K04487+K01662+K04487+K22911+K03147+K04487+K00939+K22911+K01662+K00939+K03147+K14153+K03147+K06949+K04487+K03147+K04487+K00939+K03147+K00939+K03146+K03146+K00939+K03146
Metabolism	Lipid metabolism	alpha-Linolenic acid metabolism	141	421	0.875983	1	ko00592	Isoform0003177(ACX2);Isoform0003608(SDP1);Isoform0003852(ACX2);Isoform0004438(Acx);Isoform0004740(ACX2);Isoform0004890(ACX2);Isoform0004892(ACX2);Isoform0005761(MFP);Isoform0007148(ACX2);Isoform0007804(ACX2);Isoform0009419(ACX2);Isoform0010136(Acx);Isoform0010141(SDP1);Isoform0010523(Acx);Isoform0011689(ACX2);Isoform0012383(Acx);Isoform0014500(ACX1);Isoform0016670(ACX2);Isoform0017381(ACX1);Isofo…	K00232+K14674+K00232+K00232+K00232+K00232+K00232+K10527+K00232+K00232+K00232+K00232+K14674+K00232+K00232+K00232+K00232+K00232+K00232+K00232+K00454+K14674+K22389+K00232+K00232+K00232+K00232+K00232+K14674+K00232+K00232+K14674+K14674+K00454+K14674+K14674+K00454+K00454+K14674+K14674+K00454+K05894+K14674+K00454+K14674+K10527+K14674+K14674+K14674+K05894+K10527+K10527+K05894+K00454+K10527+K10527+K10527+…
Metabolism	Lipid metabolism	Fatty acid elongation	42	133	0.879227	1	ko00062	Isoform0007275(KCR1);Isoform0011617(KCR1);Isoform0014759(KCR1);Isoform0024268(Ppt1);Isoform0057876(KCS4);Isoform0058591(KCS11);Isoform0060739(KCS4);Isoform0067116(KCS11);Isoform0068142(KCS11);Isoform0069458(KCS11);Isoform0072397(KCS11);Isoform0073463(KCS17);Isoform0074186(KCS11);Isoform0075498(CUT1);Isoform0080507(KCS11);Isoform0081134(--);Isoform0082384(KCS11);Isoform0085460(KCS1);Isoform0085664…	K10251+K10251+K10251+K01074+K15397+K15397+K15397+K15397+K15397+K15397+K15397+K15397+K15397+K15397+K15397+K01068+K15397+K15397+K15397+K15397+K15397+K15397+K15397+K15397+K15397+K15397+K15397+K15397+K15397+K15397+K15397+K15397+K15397+K15397+K15397+K15397+K15397+K15397+K15397+K15397+K10251+K10251
Metabolism	Biosynthesis of other secondary metabolites	Glucosinolate biosynthesis	7	26	0.881791	1	ko00966	Isoform0002985(BCAT5);Isoform0090702(IIL1);Isoform0093006(IIL1);Isoform0095377(IIL1);Isoform0101446(UGT74F2);Isoform0103029(BCAT2);Isoform0104582(UGT74F2)	K00826+K01703+K01703+K01703+K11820+K00826+K11820
Genetic Information Processing	Replication and repair	Mismatch repair	18	61	0.886072	1	ko03430	Isoform0004060(LIG1);Isoform0004127(LIG1);Isoform0005534(LIG1);Isoform0015668(MSH3);Isoform0017810(MSH3);Isoform0022410(At4g28440);Isoform0026369(MSH7);Isoform0035819(LIG1);Isoform0037103(PMS1);Isoform0039461(MSH3);Isoform0043208(LIG1);Isoform0050023(LIG1);Isoform0050891(LIG1);Isoform0052255(LIG1);Isoform0055885(LIG1);Isoform0069953(MSH3);Isoform0091147(RPA2A);Isoform0093203(At4g28440)	K10747+K10747+K10747+K08736+K08736+K07466+K08737+K10747+K10858+K08736+K10747+K10747+K10747+K10747+K10747+K08736+K10739+K07466
Metabolism	Energy metabolism	Carbon fixation in photosynthetic organisms	248	732	0.899888	1	ko00710	Isoform0002288(Os01g0208600);Isoform0005528(RPI2);Isoform0008034(At3g47520);Isoform0009654(Os09g0505700);Isoform0009666(Os01g0760600);Isoform0010433(MD1);Isoform0011600(PPC1);Isoform0013300(TKL-1);Isoform0015370(PPC1);Isoform0015768(PPC1);Isoform0017475(PPC1);Isoform0017493(PPC1);Isoform0019250(rbcL);Isoform0019295(PPC16);Isoform0020620(PCK);Isoform0021374(PPC4);Isoform0022168(PPC1);Isoform002251…	K01595+K01807+K00026+K01783+K14454+K00025+K01595+K00615+K01595+K01595+K01595+K01595+K01601+K01595+K01610+K01595+K01595+K01595+K01783+K01610+K01595+K01595+K01595+K01595+K01595+K01807+K00615+K01610+K01006+K01601+K01783+K00927+K01610+K00615+K00026+K01610+K01595+K01807+K00615+K01807+K01783+K00814+K01595+K00615+K00615+K00615+K00026+K01623+K00615+K00029+K00615+K00026+K01783+K05298+K00615+K01783+K01623+…
Metabolism	Metabolism of terpenoids and polyketides	Terpenoid backbone biosynthesis	105	322	0.912677	1	ko00900	Isoform0004424(ISPH);Isoform0005089(ISPH);Isoform0008697(HMGS);Isoform0012286(TKT2);Isoform0013577(SPS2);Isoform0014446(SPS3);Isoform0015466(IMCEL1);Isoform0018142(ISPH);Isoform0019296(SPS3);Isoform0021036(IMCEL1);Isoform0022368(HMGR2);Isoform0030470(Os07g0190000);Isoform0033134(ISPF);Isoform0033299(FACE1);Isoform0034123(ISPF);Isoform0037815(ISPF);Isoform0041001(ISPF);Isoform0041672(Os07g0190000)…	K03527+K03527+K01641+K01662+K05356+K05356+K15889+K03527+K05356+K15889+K00021+K01662+K01770+K06013+K01770+K01770+K01770+K01662+K01662+K01770+K03526+K00021+K01662+K13789+K03526+K05356+K00021+K00021+K03526+K00626+K15889+K01662+K03526+K01662+K01662+K01641+K13789+K01662+K06013+K10960+K03527+K00021+K05356+K03526+K03527+K13789+K01662+K03527+K03527+K03527+K00021+K03527+K00021+K13789+K03527+K00021+K05356+…
Metabolism	Biosynthesis of other secondary metabolites	Isoquinoline alkaloid biosynthesis	49	157	0.912731	1	ko00950	Isoform0009666(Os01g0760600);Isoform0010394(SUR1);Isoform0011504(NAAT1);Isoform0012591(maoI);Isoform0017391(maoI);Isoform0021669(maoI);Isoform0031479(--);Isoform0032269(HMGS);Isoform0037093(maoI);Isoform0037921(maoI);Isoform0038217(maoI);Isoform0039940(maoI);Isoform0040801(maoI);Isoform0046743(maoI);Isoform0055624(At1g62810);Isoform0057763(--);Isoform0058820(At1g62810);Isoform0066798(NAAT1);Isofo…	K14454+K00815+K00815+K00276+K00276+K00276+K00276+K00276+K00276+K00276+K00276+K00276+K00276+K00276+K00276+K00276+K00276+K00815+K00276+K14454+K15849+K00276+K00811+K14455+K14454+K00276+K00811+K15849+K01593+K14454+K00811+K00815+K00811+K00815+K00811+K15849+K14454+K14454+K00811+K15849+K14454+K00815+K00811+K00815+K00815+K00811+K00815+K00811+K00815
Metabolism	Biosynthesis of other secondary metabolites	Tropane, piperidine and pyridine alkaloid biosynthesis	49	158	0.921427	1	ko00960	Isoform0009666(Os01g0760600);Isoform0010394(SUR1);Isoform0011504(NAAT1);Isoform0012591(maoI);Isoform0017391(maoI);Isoform0021669(maoI);Isoform0031479(--);Isoform0032269(HMGS);Isoform0037093(maoI);Isoform0037921(maoI);Isoform0038217(maoI);Isoform0039940(maoI);Isoform0040801(maoI);Isoform0046743(maoI);Isoform0055624(At1g62810);Isoform0057763(--);Isoform0058820(At1g62810);Isoform0066798(NAAT1);Isofo…	K14454+K00815+K00815+K00276+K00276+K00276+K00276+K00276+K00276+K00276+K00276+K00276+K00276+K00276+K00276+K00276+K00276+K00815+K00276+K14454+K15849+K00276+K00811+K14455+K14454+K00276+K00811+K15849+K14454+K00811+K00815+K00811+K00815+K00811+K15849+K00817+K14454+K14454+K00811+K15849+K14454+K00815+K00811+K00815+K00815+K00811+K00815+K00811+K00815
Metabolism	Lipid metabolism	Linoleic acid metabolism	89	277	0.924458	1	ko00591	Isoform0003608(SDP1);Isoform0005656(LOX1.5);Isoform0007485(LOX1.5);Isoform0007954(LOX1.5);Isoform0008111(LOX1.5);Isoform0008570(LOX1.5);Isoform0010141(SDP1);Isoform0010951(LOX1.5);Isoform0013143(LOX1.5);Isoform0015285(LOX1.5);Isoform0019034(LOX1.5);Isoform0019164(LOX2);Isoform0019320(SDP1);Isoform0020377(LOX1.5);Isoform0020450(LOX1.5);Isoform0022998(LOX1.5);Isoform0024026(LOX1.5);Isoform0024752(S…	K14674+K15718+K15718+K15718+K15718+K15718+K14674+K15718+K15718+K15718+K15718+K00454+K14674+K15718+K15718+K15718+K15718+K14674+K15718+K15718+K14674+K14674+K15718+K15718+K00454+K14674+K15718+K15718+K15718+K14674+K00454+K15718+K15718+K15718+K00454+K14674+K15718+K14674+K15718+K00454+K15718+K14674+K15718+K00454+K14674+K15718+K15718+K15718+K14674+K14674+K15718+K15718+K15718+K15718+K14674+K15718+K15718+…
Metabolism	Lipid metabolism	Biosynthesis of unsaturated fatty acids	71	225	0.931708	1	ko01040	Isoform0000609(FAD2-2);Isoform0001427(FAD2-2);Isoform0003177(ACX2);Isoform0003852(ACX2);Isoform0004438(Acx);Isoform0004740(ACX2);Isoform0004890(ACX2);Isoform0004892(ACX2);Isoform0007148(ACX2);Isoform0007275(KCR1);Isoform0007804(ACX2);Isoform0009419(ACX2);Isoform0010136(Acx);Isoform0010523(Acx);Isoform0011617(KCR1);Isoform0011689(ACX2);Isoform0012383(Acx);Isoform0014500(ACX1);Isoform0014759(KCR1);…	K10256+K10256+K00232+K00232+K00232+K00232+K00232+K00232+K00232+K10251+K00232+K00232+K00232+K00232+K10251+K00232+K00232+K00232+K10251+K00232+K00232+K00232+K00232+K00232+K00232+K00232+K00232+K00232+K00232+K10256+K00232+K00232+K00232+K00232+K00232+K00232+K00232+K00232+K00232+K00232+K00232+K00232+K00232+K00232+K00232+K00232+K00232+K00232+K00232+K00232+K00232+K00232+K00232+K00232+K00232+K00232+K00232+…
Genetic Information Processing	Replication and repair	Base excision repair	30	102	0.935372	1	ko03410	Isoform0004060(LIG1);Isoform0004127(LIG1);Isoform0005534(LIG1);Isoform0007714(POLIA);Isoform0011781(POLIA);Isoform0026009(PARP1);Isoform0033920(POL2A);Isoform0035819(LIG1);Isoform0043208(LIG1);Isoform0044222(ARP);Isoform0048684(ARP);Isoform0049911(ARP);Isoform0050023(LIG1);Isoform0050760(DPB2);Isoform0050891(LIG1);Isoform0052255(LIG1);Isoform0055885(LIG1);Isoform0065309(--);Isoform0073386(DPB2);I…	K10747+K10747+K10747+K02335+K02335+K24070+K02324+K10747+K10747+K01142+K01142+K01142+K10747+K02325+K10747+K10747+K10747+K01247+K02325+K03512+K01142+K10801+K03512+K03512+K03512+K03512+K01247+K10801+K03512+K03512
Metabolism	Lipid metabolism	Fatty acid degradation	156	475	0.936162	1	ko00071	Isoform0003177(ACX2);Isoform0003852(ACX2);Isoform0004438(Acx);Isoform0004740(ACX2);Isoform0004890(ACX2);Isoform0004892(ACX2);Isoform0005761(MFP);Isoform0007148(ACX2);Isoform0007804(ACX2);Isoform0008252(LACS8);Isoform0009419(ACX2);Isoform0010136(Acx);Isoform0010523(Acx);Isoform0011197(IBR3);Isoform0011231(ALDH7B4);Isoform0011689(ACX2);Isoform0012298(ALDH7B4);Isoform0012383(Acx);Isoform0014500(ACX1…	K00232+K00232+K00232+K00232+K00232+K00232+K10527+K00232+K00232+K01897+K00232+K00232+K00232+K00249+K14085+K00232+K14085+K00232+K00232+K00232+K00232+K00232+K00128+K00232+K00232+K00232+K00232+K00232+K00232+K00232+K00121+K00121+K00128+K00128+K00001+K10527+K00128+K00001+K00249+K00128+K10527+K10527+K10527+K00249+K07517+K00128+K10527+K10527+K01897+K10527+K07517+K10527+K10527+K01897+K10527+K10527+K00249+…
Metabolism	Lipid metabolism	Synthesis and degradation of ketone bodies	10	39	0.939348	1	ko00072	Isoform0008697(HMGS);Isoform0059068(AAT1);Isoform0064117(HMGS);Isoform0064161(HMGCL);Isoform0094273(HMGCL);Isoform0096789(HMGCL);Isoform0098512(HMGS);Isoform0101219(HMGS);Isoform0105856(HMGS);Isoform0106221(At5g47720)	K01641+K00626+K01641+K01640+K01640+K01640+K01641+K01641+K01641+K00626
Metabolism	Glycan biosynthesis and metabolism	Glycosphingolipid biosynthesis - globo and isoglobo series	3	15	0.947681	1	ko00603	Isoform0062206(AGAL3);Isoform0099712(AGAL3);Isoform0103439(AGAL3)	K07407+K07407+K07407
Metabolism	Nucleotide metabolism	Purine metabolism	259	780	0.957527	1	ko00230	Isoform0000185(At4g26390);Isoform0000247(At4g26390);Isoform0000268(At4g26390);Isoform0000320(At4g26390);Isoform0000569(At4g26390);Isoform0000679(At4g26390);Isoform0000792(At4g26390);Isoform0000807(At4g26390);Isoform0000831(At4g26390);Isoform0000853(At4g26390);Isoform0001145(At4g26390);Isoform0001147(APS1);Isoform0001315(At4g26390);Isoform0002322(APS1);Isoform0002440(XDH1);Isoform0002551(URIII);Is…	K00873+K00873+K00873+K00873+K00873+K00873+K00873+K00873+K00873+K00873+K00873+K13811+K00873+K13811+K00106+K00365+K00873+K00106+K13811+K00106+K00106+K00106+K00873+K00106+K13811+K00106+K00106+K00873+K10807+K00873+K00873+K00873+K13811+K00873+K00365+K00873+K13811+K00759+K00106+K00873+K00365+K00759+K00940+K00873+K00759+K00759+K00365+K00759+K01517+K00873+K00873+K02083+K00873+K00951+K00759+K00759+K00940+…
Metabolism	Lipid metabolism	Glycerophospholipid metabolism	224	680	0.960581	1	ko00564	Isoform0001449(PAH2);Isoform0001897(PAH2);Isoform0001909(PAH2);Isoform0001942(PAH2);Isoform0002132(PAH2);Isoform0002231(PAH2);Isoform0002435(PAH2);Isoform0002494(PAH1);Isoform0002530(PAH2);Isoform0002692(PAH2);Isoform0002834(PAH2);Isoform0003300(PAH2);Isoform0003328(PAH2);Isoform0003548(PAH1);Isoform0003608(SDP1);Isoform0003695(PLD1);Isoform0003832(PAH2);Isoform0004021(LPLAT1);Isoform0004282(NPC1…	K15728+K15728+K15728+K15728+K15728+K15728+K15728+K15728+K15728+K15728+K15728+K15728+K15728+K15728+K14674+K01115+K15728+K13519+K01114+K00901+K01115+K01115+K01115+K01115+K14674+K15728+K01115+K01115+K01115+K01115+K01115+K15728+K18693+K14156+K01115+K01115+K18696+K01115+K01517+K15728+K00894+K01115+K14674+K22389+K01115+K15728+K15728+K14674+K01115+K00894+K01115+K15728+K15728+K15728+K00894+K14674+K14674+…
Metabolism	Amino acid metabolism	Valine, leucine and isoleucine degradation	75	243	0.9619	1	ko00280	Isoform0002985(BCAT5);Isoform0008697(HMGS);Isoform0011197(IBR3);Isoform0011231(ALDH7B4);Isoform0012298(ALDH7B4);Isoform0017964(ALDH);Isoform0035355(At4g29120);Isoform0035865(ALDH3I1);Isoform0036383(ALDH3H1);Isoform0038777(At4g29120);Isoform0040285(ALDH3H1);Isoform0042322(IBR3);Isoform0044080(ALDH2B7);Isoform0047520(IBR3);Isoform0048731(ALDH2B7);Isoform0050835(MCCA);Isoform0056318(AAE13);Isoform00…	K00826+K01641+K00249+K14085+K14085+K00128+K00020+K00128+K00128+K00020+K00128+K00249+K00128+K00249+K00128+K01968+K18660+K00249+K00020+K00626+K18660+K01641+K01640+K14085+K14085+K01969+K00827+K14085+K00128+K00827+K14085+K14085+K14085+K00128+K14085+K00827+K00128+K00128+K00128+K00128+K00827+K14085+K00382+K01969+K00827+K14085+K14085+K00128+K14085+K00128+K01640+K00128+K01968+K00382+K00128+K01640+K00827+…
Metabolism	Carbohydrate metabolism	Propanoate metabolism	84	270	0.962166	1	ko00640	Isoform0003177(ACX2);Isoform0003852(ACX2);Isoform0004438(Acx);Isoform0004740(ACX2);Isoform0004890(ACX2);Isoform0004892(ACX2);Isoform0007148(ACX2);Isoform0007349(accD);Isoform0007804(ACX2);Isoform0009419(ACX2);Isoform0010136(Acx);Isoform0010523(Acx);Isoform0011689(ACX2);Isoform0012383(Acx);Isoform0014500(ACX1);Isoform0016670(ACX2);Isoform0017381(ACX1);Isoform0017920(ACX2);Isoform0018464(Os07g05777…	K00232+K00232+K00232+K00232+K00232+K00232+K00232+K01963+K00232+K00232+K00232+K00232+K00232+K00232+K00232+K00232+K00232+K00232+K01899+K01899+K00232+K00232+K00232+K00232+K00232+K00232+K00232+K01900+K01962+K01895+K01899+K01962+K01899+K01962+K01962+K01899+K01962+K01962+K00232+K00626+K00232+K00232+K00232+K01895+K01895+K00232+K00232+K00232+K00232+K00232+K00232+K01895+K00232+K00232+K00232+K00232+K00232+…
Metabolism	Glycan biosynthesis and metabolism	Glycosphingolipid biosynthesis - ganglio series	1	8	0.972057	1	ko00604	Isoform0073120(BGAL17)	K12309
Metabolism	Metabolism of other amino acids	Phosphonate and phosphinate metabolism	2	13	0.975123	1	ko00440	Isoform0030773(PECT1);Isoform0036640(PECT1)	K00967+K00967
Metabolism	Lipid metabolism	Sphingolipid metabolism	45	156	0.976679	1	ko00600	Isoform0008036(Os02g0639600);Isoform0010507(Os02g0639600);Isoform0015282(SPL);Isoform0018670(SBH1);Isoform0022554(SBH1);Isoform0022599(GBA2);Isoform0024561(SBH1);Isoform0024921(GBA2);Isoform0025138(SBH1);Isoform0026336(GBA2);Isoform0026484(SBH1);Isoform0042489(SBH1);Isoform0045895(Os01g0624000);Isoform0046367(DPL1);Isoform0050140(GBA2);Isoform0058049(Gba2);Isoform0058752(SBH1);Isoform0062206(AGAL…	K04712+K04712+K01634+K04713+K04713+K17108+K04713+K17108+K04713+K17108+K04713+K04713+K12349+K01634+K17108+K17108+K04713+K07407+K04713+K12309+K00654+K01634+K04718+K00654+K00654+K04718+K01634+K01634+K01634+K01634+K01634+K01634+K07407+K01634+K01634+K01634+K07407+K01634+K04718+K04712+K04712+K04711+K04712+K04713+K17108
Metabolism	Glycan biosynthesis and metabolism	Various types of N-glycan biosynthesis	62	210	0.980983	1	ko00513	Isoform0002095(GALT1);Isoform0003645(GMII);Isoform0006906(GMII);Isoform0008181(RE2);Isoform0008318(GMII);Isoform0010409(GMII);Isoform0012997(GNT2);Isoform0014381(GMII);Isoform0015306(GNT2);Isoform0016620(GALT1);Isoform0022629(GMII);Isoform0038388(GMII);Isoform0038635(ALG9);Isoform0040582(STT3B);Isoform0048820(MNS1);Isoform0051493(MNS1);Isoform0051835(RPN2);Isoform0052727(RPN2);Isoform0053144(MNS1…	K14413+K01231+K01231+K07151+K01231+K01231+K00736+K01231+K00736+K14413+K01231+K01231+K03846+K07151+K01230+K01230+K12667+K12667+K01230+K01230+K12667+K01230+K00736+K12667+K01230+K01230+K23741+K01230+K01230+K23741+K01230+K01230+K01230+K01230+K12667+K01230+K01230+K12667+K01230+K00753+K00753+K03714+K00753+K03842+K01230+K12666+K00726+K03846+K00736+K00736+K00736+K03846+K00736+K00736+K00736+K00736+K00736+…
Metabolism	Glycan biosynthesis and metabolism	Glycosaminoglycan degradation	7	34	0.983802	1	ko00531	Isoform0047434(NAGLU);Isoform0047498(--);Isoform0070792(Hgsnat);Isoform0073120(BGAL17);Isoform0077379(Hgsnat);Isoform0077628(At5g61250);Isoform0087095(At5g61250)	K01205+K10532+K10532+K12309+K10532+K07964+K07964
Metabolism	Global and overview maps	Metabolic pathways	5908	16640	0.984338	1	ko01100	Isoform0000036(GLT1);Isoform0000058(GLT1);Isoform0000070(GLT1);Isoform0000072(FAB1B);Isoform0000075(GLT1);Isoform0000084(GLT1);Isoform0000147(SQD2);Isoform0000185(At4g26390);Isoform0000191(PI4KA1);Isoform0000195(FAB1A);Isoform0000199(GLT1);Isoform0000247(At4g26390);Isoform0000256(GLT1);Isoform0000268(At4g26390);Isoform0000288(G6PD5);Isoform0000320(At4g26390);Isoform0000333(ND4);Isoform0000371(psa…
orm0037815(ISPF);Isoform0037864(DHQS);Isoform0037902(SUS3);Isoform0037921(maoI);Isoform0037928(THT2);Isoform0037939(PFK2);Isoform0037950(RSH3);Isoform0038013(LOX6);Isoform0038020(GLN1-1);Isoform0038061(WAXY);Isoform0038217(maoI);Isoform0038233(G6PDH);Isoform0038245(RFS6);Isoform0038248(GAUT4);Isoform0038254(G6PDH);Isoform0038282(EMB1187);Isoform0038285(SAC4);Isoform0038321(At5g24760);Isoform00383…
0(HXK1);Isoform0071019(SPMS);Isoform0071033(At3g08860);Isoform0071036(--);Isoform0071043(PDC4);Isoform0071045(ACX2);Isoform0071062(PCK);Isoform0071088(NYC1);Isoform0071101(MNS1);Isoform0071104(--);Isoform0071123(RHM1);Isoform0071155(PFP-ALPHA);Isoform0071180(CARB);Isoform0071334(LACS6);Isoform0071345(WAXY);Isoform0071385(At4g26910);Isoform0071391(PYRP2);Isoform0071397(MitHPPK/DHPS);Isoform0071411…
oform0093827(Os04g0671100);Isoform0093836(CSY2);Isoform0093839(CGS1);Isoform0093842(RPI2);Isoform0093845(APR3);Isoform0093859(POPTR_0001s40980g);Isoform0093866(RPI2);Isoform0093885(EPSPS-1);Isoform0093893(At3g13930);Isoform0093900(CYP84A1);Isoform0093920(HEMH);Isoform0093928(EMB3004);Isoform0093931(SAMS1);Isoform0093953(XDH);Isoform0093955(PME20);Isoform0093963(POPTR_0001s40980g);Isoform0093985(I…	K00264+K00264+K00264+K00921+K00264+K00264+K06119+K00873+K00888+K00921+K00264+K00873+K00264+K00873+K00036+K00873+K03881+K02689+K19893+K00264+K03935+K01626+K03147+K00873+K19893+K10256+K03881+K00873+K13065+K00797+K00264+K00873+K00873+K00873+K01728+K00873+K00278+K01904+K00797+K00264+K05573+K01620+K00873+K13811+K22913+K01620+K00873+K01955+K00820+K10256+K22913+K00820+K15728+K00036+K01620+K00921+K17398+…
K09754+K01845+K15397+K00134+K13508+K01611+K01583+K01054+K01611+K00549+K02083+K05359+K01581+K13379+K16055+K01874+K09754+K05359+K01783+K00864+K00128+K00600+K00850+K01640+K03787+K00036+K01783+K01736+K00036+K09754+K09754+K15397+K07408+K01728+K01051+K01583+K10960+K01711+K00736+K10960+K22133+K00901+K00800+K01626+K01772+K00873+K01087+K01736+K05359+K01845+K05359+K13248+K00036+K00811+K00036+K00818+K00231+…
Genetic Information Processing	Folding, sorting and degradation	Protein export	95	313	0.985878	1	ko03060	Isoform0004510(Gtp-bp);Isoform0004636(Gtp-bp);Isoform0005590(Gtp-bp);Isoform0005662(Gtp-bp);Isoform0007724(sec61a);Isoform0008117(sec61a);Isoform0009932(sec61a);Isoform0011778(sec61a);Isoform0011941(sec61a);Isoform0014452(ERDJ2);Isoform0015990(SRP14);Isoform0016678(sec61a);Isoform0020618(Gtp-bp);Isoform0021083(sec61a);Isoform0021504(Gtp-bp);Isoform0024210(SECA2);Isoform0024694(Gtp-bp);Isoform0025…	K13431+K13431+K13431+K13431+K10956+K10956+K10956+K10956+K10956+K09540+K03104+K10956+K13431+K10956+K13431+K03070+K13431+K13431+K13431+K10956+K13431+K13431+K13431+K03070+K13431+K10956+K10956+K13431+K10956+K03070+K10956+K10956+K03070+K03104+K10956+K09540+K10956+K09540+K09540+K13431+K03104+K13431+K03108+K13431+K09540+K13431+K13431+K09540+K13431+K03108+K13431+K03104+K13431+K13431+K09540+K09490+K13431+…
Genetic Information Processing	Replication and repair	Nucleotide excision repair	62	213	0.986779	1	ko03420	Isoform0003750(--);Isoform0004060(LIG1);Isoform0004127(LIG1);Isoform0005534(LIG1);Isoform0006941(ATCSA-1);Isoform0007714(POLIA);Isoform0011781(POLIA);Isoform0013373(DDB1);Isoform0014557(DDB1);Isoform0014595(DDB1);Isoform0019739(CSB);Isoform0022410(At4g28440);Isoform0030597(XPB1);Isoform0033920(POL2A);Isoform0035819(LIG1);Isoform0037448(XPB1);Isoform0038754(CUL4);Isoform0043208(LIG1);Isoform005002…	K10609+K10747+K10747+K10747+K10570+K02335+K02335+K10610+K10610+K10610+K10841+K07466+K10843+K02324+K10747+K10843+K10609+K10747+K10747+K10843+K02325+K10747+K10747+K10609+K10839+K10747+K03868+K10843+K10570+K10570+K10570+K10843+K10570+K02325+K02202+K03868+K10609+K02202+K10570+K10843+K10570+K02202+K10839+K10839+K10839+K10839+K10839+K10570+K10739+K07466+K10839+K10839+K10839+K10839+K10839+K10839+K10839+…
Genetic Information Processing	Folding, sorting and degradation	Proteasome	119	389	0.990226	1	ko03050	Isoform0000319(PA200);Isoform0000665(PA200);Isoform0003448(PBD1);Isoform0005001(RPN2B);Isoform0009431(RPN2B);Isoform0009663(RPN2B);Isoform0011405(RPN2B);Isoform0011446(RPN2A);Isoform0012179(RPN2A);Isoform0012798(RPN2A);Isoform0013590(RPN1A);Isoform0013716(RPN2B);Isoform0014776(RPN2B);Isoform0014925(RPN2A);Isoform0015311(RPN2A);Isoform0015838(RPN2B);Isoform0015867(RPN2B);Isoform0015971(RPN2B);Isof…	K06699+K06699+K02734+K03032+K03032+K03032+K03032+K03032+K03032+K03032+K03028+K03032+K03032+K03032+K03032+K03032+K03032+K03032+K03032+K03032+K03063+K03032+K03032+K03032+K03032+K03032+K03032+K03032+K03032+K03032+K03039+K03028+K03032+K03032+K03032+K03032+K03032+K03028+K03032+K03032+K03032+K03032+K03032+K03032+K03028+K03028+K03032+K03028+K03032+K03032+K03028+K03028+K03032+K02730+K11599+K03028+K03032+…
Cellular Processes	Transport and catabolism	Peroxisome	162	520	0.992125	1	ko04146	Isoform0002440(XDH1);Isoform0003159(XDH);Isoform0003177(ACX2);Isoform0003278(XDH1);Isoform0003503(XDH1);Isoform0003852(ACX2);Isoform0004324(XDH1);Isoform0004438(Acx);Isoform0004740(ACX2);Isoform0004890(ACX2);Isoform0004892(ACX2);Isoform0005443(XDH1);Isoform0006208(XDH1);Isoform0006449(XDH1);Isoform0007148(ACX2);Isoform0007804(ACX2);Isoform0008252(LACS8);Isoform0008307(OsI_09857);Isoform0008845(SD…	K00106+K00106+K00232+K00106+K00106+K00232+K00106+K00232+K00232+K00232+K00232+K00106+K00106+K00106+K00232+K00232+K01897+K03781+K11147+K00232+K13338+K00232+K00232+K13338+K13338+K00232+K00106+K00232+K13338+K13348+K13338+K13338+K00232+K13338+K00232+K03781+K00232+K00232+K03781+K13339+K13342+K00232+K00232+K12663+K00232+K03781+K03781+K00232+K13342+K00232+K13342+K00232+K13339+K03781+K00232+K13338+K03781+…
Metabolism	Metabolism of cofactors and vitamins	Folate biosynthesis	51	183	0.992469	1	ko00790	Isoform0006990(RIBA1);Isoform0007359(RIBA1);Isoform0007900(RIBA1);Isoform0008981(RIBA1);Isoform0012683(RIBA1);Isoform0020430(ADCS);Isoform0021037(RIBA1);Isoform0022509(ADCS);Isoform0022582(ADCS);Isoform0025344(DAAT);Isoform0027146(GCH1);Isoform0028709(GCH1);Isoform0028753(ATP1);Isoform0029812(DAAT);Isoform0034509(ADCS);Isoform0036573(RIBA1);Isoform0036927(ADCS);Isoform0037011(ATP1);Isoform0039114…	K14652+K14652+K14652+K14652+K14652+K13950+K14652+K13950+K13950+K18482+K01495+K01495+K01724+K18482+K13950+K14652+K13950+K01724+K01495+K01724+K01495+K01724+K01495+K01724+K15631+K01724+K13950+K01724+K13941+K01495+K01724+K13941+K14652+K13941+K01495+K13941+K13998+K13941+K13941+K14652+K01930+K14652+K14652+K14652+K01724+K14652+K18482+K18482+K18482+K01724+K01724
Metabolism	Metabolism of terpenoids and polyketides	Monoterpenoid biosynthesis	5	30	0.994559	1	ko00902	Isoform0025046(SDR2b);Isoform0087912(MNR1);Isoform0109468(SDR2b);Isoform0110336(SALR);Isoform0110990(SALR)	K15095+K15095+K15095+K15095+K15095
Metabolism	Amino acid metabolism	Tyrosine metabolism	81	281	0.995809	1	ko00350	Isoform0009666(Os01g0760600);Isoform0010394(SUR1);Isoform0011504(NAAT1);Isoform0012591(maoI);Isoform0017391(maoI);Isoform0021669(maoI);Isoform0028206(HPD);Isoform0030424(At5g42250);Isoform0030896(At5g42250);Isoform0031479(--);Isoform0032269(HMGS);Isoform0037093(maoI);Isoform0037921(maoI);Isoform0038217(maoI);Isoform0038321(At5g24760);Isoform0038469(--);Isoform0039326(--);Isoform0039940(maoI);Isof…	K14454+K00815+K00815+K00276+K00276+K00276+K00457+K00121+K00121+K00276+K00276+K00276+K00276+K00276+K00001+K07253+K07253+K00276+K00001+K00276+K00457+K00276+K00457+K00276+K00276+K00276+K00815+K00001+K00457+K00276+K14454+K15849+K18857+K00276+K00457+K00811+K18857+K14455+K00121+K01555+K14454+K00276+K00811+K15849+K00451+K00451+K18857+K01593+K14454+K00811+K00457+K00815+K00121+K00811+K00815+K00811+K15849+…
Metabolism	Amino acid metabolism	Valine, leucine and isoleucine biosynthesis	20	86	0.996201	1	ko00290	Isoform0002985(BCAT5);Isoform0054922(ALS);Isoform0056302(IPMSB);Isoform0058617(IPMS2);Isoform0063369(ALS);Isoform0068132(ALS);Isoform0069506(IPMSB);Isoform0076204(ALS);Isoform0078936(IPMS2);Isoform0079350(ALS);Isoform0080271(At2g31810);Isoform0082385(TD1);Isoform0082916(At2g31810);Isoform0087636(IPMSB);Isoform0090702(IIL1);Isoform0091258(At2g31810);Isoform0093006(IIL1);Isoform0095348(At2g31810);I…	K00826+K01652+K01649+K01649+K01652+K01652+K01649+K01652+K01649+K01652+K01653+K01754+K01653+K01649+K01703+K01653+K01703+K01653+K01703+K00826
Environmental Information Processing	Membrane transport	ABC transporters	207	663	0.99637	1	ko02010	Isoform0000307(ABCC14);Isoform0000503(ABCC4);Isoform0000539(ABCC5);Isoform0000550(ABCC4);Isoform0000637(ABCC5);Isoform0000643(ABCC5);Isoform0000689(ABCC5);Isoform0000691(ABCC10);Isoform0000702(ABCC5);Isoform0000764(ABCC5);Isoform0000782(ABCC10);Isoform0000804(ABCC10);Isoform0000865(ABCC10);Isoform0000902(ABCB20);Isoform0000903(ABCC10);Isoform0000941(ABCC10);Isoform0000961(ABCC5);Isoform0000965(AB…	K05665+K05665+K05665+K05666+K05665+K05665+K05665+K05666+K05665+K05665+K05666+K05666+K05666+K05658+K05666+K05666+K05665+K05665+K05666+K05666+K05658+K05665+K05666+K05665+K05666+K05665+K05658+K05666+K05658+K05666+K05665+K05665+K05658+K05665+K05658+K05665+K05665+K05666+K05665+K05665+K05665+K05665+K05665+K05665+K05658+K05665+K05666+K05666+K05665+K05666+K05666+K05665+K05665+K05666+K05666+K05666+K05658+…
Genetic Information Processing	Folding, sorting and degradation	Protein processing in endoplasmic reticulum	492	1518	0.998958	1	ko04141	Isoform0000856(SUD1);Isoform0001059(UGGT);Isoform0001475(SUD1);Isoform0002397(At3g07100);Isoform0002664(SUD1);Isoform0002705(SEC31B);Isoform0003289(rnf-5);Isoform0003744(SUD1);Isoform0003766(At4g32640);Isoform0003942(At4g32640);Isoform0004139(SEC31B);Isoform0004528(SUD1);Isoform0004672(SUD1);Isoform0004718(UGGT);Isoform0004912(SEC31B);Isoform0005710(At4g32640);Isoform0006172(At4g32640);Isoform000…	K10661+K11718+K10661+K14007+K10661+K14005+K10666+K10661+K14007+K14007+K14005+K10661+K10661+K11718+K14005+K14007+K14007+K14005+K14005+K13249+K10661+K03283+K10661+K10956+K10661+K10661+K10956+K10666+K07151+K14005+K14005+K10661+K14005+K06689+K14005+K06689+K14005+K10575+K10661+K10956+K10661+K10661+K10661+K10661+K14005+K11718+K10661+K10597+K08852+K10661+K08852+K14005+K06689+K10661+K14005+K10956+K13525+…
Genetic Information Processing	Translation	Ribosome biogenesis in eukaryotes	104	364	0.999015	1	ko03008	Isoform0002289(--);Isoform0004416(EIF6-2);Isoform0004434(At1g50920);Isoform0004805(EFL1);Isoform0005381(At1g10490);Isoform0007792(XPO1);Isoform0008974(PCN);Isoform0009110(DRP1E);Isoform0013662(XPO1);Isoform0014806(At1g10490);Isoform0014848(XRN3);Isoform0015089(PWP2);Isoform0015994(At1g10490);Isoform0016394(XPO1);Isoform0016583(XRN3);Isoform0017094(XRN3);Isoform0017141(At1g10490);Isoform0018076(XR…	K06943+K03264+K06943+K14536+K14521+K14290+K14548+K14557+K14290+K14521+K12619+K14558+K14521+K14290+K12619+K12619+K14521+K12619+K14558+K12619+K12619+K14548+K12619+K12619+K12619+K12619+K14548+K12619+K14290+K14539+K14567+K14555+K12619+K14548+K14555+K14554+K14548+K14555+K14521+K12619+K14554+K03264+K14555+K12619+K14573+K12619+K14558+K03115+K14290+K14552+K12619+K14564+K14558+K14548+K14546+K14546+K14546+…
Metabolism	Carbohydrate metabolism	Inositol phosphate metabolism	195	648	0.999471	1	ko00562	Isoform0000072(FAB1B);Isoform0000191(PI4KA1);Isoform0000195(FAB1A);Isoform0001158(SAC3);Isoform0001436(SAC2);Isoform0001650(FAB1B);Isoform0002613(FAB1B);Isoform0003213(FAB1B);Isoform0003676(PI4KB1);Isoform0003737(PI4KB1);Isoform0004278(PI4KB1);Isoform0004282(NPC1);Isoform0004394(MTM1);Isoform0004494(PI4KB1);Isoform0004588(PI4KB1);Isoform0005214(PI4KB1);Isoform0005593(PI4KB1);Isoform0006224(PI4KB1…	K00921+K00888+K00921+K22913+K22913+K00921+K00921+K00921+K19801+K19801+K19801+K01114+K18081+K19801+K19801+K19801+K19801+K19801+K19801+K19801+K00921+K05857+K22913+K18081+K00921+K22913+K22913+K05857+K00921+K18081+K18081+K18081+K18081+K18081+K22913+K18081+K18081+K00921+K18081+K00921+K00889+K18081+K22913+K00889+K18081+K01110+K00921+K22913+K22913+K22913+K22913+K19801+K01110+K18081+K22913+K22913+K22913+…
Metabolism	Glycan biosynthesis and metabolism	Other types of O-glycan biosynthesis	53	208	0.999583	1	ko00514	Isoform0000743(SPY);Isoform0000975(SEC);Isoform0001294(SEC);Isoform0001581(SPY);Isoform0003856(SEC);Isoform0005070(SEC);Isoform0005657(SEC);Isoform0006301(SEC);Isoform0007053(SEC);Isoform0007214(SEC);Isoform0007544(SEC);Isoform0007737(SEC);Isoform0008127(SEC);Isoform0008224(SEC);Isoform0008432(SEC);Isoform0008484(SEC);Isoform0008594(SEC);Isoform0008939(SEC);Isoform0009392(SEC);Isoform0009507(SEC)…	K09667+K09667+K09667+K09667+K09667+K09667+K09667+K09667+K09667+K09667+K09667+K09667+K09667+K09667+K09667+K09667+K09667+K09667+K09667+K09667+K09667+K09667+K09667+K09667+K09667+K09667+K09667+K09667+K09667+K09667+K09667+K09667+K09667+K09667+K09667+K09667+K09667+K09667+K09667+K09667+K09667+K09667+K09667+K09667+K09667+K09667+K09667+K09667+K20784+K09667+K20782+K20784+K09667
Metabolism	Metabolism of cofactors and vitamins	Ubiquinone and other terpenoid-quinone biosynthesis	127	447	0.999765	1	ko00130	Isoform0000886(4CLL7);Isoform0003373(At4g36750);Isoform0006995(CYP73A12);Isoform0010394(SUR1);Isoform0011504(NAAT1);Isoform0015322(DHNAT1);Isoform0016258(DHNAT1);Isoform0016338(CYP73A5);Isoform0016641(CYP73A12);Isoform0017980(DHNAT1);Isoform0020464(CYP73A12);Isoform0020524(At4g36750);Isoform0023873(CYP73A12);Isoform0023951(4CL1);Isoform0025587(DHNAT1);Isoform0028206(HPD);Isoform0039568(4CL1);Isof…	K01904+K03809+K00487+K00815+K00815+K19222+K19222+K00487+K00487+K19222+K00487+K03809+K00487+K01904+K19222+K00457+K01904+K00457+K00487+K00487+K00487+K01904+K00457+K00487+K01904+K01904+K00487+K03809+K00487+K06126+K00487+K03809+K00815+K14759+K00487+K01904+K01904+K01904+K01904+K00487+K19222+K03809+K00487+K01904+K00457+K01904+K01904+K01904+K01904+K09834+K03809+K00487+K00487+K01904+K01904+K01904+K01904+…
Metabolism	Nucleotide metabolism	Pyrimidine metabolism	108	392	0.999869	1	ko00240	Isoform0001412(CARB);Isoform0001959(CARB);Isoform0006317(CARB);Isoform0006976(RNR1);Isoform0007023(CARB);Isoform0007935(CARB);Isoform0008532(CARB);Isoform0009256(CARB);Isoform0009381(CARB);Isoform0009986(CARB);Isoform0010008(CARB);Isoform0011380(CARB);Isoform0012044(CARB);Isoform0012580(CARB);Isoform0014405(CARB);Isoform0014770(CARA);Isoform0015620(NDKP1);Isoform0016798(CARB);Isoform0017362(CARB)…	K01955+K01955+K01955+K10807+K01955+K01955+K01955+K01955+K01955+K01955+K01955+K01955+K01955+K01955+K01955+K01956+K00940+K01955+K01955+K01955+K01955+K01955+K01955+K00207+K01955+K01955+K01955+K01955+K01955+K13800+K01955+K00940+K01955+K01955+K01955+K16329+K01955+K01955+K13800+K01955+K01510+K01955+K00940+K10807+K01955+K10807+K01955+K01510+K01955+K01937+K01955+K01937+K01955+K10807+K00876+K01510+K01431+…
Genetic Information Processing	Replication and repair	Homologous recombination	26	123	0.999888	1	ko03440	Isoform0004173(DRD1);Isoform0004430(DRD1);Isoform0006178(DRD1);Isoform0007714(POLIA);Isoform0011781(POLIA);Isoform0014819(--);Isoform0016827(RECG);Isoform0018395(RECG);Isoform0022410(At4g28440);Isoform0022787(DRD1);Isoform0023704(DRD1);Isoform0025012(DRD1);Isoform0025680(DRD1);Isoform0025738(DRD1);Isoform0025945(DRD1);Isoform0027113(DRD1);Isoform0030567(DRD1);Isoform0030749(DRD1);Isoform0031085(D…	K10875+K10875+K10875+K02335+K02335+K20776+K03655+K03655+K07466+K10875+K10875+K10875+K10875+K10875+K10875+K10875+K10875+K10875+K10875+K10875+K04482+K10875+K10683+K20776+K10739+K07466
Cellular Processes	Transport and catabolism	Phagosome	154	540	0.999923	1	ko04145	Isoform0000072(FAB1B);Isoform0000195(FAB1A);Isoform0001650(FAB1B);Isoform0001713(RABF2A);Isoform0002613(FAB1B);Isoform0003213(FAB1B);Isoform0004070(VHA-a3);Isoform0007642(FAB1B);Isoform0007724(sec61a);Isoform0008117(sec61a);Isoform0009932(sec61a);Isoform0010319(FAB1B);Isoform0011778(sec61a);Isoform0011895(RABF2A);Isoform0011929(RAB7);Isoform0011941(sec61a);Isoform0012168(RAB5A);Isoform0012547(FAB…	K00921+K00921+K00921+K07889+K00921+K00921+K02154+K00921+K10956+K10956+K10956+K00921+K10956+K07889+K07897+K10956+K07888+K00921+K08488+K00921+K10956+K00921+K08488+K07897+K10956+K00921+K07375+K02154+K02154+K08488+K10956+K02154+K02154+K02154+K02154+K07897+K00921+K07375+K10956+K07889+K02154+K10956+K02154+K02155+K00921+K02155+K02154+K00921+K08054+K10956+K08488+K08488+K00921+K00914+K08488+K02155+K00914+…
Metabolism	Glycan biosynthesis and metabolism	Other glycan degradation	10	65	0.999941	1	ko00511	Isoform0011217(At3g26720);Isoform0022599(GBA2);Isoform0024921(GBA2);Isoform0025560(At3g26720);Isoform0026336(GBA2);Isoform0037462(--);Isoform0050140(GBA2);Isoform0058049(Gba2);Isoform0073120(BGAL17);Isoform0113345(Gba2)	K01191+K17108+K17108+K01191+K17108+K15923+K17108+K17108+K12309+K17108
Metabolism	Metabolism of cofactors and vitamins	Pantothenate and CoA biosynthesis	17	93	0.999948	1	ko00770	Isoform0002985(BCAT5);Isoform0020416(PYD1);Isoform0050142(PYD3);Isoform0054922(ALS);Isoform0062106(Os07g0179400);Isoform0063369(ALS);Isoform0068132(ALS);Isoform0076204(ALS);Isoform0079350(ALS);Isoform0080271(At2g31810);Isoform0082916(At2g31810);Isoform0091258(At2g31810);Isoform0095348(At2g31810);Isoform0103029(BCAT2);Isoform0103117(PYD1);Isoform0105332(Os02g0575200);Isoform0105903(PYD1)	K00826+K00207+K01431+K01652+K02201+K01652+K01652+K01652+K01652+K01653+K01653+K01653+K01653+K00826+K00207+K01922+K00207
Genetic Information Processing	Replication and repair	DNA replication	19	103	0.999972	1	ko03030	Isoform0004060(LIG1);Isoform0004127(LIG1);Isoform0005534(LIG1);Isoform0007714(POLIA);Isoform0011781(POLIA);Isoform0022410(At4g28440);Isoform0033920(POL2A);Isoform0035819(LIG1);Isoform0043208(LIG1);Isoform0050023(LIG1);Isoform0050760(DPB2);Isoform0050891(LIG1);Isoform0052255(LIG1);Isoform0055885(LIG1);Isoform0060703(MCM5);Isoform0071683(POLA2);Isoform0073386(DPB2);Isoform0091147(RPA2A);Isoform0093…	K10747+K10747+K10747+K02335+K02335+K07466+K02324+K10747+K10747+K10747+K02325+K10747+K10747+K10747+K02209+K02321+K02325+K10739+K07466
Metabolism	Lipid metabolism	Cutin, suberine and wax biosynthesis	18	101	0.999983	1	ko00073	Isoform0007449(CYP94A2);Isoform0010865(PXG4);Isoform0011908(PXG5);Isoform0046624(CYP94A2);Isoform0046664(PXG5);Isoform0058997(CYP94A2);Isoform0083409(GL1-4);Isoform0084065(PXG4);Isoform0090127(GL1-4);Isoform0093776(CYP94A2);Isoform0094498(CYP94A2);Isoform0095151(CYP86B1);Isoform0095615(CYP94A2);Isoform0097520(CYP94A2);Isoform0098443(CYP94A2);Isoform0100448(CYP86B1);Isoform0101160(CYP94A2);Isoform…	K13407+K17991+K17991+K13407+K17991+K13407+K15404+K17991+K15404+K20769+K13407+K15402+K20769+K20769+K20769+K15402+K20769+K17991
Metabolism	Metabolism of other amino acids	Selenocompound metabolism	155	556	0.999985	1	ko00450	Isoform0001147(APS1);Isoform0002322(APS1);Isoform0003179(APS1);Isoform0005566(APS1);Isoform0008150(Os12g0623900);Isoform0009129(Os12g0623900);Isoform0009960(Os12g0623900);Isoform0010030(APS1);Isoform0010525(Os12g0623900);Isoform0010816(Os12g0623900);Isoform0011177(APS1);Isoform0012175(Os12g0623900);Isoform0014048(Os12g0623900);Isoform0015612(MMT1);Isoform0015635(Os12g0623900);Isoform0016215(MMT1)…	K13811+K13811+K13811+K13811+K00549+K00549+K00549+K13811+K00549+K00549+K13811+K00549+K00549+K08247+K00549+K08247+K08247+K08247+K08247+K01739+K00549+K01739+K13811+K01739+K00549+K00549+K00549+K00549+K00549+K00549+K01874+K00549+K00549+K00549+K00549+K01874+K00549+K01874+K00549+K00549+K01739+K00549+K01739+K00549+K00549+K00549+K00549+K00549+K00549+K00549+K08247+K00549+K08247+K00549+K00549+K00549+K00549+…
Metabolism	Amino acid metabolism	Arginine biosynthesis	100	386	0.999993	1	ko00220	Isoform0004411(OTC);Isoform0009666(Os01g0760600);Isoform0015936(At5g10920);Isoform0030876(NAGS2);Isoform0031566(NAGS2);Isoform0032519(NAGS2);Isoform0032799(NAGK);Isoform0033463(gdh);Isoform0034668(gdh);Isoform0036183(gdh);Isoform0036570(gdh);Isoform0037402(NAGS1);Isoform0038020(GLN1-1);Isoform0039462(NAGS1);Isoform0039722(ALAAT2);Isoform0046866(GLN1);Isoform0048706(At4g24830);Isoform0051743(ALAAT…	K00611+K14454+K01755+K14682+K14682+K14682+K00930+K00262+K00262+K00262+K00262+K14682+K01915+K14682+K00814+K01915+K01940+K00814+K01940+K00818+K01940+K00818+K14272+K14682+K14682+K14682+K01940+K14682+K01940+K14682+K14272+K14682+K14682+K14272+K14682+K14272+K14682+K14682+K01940+K14454+K14682+K01915+K14682+K01915+K14682+K14272+K00930+K14272+K14272+K14272+K01755+K00930+K14272+K00811+K00818+K01755+K14455+…
Genetic Information Processing	Translation	Aminoacyl-tRNA biosynthesis	127	477	0.999996	1	ko00970	Isoform0004237(CPS1);Isoform0009973(Os09g0556500);Isoform0010265(At4g10320);Isoform0011467(CPS1);Isoform0014463(OVA2);Isoform0014467(At1g09620);Isoform0016519(At1g09620);Isoform0016795(OVA2);Isoform0016863(At1g09620);Isoform0017020(ALATS);Isoform0017233(POPTRDRAFT_821063);Isoform0018167(At1g09620);Isoform0019778(At1g09620);Isoform0022633(ALATS);Isoform0023380(ALATS);Isoform0023817(POPTRDRAFT_8210…	K01883+K01883+K01870+K01883+K01870+K01869+K01869+K01870+K01869+K01872+K01872+K01869+K01869+K01872+K01872+K01872+K01872+K01869+K01872+K01872+K01872+K01872+K01872+K01870+K01869+K01886+K01869+K01886+K01872+K01869+K01889+K01886+K01872+K01869+K01881+K01886+K01886+K02434+K01885+K01892+K01886+K01885+K01886+K01874+K01875+K01872+K01886+K01874+K01869+K01874+K01885+K01885+K01885+K01889+K01885+K01886+K01886+…
Metabolism	Lipid metabolism	Ether lipid metabolism	85	347	0.999999	1	ko00565	Isoform0003608(SDP1);Isoform0003695(PLD1);Isoform0004021(LPLAT1);Isoform0004282(NPC1);Isoform0007255(PLDZETA1);Isoform0007425(PLDZETA1);Isoform0007922(PLDBETA1);Isoform0010123(PLDZETA1);Isoform0010141(SDP1);Isoform0010557(PLDZETA1);Isoform0011877(PLDBETA1);Isoform0012160(PLDBETA1);Isoform0012484(PLDBETA1);Isoform0012566(PLDZETA1);Isoform0013471(PLDZETA1);Isoform0013899(PLDBETA1);Isoform0016140(PL…	K14674+K01115+K13519+K01114+K01115+K01115+K01115+K01115+K14674+K01115+K01115+K01115+K01115+K01115+K01115+K01115+K01115+K01115+K14674+K01115+K14674+K01115+K01115+K14674+K14674+K01115+K14674+K01115+K14674+K01115+K14674+K01114+K14674+K01115+K14674+K01115+K14674+K14674+K01115+K14674+K01115+K14674+K01114+K01115+K01114+K01115+K01115+K01115+K01114+K01114+K01114+K01114+K14674+K01114+K01114+K01114+K01114+…
Metabolism	Global and overview maps	Fatty acid metabolism	143	549	1	1	ko01212	Isoform0000609(FAD2-2);Isoform0001427(FAD2-2);Isoform0003177(ACX2);Isoform0003852(ACX2);Isoform0004438(Acx);Isoform0004740(ACX2);Isoform0004890(ACX2);Isoform0004892(ACX2);Isoform0005761(MFP);Isoform0007148(ACX2);Isoform0007275(KCR1);Isoform0007349(accD);Isoform0007804(ACX2);Isoform0008252(LACS8);Isoform0009419(ACX2);Isoform0010136(Acx);Isoform0010523(Acx);Isoform0011197(IBR3);Isoform0011617(KCR1)…	K10256+K10256+K00232+K00232+K00232+K00232+K00232+K00232+K10527+K00232+K10251+K01963+K00232+K01897+K00232+K00232+K00232+K00249+K10251+K00232+K00232+K00232+K10251+K00232+K00232+K00232+K00232+K00232+K00232+K00232+K00232+K01074+K00232+K00232+K01962+K10527+K01962+K00249+K01962+K10527+K10527+K01962+K10527+K00249+K10527+K01962+K10527+K01897+K10256+K01962+K10527+K10527+K10527+K01897+K18660+K10527+K10527+…
Metabolism	Lipid metabolism	Fatty acid biosynthesis	44	220	1	1	ko00061	Isoform0007349(accD);Isoform0008252(LACS8);Isoform0032674(CAC3);Isoform0040637(CAC3);Isoform0042928(CAC3);Isoform0046342(CAC3);Isoform0049377(CAC3);Isoform0050412(LACS8);Isoform0051171(CAC3);Isoform0056077(LACS8);Isoform0056318(AAE13);Isoform0058326(LACS8);Isoform0058583(LACS6);Isoform0061230(LACS9);Isoform0061395(LACS1);Isoform0062103(AAE13);Isoform0063259(LACS8);Isoform0064902(LACS6);Isoform006…	K01963+K01897+K01962+K01962+K01962+K01962+K01962+K01897+K01962+K01897+K18660+K01897+K01897+K01897+K01897+K18660+K01897+K01897+K00059+K01897+K01897+K01897+K01897+K01897+K01897+K01897+K01897+K01897+K01962+K01897+K01961+K09458+K01897+K00059+K00208+K00059+K01897+K01897+K03921+K00059+K00059+K02160+K00059+K00059
Metabolism	Carbohydrate metabolism	Citrate cycle (TCA cycle)	181	709	1	1	ko00020	Isoform0003264(Os08g0191100);Isoform0004782(LTA3);Isoform0005346(Os08g0191100);Isoform0006758(Os08g0191100);Isoform0008034(At3g47520);Isoform0008797(ogdh);Isoform0009299(Os08g0191100);Isoform0010433(MD1);Isoform0010610(Os08g0191100);Isoform0012115(ACO3);Isoform0012975(Os08g0191100);Isoform0012986(Os08g0191100);Isoform0013860(ACO3);Isoform0013952(Os08g0191100);Isoform0014846(Os08g0191100);Isoform0…	K01681+K00627+K01681+K01681+K00026+K00164+K01681+K00025+K01681+K01681+K01681+K01681+K01681+K01681+K01681+K01681+K01681+K00030+K01681+K01681+K00030+K00164+K01681+K01681+K01681+K01681+K01681+K00164+K00164+K01681+K01681+K01899+K00030+K01899+K01681+K01681+K00164+K01681+K01681+K01610+K01681+K00627+K01681+K01681+K01681+K01681+K00164+K01610+K01681+K01681+K01681+K01681+K01681+K01681+K01681+K01681+K01681+…
Metabolism	Energy metabolism	Oxidative phosphorylation	212	1059	1	1	ko00190	Isoform0000333(ND4);Isoform0000450(NAD7);Isoform0000660(ND4);Isoform0001019(psaB);Isoform0001542(PPA4);Isoform0003324(ND4);Isoform0004070(VHA-a3);Isoform0005260(Os04g0656100);Isoform0005264(COX6B-1);Isoform0006801(PMA4);Isoform0007764(PMA4);Isoform0008907(PPA4);Isoform0010348(PMA4);Isoform0011628(PMA4);Isoform0012455(PMA4);Isoform0012569(Os04g0656100);Isoform0012633(PMA4);Isoform0012898(COX11);Is…	K03881+K03935+K03881+K05573+K01507+K03881+K02154+K01535+K02267+K01535+K01535+K01507+K01535+K01535+K01535+K01535+K01535+K02258+K01535+K02258+K03945+K01535+K03945+K01535+K01535+K01507+K01535+K02258+K01535+K01535+K02258+K01535+K05577+K02258+K00419+K01535+K02258+K01535+K01535+K02258+K01535+K01535+K02266+K01535+K02258+K02111+K01535+K02258+K02256+K01535+K01535+K02132+K01535+K01535+K05577+K02154+K01535+…
Metabolism	Energy metabolism	Photosynthesis	51	326	1	1	ko00195	Isoform0000371(psaA);Isoform0005376(matK);Isoform0005611(psaB);Isoform0006820(psaB);Isoform0006959(psaB);Isoform0007116(psaA);Isoform0008146(psaB);Isoform0009993(psaB);Isoform0014582(psaB);Isoform0016936(FDX3);Isoform0020051(psaB);Isoform0024410(atpA);Isoform0031853(FDX3);Isoform0035014(petB);Isoform0037087(psbB);Isoform0037599(PNSL2);Isoform0048231(psaA);Isoform0049037(PETE);Isoform0054623(atpA)…	K02689+K02703+K02690+K02690+K02690+K02689+K02690+K02690+K02690+K02639+K02690+K02111+K02639+K02704+K02704+K08901+K02689+K02638+K02111+K08901+K08901+K02690+K02704+K02704+K02690+K02704+K02704+K02111+K02638+K02112+K02638+K02638+K02704+K02716+K02109+K02704+K02115+K02641+K02635+K02115+K02716+K02694+K03542+K03542+K03542+K02109+K02694+K02694+K02109+K02699+K02689
Metabolism	Amino acid metabolism	Alanine, aspartate and glutamate metabolism	255	957	1	1	ko00250	Isoform0000036(GLT1);Isoform0000058(GLT1);Isoform0000070(GLT1);Isoform0000075(GLT1);Isoform0000084(GLT1);Isoform0000199(GLT1);Isoform0000256(GLT1);Isoform0000438(GLT1);Isoform0000767(GLT1);Isoform0000871(Os02g0134400);Isoform0001011(GLT1);Isoform0001412(CARB);Isoform0001417(GFPT2);Isoform0001437(GFA1);Isoform0001901(GLT1);Isoform0001959(CARB);Isoform0002030(GLT1);Isoform0002251(GLT1);Isoform00023…	K00264+K00264+K00264+K00264+K00264+K00264+K00264+K00264+K00264+K00278+K00264+K01955+K00820+K00820+K00264+K01955+K00264+K00264+K00278+K00264+K01580+K01580+K00264+K01955+K00264+K01955+K01955+K01955+K00264+K01955+K01955+K14454+K01955+K01955+K01955+K00264+K01580+K01955+K01955+K01580+K00264+K01955+K01956+K00264+K01755+K01955+K01955+K01580+K01955+K00264+K01955+K01955+K01580+K01955+K01955+K00820+K01955+…
Metabolism	Metabolism of cofactors and vitamins	Nicotinate and nicotinamide metabolism	33	322	1	1	ko00760	Isoform0000871(Os02g0134400);Isoform0002353(Os02g0134400);Isoform0006705(SRT1);Isoform0022403(OsI_25032);Isoform0030687(NADK2);Isoform0032376(Os11g0191400);Isoform0035860(OsI_25032);Isoform0040861(OsI_25032);Isoform0049927(QS);Isoform0054018(QS);Isoform0057737(Os02g0134400);Isoform0059054(Os02g0134400);Isoform0060278(QS);Isoform0060589(Os02g0134400);Isoform0060892(Os02g0134400);Isoform0063976(--)…	K00278+K00278+K11416+K01950+K00858+K00858+K01950+K01950+K03517+K03517+K00278+K00278+K03517+K00278+K00278+K18551+K03517+K00278+K03787+K11416+K00763+K00763+K01240+K03787+K03517+K03787+K03787+K01240+K03787+K01240+K01240+K01240+K01240
Metabolism	Global and overview maps	2-Oxocarboxylic acid metabolism	180	709	1	1	ko01210	Isoform0002985(BCAT5);Isoform0003264(Os08g0191100);Isoform0005346(Os08g0191100);Isoform0006758(Os08g0191100);Isoform0009299(Os08g0191100);Isoform0009666(Os01g0760600);Isoform0010610(Os08g0191100);Isoform0012115(ACO3);Isoform0012921(AK1);Isoform0012975(Os08g0191100);Isoform0012986(Os08g0191100);Isoform0013860(ACO3);Isoform0013952(Os08g0191100);Isoform0014846(Os08g0191100);Isoform0014879(Os08g01911…	K00826+K01681+K01681+K01681+K01681+K14454+K01681+K01681+K00928+K01681+K01681+K01681+K01681+K01681+K01681+K01681+K00030+K01681+K01681+K00030+K01681+K01681+K01681+K01681+K01681+K01681+K01681+K00030+K01681+K01681+K01681+K01681+K01681+K01681+K01681+K01681+K01681+K01681+K01681+K01681+K01681+K01681+K01681+K01681+K01681+K01681+K01681+K01681+K01681+K14682+K01681+K01681+K01681+K14682+K01681+K01681+K14682+…
Genetic Information Processing	Translation	Ribosome	75	361	1	1	ko03010	Isoform0000168(RPL8);Isoform0001064(rpl16);Isoform0003684(RPS26C);Isoform0003713(RPS26A);Isoform0004219(RPS26C);Isoform0007159(RPL11);Isoform0008327(RPL29);Isoform0011440(RPL8);Isoform0013887(RPS26C);Isoform0014031(RPL29);Isoform0015077(rps3);Isoform0016188(RPS9);Isoform0017234(RPS9);Isoform0017474(RPL8);Isoform0018319(RPL8);Isoform0020727(RPS10);Isoform0026868(RPL8);Isoform0027493(RPS19A);Isofor…	K02938+K02878+K02976+K02976+K02976+K02867+K02904+K02938+K02976+K02904+K02982+K02996+K02996+K02938+K02938+K02946+K02938+K02966+K02878+K02993+K02986+K02932+K02946+K02935+K02878+K02878+K02878+K02959+K02938+K02946+K02975+K02975+K02982+K02982+K02930+K02946+K02885+K02885+K02975+K02992+K02908+K02908+K02930+K02878+K02899+K02900+K02988+K02992+K02982+K02925+K02948+K02946+K02878+K02934+K02950+K02948+K02945+…
Genetic Information Processing	Transcription	RNA polymerase	29	206	1	1	ko03020	Isoform0003093(rpoC2);Isoform0003788(NRPB1);Isoform0004480(RPB2);Isoform0004895(NRPB1);Isoform0007434(RPB2);Isoform0009039(NRPB1);Isoform0011364(NRPB1);Isoform0021546(NRPB1);Isoform0024529(NRPB1);Isoform0024808(NRPB6A);Isoform0026805(NRPB1);Isoform0029500(NRPC1);Isoform0032782(NRPB1);Isoform0034502(NRPB6A);Isoform0039995(RPB2);Isoform0041804(--);Isoform0043090(--);Isoform0044986(--);Isoform004598…	K03046+K03006+K03010+K03006+K03010+K03006+K03006+K03006+K03006+K03014+K03006+K03018+K03006+K03014+K03010+K14721+K14721+K14721+K14721+K03018+K03010+K03006+K03010+K03046+K03007+K03046+K03005+K03017+K03014

## Sheet: T1-vs-T2.path
KEGG_A_class	KEGG_B_class	Pathway	T1-vs-T2 (9299)	All (31705)	Pvalue	Qvalue	Pathway ID	Genes	K_IDs
Metabolism	Amino acid metabolism	Cysteine and methionine metabolism	787	1895	1.16904e-31	1.51975e-29	ko00270	Isoform0000747(SPMS);Isoform0000913(SPMS);Isoform0001740(--);Isoform0002098(--);Isoform0002106(ARD2);Isoform0002325(SPMS);Isoform0002738(--);Isoform0002755(--);Isoform0002791(SPMS);Isoform0002985(BCAT5);Isoform0003359(SPMS);Isoform0004218(SPDSYN1);Isoform0004368(ARD2);Isoform0004444(SPDSYN1);Isoform0004513(Os12g0623900);Isoform0004776(SPMS);Isoform0005195(SPDSYN1);Isoform0005701(MTK);Isoform00061…	K00797+K00797+K17398+K17398+K08967+K00797+K17398+K17398+K00797+K00826+K00797+K00797+K08967+K00797+K00549+K00797+K00797+K00899+K08963+K16054+K08963+K01611+K00549+K00797+K00549+K00797+K08963+K01611+K00549+K00797+K00815+K00549+K00797+K00549+K08963+K00549+K00837+K14454+K00797+K00789+K16054+K17398+K00549+K00549+K00549+K00797+K16054+K00797+K00789+K00797+K08967+K00549+K16054+K00797+K16054+K00789+K08967+…
Metabolism	Biosynthesis of other secondary metabolites	Phenylpropanoid biosynthesis	442	954	1.66268e-29	1.08075e-27	ko00940	Isoform0000094(PAL);Isoform0000736(TBT1);Isoform0001905(PAL);Isoform0007765(CCR1);Isoform0012426(HST);Isoform0014239(CYP73A2);Isoform0015346(PAL);Isoform0015799(CCR1);Isoform0016302(CYP73A2);Isoform0016641(CYP73A12);Isoform0016684(PAL);Isoform0016815(CCR1);Isoform0018334(CCR1);Isoform0018812(CYP98A2);Isoform0019669(PAL);Isoform0020816(CCR1);Isoform0020835(CYP98A2);Isoform0023032(COMT2);Isoform002…	K10775+K13065+K10775+K09753+K13065+K00487+K10775+K09753+K00487+K00487+K10775+K09753+K09753+K09754+K10775+K09753+K09754+K13066+K09754+K00487+K01904+K10775+K09754+K13066+K01904+K09754+K10775+K09754+K09754+K10775+K00487+K13065+K09754+K01904+K10775+K00487+K10775+K10775+K13065+K10775+K01904+K00487+K10775+K00487+K09755+K00083+K13065+K13066+K00083+K10775+K01904+K00487+K10775+K10775+K10775+K10775+K10775+…
Metabolism	Biosynthesis of other secondary metabolites	Stilbenoid, diarylheptanoid and gingerol biosynthesis	166	281	2.51715e-25	1.09077e-23	ko00945	Isoform0000736(TBT1);Isoform0012426(HST);Isoform0014239(CYP73A2);Isoform0016302(CYP73A2);Isoform0016641(CYP73A12);Isoform0018812(CYP98A2);Isoform0020835(CYP98A2);Isoform0023622(CYP98A2);Isoform0023873(CYP73A12);Isoform0025245(CYP98A2);Isoform0027152(CYP98A2);Isoform0029087(CYP98A2);Isoform0030546(CYP98A2);Isoform0031598(CYP73A12);Isoform0033156(TBT1);Isoform0034335(CYP98A2);Isoform0036343(CYP73A2…	K13065+K13065+K00487+K00487+K00487+K09754+K09754+K09754+K00487+K09754+K09754+K09754+K09754+K00487+K13065+K09754+K00487+K13065+K00487+K16040+K00487+K13065+K00487+K00487+K00487+K13065+K00487+K13065+K00487+K00588+K00588+K00487+K13065+K00487+K13065+K00487+K13065+K13065+K00588+K00487+K00588+K13065+K13065+K00588+K13065+K13065+K00588+K13065+K00588+K13065+K00487+K00487+K00588+K13065+K00487+K00588+K13065+…
Metabolism	Biosynthesis of other secondary metabolites	Flavonoid biosynthesis	174	307	1.18636e-23	3.85566e-22	ko00941	Isoform0000736(TBT1);Isoform0012426(HST);Isoform0014239(CYP73A2);Isoform0016302(CYP73A2);Isoform0016641(CYP73A12);Isoform0018812(CYP98A2);Isoform0020835(CYP98A2);Isoform0023622(CYP98A2);Isoform0023873(CYP73A12);Isoform0025245(CYP98A2);Isoform0027152(CYP98A2);Isoform0029087(CYP98A2);Isoform0030546(CYP98A2);Isoform0031598(CYP73A12);Isoform0033156(TBT1);Isoform0034335(CYP98A2);Isoform0036343(CYP73A2…	K13065+K13065+K00487+K00487+K00487+K09754+K09754+K09754+K00487+K09754+K09754+K09754+K09754+K00487+K13065+K09754+K00487+K13065+K00487+K00487+K13065+K00487+K00487+K00487+K13065+K00475+K00487+K13065+K00487+K00588+K00588+K00487+K13065+K00487+K13065+K00487+K13065+K13065+K00588+K00475+K00487+K00588+K13065+K13065+K00588+K13065+K13065+K00588+K13065+K00588+K13065+K00487+K00487+K00588+K22845+K13065+K00487+…
Organismal Systems	Environmental adaptation	Plant-pathogen interaction	613	1521	4.8377e-21	1.2578e-19	ko04626	Isoform0001424(RBOHC);Isoform0003371(CML50);Isoform0004264(RBOHC);Isoform0005997(CPK19);Isoform0006361(MPK1);Isoform0006792(CAM-1);Isoform0007431(CNGC20);Isoform0007701(FLS2);Isoform0008160(SGT1);Isoform0008997(MKK5);Isoform0009718(CPK19);Isoform0009967(FLS2);Isoform0010027(CPK9);Isoform0010419(CPK19);Isoform0010673(CPK19);Isoform0012172(CAM-1);Isoform0014013(CNGC20);Isoform0014276(EDS1);Isoform0…	K13447+K13448+K13447+K13412+K20536+K02183+K05391+K13420+K12795+K13413+K13412+K13420+K13412+K13412+K13412+K02183+K05391+K18875+K18875+K13447+K13412+K13447+K13447+K13447+K13447+K13447+K05391+K13447+K13447+K04079+K13447+K13447+K13448+K13447+K13412+K13448+K20536+K13447+K13447+K04079+K13447+K13447+K13447+K13447+K13447+K20600+K13424+K04079+K05391+K02183+K13447+K13412+K13447+K13447+K13447+K13447+K13447+…
Environmental Information Processing	Signal transduction	MAPK signaling pathway - plant	537	1347	1.91562e-17	4.15052e-16	ko04016	Isoform0001424(RBOHC);Isoform0004264(RBOHC);Isoform0005944(EIN2);Isoform0006361(MPK1);Isoform0006722(YDA);Isoform0006792(CAM-1);Isoform0007179(EIN3);Isoform0007247(EBF2);Isoform0007701(FLS2);Isoform0008546(YDA);Isoform0008926(ETR2);Isoform0008997(MKK5);Isoform0009919(YDA);Isoform0009943(BZIP18);Isoform0009967(FLS2);Isoform0011383(YDA);Isoform0011505(EBF2);Isoform0011785(EBF1);Isoform0012172(CAM-1…	K13447+K13447+K14513+K20536+K20717+K02183+K14514+K14515+K13420+K20717+K14509+K13413+K20717+K20557+K13420+K20717+K14515+K14515+K02183+K17686+K20716+K20717+K17686+K14515+K13447+K13447+K13447+K13447+K13447+K14515+K20717+K14515+K20717+K13447+K20717+K13447+K13447+K13447+K13447+K13447+K20557+K20536+K13447+K20557+K13447+K17686+K13447+K13447+K14515+K13447+K03781+K17686+K14515+K13447+K17686+K13447+K20600+…
Metabolism	Metabolism of other amino acids	Glutathione metabolism	417	1014	2.69776e-16	5.01013e-15	ko00480	Isoform0000633(G6PDH);Isoform0000747(SPMS);Isoform0000913(SPMS);Isoform0002105(PGD2);Isoform0002325(SPMS);Isoform0002791(SPMS);Isoform0003359(SPMS);Isoform0004218(SPDSYN1);Isoform0004444(SPDSYN1);Isoform0004776(SPMS);Isoform0005195(SPDSYN1);Isoform0005721(GSTU8);Isoform0006222(G6PDH);Isoform0006976(RNR1);Isoform0008156(SPDSYN1);Isoform0009104(SPDSYN1);Isoform0010340(SPDSYN1);Isoform0010593(SPMS);…	K00036+K00797+K00797+K00033+K00797+K00797+K00797+K00797+K00797+K00797+K00797+K00799+K00036+K10807+K00797+K00797+K00797+K00797+K00797+K00797+K00036+K00797+K00797+K00434+K00036+K00797+K00036+K00036+K00031+K00036+K00036+K00797+K00036+K00036+K00036+K00036+K00036+K00797+K01256+K01256+K00036+K01256+K00797+K00797+K00797+K00036+K00797+K00036+K00036+K01256+K01256+K00797+K00797+K00036+K22596+K00036+K00432+…
Metabolism	Amino acid metabolism	Arginine and proline metabolism	419	1039	9.14759e-15	1.48648e-13	ko00330	Isoform0000747(SPMS);Isoform0000913(SPMS);Isoform0001506(ADC2);Isoform0002325(SPMS);Isoform0002791(SPMS);Isoform0003359(SPMS);Isoform0003622(ADC2);Isoform0004218(SPDSYN1);Isoform0004444(SPDSYN1);Isoform0004776(SPMS);Isoform0005195(SPDSYN1);Isoform0006555(ADC2);Isoform0007189(SAMDC);Isoform0007760(ADC2);Isoform0007968(ADC2);Isoform0008156(SPDSYN1);Isoform0009104(SPDSYN1);Isoform0009925(SAMDC);Isof…	K00797+K00797+K01583+K00797+K00797+K00797+K01583+K00797+K00797+K00797+K00797+K01583+K01611+K01583+K01583+K00797+K00797+K01611+K00797+K00797+K01583+K14454+K00797+K00797+K00797+K00797+K00318+K00797+K00128+K00797+K17839+K17839+K00797+K00797+K17839+K01583+K00797+K00797+K00797+K00797+K00797+K17839+K01583+K01583+K12251+K01583+K01583+K00797+K01583+K00797+K01583+K00797+K01583+K01611+K00797+K00797+K01583+…
Metabolism	Energy metabolism	Sulfur metabolism	129	250	1.1255e-13	1.62572e-12	ko00920	Isoform0001147(APS1);Isoform0002322(APS1);Isoform0003179(APS1);Isoform0005566(APS1);Isoform0009096(--);Isoform0011177(APS1);Isoform0024076(CGS1);Isoform0026204(CGS1);Isoform0027479(SBP1);Isoform0030133(CGS1);Isoform0030906(APS1);Isoform0031709(OASA1);Isoform0033583(APR3);Isoform0039108(SBP2);Isoform0042077(APR3);Isoform0043162(SAT1);Isoform0043686(APR3);Isoform0043858(APR3);Isoform0046983(CGS1);I…	K13811+K13811+K13811+K13811+K01082+K13811+K01739+K01739+K17285+K01739+K13811+K01738+K05907+K17285+K05907+K00640+K05907+K05907+K01739+K17285+K01739+K05907+K05907+K05907+K00392+K00392+K05907+K00392+K01739+K05907+K05907+K05907+K00392+K05907+K01739+K00640+K01739+K01739+K01739+K05907+K01739+K05907+K01739+K05907+K05907+K01739+K05907+K01739+K01738+K17285+K01739+K05907+K05907+K17285+K05907+K01739+K05907+…
Metabolism	Global and overview maps	Biosynthesis of secondary metabolites	3069	9533	1.49863e-13	1.94821e-12	ko01110	Isoform0000033(GLT1);Isoform0000064(GLT1);Isoform0000066(GLT1);Isoform0000094(PAL);Isoform0000159(GLT1);Isoform0000247(At4g26390);Isoform0000522(SHKA);Isoform0000572(At4g26390);Isoform0000633(G6PDH);Isoform0000736(TBT1);Isoform0000767(GLT1);Isoform0000831(At4g26390);Isoform0001032(GLT1);Isoform0001118(GLT1);Isoform0001127(THA1);Isoform0001147(APS1);Isoform0001184(GLT1);Isoform0001233(GLT1);Isofor…
38(CCOAOMT1);Isoform0073446(CYP97A3);Isoform0073463(KCS17);Isoform0073592(G6PDH);Isoform0073801(NCED3);Isoform0073877(4CL1);Isoform0073918(PHT3);Isoform0073945(PAL1);Isoform0073982(THT1);Isoform0073996(GGAT2);Isoform0074018(PAO);Isoform0074027(DAHPS2);Isoform0074058(PAL);Isoform0074060(AOS1);Isoform0074077(SDH1);Isoform0074095(PAL1);Isoform0074147(ACX2);Isoform0074186(KCS11);Isoform0074220(VTC2);…
m0109468(SDR2b);Isoform0109487(METK1);Isoform0109564(CAD1);Isoform0109569(PAL);Isoform0109579(MD1);Isoform0109675(At1g32780);Isoform0109678(SALR);Isoform0109787(DHQS);Isoform0109821(FBA6);Isoform0109825(KCR1);Isoform0109836(CYP73A12);Isoform0109843(OsI_09857);Isoform0109862(FBA5);Isoform0109880(HMGS);Isoform0109884(SAT1);Isoform0109889(METK1);Isoform0109907(FHT);Isoform0109933(SDH2-1);Isoform0109…	K00264+K00264+K00264+K10775+K00264+K00873+K01626+K00873+K00036+K13065+K00264+K00873+K00264+K00264+K01620+K13811+K00264+K00264+K01620+K15728+K15728+K00264+K10775+K15728+K15728+K01114+K00600+K00033+K15728+K15728+K00264+K13811+K15728+K16055+K15728+K15728+K15728+K15728+K00826+K13811+K01114+K01681+K01115+K15728+K15728+K00264+K15728+K16055+K14674+K01115+K01620+K15728+K16055+K16055+K01580+K09842+K03403+…
Environmental Information Processing	Signal transduction	Plant hormone signal transduction	555	1464	3.26043e-13	3.85323e-12	ko04075	Isoform0002684(AHK3);Isoform0002772(AHK3);Isoform0003522(IAA8);Isoform0004505(IAA8);Isoform0004520(PIL15);Isoform0005472(AHK3);Isoform0005682(AHK3);Isoform0005732(PIL15);Isoform0005813(AHK3);Isoform0005823(HK3);Isoform0005918(NPR1);Isoform0005944(EIN2);Isoform0006000(HK3);Isoform0006035(PIL15);Isoform0006044(CURL3);Isoform0006075(AHK3);Isoform0006118(AHK3);Isoform0006375(PIL15);Isoform0006592(PIL…	K14489+K14489+K14484+K14484+K12126+K14489+K14489+K12126+K14489+K14489+K14508+K14513+K14489+K12126+K13415+K14489+K14489+K12126+K12126+K14489+K14489+K14514+K14515+K14489+K12126+K12126+K14489+K12126+K12126+K13415+K14489+K12126+K14489+K13415+K14509+K12126+K13413+K12126+K12126+K14489+K14491+K12126+K14489+K13415+K12126+K14489+K14432+K14515+K14515+K14491+K14432+K13464+K13415+K14489+K14484+K14491+K14489+…
Metabolism	Global and overview maps	Biosynthesis of amino acids	1035	3075	2.31529e-08	2.50822e-07	ko01230	Isoform0000033(GLT1);Isoform0000064(GLT1);Isoform0000066(GLT1);Isoform0000159(GLT1);Isoform0000247(At4g26390);Isoform0000522(SHKA);Isoform0000572(At4g26390);Isoform0000767(GLT1);Isoform0000831(At4g26390);Isoform0001032(GLT1);Isoform0001118(GLT1);Isoform0001127(THA1);Isoform0001184(GLT1);Isoform0001233(GLT1);Isoform0001237(THA1);Isoform0001901(GLT1);Isoform0002078(SHM4);Isoform0002251(GLT1);Isofor…	K00264+K00264+K00264+K00264+K00873+K01626+K00873+K00264+K00873+K00264+K00264+K01620+K00264+K00264+K01620+K00264+K00600+K00264+K00826+K01681+K00264+K01620+K00549+K01620+K00873+K01681+K01807+K01620+K01620+K01681+K00264+K00873+K00549+K00549+K01620+K14682+K01681+K01620+K01783+K00549+K00600+K01620+K01620+K01681+K01620+K00815+K00549+K01681+K01681+K01626+K00549+K01626+K01620+K01620+K01681+K00549+K01681+…
Metabolism	Carbohydrate metabolism	Ascorbate and aldarate metabolism	120	273	1.8711e-07	1.87111e-06	ko00053	Isoform0009352(VTC2);Isoform0011128(GLDH1);Isoform0013378(GLDH1);Isoform0013468(GLDH1);Isoform0015283(APXS);Isoform0016627(RE1);Isoform0016918(UGD5);Isoform0017964(ALDH);Isoform0023734(UGD5);Isoform0027451(UGD5);Isoform0027737(UGD5);Isoform0029336(RE1);Isoform0030447(APXS);Isoform0034345(VTC2);Isoform0035245(VTC2);Isoform0035865(ALDH3I1);Isoform0036345(GLDH1);Isoform0036383(ALDH3H1);Isoform003650…	K14190+K00225+K00225+K00225+K00434+K12447+K00012+K00128+K00012+K00012+K00012+K12447+K00434+K14190+K14190+K00128+K00225+K00128+K00434+K00012+K00128+K00434+K14190+K00128+K00012+K12447+K14190+K14190+K14190+K10046+K14190+K14190+K14190+K12447+K12447+K14085+K14190+K00012+K14190+K14190+K00012+K00012+K00012+K00012+K14190+K14190+K14190+K14190+K14190+K14190+K14085+K14085+K14085+K14190+K00012+K00434+K14190+…
Metabolism	Amino acid metabolism	Phenylalanine metabolism	179	441	2.43891e-07	2.26471e-06	ko00360	Isoform0000094(PAL);Isoform0001905(PAL);Isoform0005943(maoI);Isoform0010394(SUR1);Isoform0013078(Os01g0760600);Isoform0014493(maoI);Isoform0015346(PAL);Isoform0015750(maoI);Isoform0016684(PAL);Isoform0019669(PAL);Isoform0024736(PAL);Isoform0027931(HPD);Isoform0028710(PAL);Isoform0031078(PAL);Isoform0031479(--);Isoform0032269(HMGS);Isoform0032695(HPD);Isoform0034749(maoI);Isoform0035188(PAL);Isofo…	K10775+K10775+K00276+K00815+K14454+K00276+K10775+K00276+K10775+K10775+K10775+K00457+K10775+K10775+K00276+K00276+K00457+K00276+K10775+K10775+K10775+K07253+K07253+K10775+K00276+K10775+K00457+K00276+K10775+K00276+K10775+K10775+K10775+K10775+K00276+K00276+K10775+K10775+K10775+K10775+K10775+K10775+K10775+K10775+K10775+K10775+K10775+K10775+K10775+K10775+K10775+K10775+K10775+K10775+K10775+K10775+K10775+…
Metabolism	Amino acid metabolism	Glycine, serine and threonine metabolism	201	525	5.59324e-06	4.84748e-05	ko00260	Isoform0001127(THA1);Isoform0001237(THA1);Isoform0002078(SHM4);Isoform0003804(THA1);Isoform0004551(THA1);Isoform0005943(maoI);Isoform0006411(THA1);Isoform0006515(THA1);Isoform0008100(HPR);Isoform0008763(THA1);Isoform0009463(THA1);Isoform0010032(SHM7);Isoform0010039(THA1);Isoform0010061(THA1);Isoform0010284(THA1);Isoform0011316(THA1);Isoform0011487(THA1);Isoform0013668(SHM4);Isoform0014493(maoI);I…	K01620+K01620+K00600+K01620+K01620+K00276+K01620+K01620+K15893+K01620+K01620+K00600+K01620+K01620+K01620+K01620+K01620+K00600+K00276+K00276+K00600+K00281+K00281+K01620+K15633+K00281+K00281+K01620+K00600+K01620+K01620+K00281+K15633+K00281+K01620+K00281+K00600+K00281+K00281+K01620+K01620+K00827+K01620+K01620+K01620+K00058+K00281+K00281+K00058+K00281+K12524+K00276+K01620+K00276+K12524+K00276+K15633+…
Metabolism	Metabolism of other amino acids	Selenocompound metabolism	210	556	9.87894e-06	8.02664e-05	ko00450	Isoform0001147(APS1);Isoform0002322(APS1);Isoform0003179(APS1);Isoform0004513(Os12g0623900);Isoform0005566(APS1);Isoform0008150(Os12g0623900);Isoform0008627(Os12g0623900);Isoform0009960(Os12g0623900);Isoform0010525(Os12g0623900);Isoform0010835(Os12g0623900);Isoform0011177(APS1);Isoform0012175(Os12g0623900);Isoform0014042(Os12g0623900);Isoform0014048(Os12g0623900);Isoform0014216(MMT1);Isoform00146…	K13811+K13811+K13811+K00549+K13811+K00549+K00549+K00549+K00549+K00549+K13811+K00549+K00549+K00549+K08247+K00549+K00549+K08247+K08247+K00549+K08247+K08247+K08247+K01739+K01739+K01739+K13811+K00549+K00549+K00549+K00549+K00549+K00549+K00549+K00549+K00549+K00549+K00549+K01874+K00549+K00549+K00549+K00549+K00549+K00549+K00549+K00549+K00549+K00549+K00549+K00549+K00549+K00549+K00549+K00549+K00549+K00549+…
Metabolism	Carbohydrate metabolism	Pentose phosphate pathway	304	874	0.000230982	0.00176633	ko00030	Isoform0000633(G6PDH);Isoform0002105(PGD2);Isoform0005528(RPI2);Isoform0006222(G6PDH);Isoform0009654(Os09g0505700);Isoform0012419(Os09g0505700);Isoform0013300(TKL-1);Isoform0014193(RE2);Isoform0015083(G6PDH);Isoform0015537(G6PDH);Isoform0016347(G6PDH);Isoform0016613(G6PDH);Isoform0017826(G6PDH);Isoform0017906(G6PDH);Isoform0019009(G6PDH);Isoform0019228(G6PDH);Isoform0019372(G6PDH);Isoform0019513(…	K00036+K00033+K01807+K00036+K01783+K01783+K00615+K00616+K00036+K00036+K00036+K00036+K00036+K00036+K00036+K00036+K00036+K00036+K00036+K00036+K00615+K00036+K01783+K00036+K00036+K00036+K00036+K00615+K00036+K00036+K00036+K00615+K00036+K00615+K00036+K00036+K00036+K00036+K00615+K00615+K00036+K00036+K00036+K00850+K00036+K00036+K00615+K00615+K00615+K00615+K00036+K00615+K00615+K00615+K00036+K00615+K01623+…
Metabolism	Amino acid metabolism	Phenylalanine, tyrosine and tryptophan biosynthesis	233	660	0.00046504	0.00335863	ko00400	Isoform0000522(SHKA);Isoform0010394(SUR1);Isoform0010685(DAHPS2);Isoform0010977(DHAPS-1);Isoform0013078(Os01g0760600);Isoform0013301(ADT3);Isoform0014744(ADT6);Isoform0030013(DHQS);Isoform0030270(SHKA);Isoform0030852(ADT6);Isoform0032804(SK2);Isoform0033026(DHS2);Isoform0033970(DHQS);Isoform0034064(SHKA);Isoform0034672(SHKA);Isoform0035211(DHAPS-1);Isoform0036369(EMB3004);Isoform0037864(DHQS);Iso…	K01626+K00815+K01626+K01626+K14454+K05359+K05359+K01735+K01626+K05359+K00891+K01626+K01735+K01626+K01626+K01626+K13832+K01735+K01626+K01735+K01626+K01735+K01735+K01626+K13832+K01626+K05359+K01735+K01626+K01626+K01735+K01626+K01626+K05359+K01626+K01626+K00800+K01626+K00800+K00800+K01626+K00800+K00815+K01626+K01626+K00800+K01626+K01626+K01735+K00800+K01735+K01626+K01626+K01735+K01626+K01735+K05359+…
Genetic Information Processing	Folding, sorting and degradation	RNA degradation	333	975	0.000513899	0.00351615	ko03018	Isoform0002774(VCS);Isoform0003212(VCS);Isoform0003678(HVT1);Isoform0004201(HSP1);Isoform0004335(SPAC16C9.04c);Isoform0004877(HVT1);Isoform0005140(HSP1);Isoform0006049(SKI2);Isoform0006557(HVT1);Isoform0006765(VCS);Isoform0007300(MOT2);Isoform0008012(SPAC16C9.04c);Isoform0008275(HSP1);Isoform0009057(SPAC16C9.04c);Isoform0009978(PAB7);Isoform0010535(SPAC16C9.04c);Isoform0012442(SPAC16C9.04c);Isofo…	K12616+K12616+K14442+K04043+K10643+K14442+K04043+K12599+K14442+K12616+K10643+K10643+K04043+K10643+K13126+K10643+K10643+K10643+K10643+K10643+K10643+K10643+K10643+K10643+K10643+K10643+K12619+K10643+K14442+K00962+K12619+K14442+K12619+K10643+K12619+K12614+K12617+K12619+K12619+K12607+K12580+K12619+K12619+K12614+K12619+K12619+K12614+K12617+K12617+K13126+K12614+K13126+K13126+K12617+K13126+K04043+K00962+…
Metabolism	Metabolism of terpenoids and polyketides	Brassinosteroid biosynthesis	14	24	0.00287105	0.0186618	ko00905	Isoform0046564(CYP92C6);Isoform0050338(CYP92C6);Isoform0050681(CYP90A1);Isoform0061332(CYP92C6);Isoform0086980(CYP92C6);Isoform0087653(CYP92C6);Isoform0090691(CYP92C6);Isoform0092051(CYP92C6);Isoform0094464(CYP92C6);Isoform0095346(CYP90A1);Isoform0099601(CYP92C6);Isoform0102703(CYP92C6);Isoform0108766(CYP92C6);Isoform0109344(CYP92C6)	K20623+K20623+K09588+K20623+K20623+K20623+K20623+K20623+K20623+K09588+K20623+K20623+K20623+K20623
Metabolism	Metabolism of other amino acids	Taurine and hypotaurine metabolism	21	44	0.00754215	0.0466895	ko00430	Isoform0003968(GAD3);Isoform0004928(GAD1);Isoform0011938(GAD3);Isoform0012916(GAD1);Isoform0017783(GAD1);Isoform0057731(GAD1);Isoform0068407(GAD);Isoform0072457(GAD1);Isoform0077922(GAD1);Isoform0078856(GGT3);Isoform0079025(GGT3);Isoform0082116(GGT3);Isoform0083906(GGT3);Isoform0084582(GAD1);Isoform0089966(GAD1);Isoform0091401(GAD1);Isoform0094433(GAD);Isoform0096606(GAD);Isoform0099409(GAD1);Iso…	K01580+K01580+K01580+K01580+K01580+K01580+K01580+K01580+K01580+K18592+K18592+K18592+K18592+K01580+K01580+K01580+K01580+K01580+K01580+K01580+K01580
Metabolism	Global and overview maps	Metabolic pathways	4975	16640	0.0100871	0.0596054	ko01100	Isoform0000033(GLT1);Isoform0000064(GLT1);Isoform0000066(GLT1);Isoform0000072(FAB1B);Isoform0000094(PAL);Isoform0000147(SQD2);Isoform0000159(GLT1);Isoform0000191(PI4KA1);Isoform0000247(At4g26390);Isoform0000310(FAB1A);Isoform0000333(ND4);Isoform0000371(psaA);Isoform0000450(NAD7);Isoform0000522(SHKA);Isoform0000557(FAB1A);Isoform0000572(At4g26390);Isoform0000633(G6PDH);Isoform0000712(Os02g0134400)…
);Isoform0047827(maoI);Isoform0047846(Os07g0577700);Isoform0047887(PAL1);Isoform0047898(APR3);Isoform0047924(NPC1);Isoform0047930(GAUT1);Isoform0047981(SAMDC);Isoform0048008(Os12g0623900);Isoform0048107(ADC2);Isoform0048116(PAL);Isoform0048153(METK3);Isoform0048154(Os12g0623900);Isoform0048157(SUS2);Isoform0048165(VHA-a3);Isoform0048197(SUS3);Isoform0048231(psaA);Isoform0048241(METK1);Isoform0048…
752(DHAPS-1);Isoform0081768(PDC4);Isoform0081818(HXK1);Isoform0081820(VTC2);Isoform0081846(UXS2);Isoform0081848(BACOVA_02659);Isoform0081850(VTC2);Isoform0081872(SHKA);Isoform0081891(INPS1);Isoform0081895(SAMDC);Isoform0081908(BAM1);Isoform0081927(NPC1);Isoform0081930(G6PD2);Isoform0081939(SAMDC);Isoform0081944(GAUT11);Isoform0081982(Os03g0815200);Isoform0082067(GLN1-1);Isoform0082072(AGD2);Isofo…
oform0104144(pgdC);Isoform0104152(PGK1);Isoform0104162(Acy1);Isoform0104166(ACT-2);Isoform0104175(Os08g0536000);Isoform0104184(URH1);Isoform0104200(PAL);Isoform0104236(ADH1);Isoform0104237(SAHH);Isoform0104239(CARA);Isoform0104274(NPC1);Isoform0104288(CYS1);Isoform0104298(MUR1);Isoform0104299(PAL);Isoform0104300(APS1);Isoform0104322(THT1);Isoform0104330(METK1);Isoform0104340(At3g16150);Isoform010…	K00264+K00264+K00264+K00921+K10775+K06119+K00264+K00888+K00873+K00921+K03881+K02689+K03935+K01626+K00921+K00873+K00036+K00278+K13065+K00797+K00264+K00873+K22913+K00797+K01955+K00264+K02689+K00264+K01620+K13811+K00264+K22913+K00264+K01620+K22913+K01955+K15728+K01583+K02689+K00921+K02689+K17398+K15728+K00264+K10775+K15728+K15728+K01955+K01114+K00600+K14413+K17398+K00033+K08967+K10256+K15728+K01955+…
K00789+K13066+K00218+K01904+K10775+K02115+K01611+K01251+K00430+K13066+K00033+K00797+K21480+K20623+K00487+K10775+K00134+K13379+K01904+K01251+K18121+K09753+K00083+K01611+K01623+K05359+K05359+K00789+K03146+K00432+K13065+K00789+K13051+K00856+K05359+K00008+K00789+K01738+K10251+K08967+K01100+K01885+K09753+K00899+K00434+K00799+K08963+K01899+K14272+K01784+K01602+K01611+K00434+K00930+K01904+K00430+K00797+…
Genetic Information Processing	Translation	mRNA surveillance pathway	369	1150	0.0203705	0.115138	ko03015	Isoform0000816(B'GAMMA);Isoform0001214(B'GAMMA);Isoform0001545(B'GAMMA);Isoform0001938(UPF1);Isoform0002370(B'GAMMA);Isoform0002502(UPF1);Isoform0002789(UPF1);Isoform0002811(sympk);Isoform0002854(PCFS4);Isoform0002877(sympk);Isoform0002943(sympk);Isoform0003310(UPF1);Isoform0003493(SMG7);Isoform0003953(SMG7);Isoform0004096(B'GAMMA);Isoform0004316(UPF2);Isoform0004336(sympk);Isoform0005215(UPF2);I…	K11584+K11584+K11584+K14326+K11584+K14326+K14326+K06100+K14400+K06100+K06100+K14326+K14409+K14409+K11584+K14327+K06100+K14327+K03456+K06100+K06100+K11584+K14326+K06269+K06269+K11584+K06100+K11584+K14409+K13126+K11584+K14400+K14409+K14409+K14409+K14409+K14409+K14409+K14409+K14409+K14409+K14409+K14409+K14326+K14409+K14400+K14400+K14400+K14409+K14376+K06269+K14400+K14327+K14376+K14409+K14328+K14409+…
Metabolism	Carbohydrate metabolism	Pentose and glucuronate interconversions	106	307	0.0270583	0.146566	ko00040	Isoform0009654(Os09g0505700);Isoform0011714(PME44);Isoform0012419(Os09g0505700);Isoform0013032(AKR4C9);Isoform0016627(RE1);Isoform0016761(AKR4C9);Isoform0016918(UGD5);Isoform0022624(Os09g0505700);Isoform0023734(UGD5);Isoform0027451(UGD5);Isoform0027737(UGD5);Isoform0029336(RE1);Isoform0029411(AKR4C9);Isoform0036945(UGD5);Isoform0039688(UGPA);Isoform0040547(PME20);Isoform0043604(PME20);Isoform0045…	K01783+K01051+K01783+K00002+K12447+K00002+K00012+K01783+K00012+K00012+K00012+K12447+K00002+K00012+K00963+K01051+K01051+K00012+K12447+K01783+K01783+K01051+K01051+K01051+K12447+K12447+K00012+K00002+K00002+K00008+K00012+K00012+K00012+K01051+K01051+K00012+K01051+K01051+K00012+K00002+K00012+K01051+K00012+K00963+K00012+K01783+K00963+K01783+K00012+K01051+K01051+K01051+K00963+K01051+K01051+K00963+K01051+…
Metabolism	Metabolism of cofactors and vitamins	Ubiquinone and other terpenoid-quinone biosynthesis	150	447	0.0282313	0.146803	ko00130	Isoform0007990(DHNAT1);Isoform0010394(SUR1);Isoform0010494(DHNAT1);Isoform0010521(At4g27270);Isoform0013103(At4g27270);Isoform0014239(CYP73A2);Isoform0015322(DHNAT1);Isoform0016258(DHNAT1);Isoform0016302(CYP73A2);Isoform0016641(CYP73A12);Isoform0019750(DHNAT1);Isoform0023873(CYP73A12);Isoform0023951(4CL1);Isoform0025587(DHNAT1);Isoform0026504(4CL1);Isoform0027931(HPD);Isoform0029566(At4g27270);Is…	K19222+K00815+K19222+K03809+K03809+K00487+K19222+K19222+K00487+K00487+K19222+K00487+K01904+K19222+K01904+K00457+K03809+K03809+K03809+K00487+K00457+K23094+K03809+K01904+K00487+K19222+K01904+K00487+K00457+K00487+K03809+K01904+K00487+K00487+K01904+K00487+K03809+K19222+K19222+K01904+K19222+K00487+K06126+K00487+K00815+K00487+K00487+K01904+K01904+K01904+K00487+K03809+K00487+K01904+K01904+K01904+K01904+…
Metabolism	Metabolism of cofactors and vitamins	One carbon pool by folate	65	183	0.0407132	0.203566	ko00670	Isoform0002078(SHM4);Isoform0002619(Os03g0815200);Isoform0003846(MTHFR1);Isoform0005591(THFS);Isoform0005739(THFS);Isoform0010032(SHM7);Isoform0012345(THFS);Isoform0013668(SHM4);Isoform0017193(SHM7);Isoform0020547(SHM4);Isoform0023833(SHM4);Isoform0038483(SHM4);Isoform0040673(Os03g0815200);Isoform0041576(SHM7);Isoform0042128(SHM4);Isoform0044532(SHM4);Isoform0048608(Os03g0815200);Isoform0050278(S…	K00600+K00297+K00297+K01938+K01938+K00600+K01938+K00600+K00600+K00600+K00600+K00600+K00297+K00600+K00600+K00600+K00297+K00600+K00600+K00600+K00600+K00600+K00600+K00600+K00600+K00600+K00600+K00600+K00600+K00600+K00600+K00600+K00297+K13998+K00600+K00600+K00297+K00297+K00297+K00600+K00297+K00600+K00297+K00600+K00297+K00600+K00297+K00297+K00600+K00297+K00600+K00600+K00297+K00600+K00600+K00600+K00600+…
Metabolism	Carbohydrate metabolism	Galactose metabolism	116	347	0.0531174	0.25575	ko00052	Isoform0008433(HXK1);Isoform0008829(HXK1);Isoform0016627(RE1);Isoform0017022(RFS6);Isoform0018082(RFS);Isoform0020153(HXK2);Isoform0020643(RFS);Isoform0020927(RFS6);Isoform0023323(HXK1);Isoform0023965(RFS);Isoform0025150(RFS);Isoform0026207(HXK1);Isoform0029138(RFS6);Isoform0029336(RE1);Isoform0033792(RFS6);Isoform0033938(RFS6);Isoform0035173(RFS6);Isoform0037939(PFK2);Isoform0039571(RFS6);Isofor…	K00844+K00844+K12447+K06617+K06617+K00844+K06617+K06617+K00844+K06617+K06617+K00844+K06617+K12447+K06617+K06617+K06617+K00850+K06617+K00963+K06617+K06611+K00844+K06617+K01193+K12447+K06617+K06617+K06617+K06617+K06617+K01193+K06617+K00850+K06617+K12447+K00844+K12447+K01193+K06617+K06617+K00844+K00850+K06617+K07407+K01193+K00850+K00850+K00844+K00850+K00844+K00850+K12309+K12309+K01835+K00844+K00844+…
Metabolism	Carbohydrate metabolism	C5-Branched dibasic acid metabolism	12	28	0.0889955	0.413193	ko00660	Isoform0056866(At2g31810);Isoform0065211(ALS);Isoform0065492(At2g31810);Isoform0066126(ALS);Isoform0076204(ALS);Isoform0079350(ALS);Isoform0080271(At2g31810);Isoform0090702(IIL1);Isoform0091258(At2g31810);Isoform0093006(IIL1);Isoform0095348(At2g31810);Isoform0095377(IIL1)	K01653+K01652+K01653+K01652+K01652+K01652+K01653+K01703+K01653+K01703+K01653+K01703
Metabolism	Metabolism of terpenoids and polyketides	Sesquiterpenoid and triterpenoid biosynthesis	25	67	0.0981695	0.44007	ko00909	Isoform0013493(SQE1);Isoform0015564(SQE1);Isoform0025952(SQE1);Isoform0035447(SQE1);Isoform0040116(SQE1);Isoform0042752(SQE1);Isoform0044287(SQE1);Isoform0044743(SQE1);Isoform0051651(SQE1);Isoform0052352(SS1);Isoform0060303(SQE1);Isoform0072337(SQE1);Isoform0072393(SQE1);Isoform0075997(SQE1);Isoform0077530(SQE1);Isoform0077908(SQE2);Isoform0077983(SQE1);Isoform0080059(SQE1);Isoform0081010(SQE1);I…	K00511+K00511+K00511+K00511+K00511+K00511+K00511+K00511+K00511+K00801+K00511+K00511+K00511+K00511+K00511+K00511+K00511+K00511+K00511+K00511+K00511+K00511+K00511+K00511+K00801
Metabolism	Carbohydrate metabolism	Glyoxylate and dicarboxylate metabolism	284	908	0.102354	0.443535	ko00630	Isoform0001021(GLU1);Isoform0002078(SHM4);Isoform0003264(Os08g0191100);Isoform0005346(Os08g0191100);Isoform0006758(Os08g0191100);Isoform0008100(HPR);Isoform0009160(ACO3);Isoform0010032(SHM7);Isoform0010277(Os08g0191100);Isoform0010564(Os08g0191100);Isoform0010610(Os08g0191100);Isoform0012115(ACO3);Isoform0012325(Os08g0191100);Isoform0013314(Os08g0191100);Isoform0013668(SHM4);Isoform0013773(Os08g0…	K00284+K00600+K01681+K01681+K01681+K15893+K01681+K00600+K01681+K01681+K01681+K01681+K01681+K01681+K00600+K01681+K01681+K01681+K01681+K01681+K01681+K01681+K01681+K01681+K01681+K22133+K01681+K01681+K00600+K01681+K01681+K00281+K00281+K01681+K22133+K01681+K01681+K22133+K22133+K03781+K00281+K01681+K01681+K00281+K01681+K01681+K00600+K01681+K01601+K03781+K00281+K01681+K03781+K01681+K01681+K00284+K22133+…
Genetic Information Processing	Transcription	Spliceosome	479	1563	0.126542	0.530661	ko03040	Isoform0000493(UBA2A);Isoform0000725(sap-49);Isoform0001196(sf3b1);Isoform0001749(sf3b1);Isoform0002905(RNP1);Isoform0002986(sf3b1);Isoform0002999(RNP1);Isoform0003021(SKIPA);Isoform0003056(sf3b1);Isoform0003401(sf3b1);Isoform0003544(UBA2A);Isoform0003675(SKIPA);Isoform0003798(CUV);Isoform0003979(sf3b1);Isoform0004189(At3g26560);Isoform0004244(sf3b1);Isoform0004402(UBA2A);Isoform0004582(RH24);Iso…	K12741+K12831+K12828+K12828+K12741+K12828+K12741+K06063+K12828+K12828+K12741+K06063+K12815+K12828+K12818+K12828+K12741+K12835+K12885+K12828+K12828+K12815+K12828+K12815+K12860+K12823+K12815+K12815+K12828+K12828+K03283+K12858+K12820+K12816+K12820+K12823+K12828+K12820+K12820+K12860+K12858+K12813+K03283+K12860+K12811+K12823+K12855+K12823+K12879+K12741+K12820+K12885+K12820+K12831+K12837+K12823+K12828+…
Genetic Information Processing	Replication and repair	Non-homologous end-joining	7	17	0.206307	0.809185	ko03450	Isoform0079927(POLL);Isoform0080941(POLL);Isoform0082862(POLL);Isoform0088919(POLL);Isoform0089600(POLL);Isoform0105571(POLL);Isoform0107715(POLL)	K03512+K03512+K03512+K03512+K03512+K03512+K03512
Genetic Information Processing	Folding, sorting and degradation	Sulfur relay system	10	26	0.206723	0.809185	ko04122	Isoform0057571(NIFS1);Isoform0064322(NIFS1);Isoform0065608(NIFS1);Isoform0083494(NIFS1);Isoform0087577(NIFS1);Isoform0089298(NIFS1);Isoform0091851(NIFS1);Isoform0092797(CTU2);Isoform0097327(NIFS1);Isoform0103600(MOCS3)	K04487+K04487+K04487+K04487+K04487+K04487+K04487+K14169+K04487+K11996
Metabolism	Carbohydrate metabolism	Butanoate metabolism	48	147	0.211633	0.809185	ko00650	Isoform0003968(GAD3);Isoform0004928(GAD1);Isoform0011938(GAD3);Isoform0012916(GAD1);Isoform0017783(GAD1);Isoform0025824(OsI_28220);Isoform0026136(AAE7);Isoform0056866(At2g31810);Isoform0057731(GAD1);Isoform0064117(HMGS);Isoform0064161(HMGCL);Isoform0065211(ALS);Isoform0065492(At2g31810);Isoform0066126(ALS);Isoform0068407(GAD);Isoform0072457(GAD1);Isoform0076204(ALS);Isoform0077816(AAE7);Isoform00…	K01580+K01580+K01580+K01580+K01580+K16871+K01913+K01653+K01580+K01641+K01640+K01652+K01653+K01652+K01580+K01580+K01652+K01913+K01580+K01913+K01652+K01653+K01913+K01580+K01913+K01580+K01653+K01580+K01913+K17761+K01641+K16871+K01640+K01580+K01653+K01580+K01640+K01641+K01580+K01641+K01580+K01641+K01913+K00626+K18121+K01580+K18121+K01641
Metabolism	Lipid metabolism	Steroid biosynthesis	54	167	0.219222	0.814255	ko00100	Isoform0003608(SDP1);Isoform0011253(STE1);Isoform0012330(STE1);Isoform0013493(SQE1);Isoform0013890(STE1);Isoform0015564(SQE1);Isoform0025952(SQE1);Isoform0027998(SDP1);Isoform0028075(SDP1);Isoform0029040(SDP1);Isoform0035447(SQE1);Isoform0039744(LIP1);Isoform0040116(SQE1);Isoform0040827(SDP1);Isoform0042752(SQE1);Isoform0044287(SQE1);Isoform0044743(SQE1);Isoform0051651(SQE1);Isoform0052352(SS1);I…	K14674+K00227+K00227+K00511+K00227+K00511+K00511+K14674+K14674+K14674+K00511+K01052+K00511+K14674+K00511+K00511+K00511+K00511+K00801+K01853+K01052+K01853+K01052+K01052+K00511+K01052+K00511+K00511+K00511+K05917+K00511+K00511+K00511+K09832+K00511+K00511+K00511+K00511+K00511+K05917+K00511+K09832+K01052+K00511+K01052+K08242+K00801+K00213+K01052+K14424+K01052+K01052+K01052+K14424
Metabolism	Carbohydrate metabolism	Amino sugar and nucleotide sugar metabolism	248	812	0.232119	0.838206	ko00520	Isoform0005904(AGPC);Isoform0008433(HXK1);Isoform0008829(HXK1);Isoform0009258(RHM1);Isoform0014870(RHM1);Isoform0016627(RE1);Isoform0016918(UGD5);Isoform0017922(RHM1);Isoform0020153(HXK2);Isoform0020561(RHM1);Isoform0023323(HXK1);Isoform0023734(UGD5);Isoform0024101(At1g06030);Isoform0025090(UEL-2);Isoform0025583(CYT1);Isoform0026050(At1g06030);Isoform0026207(HXK1);Isoform0026349(GFPT2);Isoform002…	K00975+K00844+K00844+K12450+K12450+K12447+K00012+K12450+K00844+K12450+K00844+K00012+K00847+K12448+K00966+K00847+K00844+K00820+K12450+K00012+K00012+K12448+K00966+K00847+K12447+K00966+K00966+K12450+K13648+K12448+K00966+K12448+K08678+K12450+K00012+K13648+K08678+K00963+K13648+K13648+K00820+K13648+K00012+K00820+K13648+K00844+K13648+K08678+K08678+K13648+K13648+K00820+K08678+K13648+K12447+K13648+K13648+…
Cellular Processes	Transport and catabolism	Endocytosis	349	1159	0.285686	1	ko04144	Isoform0000462(Os12g0104800);Isoform0000475(Os11g0104900);Isoform0000526(BIG2);Isoform0000535(Os11g0104900);Isoform0000618(Os12g0104800);Isoform0000704(Os12g0104800);Isoform0000710(GN);Isoform0000785(GN);Isoform0000971(GN);Isoform0001070(GN);Isoform0001126(GN);Isoform0001296(Ist1);Isoform0001325(GN);Isoform0001547(GN);Isoform0001606(Os12g0104800);Isoform0001713(RABF2A);Isoform0002074(Ist1);Isofor…	K04646+K04646+K18442+K04646+K04646+K04646+K18443+K18443+K18443+K18443+K18443+K19476+K18443+K18443+K04646+K07889+K19476+K12472+K19476+K19476+K19476+K19476+K19476+K19476+K01115+K19476+K19476+K01115+K19476+K19476+K18442+K19476+K12492+K18443+K19476+K19476+K12472+K11824+K19476+K19476+K01528+K11824+K19476+K04646+K03283+K19476+K01115+K01115+K04646+K19476+K12472+K12472+K19476+K01115+K19476+K19366+K12472+…
Metabolism	Biosynthesis of other secondary metabolites	Biosynthesis of various secondary metabolites - part 2	1	1	0.293298	1	ko00998	Isoform0019901(PLR_Tp1)	K21568
Environmental Information Processing	Signal transduction	Phosphatidylinositol signaling system	137	449	0.305986	1	ko04070	Isoform0000072(FAB1B);Isoform0000191(PI4KA1);Isoform0000310(FAB1A);Isoform0000557(FAB1A);Isoform0001650(FAB1B);Isoform0002613(FAB1B);Isoform0003213(FAB1B);Isoform0003737(PI4KB1);Isoform0004494(PI4KB1);Isoform0004588(PI4KB1);Isoform0005214(PI4KB1);Isoform0005350(DGK6);Isoform0005593(PI4KB1);Isoform0006224(PI4KB1);Isoform0006792(CAM-1);Isoform0006936(PI4KB1);Isoform0007435(FAB1B);Isoform0007642(FAB…	K00921+K00888+K00921+K00921+K00921+K00921+K00921+K19801+K19801+K19801+K19801+K00901+K19801+K19801+K02183+K19801+K00921+K00921+K00921+K13024+K02183+K13024+K00921+K18081+K18081+K00921+K13024+K13024+K00889+K13024+K13024+K13024+K00889+K02183+K18081+K00921+K13024+K02183+K18081+K02183+K00921+K00921+K00888+K19801+K18081+K00981+K00921+K02183+K00901+K02183+K18081+K00981+K00889+K00921+K19801+K00921+K02183+…
Genetic Information Processing	Folding, sorting and degradation	Protein export	96	313	0.319922	1	ko03060	Isoform0004522(sec61a);Isoform0004636(Gtp-bp);Isoform0005590(Gtp-bp);Isoform0005662(Gtp-bp);Isoform0007724(sec61a);Isoform0008117(sec61a);Isoform0009375(sec61a);Isoform0009932(sec61a);Isoform0011778(sec61a);Isoform0011941(sec61a);Isoform0014452(ERDJ2);Isoform0015130(sec61a);Isoform0015901(PCMP-E85);Isoform0015990(SRP14);Isoform0016678(sec61a);Isoform0020618(Gtp-bp);Isoform0021083(sec61a);Isoform0…	K10956+K13431+K13431+K13431+K10956+K10956+K10956+K10956+K10956+K10956+K09540+K10956+K03100+K03104+K10956+K13431+K10956+K13431+K13431+K10956+K09540+K10956+K13431+K03070+K13431+K13431+K10956+K10956+K13431+K10956+K03070+K10956+K10956+K03070+K10956+K09540+K10956+K13431+K10956+K03104+K13431+K03108+K13431+K09540+K13431+K09490+K13431+K09540+K13431+K03108+K12948+K13431+K13431+K13431+K09540+K09490+K13431+…
Metabolism	Energy metabolism	Photosynthesis - antenna proteins	5	13	0.325662	1	ko00196	Isoform0111010(LHCB4.1);Isoform0111705(LHCB5);Isoform0111893(CAB8);Isoform0112046(CAB40);Isoform0112061(LHCB5)	K08915+K08916+K08909+K08912+K08916
Metabolism	Amino acid metabolism	Lysine biosynthesis	10	29	0.334146	1	ko00300	Isoform0031314(AKHSDH2);Isoform0033167(AKHSDH2);Isoform0057868(AGD2);Isoform0058603(AGD2);Isoform0062738(AGD2);Isoform0070601(AGD2);Isoform0070658(DAPB1);Isoform0082072(AGD2);Isoform0094715(LYSA2);Isoform0097765(AGD2)	K12524+K12524+K10206+K10206+K10206+K10206+K00215+K10206+K01586+K10206
Metabolism	Glycan biosynthesis and metabolism	Glycosylphosphatidylinositol(GPI)-anchor biosynthesis	14	43	0.37512	1	ko00563	Isoform0006039(BST1);Isoform0006850(BST1);Isoform0008958(BST1);Isoform0008986(BST1);Isoform0009478(BST1);Isoform0010699(BST1);Isoform0017047(--);Isoform0021696(PIGG);Isoform0029642(--);Isoform0043404(--);Isoform0050732(las21);Isoform0081140(gpi17);Isoform0087274(gpi17);Isoform0104141(--)	K05294+K05294+K05294+K05294+K05294+K05294+K03858+K05310+K03858+K05292+K05310+K05291+K05291+K03858
Metabolism	Metabolism of terpenoids and polyketides	Monoterpenoid biosynthesis	10	30	0.379712	1	ko00902	Isoform0025046(SDR2b);Isoform0052010(SDR2b);Isoform0087912(MNR1);Isoform0089190(SDR2b);Isoform0096448(SALR);Isoform0108027(SDR2b);Isoform0109468(SDR2b);Isoform0109678(SALR);Isoform0110990(SALR);Isoform0111319(SALR)	K15095+K15095+K15095+K15095+K15095+K15095+K15095+K15095+K15095+K15095
Metabolism	Metabolism of cofactors and vitamins	Biotin metabolism	8	25	0.45858	1	ko00780	Isoform0065034(At3g03980);Isoform0093222(At3g03980);Isoform0097302(At3g03980);Isoform0098641(KAS1);Isoform0104621(At3g03980);Isoform0110240(At3g03980);Isoform0110836(At3g03980);Isoform0111970(At3g03980)	K00059+K00059+K00059+K09458+K00059+K00059+K00059+K00059
Genetic Information Processing	Translation	RNA transport	363	1233	0.476407	1	ko03013	Isoform0000261(GB210);Isoform0000606(NUP214);Isoform0001362(NUP160);Isoform0001653(NUP155);Isoform0001752(RANGAP1);Isoform0001801(KPNB1);Isoform0001938(UPF1);Isoform0002022(Os07g0555200);Isoform0002331(KPNB1);Isoform0002502(UPF1);Isoform0002789(UPF1);Isoform0002851(NUP214);Isoform0002866(NUP155);Isoform0002960(EIF1AY);Isoform0003310(UPF1);Isoform0004316(UPF2);Isoform0005215(UPF2);Isoform0005369(N…	K14314+K14317+K14303+K14312+K14319+K14293+K14326+K03260+K14293+K14326+K14326+K14317+K14312+K03236+K14326+K14327+K14327+K14317+K09291+K14300+K03250+K14310+K03260+K03262+K14326+K03260+K14290+K03260+K03260+K09291+K14297+K03247+K13126+K03262+K14293+K14326+K14290+K14293+K12879+K14293+K09291+K14290+K03236+K14327+K14301+K14301+K09291+K14312+K03231+K03236+K03260+K14293+K14293+K14328+K03236+K03254+K03260+…
Organismal Systems	Environmental adaptation	Circadian rhythm - plant	237	806	0.494761	1	ko04712	Isoform0000809(Os11g0547000);Isoform0000962(SPA1);Isoform0001033(SPA2);Isoform0002521(PHYA1);Isoform0003220(SPA1);Isoform0003923(PHYB);Isoform0004520(PIL15);Isoform0004666(PHYC);Isoform0004734(ADO1);Isoform0004770(PHYB);Isoform0005233(PHYB);Isoform0005330(GI);Isoform0005568(PHYB);Isoform0005732(PIL15);Isoform0005833(PHYB);Isoform0006035(PIL15);Isoform0006375(PIL15);Isoform0006592(PIL15);Isoform00…	K12116+K16240+K16240+K12120+K16240+K12121+K12126+K12120+K12115+K12121+K12121+K12124+K12121+K12126+K12121+K12126+K12126+K12126+K12125+K12124+K16240+K12120+K12126+K12126+K12133+K12126+K12120+K12126+K12120+K12121+K12124+K12120+K12121+K12124+K12126+K12124+K12124+K12124+K12133+K12126+K12124+K12124+K12124+K12126+K12120+K12126+K12120+K12124+K12126+K12120+K12124+K12120+K12124+K12120+K12120+K12124+K12126+…
Metabolism	Lipid metabolism	Glycerophospholipid metabolism	198	680	0.56352	1	ko00564	Isoform0001449(PAH2);Isoform0001897(PAH2);Isoform0001909(PAH2);Isoform0001942(PAH2);Isoform0002041(NPC1);Isoform0002132(PAH2);Isoform0002231(PAH2);Isoform0002435(PAH2);Isoform0002494(PAH1);Isoform0002530(PAH2);Isoform0002692(PAH2);Isoform0002834(PAH2);Isoform0003225(NPC1);Isoform0003281(PLDBETA1);Isoform0003300(PAH2);Isoform0003328(PAH2);Isoform0003548(PAH1);Isoform0003608(SDP1);Isoform0003695(PL…	K15728+K15728+K15728+K15728+K01114+K15728+K15728+K15728+K15728+K15728+K15728+K15728+K01114+K01115+K15728+K15728+K15728+K14674+K01115+K15728+K01114+K00901+K01115+K01115+K01114+K01114+K01115+K15728+K01115+K01115+K01115+K01115+K01115+K01115+K01115+K15728+K01115+K01115+K01115+K18696+K15728+K01115+K15728+K00894+K01115+K01115+K15728+K15728+K01115+K00894+K15728+K01115+K15728+K15728+K15728+K00894+K14674+…
Metabolism	Metabolism of terpenoids and polyketides	Carotenoid biosynthesis	38	131	0.565284	1	ko00906	Isoform0004252(AO1);Isoform0004968(AO1);Isoform0005104(AO1);Isoform0016757(PSY1);Isoform0051881(ZEP);Isoform0057306(NCED3);Isoform0058795(ZEP);Isoform0066118(PDS);Isoform0066717(NCED3);Isoform0068342(ZEP);Isoform0070615(ZEP);Isoform0073446(CYP97A3);Isoform0073801(NCED3);Isoform0074896(CYP97A3);Isoform0074947(CYP97A3);Isoform0076077(PDS1);Isoform0076289(CYP97C1);Isoform0077598(PDS1);Isoform0078274…	K09842+K09842+K09842+K02291+K09838+K09840+K09838+K02293+K09840+K09838+K09838+K15747+K09840+K15747+K15747+K02293+K09837+K02293+K09835+K00514+K02293+K09835+K09840+K02293+K02291+K02291+K09838+K09843+K06444+K02291+K02291+K06444+K02291+K09843+K02291+K09841+K09841+K02291
Metabolism	Metabolism of other amino acids	Cyanoamino acid metabolism	62	216	0.605734	1	ko00460	Isoform0002078(SHM4);Isoform0010032(SHM7);Isoform0013668(SHM4);Isoform0017193(SHM7);Isoform0020547(SHM4);Isoform0023833(SHM4);Isoform0038483(SHM4);Isoform0041576(SHM7);Isoform0042128(SHM4);Isoform0044532(SHM4);Isoform0050278(SHM4);Isoform0050341(SHM4);Isoform0050390(SHM4);Isoform0052039(SHM4);Isoform0052228(SHM4);Isoform0054507(SHM7);Isoform0055257(SHM4);Isoform0057168(SHM4);Isoform0058935(SHM4);…	K00600+K00600+K00600+K00600+K00600+K00600+K00600+K00600+K00600+K00600+K00600+K00600+K00600+K00600+K00600+K00600+K00600+K00600+K00600+K00600+K00600+K00600+K00600+K00600+K05349+K00600+K00600+K00600+K01188+K00600+K18592+K18592+K00600+K05349+K00600+K00600+K05349+K18592+K18592+K00600+K00600+K01188+K00600+K00600+K00600+K00600+K00600+K01188+K00600+K00600+K00600+K00600+K00600+K00600+K01188+K13051+K13051+…
Metabolism	Lipid metabolism	Glycerolipid metabolism	167	581	0.638277	1	ko00561	Isoform0000147(SQD2);Isoform0001449(PAH2);Isoform0001897(PAH2);Isoform0001909(PAH2);Isoform0001942(PAH2);Isoform0002132(PAH2);Isoform0002231(PAH2);Isoform0002435(PAH2);Isoform0002494(PAH1);Isoform0002530(PAH2);Isoform0002692(PAH2);Isoform0002834(PAH2);Isoform0003300(PAH2);Isoform0003328(PAH2);Isoform0003548(PAH1);Isoform0003608(SDP1);Isoform0003832(PAH2);Isoform0005350(DGK6);Isoform0007134(MGLL);…	K06119+K15728+K15728+K15728+K15728+K15728+K15728+K15728+K15728+K15728+K15728+K15728+K15728+K15728+K15728+K14674+K15728+K00901+K01054+K15728+K01054+K01054+K15728+K00002+K15728+K00002+K15728+K00128+K22848+K15728+K15728+K15728+K15728+K15728+K15728+K14674+K14674+K15728+K14674+K00002+K15728+K15728+K01054+K00901+K15728+K15728+K15728+K00128+K06119+K00864+K00128+K01054+K09480+K00128+K14674+K22848+K00128+…
Metabolism	Metabolism of terpenoids and polyketides	Diterpenoid biosynthesis	1	3	0.647067	1	ko00904	Isoform0110151(GIP)	K04122
Metabolism	Metabolism of terpenoids and polyketides	Limonene and pinene degradation	13	47	0.65272	1	ko00903	Isoform0017964(ALDH);Isoform0035865(ALDH3I1);Isoform0036383(ALDH3H1);Isoform0040285(ALDH3H1);Isoform0044080(ALDH2B7);Isoform0082513(ALDH3I1);Isoform0082812(ALDH2B7);Isoform0093229(ALDH3H1);Isoform0094999(ALDH2B7);Isoform0096775(ALDH3H1);Isoform0096790(ALDH2B7);Isoform0099734(ALDH2B7);Isoform0101201(ALDH2B7)	K00128+K00128+K00128+K00128+K00128+K00128+K00128+K00128+K00128+K00128+K00128+K00128+K00128
Genetic Information Processing	Transcription	Basal transcription factors	54	194	0.701913	1	ko03022	Isoform0002980(TAF12B);Isoform0021197(--);Isoform0022578(TAF4B);Isoform0027046(TAF4B);Isoform0029458(TAF4B);Isoform0029654(TAF4B);Isoform0030597(XPB1);Isoform0037448(XPB1);Isoform0043789(XPB1);Isoform0043941(TAF6);Isoform0044022(--);Isoform0050451(XPB1);Isoform0056655(TAF12B);Isoform0065223(tfa2);Isoform0067944(TAF5);Isoform0068014(TAF12B);Isoform0069364(XPB1);Isoform0069775(TAF8);Isoform0069850(…	K03126+K03122+K03129+K03129+K03129+K03129+K10843+K10843+K10843+K03131+K03136+K10843+K03126+K03137+K03130+K03126+K10843+K14649+K03138+K03138+K14649+K03138+K03126+K03138+K03126+K03126+K02202+K03126+K14649+K14649+K02202+K03126+K14649+K14649+K10843+K02202+K14649+K03126+K02202+K03126+K14649+K14649+K03136+K14649+K03124+K03137+K14649+K14649+K03131+K03131+K03137+K03137+K03137+K03137
Metabolism	Carbohydrate metabolism	Fructose and mannose metabolism	102	364	0.727113	1	ko00051	Isoform0008433(HXK1);Isoform0008829(HXK1);Isoform0020153(HXK2);Isoform0023323(HXK1);Isoform0024101(At1g06030);Isoform0025583(CYT1);Isoform0026050(At1g06030);Isoform0026207(HXK1);Isoform0028923(CYT1);Isoform0029193(At1g06030);Isoform0029640(CYT1);Isoform0030127(CYT1);Isoform0034802(CYT1);Isoform0037939(PFK2);Isoform0046151(HXK1);Isoform0047673(FBA6);Isoform0050475(FBA6);Isoform0051047(DHBK);Isofor…	K00844+K00844+K00844+K00844+K00847+K00966+K00847+K00844+K00966+K00847+K00966+K00966+K00966+K00850+K00844+K01623+K01623+K00863+K00895+K00847+K00850+K00844+K00844+K00850+K01623+K00895+K00895+K00850+K01803+K00895+K00008+K00850+K00895+K00844+K00850+K00844+K00895+K00850+K00895+K00895+K00895+K00895+K00844+K00844+K00895+K19355+K00844+K00844+K00895+K01803+K00844+K00850+K00895+K00895+K19355+K00844+K00844+…
Metabolism	Glycan biosynthesis and metabolism	Glycosphingolipid biosynthesis - ganglio series	2	8	0.731255	1	ko00604	Isoform0073120(BGAL17);Isoform0076412(BGAL17)	K12309+K12309
Genetic Information Processing	Replication and repair	Mismatch repair	16	61	0.745968	1	ko03430	Isoform0004127(LIG1);Isoform0005534(LIG1);Isoform0015668(MSH3);Isoform0017810(MSH3);Isoform0026369(MSH7);Isoform0026555(LIG1);Isoform0035819(LIG1);Isoform0037103(PMS1);Isoform0039461(MSH3);Isoform0043208(LIG1);Isoform0047259(PMS1);Isoform0050891(LIG1);Isoform0053926(LIG1);Isoform0055885(LIG1);Isoform0069953(MSH3);Isoform0076250(RPA3)	K10747+K10747+K08736+K08736+K08737+K10747+K10747+K10858+K08736+K10747+K10858+K10747+K10747+K10747+K08736+K10740
Metabolism	Lipid metabolism	Synthesis and degradation of ketone bodies	10	39	0.747985	1	ko00072	Isoform0064117(HMGS);Isoform0064161(HMGCL);Isoform0092533(HMGS);Isoform0094273(HMGCL);Isoform0096789(HMGCL);Isoform0098512(HMGS);Isoform0101219(HMGS);Isoform0102020(HMGS);Isoform0106221(At5g47720);Isoform0109880(HMGS)	K01641+K01640+K01641+K01640+K01640+K01641+K01641+K01641+K00626+K01641
Metabolism	Amino acid metabolism	Valine, leucine and isoleucine degradation	67	243	0.748419	1	ko00280	Isoform0002985(BCAT5);Isoform0011197(IBR3);Isoform0017964(ALDH);Isoform0028564(At3g08860);Isoform0033423(MCCA);Isoform0033502(At4g29120);Isoform0035865(ALDH3I1);Isoform0036383(ALDH3H1);Isoform0040285(ALDH3H1);Isoform0042322(IBR3);Isoform0044080(ALDH2B7);Isoform0047752(PED1);Isoform0050835(MCCA);Isoform0056388(IBR3);Isoform0058039(IBR3);Isoform0061534(ALDH7B4);Isoform0063544(IBR3);Isoform0064117(H…	K00826+K00249+K00128+K00827+K01968+K00020+K00128+K00128+K00128+K00249+K00128+K07513+K01968+K00249+K00249+K14085+K00249+K01641+K01640+K00827+K00827+K14085+K14085+K14085+K14085+K00128+K00128+K00827+K00827+K14085+K00827+K00382+K01969+K00827+K00827+K14085+K14085+K00827+K14085+K01641+K00128+K01640+K00128+K01968+K00382+K00128+K01640+K00128+K00827+K00827+K01641+K00382+K00827+K00128+K00827+K00827+K00827+…
Metabolism	Biosynthesis of other secondary metabolites	Flavone and flavonol biosynthesis	1	4	0.750591	1	ko00944	Isoform0099190(CYP75A1)	K13083
Metabolism	Amino acid metabolism	Histidine metabolism	25	94	0.754319	1	ko00340	Isoform0017964(ALDH);Isoform0035865(ALDH3I1);Isoform0036383(ALDH3H1);Isoform0040285(ALDH3H1);Isoform0044080(ALDH2B7);Isoform0061534(ALDH7B4);Isoform0079018(ALDH7B4);Isoform0079167(ALDH7B4);Isoform0079289(ALDH7B4);Isoform0080922(ALDH7B4);Isoform0082513(ALDH3I1);Isoform0082812(ALDH2B7);Isoform0086601(ALDH7B4);Isoform0090643(ALDH7B4);Isoform0090938(ALDH7B4);Isoform0091361(SDC1);Isoform0092010(ALDH7B…	K00128+K00128+K00128+K00128+K00128+K14085+K14085+K14085+K14085+K14085+K00128+K00128+K14085+K14085+K14085+K01590+K14085+K00128+K00128+K00128+K00128+K00128+K00128+K14085+K01590
Metabolism	Metabolism of cofactors and vitamins	Thiamine metabolism	42	155	0.756221	1	ko00730	Isoform0008010(At2g39270);Isoform0023419(TH2);Isoform0025309(THIC);Isoform0026644(THIC);Isoform0027935(TH2);Isoform0031998(THIC);Isoform0033120(THIC);Isoform0037776(THIC);Isoform0040173(THIC);Isoform0049246(TH2);Isoform0049723(At5g35170);Isoform0050889(Os07g0190000);Isoform0055461(TH2);Isoform0057571(NIFS1);Isoform0057937(THIC);Isoform0061142(THIC);Isoform0061162(TH2);Isoform0061400(THIC);Isoform…	K00939+K22911+K03147+K03147+K22911+K03147+K03147+K03147+K03147+K22911+K00939+K01662+K22911+K04487+K03147+K03147+K22911+K03147+K01662+K04487+K04487+K03147+K03147+K00939+K03147+K22911+K03147+K03147+K03147+K03147+K04487+K06949+K03147+K04487+K03147+K04487+K04487+K04487+K00939+K03146+K03146+K03146
Metabolism	Metabolism of terpenoids and polyketides	Terpenoid backbone biosynthesis	89	322	0.766411	1	ko00900	Isoform0004424(ISPH);Isoform0014446(SPS3);Isoform0015120(SPS3);Isoform0015466(IMCEL1);Isoform0018142(ISPH);Isoform0021036(IMCEL1);Isoform0021800(ISPH);Isoform0031572(FPS);Isoform0033475(ISPF);Isoform0038331(ISPF);Isoform0044042(HMG1);Isoform0046414(ISPG);Isoform0046815(HMG1);Isoform0047620(SPS3);Isoform0048730(HMG1);Isoform0049588(GGPPS1);Isoform0050066(ISPH);Isoform0050889(Os07g0190000);Isoform0…	K03527+K05356+K05356+K15889+K03527+K15889+K03527+K00787+K01770+K01770+K00021+K03526+K00021+K05356+K00021+K13789+K03527+K01662+K03526+K03527+K00021+K03526+K15889+K03526+K01662+K01641+K00021+K06013+K00021+K10960+K00021+K03527+K00021+K05356+K03526+K00021+K00021+K03527+K03527+K13789+K00021+K00021+K05356+K01597+K05356+K05356+K03527+K05356+K01641+K05356+K15889+K15889+K10960+K05356+K00021+K05356+K13789+…
Cellular Processes	Transport and catabolism	Phagosome	151	540	0.772925	1	ko04145	Isoform0000072(FAB1B);Isoform0000310(FAB1A);Isoform0000557(FAB1A);Isoform0001650(FAB1B);Isoform0001713(RABF2A);Isoform0002613(FAB1B);Isoform0003213(FAB1B);Isoform0004070(VHA-a3);Isoform0004522(sec61a);Isoform0007435(FAB1B);Isoform0007642(FAB1B);Isoform0007724(sec61a);Isoform0008117(sec61a);Isoform0009375(sec61a);Isoform0009932(sec61a);Isoform0010319(FAB1B);Isoform0011778(sec61a);Isoform0011941(se…	K00921+K00921+K00921+K00921+K07889+K00921+K00921+K02154+K10956+K00921+K00921+K10956+K10956+K10956+K10956+K00921+K10956+K10956+K00921+K08488+K10956+K08488+K00921+K10956+K08488+K07897+K10956+K00921+K00921+K02154+K10956+K00921+K10956+K08488+K02154+K00921+K10956+K02154+K10956+K02154+K02155+K02155+K02154+K00921+K10956+K07374+K00921+K00914+K08488+K02155+K00914+K10956+K02155+K10956+K02154+K08488+K02154+…
Metabolism	Metabolism of other amino acids	Phosphonate and phosphinate metabolism	3	13	0.782582	1	ko00440	Isoform0030773(PECT1);Isoform0036640(PECT1);Isoform0048943(PECT1)	K00967+K00967+K00967
Metabolism	Biosynthesis of other secondary metabolites	Betalain biosynthesis	2	9	0.791846	1	ko00965	Isoform0010363(LIGB);Isoform0111916(DODA)	K15777+K15777
Metabolism	Metabolism of cofactors and vitamins	Riboflavin metabolism	43	164	0.832073	1	ko00740	Isoform0005284(PYRP2);Isoform0006103(PYRP2);Isoform0006823(PYRP2);Isoform0007359(RIBA1);Isoform0009939(PYRP2);Isoform0010173(PYRP2);Isoform0028624(RIBA1);Isoform0033205(GIP);Isoform0035146(RIBA1);Isoform0054328(PYRP2);Isoform0058410(PYRP2);Isoform0064244(RIBA1);Isoform0065068(PYRP2);Isoform0066915(RIBA1);Isoform0066975(PYRP2);Isoform0067877(PYRP2);Isoform0069390(PYRP2);Isoform0071391(PYRP2);Isofo…	K22912+K22912+K22912+K14652+K22912+K22912+K14652+K11752+K14652+K22912+K22912+K14652+K22912+K14652+K22912+K22912+K22912+K22912+K22912+K22912+K22912+K22912+K22912+K22912+K14652+K22912+K22912+K11752+K22912+K22912+K14652+K22912+K14652+K14652+K22912+K22912+K22912+K22912+K22912+K22912+K22912+K22912+K00793
Metabolism	Glycan biosynthesis and metabolism	Glycosphingolipid biosynthesis - globo and isoglobo series	3	15	0.861431	1	ko00603	Isoform0062206(AGAL3);Isoform0099712(AGAL3);Isoform0103439(AGAL3)	K07407+K07407+K07407
Metabolism	Metabolism of cofactors and vitamins	Vitamin B6 metabolism	16	71	0.920683	1	ko00750	Isoform0014921(PDX2);Isoform0060653(PDX2);Isoform0070515(PDX1);Isoform0082855(At1g17710);Isoform0086138(TS1);Isoform0086299(PPOX1);Isoform0086870(PPOX1);Isoform0088863(At1g17710);Isoform0093126(At1g17710);Isoform0099086(PPOX1);Isoform0102031(PDX13);Isoform0108455(At1g17710);Isoform0108501(PS2);Isoform0109478(At1g17710);Isoform0110491(At1g17710);Isoform0110761(At1g17710)	K08681+K08681+K06215+K13248+K01733+K23998+K23998+K13248+K13248+K23998+K06215+K13248+K13248+K13248+K13248+K13248
Metabolism	Energy metabolism	Nitrogen metabolism	57	226	0.925995	1	ko00910	Isoform0000033(GLT1);Isoform0000064(GLT1);Isoform0000066(GLT1);Isoform0000159(GLT1);Isoform0000767(GLT1);Isoform0001021(GLU1);Isoform0001032(GLT1);Isoform0001118(GLT1);Isoform0001184(GLT1);Isoform0001233(GLT1);Isoform0001901(GLT1);Isoform0002251(GLT1);Isoform0003494(GLT1);Isoform0007842(GLT1);Isoform0010015(GDH1);Isoform0013563(NRT2.1);Isoform0015080(GLT1);Isoform0016382(GLT1);Isoform0016884(ACA7…	K00264+K00264+K00264+K00264+K00264+K00284+K00264+K00264+K00264+K00264+K00264+K00264+K00264+K00264+K00261+K02575+K00264+K00264+K01674+K00264+K00284+K00264+K00262+K00264+K00262+K00262+K01915+K01674+K01674+K02575+K01674+K01915+K00264+K00284+K00261+K01674+K00264+K00284+K00264+K01674+K00366+K01674+K01674+K00284+K00366+K01915+K01674+K01674+K01674+K00284+K02575+K02575+K01915+K01674+K01674+K01673+K01674
Metabolism	Metabolism of other amino acids	beta-Alanine metabolism	97	372	0.926929	1	ko00410	Isoform0003968(GAD3);Isoform0004438(Acx);Isoform0004890(ACX2);Isoform0004892(ACX2);Isoform0004928(GAD1);Isoform0005943(maoI);Isoform0009419(ACX2);Isoform0011689(ACX2);Isoform0011938(GAD3);Isoform0012916(GAD1);Isoform0014493(maoI);Isoform0015750(maoI);Isoform0016670(ACX2);Isoform0017381(ACX1);Isoform0017783(GAD1);Isoform0017964(ALDH);Isoform0019918(PAO5);Isoform0020416(PYD1);Isoform0020444(PAO2);I…	K01580+K00232+K00232+K00232+K01580+K00276+K00232+K00232+K01580+K01580+K00276+K00276+K00232+K00232+K01580+K00128+K17839+K00207+K17839+K17839+K17839+K00232+K00276+K00276+K13366+K00276+K00128+K00128+K00207+K00276+K00128+K13366+K00276+K00128+K00276+K00276+K00276+K17839+K00232+K00276+K00232+K01580+K17839+K00232+K00232+K14085+K00232+K00232+K00232+K00232+K00232+K00232+K17839+K01580+K17839+K00232+K00232+…
Genetic Information Processing	Folding, sorting and degradation	SNARE interactions in vesicular transport	24	103	0.929764	1	ko04130	Isoform0002876(VAMP714);Isoform0003251(VAMP711);Isoform0013956(SYP22);Isoform0015216(SYP22);Isoform0017113(SYP22);Isoform0028096(SYP22);Isoform0029412(SYP51);Isoform0039776(SYP22);Isoform0044543(SYP23);Isoform0049227(SYP51);Isoform0053196(SYP22);Isoform0053205(SYP23);Isoform0053614(SYP51);Isoform0061796(SYP22);Isoform0062478(SYP22);Isoform0070079(SYP22);Isoform0081074(SYP22);Isoform0091398(SYP22)…	K08515+K08515+K08488+K08488+K08488+K08488+K08503+K08488+K08488+K08503+K08488+K08488+K08503+K08488+K08488+K08488+K08488+K08488+K08489+K08488+K08488+K08506+K08490+K08503
Metabolism	Amino acid metabolism	Lysine degradation	37	153	0.934188	1	ko00310	Isoform0015739(LKR/SDH);Isoform0017151(LKR/SDH);Isoform0017964(ALDH);Isoform0018206(LKR/SDH);Isoform0035036(LKR/SDH);Isoform0035865(ALDH3I1);Isoform0036383(ALDH3H1);Isoform0040285(ALDH3H1);Isoform0041842(SUVH6);Isoform0044080(ALDH2B7);Isoform0050026(SUVH6);Isoform0061534(ALDH7B4);Isoform0069469(ASHR2);Isoform0071385(At4g26910);Isoform0076729(At4g26910);Isoform0079018(ALDH7B4);Isoform0079167(ALDH7…	K14157+K14157+K00128+K14157+K14157+K00128+K00128+K00128+K11420+K00128+K11420+K14085+K11426+K00658+K00658+K14085+K14085+K14085+K14085+K00128+K00128+K14085+K00382+K14085+K14085+K14085+K00658+K00128+K00128+K00382+K00128+K00128+K00382+K00128+K00128+K14085+K00626
Metabolism	Metabolism of cofactors and vitamins	Folate biosynthesis	45	183	0.934385	1	ko00790	Isoform0007359(RIBA1);Isoform0020430(ADCS);Isoform0022509(ADCS);Isoform0022582(ADCS);Isoform0027146(GCH1);Isoform0027180(ADCS);Isoform0028624(RIBA1);Isoform0028709(GCH1);Isoform0028753(ATP1);Isoform0035146(RIBA1);Isoform0035577(GCH1);Isoform0036267(DAAT);Isoform0036927(ADCS);Isoform0037011(ATP1);Isoform0039114(GCH1);Isoform0039670(ATP1);Isoform0043901(ATP1);Isoform0044324(GCH1);Isoform0045695(GCH…	K14652+K13950+K13950+K13950+K01495+K13950+K14652+K01495+K01724+K14652+K01495+K18482+K13950+K01724+K01495+K01724+K01724+K01495+K01495+K01724+K01724+K01724+K13941+K01495+K01724+K14652+K13941+K14652+K13941+K01495+K13941+K13998+K13941+K13941+K01930+K14652+K01930+K01724+K14652+K13941+K14652+K14652+K18482+K01724+K01724
Metabolism	Lipid metabolism	alpha-Linolenic acid metabolism	110	421	0.935287	1	ko00592	Isoform0003608(SDP1);Isoform0004438(Acx);Isoform0004890(ACX2);Isoform0004892(ACX2);Isoform0009419(ACX2);Isoform0011689(ACX2);Isoform0016670(ACX2);Isoform0017381(ACX1);Isoform0020090(CEQORH);Isoform0023173(LOX2.1);Isoform0025698(ACX1);Isoform0027998(SDP1);Isoform0028075(SDP1);Isoform0029040(SDP1);Isoform0036137(LOX6);Isoform0037077(OPR11);Isoform0038013(LOX6);Isoform0040079(MFP);Isoform0040827(SDP…	K14674+K00232+K00232+K00232+K00232+K00232+K00232+K00232+K00224+K00454+K00232+K14674+K14674+K14674+K00454+K05894+K00454+K10527+K14674+K10527+K10527+K10527+K05894+K10527+K07513+K10527+K10527+K10527+K10527+K10527+K10527+K10527+K10527+K00232+K00232+K10527+K10527+K00232+K05894+K00232+K10527+K10527+K00232+K10527+K00232+K10527+K00232+K00232+K10527+K10527+K10527+K00232+K00232+K10527+K10527+K10527+K01723+…
Metabolism	Carbohydrate metabolism	Inositol phosphate metabolism	173	648	0.938085	1	ko00562	Isoform0000072(FAB1B);Isoform0000191(PI4KA1);Isoform0000310(FAB1A);Isoform0000557(FAB1A);Isoform0000899(SAC3);Isoform0001205(SAC4);Isoform0001436(SAC2);Isoform0001650(FAB1B);Isoform0002041(NPC1);Isoform0002613(FAB1B);Isoform0003213(FAB1B);Isoform0003225(NPC1);Isoform0003737(PI4KB1);Isoform0004494(PI4KB1);Isoform0004588(PI4KB1);Isoform0004924(NPC1);Isoform0005214(PI4KB1);Isoform0005593(PI4KB1);Iso…	K00921+K00888+K00921+K00921+K22913+K22913+K22913+K00921+K01114+K00921+K00921+K01114+K19801+K19801+K19801+K01114+K19801+K19801+K19801+K19801+K00921+K00921+K01114+K01114+K22913+K00921+K22913+K03103+K00921+K18081+K22913+K18081+K00921+K00889+K22913+K22913+K22913+K22913+K00889+K22913+K18081+K00921+K18081+K22913+K22913+K00921+K00921+K22913+K00888+K19801+K18081+K22913+K22913+K22913+K22913+K00921+K22913+…
Metabolism	Carbohydrate metabolism	Glycolysis / Gluconeogenesis	316	1157	0.942388	1	ko00010	Isoform0000247(At4g26390);Isoform0000572(At4g26390);Isoform0000831(At4g26390);Isoform0004731(At4g26390);Isoform0007905(At4g26390);Isoform0008433(HXK1);Isoform0008829(HXK1);Isoform0010796(mipp1);Isoform0013032(AKR4C9);Isoform0016761(AKR4C9);Isoform0017964(ALDH);Isoform0018024(At5g24760);Isoform0019014(PGM1);Isoform0020153(HXK2);Isoform0022989(PGM1);Isoform0023323(HXK1);Isoform0024925(ENO1);Isoform…	K00873+K00873+K00873+K00873+K00873+K00844+K00844+K03103+K00002+K00002+K00128+K00001+K15633+K00844+K15633+K00844+K01689+K01568+K01913+K00844+K00002+K01610+K00161+K00001+K01610+K00927+K01689+K00873+K15633+K00161+K00873+K00128+K01610+K01610+K00128+K01895+K00850+K00873+K00128+K01568+K00873+K00873+K00128+K15633+K00844+K01623+K01568+K00134+K15633+K01623+K01568+K01568+K00895+K01568+K00134+K01610+K01610+…
Metabolism	Amino acid metabolism	Valine, leucine and isoleucine biosynthesis	19	86	0.947926	1	ko00290	Isoform0002985(BCAT5);Isoform0056302(IPMSB);Isoform0056866(At2g31810);Isoform0058617(IPMS2);Isoform0065211(ALS);Isoform0065492(At2g31810);Isoform0066126(ALS);Isoform0069506(IPMSB);Isoform0076204(ALS);Isoform0078936(IPMS2);Isoform0079350(ALS);Isoform0080271(At2g31810);Isoform0080844(Os05g0573700);Isoform0087636(IPMSB);Isoform0090702(IIL1);Isoform0091258(At2g31810);Isoform0093006(IIL1);Isoform00953…	K00826+K01649+K01653+K01649+K01652+K01653+K01652+K01649+K01652+K01649+K01652+K01653+K00053+K01649+K01703+K01653+K01703+K01653+K01703
Genetic Information Processing	Replication and repair	Base excision repair	23	102	0.949934	1	ko03410	Isoform0004127(LIG1);Isoform0005534(LIG1);Isoform0007714(POLIA);Isoform0011781(POLIA);Isoform0026555(LIG1);Isoform0035819(LIG1);Isoform0043208(LIG1);Isoform0050760(DPB2);Isoform0050891(LIG1);Isoform0053926(LIG1);Isoform0055885(LIG1);Isoform0063663(--);Isoform0073386(DPB2);Isoform0079927(POLL);Isoform0080328(ARP);Isoform0080499(MBD4L);Isoform0080941(POLL);Isoform0082862(POLL);Isoform0088919(POLL);…	K10747+K10747+K02335+K02335+K10747+K10747+K10747+K02325+K10747+K10747+K10747+K01247+K02325+K03512+K01142+K10801+K03512+K03512+K03512+K03512+K10801+K03512+K03512
Metabolism	Amino acid metabolism	Tryptophan metabolism	53	218	0.958148	1	ko00380	Isoform0012434(ISS1);Isoform0017964(ALDH);Isoform0018879(CAT1);Isoform0021460(OsI_09857);Isoform0021956(CAT);Isoform0023489(OsI_09857);Isoform0032268(OsI_09857);Isoform0035865(ALDH3I1);Isoform0036383(ALDH3H1);Isoform0040285(ALDH3H1);Isoform0044080(ALDH2B7);Isoform0061534(ALDH7B4);Isoform0069253(At4g34880);Isoform0071385(At4g26910);Isoform0076729(At4g26910);Isoform0079018(ALDH7B4);Isoform0079167(A…	K00837+K00128+K03781+K03781+K03781+K03781+K03781+K00128+K00128+K00128+K00128+K14085+K01426+K00658+K00658+K14085+K14085+K14085+K14085+K00128+K00128+K14085+K07408+K00382+K07408+K00837+K14085+K14085+K03781+K14085+K00658+K00128+K07408+K00128+K07408+K03781+K00382+K00128+K00128+K07408+K03781+K00382+K03781+K07408+K00128+K00128+K03781+K14085+K01426+K07408+K00837+K00626+K03781
Metabolism	Energy metabolism	Photosynthesis	82	326	0.959429	1	ko00195	Isoform0000371(psaA);Isoform0001075(psaA);Isoform0001511(psaA);Isoform0001724(psaA);Isoform0002541(psaA);Isoform0003119(psaB);Isoform0003943(psaB);Isoform0005376(matK);Isoform0005611(psaB);Isoform0006820(psaB);Isoform0006959(psaB);Isoform0007116(psaA);Isoform0008146(psaB);Isoform0008506(psaA);Isoform0009993(psaB);Isoform0011087(psaB);Isoform0014582(psaB);Isoform0016324(psaA);Isoform0016891(psaB);…	K02689+K02689+K02689+K02689+K02689+K02690+K02690+K02703+K02690+K02690+K02690+K02689+K02690+K02689+K02690+K02690+K02690+K02689+K02690+K02689+K02690+K02690+K02705+K02689+K02111+K02689+K02690+K02689+K02634+K02689+K02639+K02705+K02704+K02704+K02690+K02689+K02689+K02111+K02689+K02689+K02706+K02690+K02111+K02111+K02690+K02111+K02704+K02704+K02690+K02111+K02690+K02704+K02706+K02704+K02111+K02690+K02690+…
Metabolism	Glycan biosynthesis and metabolism	Glycosaminoglycan degradation	6	34	0.96011	1	ko00531	Isoform0047434(NAGLU);Isoform0067738(Hgsnat);Isoform0073120(BGAL17);Isoform0076412(BGAL17);Isoform0077628(At5g61250);Isoform0087095(At5g61250)	K01205+K10532+K12309+K12309+K07964+K07964
Metabolism	Glycan biosynthesis and metabolism	Other types of O-glycan biosynthesis	50	208	0.962695	1	ko00514	Isoform0000743(SPY);Isoform0000975(SEC);Isoform0001294(SEC);Isoform0001581(SPY);Isoform0003856(SEC);Isoform0005070(SEC);Isoform0005657(SEC);Isoform0005699(SEC);Isoform0006301(SEC);Isoform0007053(SEC);Isoform0007214(SEC);Isoform0007544(SEC);Isoform0007737(SEC);Isoform0008127(SEC);Isoform0008224(SEC);Isoform0008432(SEC);Isoform0008484(SEC);Isoform0008939(SEC);Isoform0009392(SEC);Isoform0009507(SEC)…	K09667+K09667+K09667+K09667+K09667+K09667+K09667+K09667+K09667+K09667+K09667+K09667+K09667+K09667+K09667+K09667+K09667+K09667+K09667+K09667+K09667+K09667+K09667+K09667+K09667+K09667+K09667+K09667+K09667+K09667+K09667+K09667+K09667+K09667+K09667+K09667+K09667+K09667+K09667+K09667+K09667+K09667+K09667+K09667+K09667+K09667+K20784+K09667+K20782+K20784
Metabolism	Biosynthesis of other secondary metabolites	Monobactam biosynthesis	13	65	0.967332	1	ko00261	Isoform0001147(APS1);Isoform0002322(APS1);Isoform0003179(APS1);Isoform0005566(APS1);Isoform0011177(APS1);Isoform0030906(APS1);Isoform0031314(AKHSDH2);Isoform0033167(AKHSDH2);Isoform0070658(DAPB1);Isoform0099528(APS1);Isoform0104300(APS1);Isoform0104846(APS1);Isoform0107381(APS1)	K13811+K13811+K13811+K13811+K13811+K13811+K12524+K12524+K00215+K13811+K13811+K13811+K13811
Metabolism	Carbohydrate metabolism	Starch and sucrose metabolism	337	1246	0.967694	1	ko00500	Isoform0002451(TPS9);Isoform0003480(--);Isoform0003600(TPS6);Isoform0003849(TPS9);Isoform0003864(TPS9);Isoform0004929(SPS4);Isoform0005904(AGPC);Isoform0006409(SPS4);Isoform0006471(TPS6);Isoform0006580(TPS9);Isoform0006824(TPS6);Isoform0008433(HXK1);Isoform0008714(TPS9);Isoform0008829(HXK1);Isoform0009823(SPS1);Isoform0010316(TPS9);Isoform0010739(STP-1);Isoform0011947(SPS1);Isoform0012136(SPS1);I…	K16055+K01179+K16055+K16055+K16055+K00696+K00975+K00696+K16055+K16055+K16055+K00844+K16055+K00844+K00696+K16055+K00688+K00696+K00696+K00688+K00696+K16055+K00688+K00688+K00696+K16055+K00696+K00688+K00703+K16055+K00688+K00703+K16055+K16055+K00688+K16055+K00703+K00703+K00696+K00688+K00703+K16055+K16055+K16055+K16055+K00696+K00844+K00703+K16055+K16055+K01177+K16055+K16055+K01176+K00703+K00844+K16055+…
Metabolism	Lipid metabolism	Fatty acid elongation	30	133	0.96786	1	ko00062	Isoform0007275(KCR1);Isoform0011617(KCR1);Isoform0014759(KCR1);Isoform0028798(KCS4);Isoform0046930(KCS4);Isoform0058591(KCS11);Isoform0059119(DET2);Isoform0060739(KCS4);Isoform0067116(KCS11);Isoform0068142(KCS11);Isoform0069458(KCS11);Isoform0072397(KCS11);Isoform0073463(KCS17);Isoform0074186(KCS11);Isoform0080507(KCS11);Isoform0081134(--);Isoform0081488(KCS17);Isoform0083443(KCS17);Isoform008546…	K10251+K10251+K10251+K15397+K15397+K15397+K10258+K15397+K15397+K15397+K15397+K15397+K15397+K15397+K15397+K01068+K15397+K15397+K15397+K15397+K15397+K15397+K15397+K15397+K15397+K15397+K15397+K15397+K10251+K10251
Metabolism	Biosynthesis of other secondary metabolites	Glucosinolate biosynthesis	4	26	0.969546	1	ko00966	Isoform0002985(BCAT5);Isoform0090702(IIL1);Isoform0093006(IIL1);Isoform0095377(IIL1)	K00826+K01703+K01703+K01703
Metabolism	Global and overview maps	Carbon metabolism	830	2982	0.97212	1	ko01200	Isoform0000247(At4g26390);Isoform0000572(At4g26390);Isoform0000633(G6PDH);Isoform0000831(At4g26390);Isoform0002078(SHM4);Isoform0002105(PGD2);Isoform0002288(Os01g0208600);Isoform0002619(Os03g0815200);Isoform0003264(Os08g0191100);Isoform0003846(MTHFR1);Isoform0004438(Acx);Isoform0004731(At4g26390);Isoform0004890(ACX2);Isoform0004892(ACX2);Isoform0005346(Os08g0191100);Isoform0005528(RPI2);Isoform00…	K00873+K00873+K00036+K00873+K00600+K00033+K01595+K00297+K01681+K00297+K00232+K00873+K00232+K00232+K01681+K01807+K01938+K01938+K00036+K01681+K00164+K00873+K15893+K00844+K00164+K00844+K01681+K00232+K01783+K00261+K00600+K01681+K01681+K01681+K01595+K00232+K01681+K01681+K01938+K01783+K14454+K00615+K01681+K00600+K01681+K01681+K01681+K01681+K00616+K01681+K01681+K01681+K00036+K01681+K01681+K00036+K01681+…
Metabolism	Lipid metabolism	Arachidonic acid metabolism	23	107	0.9735	1	ko00590	Isoform0003608(SDP1);Isoform0027103(GPXMC1);Isoform0027998(SDP1);Isoform0028075(SDP1);Isoform0029040(SDP1);Isoform0040827(SDP1);Isoform0041969(--);Isoform0051307(--);Isoform0053685(--);Isoform0078856(GGT3);Isoform0079025(GGT3);Isoform0080879(LKHA4);Isoform0082116(GGT3);Isoform0083906(GGT3);Isoform0086454(LKHA4);Isoform0088900(GPXMC1);Isoform0093175(GPXMC1);Isoform0101383(GPXMC1);Isoform0102463(GP…	K14674+K00432+K14674+K14674+K14674+K14674+K05309+K05309+K05309+K18592+K18592+K01254+K18592+K18592+K01254+K00432+K00432+K00432+K00432+K00432+K05309+K00432+K00432
Genetic Information Processing	Folding, sorting and degradation	Protein processing in endoplasmic reticulum	409	1518	0.983626	1	ko04141	Isoform0001059(UGGT);Isoform0001475(SUD1);Isoform0002332(UBC11);Isoform0002397(At3g07100);Isoform0002730(P58B);Isoform0003061(--);Isoform0003484(--);Isoform0003744(SUD1);Isoform0003942(At4g32640);Isoform0004522(sec61a);Isoform0004528(SUD1);Isoform0004672(SUD1);Isoform0004718(UGGT);Isoform0005185(IRE1B);Isoform0005710(At4g32640);Isoform0006172(At4g32640);Isoform0007228(SUD1);Isoform0007540(HSP70);…	K11718+K10661+K06689+K14007+K09523+K13250+K13250+K10661+K14007+K10956+K10661+K10661+K11718+K08852+K14007+K14007+K10661+K03283+K10661+K10956+K10661+K10661+K10956+K14005+K14005+K10661+K14005+K14005+K06689+K10956+K14005+K10661+K10956+K10661+K10661+K10661+K03283+K14005+K11718+K10661+K10597+K10661+K14005+K06689+K10661+K14005+K10956+K10956+K10661+K08852+K10636+K10661+K10597+K10661+K10661+K08852+K14007+…
Metabolism	Glycan biosynthesis and metabolism	Other glycan degradation	12	65	0.983967	1	ko00511	Isoform0011217(At3g26720);Isoform0022599(GBA2);Isoform0024921(GBA2);Isoform0025560(At3g26720);Isoform0026336(GBA2);Isoform0037462(--);Isoform0058049(Gba2);Isoform0073120(BGAL17);Isoform0076412(BGAL17);Isoform0085055(FUC1);Isoform0092221(FUC1);Isoform0113345(Gba2)	K01191+K17108+K17108+K01191+K17108+K15923+K17108+K12309+K12309+K01206+K01206+K17108
Genetic Information Processing	Folding, sorting and degradation	Ubiquitin mediated proteolysis	168	658	0.987117	1	ko04120	Isoform0000005(HIR1);Isoform0000257(UPL3);Isoform0000728(UPL3);Isoform0001318(UPL3);Isoform0001588(UPL6);Isoform0001728(CUL3A);Isoform0002332(UBC11);Isoform0002455(UBC23);Isoform0002922(UBC24);Isoform0003813(UBC24);Isoform0004325(RCE1);Isoform0004443(UBC24);Isoform0005356(UBC24);Isoform0006944(UBC23);Isoform0007079(UBC24);Isoform0007424(UBC23);Isoform0007519(UBC24);Isoform0007533(UBC24);Isoform00…	K03358+K10590+K10590+K10590+K10589+K03869+K06689+K10581+K10581+K10581+K10579+K10581+K10581+K10581+K10581+K10581+K10581+K10581+K10144+K10581+K10144+K10581+K10590+K06689+K10581+K10144+K10144+K10597+K10581+K06689+K10581+K10589+K10597+K10581+K10581+K06689+K10597+K10590+K10581+K10590+K03178+K10590+K10597+K10581+K10597+K10575+K10597+K10579+K10581+K03178+K10581+K03178+K10685+K10597+K10590+K10144+K10590+…
Metabolism	Metabolism of cofactors and vitamins	Pantothenate and CoA biosynthesis	18	93	0.989545	1	ko00770	Isoform0002985(BCAT5);Isoform0020416(PYD1);Isoform0037960(PYD1);Isoform0056866(At2g31810);Isoform0062106(Os07g0179400);Isoform0065211(ALS);Isoform0065492(At2g31810);Isoform0066126(ALS);Isoform0076204(ALS);Isoform0079350(ALS);Isoform0080271(At2g31810);Isoform0080844(Os05g0573700);Isoform0086335(PYD2);Isoform0091258(At2g31810);Isoform0091871(PYD2);Isoform0095348(At2g31810);Isoform0103117(PYD1);Isof…	K00826+K00207+K00207+K01653+K02201+K01652+K01653+K01652+K01652+K01652+K01653+K00053+K01464+K01653+K01464+K01653+K00207+K00207
Metabolism	Lipid metabolism	Fatty acid biosynthesis	49	220	0.992597	1	ko00061	Isoform0008042(LACS8);Isoform0008252(LACS8);Isoform0011743(LACS9);Isoform0017035(LACS9);Isoform0019159(FATB1);Isoform0019520(FATB1);Isoform0025547(FATB1);Isoform0028517(FATB1);Isoform0030217(LACS8);Isoform0037027(FATB);Isoform0040637(CAC3);Isoform0042928(CAC3);Isoform0051171(CAC3);Isoform0051940(FATB);Isoform0053844(FATB);Isoform0056077(LACS8);Isoform0058326(LACS8);Isoform0060518(LACS8);Isoform00…	K01897+K01897+K01897+K01897+K10781+K10781+K10781+K10781+K01897+K10781+K01962+K01962+K01962+K10781+K10781+K01897+K01897+K01897+K01897+K01897+K10781+K00059+K01897+K01897+K10781+K10781+K01897+K01897+K01897+K10781+K01962+K10781+K01897+K10781+K10781+K10781+K10781+K10781+K01897+K00059+K10781+K00059+K10781+K09458+K00059+K00059+K02160+K00059+K00059
Metabolism	Glycan biosynthesis and metabolism	Various types of N-glycan biosynthesis	46	210	0.993941	1	ko00513	Isoform0002095(GALT1);Isoform0003645(GMII);Isoform0004065(GALT1);Isoform0004827(GALT1);Isoform0005400(GALT1);Isoform0006906(GMII);Isoform0007688(GMII);Isoform0008318(GMII);Isoform0010409(GMII);Isoform0012997(GNT2);Isoform0013846(GALT1);Isoform0015306(GNT2);Isoform0016620(GALT1);Isoform0026071(OST1A);Isoform0038635(ALG9);Isoform0040582(STT3B);Isoform0046089(STT3B);Isoform0051835(RPN2);Isoform00527…	K14413+K01231+K14413+K14413+K14413+K01231+K01231+K01231+K01231+K00736+K14413+K00736+K14413+K12666+K03846+K07151+K07151+K12667+K12667+K01230+K01230+K00736+K12667+K23741+K12667+K01230+K01230+K23741+K01230+K01230+K12667+K01230+K14413+K01230+K00753+K03714+K00753+K01230+K12666+K00726+K00736+K03844+K03846+K14412+K00753+K14412
Metabolism	Lipid metabolism	Sphingolipid metabolism	32	156	0.995227	1	ko00600	Isoform0010507(Os02g0639600);Isoform0013056(Os02g0639600);Isoform0022599(GBA2);Isoform0024561(SBH1);Isoform0024921(GBA2);Isoform0025138(SBH1);Isoform0026336(GBA2);Isoform0026484(SBH1);Isoform0045895(Os01g0624000);Isoform0046367(DPL1);Isoform0058049(Gba2);Isoform0058752(SBH1);Isoform0062206(AGAL3);Isoform0068605(SBH1);Isoform0073120(BGAL17);Isoform0076412(BGAL17);Isoform0079606(Os02g0806900);Isofo…	K04712+K04712+K17108+K04713+K17108+K04713+K17108+K04713+K12349+K01634+K17108+K04713+K07407+K04713+K12309+K12309+K00654+K04718+K00654+K00654+K04718+K01634+K01634+K01634+K01634+K07407+K07407+K04718+K04712+K04713+K17108+K23727
Metabolism	Biosynthesis of other secondary metabolites	Isoquinoline alkaloid biosynthesis	32	157	0.995838	1	ko00950	Isoform0005943(maoI);Isoform0010394(SUR1);Isoform0013078(Os01g0760600);Isoform0014493(maoI);Isoform0015750(maoI);Isoform0031479(--);Isoform0032269(HMGS);Isoform0034749(maoI);Isoform0040253(maoI);Isoform0043180(maoI);Isoform0047827(maoI);Isoform0049937(maoI);Isoform0050098(maoI);Isoform0057121(maoI);Isoform0066798(NAAT1);Isoform0083988(AAT);Isoform0094505(AAT);Isoform0097070(NAAT1);Isoform0097225(…	K00276+K00815+K14454+K00276+K00276+K00276+K00276+K00276+K00276+K00276+K00276+K00276+K00276+K00276+K00815+K15849+K15849+K00815+K00811+K00815+K00811+K00811+K14454+K00811+K00815+K00811+K00815+K00815+K00811+K00815+K00811+K00815
Metabolism	Energy metabolism	Carbon fixation in photosynthetic organisms	183	732	0.996318	1	ko00710	Isoform0002288(Os01g0208600);Isoform0005528(RPI2);Isoform0009654(Os09g0505700);Isoform0011600(PPC1);Isoform0012419(Os09g0505700);Isoform0013078(Os01g0760600);Isoform0013300(TKL-1);Isoform0019295(PPC16);Isoform0021229(rbcL);Isoform0021374(PPC4);Isoform0022008(TKL-1);Isoform0022515(PPC1);Isoform0022624(Os09g0505700);Isoform0024020(PPC16);Isoform0025386(PPC4);Isoform0027344(TKL-1);Isoform0027840(PPC…	K01595+K01807+K01783+K01595+K01783+K14454+K00615+K01595+K01601+K01595+K00615+K01595+K01783+K01595+K01595+K00615+K01595+K00615+K01610+K01610+K00615+K01601+K00927+K00615+K00615+K01610+K01610+K00615+K00615+K00814+K01595+K00615+K00026+K00615+K00615+K00615+K00029+K00615+K00026+K00615+K00029+K00026+K01623+K05298+K00615+K00615+K05298+K00134+K01783+K00615+K01623+K01807+K00814+K01783+K00029+K00615+K00134+…
Metabolism	Biosynthesis of other secondary metabolites	Tropane, piperidine and pyridine alkaloid biosynthesis	32	158	0.996376	1	ko00960	Isoform0005943(maoI);Isoform0010394(SUR1);Isoform0013078(Os01g0760600);Isoform0014493(maoI);Isoform0015750(maoI);Isoform0031479(--);Isoform0032269(HMGS);Isoform0034749(maoI);Isoform0040253(maoI);Isoform0043180(maoI);Isoform0047827(maoI);Isoform0049937(maoI);Isoform0050098(maoI);Isoform0057121(maoI);Isoform0066798(NAAT1);Isoform0083988(AAT);Isoform0094505(AAT);Isoform0097070(NAAT1);Isoform0097225(…	K00276+K00815+K14454+K00276+K00276+K00276+K00276+K00276+K00276+K00276+K00276+K00276+K00276+K00276+K00815+K15849+K15849+K00815+K00811+K00815+K00811+K00811+K14454+K00811+K00815+K00811+K00815+K00815+K00811+K00815+K00811+K00815
Metabolism	Lipid metabolism	Fatty acid degradation	113	475	0.997218	1	ko00071	Isoform0004438(Acx);Isoform0004890(ACX2);Isoform0004892(ACX2);Isoform0008042(LACS8);Isoform0008252(LACS8);Isoform0009419(ACX2);Isoform0011197(IBR3);Isoform0011689(ACX2);Isoform0011743(LACS9);Isoform0016670(ACX2);Isoform0017035(LACS9);Isoform0017381(ACX1);Isoform0017964(ALDH);Isoform0018024(At5g24760);Isoform0025698(ACX1);Isoform0030217(LACS8);Isoform0031957(At5g24760);Isoform0035865(ALDH3I1);Isof…	K00232+K00232+K00232+K01897+K01897+K00232+K00249+K00232+K01897+K00232+K01897+K00232+K00128+K00001+K00232+K01897+K00001+K00128+K00128+K10527+K00128+K00249+K00128+K10527+K10527+K10527+K10527+K07513+K07517+K10527+K10527+K10527+K07517+K10527+K10527+K01897+K00249+K10527+K10527+K10527+K00232+K00232+K10527+K10527+K00249+K01897+K00232+K00232+K01897+K10527+K01897+K14085+K10527+K00232+K10527+K00232+K10527+…
Genetic Information Processing	Replication and repair	Homologous recombination	23	123	0.997474	1	ko03440	Isoform0007714(POLIA);Isoform0011781(POLIA);Isoform0013148(PRMT3);Isoform0016827(RECG);Isoform0018395(RECG);Isoform0019900(RAD54);Isoform0022787(DRD1);Isoform0022933(RAD54);Isoform0024105(paxip1);Isoform0025012(DRD1);Isoform0025680(DRD1);Isoform0026247(paxip1);Isoform0027113(DRD1);Isoform0029195(paxip1);Isoform0031085(DRD1);Isoform0033902(TOP3B);Isoform0037937(TOP3B);Isoform0038895(RAD54);Isoform…	K02335+K02335+K10882+K03655+K03655+K10875+K10875+K10875+K10728+K10875+K10875+K10728+K10875+K10728+K10875+K03165+K03165+K10875+K04482+K10683+K10875+K10875+K10740
Metabolism	Lipid metabolism	Ether lipid metabolism	79	347	0.997605	1	ko00565	Isoform0002041(NPC1);Isoform0003225(NPC1);Isoform0003281(PLDBETA1);Isoform0003608(SDP1);Isoform0003695(PLD1);Isoform0004924(NPC1);Isoform0007922(PLDBETA1);Isoform0008108(PLDDELTA);Isoform0008179(NPC1);Isoform0008420(NPC1);Isoform0009281(PLDZETA1);Isoform0010440(PLDBETA1);Isoform0011828(PLDZETA1);Isoform0011877(PLDBETA1);Isoform0012160(PLDBETA1);Isoform0012233(PLDBETA1);Isoform0012484(PLDBETA1);Is…	K01114+K01114+K01115+K14674+K01115+K01114+K01115+K01115+K01114+K01114+K01115+K01115+K01115+K01115+K01115+K01115+K01115+K01115+K01115+K01115+K01115+K01115+K01115+K01115+K01115+K01115+K14674+K14674+K14674+K01114+K01115+K01115+K01115+K01115+K01114+K01115+K01115+K14674+K01115+K01115+K01115+K01114+K01114+K01115+K01115+K01115+K01114+K01114+K01114+K01114+K01114+K01114+K01114+K01114+K01114+K01114+K01114+…
Cellular Processes	Transport and catabolism	Autophagy - other eukaryotes	80	361	0.999169	1	ko04136	Isoform0000863(VPS15);Isoform0001160(RAPTOR1);Isoform0001266(VPS15);Isoform0003944(ATG11);Isoform0004419(ATG11);Isoform0005604(ATG11);Isoform0007917(ATG11);Isoform0007937(ATG11);Isoform0008973(ATG9);Isoform0009326(ATG11);Isoform0010237(ATG11);Isoform0011454(ATG11);Isoform0012199(ATG11);Isoform0013042(VPS15);Isoform0013366(ATG11);Isoform0019986(ATG11);Isoform0022096(VPS15);Isoform0022523(ATG11);Is…	K08333+K07204+K08333+K08330+K08330+K08330+K08330+K08330+K17907+K08330+K08330+K08330+K08330+K08333+K08330+K08330+K08333+K08330+K17907+K17907+K17907+K08341+K17907+K08331+K17906+K17907+K17907+K08331+K17907+K08330+K08331+K17907+K17906+K08337+K08331+K00914+K00914+K08337+K08330+K17907+K08333+K00914+K08330+K00914+K17906+K17907+K08331+K00914+K08331+K17890+K17606+K08333+K04382+K08331+K08331+K17906+K17890+…
Genetic Information Processing	Translation	Ribosome biogenesis in eukaryotes	80	364	0.999401	1	ko03008	Isoform0004416(EIF6-2);Isoform0005381(At1g10490);Isoform0007792(XPO1);Isoform0008974(PCN);Isoform0009110(DRP1E);Isoform0013662(XPO1);Isoform0014094(At1g10490);Isoform0015330(XRN3);Isoform0015994(At1g10490);Isoform0016394(XPO1);Isoform0017094(XRN3);Isoform0017504(XRN3);Isoform0018076(XRN3);Isoform0018774(XRN3);Isoform0018937(XRN3);Isoform0020067(XRN3);Isoform0021273(XRN3);Isoform0022061(XRN3);Isof…	K03264+K14521+K14290+K14548+K14557+K14290+K14521+K12619+K14521+K14290+K12619+K12619+K12619+K12619+K12619+K12619+K12619+K12619+K12619+K14548+K14290+K14573+K14539+K14567+K12619+K14548+K14555+K14573+K14554+K14555+K14521+K14554+K14555+K03264+K14573+K14558+K14558+K14290+K14552+K14558+K14548+K14565+K14546+K14548+K06943+K06943+K14553+K14546+K07178+K14290+K14553+K14553+K03264+K07178+K06943+K14557+K14539+…
Genetic Information Processing	Translation	Aminoacyl-tRNA biosynthesis	109	477	0.99943	1	ko00970	Isoform0009973(Os09g0556500);Isoform0010265(At4g10320);Isoform0013109(OVA2);Isoform0014463(OVA2);Isoform0014467(At1g09620);Isoform0016519(At1g09620);Isoform0016795(OVA2);Isoform0017020(ALATS);Isoform0018167(At1g09620);Isoform0019778(At1g09620);Isoform0022633(ALATS);Isoform0023380(ALATS);Isoform0023817(POPTRDRAFT_821063);Isoform0024526(ALATS);Isoform0028637(ALATS);Isoform0029404(OVA9);Isoform00299…	K01883+K01870+K01870+K01870+K01869+K01869+K01870+K01872+K01869+K01869+K01872+K01872+K01872+K01872+K01872+K01886+K01872+K01870+K01886+K01869+K01886+K01869+K01886+K01869+K01881+K01889+K01886+K01886+K01872+K01869+K01881+K01886+K01886+K01872+K01885+K01892+K01886+K01885+K01870+K01886+K01874+K01875+K01872+K01886+K01874+K01874+K01885+K01889+K01874+K01885+K01886+K01874+K01886+K01889+K01870+K01881+K01885+…
Metabolism	Nucleotide metabolism	Pyrimidine metabolism	87	392	0.99944	1	ko00240	Isoform0000968(CARB);Isoform0001448(CARB);Isoform0001962(CARB);Isoform0002152(CARB);Isoform0002222(CARB);Isoform0006760(CARB);Isoform0006976(RNR1);Isoform0007023(CARB);Isoform0007935(CARB);Isoform0009889(CARB);Isoform0009986(CARB);Isoform0010008(CARB);Isoform0011380(CARB);Isoform0011639(CARB);Isoform0011759(CARB);Isoform0012044(CARB);Isoform0015353(CARB);Isoform0018389(CARB);Isoform0018678(CARB);…	K01955+K01955+K01955+K01955+K01955+K01955+K10807+K01955+K01955+K01955+K01955+K01955+K01955+K01955+K01955+K01955+K01955+K01955+K01955+K01955+K01955+K00207+K01955+K13800+K01955+K01955+K01955+K01955+K01955+K01955+K10807+K10807+K01955+K00207+K01510+K00876+K01955+K01937+K01955+K01510+K01937+K00876+K01937+K01956+K01955+K00876+K00876+K13800+K01955+K01510+K00876+K13998+K01955+K01955+K00876+K01955+K01955+…
Metabolism	Lipid metabolism	Cutin, suberine and wax biosynthesis	16	101	0.999464	1	ko00073	Isoform0005305(CYP94A2);Isoform0010865(PXG4);Isoform0011908(PXG5);Isoform0055904(CYP86B1);Isoform0072895(CYP86B1);Isoform0084065(PXG4);Isoform0084366(FAR3);Isoform0089191(CYP94A2);Isoform0091358(CYP94A2);Isoform0092287(CYP94A2);Isoform0094498(CYP94A2);Isoform0097520(CYP94A2);Isoform0100528(CYP94A2);Isoform0101141(CYP94A2);Isoform0101160(CYP94A2);Isoform0111770(SOP1)	K13407+K17991+K17991+K15402+K15402+K17991+K13356+K20769+K20769+K13407+K13407+K20769+K20769+K13407+K20769+K17991
Metabolism	Global and overview maps	Fatty acid metabolism	127	549	0.999572	1	ko01212	Isoform0002127(FAD2-2);Isoform0004108(FAD2-2);Isoform0004438(Acx);Isoform0004491(FAD2-2);Isoform0004890(ACX2);Isoform0004892(ACX2);Isoform0007275(KCR1);Isoform0008042(LACS8);Isoform0008252(LACS8);Isoform0009419(ACX2);Isoform0011197(IBR3);Isoform0011617(KCR1);Isoform0011689(ACX2);Isoform0011743(LACS9);Isoform0012315(FAD2-2);Isoform0014759(KCR1);Isoform0016670(ACX2);Isoform0017035(LACS9);Isoform001…	K10256+K10256+K00232+K10256+K00232+K00232+K10251+K01897+K01897+K00232+K00249+K10251+K00232+K01897+K10256+K10251+K00232+K01897+K00232+K10781+K10781+K10781+K00232+K10781+K01897+K10781+K10527+K01962+K00249+K01962+K10527+K10527+K10527+K10527+K07513+K10527+K10527+K01962+K10781+K10527+K10781+K10527+K10527+K01897+K00249+K10527+K10527+K10527+K00232+K00232+K10527+K10527+K00249+K01897+K10258+K00232+K00232+…
Metabolism	Carbohydrate metabolism	Citrate cycle (TCA cycle)	169	709	0.999599	1	ko00020	Isoform0003264(Os08g0191100);Isoform0005346(Os08g0191100);Isoform0006758(Os08g0191100);Isoform0007545(ogdh);Isoform0008797(ogdh);Isoform0009160(ACO3);Isoform0010277(Os08g0191100);Isoform0010564(Os08g0191100);Isoform0010610(Os08g0191100);Isoform0012115(ACO3);Isoform0012325(Os08g0191100);Isoform0013314(Os08g0191100);Isoform0013773(Os08g0191100);Isoform0013860(ACO3);Isoform0013898(Os08g0191100);Isof…	K01681+K01681+K01681+K00164+K00164+K01681+K01681+K01681+K01681+K01681+K01681+K01681+K01681+K01681+K01681+K01681+K01681+K01681+K01681+K01681+K01681+K01681+K01681+K00031+K00164+K01681+K01681+K01681+K00164+K01681+K00164+K00164+K01681+K01681+K01899+K01899+K01681+K01681+K00164+K01681+K01681+K01681+K01681+K01681+K01681+K01681+K00164+K01681+K01681+K01681+K01681+K01681+K01899+K01681+K01681+K01681+K01681+…
Metabolism	Amino acid metabolism	Arginine biosynthesis	84	386	0.999702	1	ko00220	Isoform0008786(NAGS2);Isoform0010015(GDH1);Isoform0013078(Os01g0760600);Isoform0030876(NAGS2);Isoform0031566(NAGS2);Isoform0032519(NAGS2);Isoform0034668(gdh);Isoform0035230(OTC);Isoform0036183(gdh);Isoform0036570(gdh);Isoform0037402(NAGS1);Isoform0038020(GLN1-1);Isoform0039462(NAGS1);Isoform0039683(NAGS2);Isoform0039722(ALAAT2);Isoform0046866(GLN1);Isoform0050047(GDH2);Isoform0051743(ALAAT2);Isof…	K14682+K00261+K14454+K14682+K14682+K14682+K00262+K00611+K00262+K00262+K14682+K01915+K14682+K14682+K00814+K01915+K00261+K00814+K01940+K00818+K14682+K01940+K00818+K14272+K14682+K14682+K14682+K01755+K01940+K14682+K01940+K14682+K14682+K14272+K14682+K14682+K13427+K14682+K01915+K14272+K00930+K14272+K14272+K14272+K01755+K14272+K14682+K00818+K01755+K14272+K01755+K14272+K00818+K14682+K14272+K13427+K01755+…
Metabolism	Glycan biosynthesis and metabolism	N-Glycan biosynthesis	57	281	0.99979	1	ko00510	Isoform0003645(GMII);Isoform0006906(GMII);Isoform0007688(GMII);Isoform0008318(GMII);Isoform0010409(GMII);Isoform0012997(GNT2);Isoform0015306(GNT2);Isoform0026071(OST1A);Isoform0033006(GCS1);Isoform0035336(PSL5);Isoform0037622(PSL5);Isoform0038334(PPRD2);Isoform0038635(ALG9);Isoform0040582(STT3B);Isoform0041423(PSL5);Isoform0045045(PSL5);Isoform0045182(OsI_17065);Isoform0046089(STT3B);Isoform00507…	K01231+K01231+K01231+K01231+K01231+K00736+K00736+K12666+K01228+K05546+K05546+K12345+K03846+K07151+K05546+K05546+K12345+K07151+K05546+K12667+K12667+K01230+K00737+K01230+K00902+K00736+K12667+K23741+K12667+K01230+K01230+K23741+K01230+K01230+K12667+K01230+K00902+K00737+K05546+K00902+K01230+K00902+K00902+K00737+K00737+K01230+K00902+K12666+K00726+K00736+K00737+K03844+K00902+K03846+K00737+K00737+K00737
Genetic Information Processing	Replication and repair	DNA replication	15	103	0.99986	1	ko03030	Isoform0004127(LIG1);Isoform0005534(LIG1);Isoform0007714(POLIA);Isoform0011781(POLIA);Isoform0026555(LIG1);Isoform0035819(LIG1);Isoform0043208(LIG1);Isoform0050760(DPB2);Isoform0050891(LIG1);Isoform0053926(LIG1);Isoform0055885(LIG1);Isoform0056369(MCM5);Isoform0060703(MCM5);Isoform0073386(DPB2);Isoform0076250(RPA3)	K10747+K10747+K02335+K02335+K10747+K10747+K10747+K02325+K10747+K10747+K10747+K02209+K02209+K02325+K10740
Metabolism	Biosynthesis of other secondary metabolites	Caffeine metabolism	3	41	0.999896	1	ko00232	Isoform0005114(XDH1);Isoform0006208(XDH1);Isoform0011741(XDH1)	K00106+K00106+K00106
Metabolism	Metabolism of cofactors and vitamins	Porphyrin and chlorophyll metabolism	96	446	0.999929	1	ko00860	Isoform0004379(CHLH);Isoform0006892(PAO);Isoform0012324(CHLH);Isoform0019424(GSA);Isoform0031536(GSA);Isoform0032541(COX15);Isoform0034444(GSA);Isoform0036410(PAO);Isoform0038452(PAO);Isoform0038971(PAO);Isoform0039749(HEMH);Isoform0040560(COX15);Isoform0040687(At5g26710);Isoform0041247(At5g26710);Isoform0041558(PAO);Isoform0042775(GSA);Isoform0043444(HEMH);Isoform0044783(PAO);Isoform0045496(HEMH…	K03403+K13071+K03403+K01845+K01845+K02259+K01845+K13071+K13071+K13071+K01772+K02259+K01885+K01885+K13071+K01845+K01772+K13071+K01772+K13071+K13071+K01845+K13071+K01885+K01885+K01772+K02492+K01772+K01885+K01885+K13071+K01845+K02492+K13071+K01885+K01885+K13071+K02492+K01772+K13071+K10960+K01772+K02492+K13071+K02492+K02492+K01885+K13606+K02257+K02492+K02492+K02257+K01885+K02492+K02257+K02492+K13071+…
Metabolism	Lipid metabolism	Biosynthesis of unsaturated fatty acids	41	225	0.999955	1	ko01040	Isoform0002127(FAD2-2);Isoform0004108(FAD2-2);Isoform0004438(Acx);Isoform0004491(FAD2-2);Isoform0004890(ACX2);Isoform0004892(ACX2);Isoform0007275(KCR1);Isoform0009419(ACX2);Isoform0011617(KCR1);Isoform0011689(ACX2);Isoform0012315(FAD2-2);Isoform0014759(KCR1);Isoform0016670(ACX2);Isoform0017381(ACX1);Isoform0025698(ACX1);Isoform0047752(PED1);Isoform0057036(Acx);Isoform0057534(ACX2);Isoform0059119(…	K10256+K10256+K00232+K10256+K00232+K00232+K10251+K00232+K10251+K00232+K10256+K10251+K00232+K00232+K00232+K07513+K00232+K00232+K10258+K00232+K00232+K00232+K00232+K00232+K00232+K00232+K00232+K00232+K00232+K00232+K01068+K10256+K00232+K10256+K10256+K10256+K10256+K00232+K10256+K10251+K10251
Genetic Information Processing	Replication and repair	Nucleotide excision repair	38	213	0.999961	1	ko03420	Isoform0004127(LIG1);Isoform0005534(LIG1);Isoform0007714(POLIA);Isoform0011781(POLIA);Isoform0019739(CSB);Isoform0026555(LIG1);Isoform0030597(XPB1);Isoform0035819(LIG1);Isoform0037448(XPB1);Isoform0043208(LIG1);Isoform0043789(XPB1);Isoform0050451(XPB1);Isoform0050760(DPB2);Isoform0050891(LIG1);Isoform0052326(RAD23C);Isoform0053926(LIG1);Isoform0055885(LIG1);Isoform0066291(ATCSA-1);Isoform0068409(…	K10747+K10747+K02335+K02335+K10841+K10747+K10843+K10747+K10843+K10747+K10843+K10843+K02325+K10747+K10839+K10747+K10747+K10570+K10839+K10843+K02325+K10740+K02202+K10609+K02202+K10570+K10843+K02202+K02202+K10839+K10839+K10839+K10839+K10839+K10839+K10839+K10839+K10839
Genetic Information Processing	Translation	Ribosome	72	361	0.999983	1	ko03010	Isoform0000168(RPL8);Isoform0001064(rpl16);Isoform0003684(RPS26C);Isoform0003713(RPS26A);Isoform0004219(RPS26C);Isoform0008327(RPL29);Isoform0011440(RPL8);Isoform0011763(RPS11B);Isoform0013887(RPS26C);Isoform0015077(rps3);Isoform0016478(RPL29);Isoform0017234(RPS9);Isoform0017474(RPL8);Isoform0018319(RPL8);Isoform0018982(rps3);Isoform0026868(RPL8);Isoform0027493(RPS19A);Isoform0029787(rps3);Isofor…	K02938+K02878+K02976+K02976+K02976+K02904+K02938+K02949+K02976+K02982+K02904+K02996+K02938+K02938+K02982+K02938+K02966+K02982+K02878+K02993+K02986+K02932+K02982+K02946+K02935+K02982+K02878+K02899+K02959+K02938+K02924+K02946+K02982+K02982+K02921+K02982+K02930+K02946+K02885+K02992+K02992+K02971+K02908+K02908+K02878+K02899+K02988+K02992+K02982+K02996+K02948+K02878+K02992+K02934+K02950+K02948+K02945+…
Metabolism	Amino acid metabolism	Tyrosine metabolism	52	281	0.999989	1	ko00350	Isoform0005943(maoI);Isoform0010394(SUR1);Isoform0013078(Os01g0760600);Isoform0014493(maoI);Isoform0015750(maoI);Isoform0018024(At5g24760);Isoform0027931(HPD);Isoform0031479(--);Isoform0031957(At5g24760);Isoform0032269(HMGS);Isoform0032695(HPD);Isoform0034749(maoI);Isoform0038469(--);Isoform0039326(--);Isoform0040253(maoI);Isoform0041895(HPD);Isoform0043180(maoI);Isoform0047827(maoI);Isoform00499…	K00276+K00815+K14454+K00276+K00276+K00001+K00457+K00276+K00001+K00276+K00457+K00276+K07253+K07253+K00276+K00457+K00276+K00276+K00276+K00276+K00276+K00815+K00457+K00457+K15849+K00457+K18857+K00457+K15849+K18857+K00815+K00811+K00457+K00815+K00811+K00811+K14454+K00811+K00815+K00811+K01555+K00815+K18857+K00815+K00811+K00815+K18857+K00811+K18857+K00815+K00001+K18857
Genetic Information Processing	Folding, sorting and degradation	Proteasome	78	389	0.999989	1	ko03050	Isoform0000319(PA200);Isoform0000665(PA200);Isoform0009431(RPN2B);Isoform0009663(RPN2B);Isoform0011405(RPN2B);Isoform0013590(RPN1A);Isoform0015971(RPN2B);Isoform0018291(RPN2A);Isoform0018431(RPN2B);Isoform0019230(RPN2A);Isoform0020249(RPN1A);Isoform0020608(RPN2B);Isoform0020846(RPN2B);Isoform0021205(RPT3);Isoform0021525(RPN1A);Isoform0024918(RPN2A);Isoform0025018(RPN2A);Isoform0025759(RPN1A);Isof…	K06699+K06699+K03032+K03032+K03032+K03028+K03032+K03032+K03032+K03032+K03028+K03032+K03032+K03063+K03028+K03032+K03032+K03028+K03032+K06700+K03028+K03032+K03028+K03028+K03032+K11599+K03028+K03028+K03035+K03032+K03030+K03028+K06699+K03032+K06699+K03032+K02734+K03038+K03038+K03063+K03061+K02735+K03032+K03038+K03038+K03061+K03028+K02739+K03063+K03064+K03066+K03066+K03064+K03029+K03033+K03066+K03029+…
Metabolism	Global and overview maps	2-Oxocarboxylic acid metabolism	158	709	0.999992	1	ko01210	Isoform0002985(BCAT5);Isoform0003264(Os08g0191100);Isoform0005346(Os08g0191100);Isoform0006758(Os08g0191100);Isoform0008786(NAGS2);Isoform0009160(ACO3);Isoform0010277(Os08g0191100);Isoform0010564(Os08g0191100);Isoform0010610(Os08g0191100);Isoform0012115(ACO3);Isoform0012325(Os08g0191100);Isoform0013078(Os01g0760600);Isoform0013314(Os08g0191100);Isoform0013773(Os08g0191100);Isoform0013860(ACO3);Is…	K00826+K01681+K01681+K01681+K14682+K01681+K01681+K01681+K01681+K01681+K01681+K14454+K01681+K01681+K01681+K01681+K01681+K01681+K01681+K01681+K01681+K01681+K01681+K01681+K00031+K01681+K01681+K01681+K01681+K01681+K01681+K01681+K01681+K01681+K01681+K01681+K01681+K01681+K01681+K01681+K01681+K01681+K01681+K01681+K01681+K01681+K01681+K01681+K01681+K01681+K01681+K01681+K01681+K01681+K01681+K01681+K14682+…
Metabolism	Carbohydrate metabolism	Propanoate metabolism	48	270	0.999996	1	ko00640	Isoform0004438(Acx);Isoform0004890(ACX2);Isoform0004892(ACX2);Isoform0009419(ACX2);Isoform0011689(ACX2);Isoform0016670(ACX2);Isoform0017381(ACX1);Isoform0018464(Os07g0577700);Isoform0019087(Os07g0577700);Isoform0025213(At5g23250);Isoform0025698(ACX1);Isoform0029518(Os02g0621700);Isoform0037451(ACS);Isoform0037553(Os07g0577700);Isoform0040637(CAC3);Isoform0042371(Os07g0577700);Isoform0042928(CAC3)…	K00232+K00232+K00232+K00232+K00232+K00232+K00232+K01899+K01899+K01899+K00232+K01900+K01895+K01899+K01962+K01899+K01962+K01899+K01962+K01895+K01895+K00232+K00232+K00232+K00232+K01895+K00232+K00232+K00232+K00232+K01895+K00232+K00232+K00232+K00232+K00232+K01962+K00382+K01900+K00232+K00382+K00382+K01900+K01900+K00232+K00626+K01899+K02160
Metabolism	Carbohydrate metabolism	Pyruvate metabolism	197	876	0.999998	1	ko00620	Isoform0000247(At4g26390);Isoform0000572(At4g26390);Isoform0000831(At4g26390);Isoform0002288(Os01g0208600);Isoform0004731(At4g26390);Isoform0007905(At4g26390);Isoform0011600(PPC1);Isoform0017964(ALDH);Isoform0019295(PPC16);Isoform0021374(PPC4);Isoform0022515(PPC1);Isoform0024020(PPC16);Isoform0025386(PPC4);Isoform0026136(AAE7);Isoform0027840(PPC1);Isoform0031259(PCK2);Isoform0031705(PDH-E1);Isofo…	K00873+K00873+K00873+K01595+K00873+K00873+K01595+K00128+K01595+K01595+K01595+K01595+K01595+K01913+K01595+K01610+K00161+K01610+K00873+K00161+K00873+K00128+K01610+K01610+K00128+K01895+K00873+K00128+K01962+K01595+K00026+K00873+K01962+K00873+K00128+K00029+K00026+K00029+K00026+K01962+K00029+K01610+K01610+K00873+K00873+K01610+K01649+K01895+K01895+K00029+K00029+K01649+K00029+K00029+K01895+K00029+K00029+…
Environmental Information Processing	Membrane transport	ABC transporters	139	663	1	1	ko02010	Isoform0000307(ABCC14);Isoform0000539(ABCC5);Isoform0000637(ABCC5);Isoform0000691(ABCC10);Isoform0000702(ABCC5);Isoform0000782(ABCC10);Isoform0000804(ABCC10);Isoform0000815(ABCB11);Isoform0000865(ABCC10);Isoform0000903(ABCC10);Isoform0000941(ABCC10);Isoform0001013(ABCB20);Isoform0001022(ABCB20);Isoform0001057(ABCC10);Isoform0001097(ABCC10);Isoform0001116(ABCB11);Isoform0001122(ABCC10);Isoform0001…	K05665+K05665+K05665+K05666+K05665+K05666+K05666+K05658+K05666+K05666+K05666+K05658+K05658+K05666+K05666+K05658+K05666+K05665+K05658+K05665+K05666+K05665+K05666+K05658+K05658+K05666+K05665+K05658+K05666+K05665+K05666+K05666+K05665+K05666+K05658+K05666+K05666+K05665+K05666+K05666+K05658+K05658+K05666+K05665+K05658+K05665+K05658+K05658+K05658+K05666+K05658+K05658+K05658+K05658+K05658+K05666+K05665+…
Cellular Processes	Transport and catabolism	Peroxisome	103	520	1	1	ko04146	Isoform0002414(--);Isoform0004438(Acx);Isoform0004890(ACX2);Isoform0004892(ACX2);Isoform0005114(XDH1);Isoform0006208(XDH1);Isoform0008042(LACS8);Isoform0008252(LACS8);Isoform0009419(ACX2);Isoform0009699(PEX1);Isoform0010960(PEX1);Isoform0011406(PEX1);Isoform0011689(ACX2);Isoform0011741(XDH1);Isoform0011743(LACS9);Isoform0012754(PEX1);Isoform0013458(--);Isoform0013603(PEX1);Isoform0013966(PEX1);Is…	K13344+K00232+K00232+K00232+K00106+K00106+K01897+K01897+K00232+K13338+K13338+K13338+K00232+K00106+K01897+K13338+K13348+K13338+K13338+K12663+K13338+K13342+K00232+K00031+K01897+K00232+K13339+K13342+K13342+K03781+K12663+K03781+K13342+K03781+K03781+K13339+K00232+K13338+K01897+K03781+K13339+K13342+K13339+K07513+K04564+K01897+K00232+K04564+K00232+K01897+K13338+K00232+K00232+K01897+K13342+K01897+K00232+…
Metabolism	Energy metabolism	Oxidative phosphorylation	162	1059	1	1	ko00190	Isoform0000333(ND4);Isoform0000450(NAD7);Isoform0002547(ndhH);Isoform0003620(NAD7);Isoform0003714(ndhB2);Isoform0004070(VHA-a3);Isoform0005264(COX6B-1);Isoform0006641(AHA10);Isoform0011276(COX6B-1);Isoform0011399(COX17-2);Isoform0012559(COX17-2);Isoform0012569(Os04g0656100);Isoform0013051(At3g08610);Isoform0013526(PMA4);Isoform0013889(AHA6);Isoform0015817(AHA10);Isoform0016459(PPA1);Isoform001683…	K03881+K03935+K05579+K03935+K05573+K02154+K02267+K01535+K02267+K02260+K02260+K01535+K03945+K01535+K01535+K01535+K01507+K05572+K02260+K01535+K05572+K05577+K05577+K01535+K01535+K01535+K01535+K01535+K02111+K01535+K02258+K02256+K01535+K02258+K01535+K02260+K02154+K01535+K02260+K02258+K02258+K02256+K01535+K02154+K01535+K05572+K02259+K02154+K02258+K01507+K01535+K02132+K02258+K02154+K02155+K02155+K02154+…
Metabolism	Nucleotide metabolism	Purine metabolism	153	780	1	1	ko00230	Isoform0000247(At4g26390);Isoform0000572(At4g26390);Isoform0000831(At4g26390);Isoform0001147(APS1);Isoform0002322(APS1);Isoform0003179(APS1);Isoform0004731(At4g26390);Isoform0005114(XDH1);Isoform0005566(APS1);Isoform0006208(XDH1);Isoform0006976(RNR1);Isoform0007905(At4g26390);Isoform0008010(At2g39270);Isoform0011177(APS1);Isoform0011424(APT1);Isoform0011741(XDH1);Isoform0015220(APT1);Isoform00159…	K00873+K00873+K00873+K13811+K13811+K13811+K00873+K00106+K13811+K00106+K10807+K00873+K00939+K13811+K00759+K00106+K00759+K00759+K00759+K02083+K00951+K00759+K00951+K02083+K00759+K00759+K00951+K00759+K13811+K00951+K00873+K00873+K10807+K10807+K01510+K00873+K00951+K00759+K00759+K00873+K00873+K00759+K00951+K02083+K01510+K00939+K01756+K00951+K00951+K01756+K00873+K00873+K01756+K01756+K00759+K01756+K01756+…
Metabolism	Amino acid metabolism	Alanine, aspartate and glutamate metabolism	190	957	1	1	ko00250	Isoform0000033(GLT1);Isoform0000064(GLT1);Isoform0000066(GLT1);Isoform0000159(GLT1);Isoform0000712(Os02g0134400);Isoform0000767(GLT1);Isoform0000968(CARB);Isoform0001032(GLT1);Isoform0001118(GLT1);Isoform0001184(GLT1);Isoform0001233(GLT1);Isoform0001448(CARB);Isoform0001901(GLT1);Isoform0001962(CARB);Isoform0002152(CARB);Isoform0002222(CARB);Isoform0002251(GLT1);Isoform0002353(Os02g0134400);Isofo…	K00264+K00264+K00264+K00264+K00278+K00264+K01955+K00264+K00264+K00264+K00264+K01955+K00264+K01955+K01955+K01955+K00264+K00278+K00264+K01580+K01580+K01955+K01955+K00264+K01955+K01955+K01955+K01955+K00261+K01955+K01955+K01955+K01580+K01955+K01580+K14454+K00264+K01955+K00264+K01580+K01955+K01955+K01955+K01955+K00264+K01955+K01955+K01955+K16871+K00820+K00264+K00827+K01955+K01955+K01955+K01955+K00262+…
Metabolism	Lipid metabolism	Linoleic acid metabolism	40	277	1	1	ko00591	Isoform0003608(SDP1);Isoform0004906(LOX1.5);Isoform0006266(LOX1.5);Isoform0007236(LOX1.5);Isoform0007485(LOX1.5);Isoform0008008(LOX1.5);Isoform0011181(LOX1.5);Isoform0015740(LOX1.5);Isoform0023173(LOX2.1);Isoform0025239(LOX1.5);Isoform0025568(LOX1.5);Isoform0025987(LOX1.5);Isoform0027998(SDP1);Isoform0028075(SDP1);Isoform0029040(SDP1);Isoform0029647(LOX1.5);Isoform0029949(LOX1.5);Isoform0030091(L…	K14674+K15718+K15718+K15718+K15718+K15718+K15718+K15718+K00454+K15718+K15718+K15718+K14674+K14674+K14674+K15718+K15718+K15718+K15718+K15718+K00454+K15718+K00454+K15718+K14674+K15718+K15718+K15718+K15718+K15718+K15718+K15718+K15718+K15718+K15718+K15718+K15718+K00454+K15718+K15718
Metabolism	Metabolism of cofactors and vitamins	Nicotinate and nicotinamide metabolism	31	322	1	1	ko00760	Isoform0000712(Os02g0134400);Isoform0002353(Os02g0134400);Isoform0021919(Os11g0191400);Isoform0022403(OsI_25032);Isoform0029160(Os11g0191400);Isoform0029474(Os11g0191400);Isoform0034629(Os11g0191400);Isoform0035860(OsI_25032);Isoform0040026(OsI_25032);Isoform0040861(OsI_25032);Isoform0052596(OsI_25032);Isoform0059054(Os02g0134400);Isoform0064406(--);Isoform0065893(--);Isoform0076423(SRT2);Isoform…	K00278+K00278+K00858+K01950+K00858+K00858+K00858+K01950+K01950+K01950+K01950+K00278+K18551+K18551+K11414+K03787+K18551+K11416+K00763+K00763+K01240+K00763+K03787+K03787+K01240+K03787+K01240+K01240+K01240+K18551+K01240
Genetic Information Processing	Transcription	RNA polymerase	28	206	1	1	ko03020	Isoform0000109(rpoB);Isoform0003788(NRPB1);Isoform0004895(NRPB1);Isoform0006060(RPB2);Isoform0007434(RPB2);Isoform0009039(NRPB1);Isoform0011364(NRPB1);Isoform0021546(NRPB1);Isoform0024529(NRPB1);Isoform0026805(NRPB1);Isoform0032782(NRPB1);Isoform0039995(RPB2);Isoform0043070(NRPB9B);Isoform0045864(--);Isoform0046348(--);Isoform0047720(--);Isoform0053556(Polr3e);Isoform0061175(RPB2);Isoform0062140(…	K03046+K03006+K03006+K03010+K03010+K03006+K03006+K03006+K03006+K03006+K03006+K03010+K03017+K14721+K14721+K14721+K14721+K03010+K03006+K03007+K03007+K03046+K03007+K03046+K03005+K03017+K03017+K03017
