# Supplementary material for: Multi-omic dissection of the cold resistance traits of white water lily
Source: Hortic Res. 2024 Feb 17;11(6):uhae093. doi: 10.1093/hr/uhae093 (PMC11151331; doi:10.1093/hr/uhae093)
Supplement: Web_Material_uhae093 [file web_material_uhae093.zip › Table S6 The list of differential metabolites.xlsx]

## Sheet: T0-vs-T1.all.annot
index	T0-1	T0-2	T0-3	T1-1	T1-2	T1-3	control_mean	case_mean	log2_FC(case_mean/control_mean)	Pvalue	fdr	vip	Compounds	Ion mode	Q1 (Da)	Q3 (Da)	Molecular Weight (Da)	Formula	CAS	HMDB	C_ID	Pathway	KEGG_B_class	KEGG_A_class
pmn001629	73593000	67825000	69517000	40429000	37117000	38137000	7.03117e+07	38561000	-0.866622	8.70602e-05	0.0129241	8.00086	Digalloylglucose	483.08	169	484.085	C20H20O14	--	--	-	-	-	-
pme0006	7881000	14943000	13627000	36782000	43839000	36770000	1.21503e+07	3.91303e+07	1.68729	0.00108452	0.0212526	7.33786	L-Proline	116.07	70.1	115.063	C5H9NO2	147-85-3	HMDB0000162	C00148	ko01100//Metabolic pathways;ko01110//Biosynthesis of secondary metabolites;ko01130//Biosynthesis of antibiotics;ko01230//Biosynthesis of amino acids;ko02010//ABC transporters;ko00970//Aminoacyl-tRNA biosynthesis;ko00330//Arginine and proline metabolism;ko00332//Carbapenem biosynthesis	Amino acid metabolism;Biosynthesis of other secondary metabolites;Global and overview maps;Membrane transport;Translation	Environmental Information Processing;Genetic Information Processing;Metabolism
pmc0274	5879600	10052000	10593000	28304000	29415000	27261000	8.84153e+06	2.83267e+07	1.67979	0.000269871	0.0132938	6.27793	6-Methylmercaptopurine	167.1	121.1	166.031	C6H6N4S	-	HMDB0060412	-	-	-	-
Zmsp000878	3239800	9542400	8891900	37386000	26540000	20343000	7224700	2.80897e+07	1.95903	0.0177322	0.0963906	6.25485	4-Hydroxy-5-(2-oxo-1-pyrrolidinyl)benzoic acid*	182.08	136.08	181.074	C9H11NO3	--	--	-	-	-	-
pme0021	3478500	5923600	6060200	17303000	18921000	16648000	5154100	17624000	1.77375	0.000317797	0.0132938	5.02342	L-Phenylalanine	Positive	166.09	120.08	165.07	C9H11NO2	63-91-2	HMDB0000159	C00079	ko01100//Metabolic pathways;ko01110//Biosynthesis of secondary metabolites;ko01130//Biosynthesis of antibiotics;ko01230//Biosynthesis of amino acids;ko02010//ABC transporters;ko01210//2-Oxocarboxylic acid metabolism;ko00940//Phenylpropanoid biosynthesis;ko00970//Aminoacyl-tRNA biosynthesis;ko00360//Phenylalanine metabolism;ko00460//Cyanoamino acid metabolism;ko00400//Phenylalanine, tyrosine and t…	Amino acid metabolism;Biosynthesis of other secondary metabolites;Global and overview maps;Membrane transport;Metabolism of other amino acids;Translation	Environmental Information Processing;Genetic Information Processing;Metabolism
pme0026	8171500	16358000	19060000	27765000	23298000	29456000	1.45298e+07	2.68397e+07	0.885349	0.0305163	0.132707	4.59778	L-Lysine	147.11	84	146.106	C6H14N2O2	-	HMDB0062809	C00047	ko01100//Metabolic pathways;ko01110//Biosynthesis of secondary metabolites;ko01120//Microbial metabolism in diverse environments;ko01130//Biosynthesis of antibiotics;ko01230//Biosynthesis of amino acids;ko02010//ABC transporters;ko01210//2-Oxocarboxylic acid metabolism;ko00970//Aminoacyl-tRNA biosynthesis;ko00310//Lysine degradation;ko00960//Tropane, piperidine and pyridine alkaloid biosynthesis;…	Amino acid metabolism;Biosynthesis of other secondary metabolites;Global and overview maps;Membrane transport;Metabolism of cofactors and vitamins;Translation	Environmental Information Processing;Genetic Information Processing;Metabolism
pme0193	8063100	15534000	18430000	25529000	23181000	27633000	1.4009e+07	2.54477e+07	0.861176	0.0267961	0.123468	4.46335	L-Glutamine	Positive	147.08	84	146.069	C5H10N2O3	5959-95-5	HMDB0003423	C00064	ko01100//Metabolic pathways;ko01120//Microbial metabolism in diverse environments;ko01230//Biosynthesis of amino acids;ko02010//ABC transporters;ko00970//Aminoacyl-tRNA biosynthesis;ko00230//Purine metabolism;ko00240//Pyrimidine metabolism;ko00250//Alanine, aspartate and glutamate metabolism;ko00630//Glyoxylate and dicarboxylate metabolism;ko00220//Arginine biosynthesis;ko00910//Nitrogen metaboli…	Amino acid metabolism;Carbohydrate metabolism;Energy metabolism;Global and overview maps;Membrane transport;Nucleotide metabolism;Translation	Environmental Information Processing;Genetic Information Processing;Metabolism
mws0366	39766000	11866000	11531000	5939500	5632700	6710300	2.10543e+07	6.09417e+06	-1.78862	0.185286	0.403913	4.36987	纬-Linolenic Acid	277.22	277.22	278.225	C18H30O2	506-26-3	HMDB0003073	C06426	ko01100//Metabolic pathways;ko00591//Linoleic acid metabolism;ko01040//Biosynthesis of unsaturated fatty acids	Global and overview maps;Lipid metabolism	Metabolism
mws0367	39766000	11866000	11531000	5939500	5632700	6710300	2.10543e+07	6.09417e+06	-1.78862	0.185286	0.403913	4.36987	伪-Linolenic Acid	277.22	277.22	278.225	C18H30O2	463-40-1	HMDB0001388	C06427	ko01100//Metabolic pathways;ko01110//Biosynthesis of secondary metabolites;ko01040//Biosynthesis of unsaturated fatty acids;ko00592//alpha-Linolenic acid metabolism	Global and overview maps;Lipid metabolism	Metabolism
Lmfn000797	21184000	19097000	18518000	11607000	8778500	10272000	1.95997e+07	1.02192e+07	-0.939552	0.00123015	0.022195	4.31395	2,3-Di-O-Galloyl-尾-D-Glucose	169.01	484.085	C20H20O14	--	--	-	-	-	-
pme0014	31775000	23455000	22397000	16341000	14515000	15446000	2.58757e+07	15434000	-0.745484	0.0256589	0.119743	4.29944	L-Glutamic acid	148.06	84	147.053	C5H9NO4	-	HMDB0060475	C00025	ko01100//Metabolic pathways;ko01110//Biosynthesis of secondary metabolites;ko01120//Microbial metabolism in diverse environments;ko01130//Biosynthesis of antibiotics;ko01230//Biosynthesis of amino acids;ko02010//ABC transporters;ko01210//2-Oxocarboxylic acid metabolism;ko01200//Carbon metabolism;ko00970//Aminoacyl-tRNA biosynthesis;ko00330//Arginine and proline metabolism;ko00250//Alanine, aspart…	Amino acid metabolism;Biosynthesis of other secondary metabolites;Carbohydrate metabolism;Energy metabolism;Global and overview maps;Membrane transport;Metabolism of cofactors and vitamins;Metabolism of other amino acids;Translation	Environmental Information Processing;Genetic Information Processing;Metabolism
pmp001198	3501500	5912600	5556500	14414000	13403000	12880000	4990200	1.35657e+07	1.44279	0.000610194	0.018482	4.1508	6-Deoxyfagomine	57.1	131.095	C6H13NO2	197449-09-5	HMDB0036382	-	-	-	-
mws0256	5583300	6243700	7382900	16115000	15252000	12717000	6403300	1.46947e+07	1.19841	0.00194418	0.0284252	4.09053	L-Valine	118.09	72.1	117.079	C5H11NO2	72-18-4	HMDB0000883	C00183	ko01100//Metabolic pathways;ko01110//Biosynthesis of secondary metabolites;ko01130//Biosynthesis of antibiotics;ko01230//Biosynthesis of amino acids;ko02010//ABC transporters;ko01210//2-Oxocarboxylic acid metabolism;ko00970//Aminoacyl-tRNA biosynthesis;ko00460//Cyanoamino acid metabolism;ko00290//Valine, leucine and isoleucine biosynthesis;ko00770//Pantothenate and CoA biosynthesis;ko00966//Gluco…	Amino acid metabolism;Biosynthesis of other secondary metabolites;Global and overview maps;Membrane transport;Metabolism of cofactors and vitamins;Metabolism of other amino acids;Translation	Environmental Information Processing;Genetic Information Processing;Metabolism
mws0282	6566700	8783000	6783700	18375000	15222000	14195000	7377800	1.59307e+07	1.11054	0.00404914	0.0406208	4.08788	L-Tryptophan	203.08	116.05	204.09	C11H12N2O2	73-22-3	HMDB0000929	C00078	ko01100//Metabolic pathways;ko01110//Biosynthesis of secondary metabolites;ko01130//Biosynthesis of antibiotics;ko01230//Biosynthesis of amino acids;ko01210//2-Oxocarboxylic acid metabolism;ko00970//Aminoacyl-tRNA biosynthesis;ko00260//Glycine, serine and threonine metabolism;ko00380//Tryptophan metabolism;ko00400//Phenylalanine, tyrosine and tryptophan biosynthesis;ko00966//Glucosinolate biosynt…	Amino acid metabolism;Biosynthesis of other secondary metabolites;Global and overview maps;Translation	Genetic Information Processing;Metabolism
pmp001287	2357400	3827700	4262800	11523000	11640000	11261000	3.48263e+06	1.14747e+07	1.7202	0.000168793	0.0132938	4.0229	N-Benzylmethylene isomethylamine	103.05	119.073	C8H9N	--	--	-	-	-	-
Hmln000297	7553500	15824000	10569000	21656000	18065000	19426000	11315500	1.97157e+07	0.801042	0.0332223	0.138781	3.7748	Inositol*	179.05	59.01	180.063	C6H12O6	--	--	C00137	ko01100//Metabolic pathways;ko01120//Microbial metabolism in diverse environments;ko01130//Biosynthesis of antibiotics;ko02010//ABC transporters;ko00052//Galactose metabolism;ko00053//Ascorbate and aldarate metabolism;ko00562//Inositol phosphate metabolism;ko04070//Phosphatidylinositol signaling system	Carbohydrate metabolism;Global and overview maps;Membrane transport;Signal transduction	Environmental Information Processing;Metabolism
mws4170	8565200	15366000	9167500	20534000	17147000	19445000	11032900	19042000	0.787373	0.0286073	0.127679	3.68635	D-Glucose*	179.06	59.01	180.063	C6H12O6	--	--	C00031	ko01100//Metabolic pathways;ko01110//Biosynthesis of secondary metabolites;ko01130//Biosynthesis of antibiotics;ko02010//ABC transporters;ko00052//Galactose metabolism;ko00520//Amino sugar and nucleotide sugar metabolism;ko00030//Pentose phosphate pathway;ko00500//Starch and sucrose metabolism;ko00010//Glycolysis / Gluconeogenesis;ko04931//Insulin resistance;ko00901//Indole alkaloid biosynthesis;…	Biosynthesis of other secondary metabolites;Carbohydrate metabolism;Endocrine and metabolic diseases;Global and overview maps;Membrane transport	Environmental Information Processing;Human Diseases;Metabolism
MWStz070	756080	2474600	2386800	10704000	8073100	6563200	1.87249e+06	8.44677e+06	2.17344	0.00785497	0.0625061	3.57112	N-(2-Hydroxy-4-methoxyphenyl)acetamide	91.05	181.074	C9H11NO3	--	--	-	-	-	-
mws1164	6627700	14884000	10148000	18959000	16771000	17419000	1.05532e+07	1.77163e+07	0.747395	0.0445553	0.175388	3.4329	D-Fructose*	179.06	59.01	180.063	C6H12O6	--	--	-	-	-	-
MWS2442	13061000	15018000	16203000	20540000	31937000	15823000	1.47607e+07	2.27667e+07	0.625165	0.175535	0.391907	3.35733	D-Fructose 6-Phosphate*	259.02	96.97	260.03	C6H13O9P	--	--	C00085	ko01100//Metabolic pathways;ko01120//Microbial metabolism in diverse environments;ko01200//Carbon metabolism;ko00052//Galactose metabolism;ko00500//Starch and sucrose metabolism;ko00710//Carbon fixation in photosynthetic organisms;ko04931//Insulin resistance	Carbohydrate metabolism;Endocrine and metabolic diseases;Energy metabolism;Global and overview maps	Human Diseases;Metabolism
pmb0855	10212000	13041000	13117000	17599000	18174000	17838000	1.21233e+07	1.78703e+07	0.55978	0.00407166	0.0406208	3.33225	LysoPC 16:0	Positive	496.34	184.07	495.332	C24H50NO7P	--	--	-	-	-	-
pmp001273	16118000	18716000	21395000	23449000	25314000	25314000	18743000	2.46923e+07	0.397711	0.0224402	0.110636	3.2646	LysoPC 18:2	Positive	520.34	184.07	519.332	C26H50NO7P	--	--	-	-	-	-
pmd0132	10628000	13273000	13349000	17275000	18018000	17114000	1.24167e+07	17469000	0.492519	0.00572081	0.0495025	3.11762	LysoPC 16:0(2n isomer)	Positive	496.34	184.07	495.332	C24H50NO7P	--	--	-	-	-	-
mws1090	5812400	7526300	7772500	11896000	19069000	7953300	7.03707e+06	1.29728e+07	0.88244	0.147535	0.356437	2.95595	Glucose-1-phosphate*	259.02	97	260.03	C6H13O9P	--	--	C00103	ko01100//Metabolic pathways;ko01110//Biosynthesis of secondary metabolites;ko01120//Microbial metabolism in diverse environments;ko01130//Biosynthesis of antibiotics;ko00052//Galactose metabolism;ko00040//Pentose and glucuronate interconversions;ko00520//Amino sugar and nucleotide sugar metabolism;ko00500//Starch and sucrose metabolism;ko00010//Glycolysis / Gluconeogenesis	Carbohydrate metabolism;Global and overview maps	Metabolism
pme0230	2364400	3581900	3282500	7028300	7853700	6533600	3.07627e+06	7.13853e+06	1.21445	0.00157351	0.0265694	2.84625	Adenosine	Positive	268.1	136.06	267.097	C10H13N5O4	58-61-7	HMDB0000050	C00212	ko01100//Metabolic pathways;ko00230//Purine metabolism	Global and overview maps;Nucleotide metabolism	Metabolism
pmp001251	13979000	16593000	17859000	19554000	20671000	21643000	1.61437e+07	2.06227e+07	0.353263	0.0256599	0.119743	2.79393	LysoPC 18:2(2n isomer)	Positive	520.34	184.07	519.332	C26H50NO7P	--	--	-	-	-	-
Lmgp000659	401780	1373000	1238800	6582900	4472200	3685200	1.00453e+06	4.91343e+06	2.29022	0.013021	0.0841249	2.72439	2-Phenylacetamide	136.08	91.05	135.068	C8H9NO	103-81-1	HMDB0010715	C02505	ko01120//Microbial metabolism in diverse environments;ko00360//Phenylalanine metabolism	Amino acid metabolism;Global and overview maps	Metabolism
pme2246	33291000	34182000	30539000	29035000	25155000	30519000	3.26707e+07	2.82363e+07	-0.210443	0.0841314	0.252991	2.70672	Ellagic acid	301	185.02	302.006	C14H6O8	113963-57-8	HMDB0041397	-	-	-	-
mws0219	6098200	6834000	8254900	3108100	2614100	4508700	7.06237e+06	3410300	-1.05025	0.0126834	0.0838981	2.61821	L-Aspartic Acid*	Negative	132.03	88	133.038	C4H7NO4	--	--	C00049	ko01100//Metabolic pathways;ko01110//Biosynthesis of secondary metabolites;ko01120//Microbial metabolism in diverse environments;ko01130//Biosynthesis of antibiotics;ko01230//Biosynthesis of amino acids;ko02010//ABC transporters;ko01210//2-Oxocarboxylic acid metabolism;ko01200//Carbon metabolism;ko00970//Aminoacyl-tRNA biosynthesis;ko00760//Nicotinate and nicotinamide metabolism;ko00260//Glycine,…	Amino acid metabolism;Biosynthesis of other secondary metabolites;Energy metabolism;Global and overview maps;Membrane transport;Metabolism of cofactors and vitamins;Metabolism of other amino acids;Translation	Environmental Information Processing;Genetic Information Processing;Metabolism
Zmdp000972	380060	1280400	1104800	5912300	4299000	3112000	921753	4441100	2.26846	0.0147733	0.0882234	2.583	S-Methyl-L-cysteine	Positive	136.04	91.05	135.035	C4H9NO2S	1187-84-4	HMDB0002108	-	-	-	-
Lmsn003023	10196000	11955000	9198600	8080500	6705700	7022500	1.04499e+07	7.26957e+06	-0.523543	0.0247227	0.119118	2.39825	1,3,6-Tri-O-galloyl-尾-D-glucose*	635.09	169.01	636.096	C27H24O18	--	--	-	-	-	-
Zmyn000453	22253000	21969000	22537000	23136000	28507000	26156000	22253000	25933000	0.220789	0.0781481	0.245443	2.38902	Isocitric Acid	191.02	111.01	192.027	C6H8O7	30810-51-6	HMDB0033717	C00311	ko01100//Metabolic pathways;ko01110//Biosynthesis of secondary metabolites;ko01120//Microbial metabolism in diverse environments;ko01130//Biosynthesis of antibiotics;ko01230//Biosynthesis of amino acids;ko01210//2-Oxocarboxylic acid metabolism;ko01200//Carbon metabolism;ko00630//Glyoxylate and dicarboxylate metabolism;ko00020//Citrate cycle (TCA cycle)	Carbohydrate metabolism;Global and overview maps	Metabolism
pme3311	141670	214570	219760	3511600	1903100	3744700	192000	3.05313e+06	3.99111	0.00783166	0.0625061	2.2987	D-Fructose-1,6-biphosphate	97	339.996	C6H14O12P2	--	--	C00354	ko01100//Metabolic pathways;ko01110//Biosynthesis of secondary metabolites;ko01120//Microbial metabolism in diverse environments;ko01130//Biosynthesis of antibiotics;ko01200//Carbon metabolism;ko00400//Phenylalanine, tyrosine and tryptophan biosynthesis;ko00710//Carbon fixation in photosynthetic organisms	Amino acid metabolism;Energy metabolism;Global and overview maps	Metabolism
Hmdn001963	11342000	10172000	9707100	8354400	5948900	8044400	1.0407e+07	7.44923e+06	-0.482395	0.0301612	0.131839	2.29644	Methyl Brevifolincarboxylate	305.03	273	306.038	C14H10O8	--	--	-	-	-	-
Lmgp000796	617430	1357000	1637900	4268900	3561600	3551900	1204110	3.79413e+06	1.6558	0.0025674	0.0323739	2.26319	4-Hydroxymandelonitrile	61.01	149.048	C8H7NO2	--	--	-	-	-	-
pmb0484	47066000	42489000	50371000	40352000	34851000	49946000	46642000	4.17163e+07	-0.161017	0.377529	0.602908	2.22186	Choline	104.1	60.1	104.107	C5H14NO+	62-49-7	HMDB0000097	C00114	ko01100//Metabolic pathways;ko02010//ABC transporters;ko00260//Glycine, serine and threonine metabolism;ko00564//Glycerophospholipid metabolism	Amino acid metabolism;Global and overview maps;Lipid metabolism;Membrane transport	Environmental Information Processing;Metabolism
mws0227	1649500	1689500	1642200	4477800	4020900	3680100	1660400	4059600	1.28981	0.000489781	0.0178449	2.20705	L-Leucine*	Positive	132.1	86.2	131.095	C6H13NO2	--	--	C00123	ko01100//Metabolic pathways;ko01110//Biosynthesis of secondary metabolites;ko01230//Biosynthesis of amino acids;ko02010//ABC transporters;ko01210//2-Oxocarboxylic acid metabolism;ko00970//Aminoacyl-tRNA biosynthesis;ko00290//Valine, leucine and isoleucine biosynthesis;ko00966//Glucosinolate biosynthesis;ko00280//Valine, leucine and isoleucine degradation	Amino acid metabolism;Biosynthesis of other secondary metabolites;Global and overview maps;Membrane transport;Translation	Environmental Information Processing;Genetic Information Processing;Metabolism
mws0258	1590200	1637600	1635400	4283300	3885800	3631200	1.62107e+06	3.93343e+06	1.27885	0.000263618	0.0132938	2.16992	L-Isoleucine*	Positive	132.1	86	131.095	C6H13NO2	--	--	C00407	ko01100//Metabolic pathways;ko01110//Biosynthesis of secondary metabolites;ko01130//Biosynthesis of antibiotics;ko01230//Biosynthesis of amino acids;ko02010//ABC transporters;ko01210//2-Oxocarboxylic acid metabolism;ko00970//Aminoacyl-tRNA biosynthesis;ko00460//Cyanoamino acid metabolism;ko00290//Valine, leucine and isoleucine biosynthesis;ko00960//Tropane, piperidine and pyridine alkaloid biosyn…	Amino acid metabolism;Biosynthesis of other secondary metabolites;Global and overview maps;Membrane transport;Metabolism of other amino acids;Translation	Environmental Information Processing;Genetic Information Processing;Metabolism
mws1587	1590200	1637600	1635400	4283300	3885800	3631200	1.62107e+06	3.93343e+06	1.27885	0.000263618	0.0132938	2.16992	L-Norleucine*	Positive	132.1	86	131.095	C6H13NO2	--	--	-	-	-	-
mws0281	31026000	29401000	28050000	28432000	25790000	25062000	2.94923e+07	26428000	-0.158273	0.0837208	0.252652	2.1381	Citric Acid	111.01	192.027	C6H8O7	77-92-9	HMDB0000094	C00158	ko01100//Metabolic pathways;ko01110//Biosynthesis of secondary metabolites;ko01120//Microbial metabolism in diverse environments;ko01130//Biosynthesis of antibiotics;ko01230//Biosynthesis of amino acids;ko01210//2-Oxocarboxylic acid metabolism;ko01200//Carbon metabolism;ko00250//Alanine, aspartate and glutamate metabolism;ko00630//Glyoxylate and dicarboxylate metabolism;ko00020//Citrate cycle (TC…	Amino acid metabolism;Carbohydrate metabolism;Global and overview maps	Metabolism
pme3011	5156800	5224900	5548400	7181000	7863600	7682100	5.31003e+06	7.57557e+06	0.512633	0.000671022	0.018482	2.12596	纬-Aminobutyric acid	104.07	68.8	103.063	C4H9NO2	1956-12-02	HMDB0000112	C00334	ko01100//Metabolic pathways;ko01120//Microbial metabolism in diverse environments;ko00330//Arginine and proline metabolism;ko00760//Nicotinate and nicotinamide metabolism;ko00250//Alanine, aspartate and glutamate metabolism;ko00410//beta-Alanine metabolism;ko00650//Butanoate metabolism	Amino acid metabolism;Carbohydrate metabolism;Global and overview maps;Metabolism of cofactors and vitamins;Metabolism of other amino acids	Metabolism
mws0250	235440	792190	770200	3990500	2584500	2306200	599277	2960400	2.3045	0.0128858	0.0840551	2.1152	L-Tyrosine*	Positive	182.08	136.1	181.074	C9H11NO3	--	--	C00082	ko01100//Metabolic pathways;ko01110//Biosynthesis of secondary metabolites;ko01130//Biosynthesis of antibiotics;ko01230//Biosynthesis of amino acids;ko01210//2-Oxocarboxylic acid metabolism;ko00940//Phenylpropanoid biosynthesis;ko00970//Aminoacyl-tRNA biosynthesis;ko00360//Phenylalanine metabolism;ko00350//Tyrosine metabolism;ko00460//Cyanoamino acid metabolism;ko00400//Phenylalanine, tyrosine an…	Amino acid metabolism;Biosynthesis of other secondary metabolites;Global and overview maps;Metabolism of cofactors and vitamins;Metabolism of other amino acids;Translation	Genetic Information Processing;Metabolism
pmb0881	2953500	3064900	3727400	5609100	5531700	5142200	3248600	5.42767e+06	0.740514	0.00149934	0.0264883	2.09694	LysoPE 18:2	Positive	478.29	337.27	477.286	C23H44NO7P	--	--	-	-	-	-
pmb0874	2919600	2946200	3427900	5193500	5495300	4987700	3097900	5225500	0.754279	0.000655346	0.018482	2.07896	LysoPE 18:2(2n isomer)	Positive	478.29	337.27	477.286	C23H44NO7P	--	--	-	-	-	-
pme1210	515300	1234500	1481700	3249400	3139400	3311700	1.07717e+06	3233500	1.58586	0.00184413	0.0278291	2.05926	L-Methionine	Positive	150.06	61	149.051	C5H11NO2S	59-51-8	HMDB0033951	C00073	ko01100//Metabolic pathways;ko01110//Biosynthesis of secondary metabolites;ko01230//Biosynthesis of amino acids;ko01210//2-Oxocarboxylic acid metabolism;ko00970//Aminoacyl-tRNA biosynthesis;ko00270//Cysteine and methionine metabolism;ko00966//Glucosinolate biosynthesis	Amino acid metabolism;Biosynthesis of other secondary metabolites;Global and overview maps;Translation	Genetic Information Processing;Metabolism
pmb0876	6080100	6087600	6586900	8355000	8408000	8004100	6.25153e+06	8255700	0.40118	0.000675638	0.018482	2.01955	LysoPE 16:0	Positive	454.29	313.27	453.286	C21H44NO7P	--	--	-	-	-	-
mws1491	11927000	5765900	4336400	3871500	3729600	4424800	7343100	4.00863e+06	-0.873279	0.227031	0.459038	2.01072	Linoleic acid	279.23	279.23	280.24	C18H32O2	506-21-8	HMDB0006270	C01595	ko01100//Metabolic pathways;ko00591//Linoleic acid metabolism;ko01040//Biosynthesis of unsaturated fatty acids	Global and overview maps;Lipid metabolism	Metabolism
mws0254	1088100	1514900	1804200	4141700	2678200	4016200	1.46907e+06	3.61203e+06	1.29791	0.013896	0.0853053	1.972	L-Histidine	156.08	110	155.069	C6H9N3O2	71-00-1	HMDB0000177	C00135	ko01100//Metabolic pathways;ko01110//Biosynthesis of secondary metabolites;ko01230//Biosynthesis of amino acids;ko02010//ABC transporters;ko00970//Aminoacyl-tRNA biosynthesis;ko00340//Histidine metabolism;ko00410//beta-Alanine metabolism	Amino acid metabolism;Global and overview maps;Membrane transport;Metabolism of other amino acids;Translation	Environmental Information Processing;Genetic Information Processing;Metabolism
Zmzn000078	430640	444210	439270	3290700	1303100	3814100	438040	2.80263e+06	2.67765	0.0365183	0.150328	1.97131	Dihydroxyacetone phosphate	78.96	169.998	C3H7O6P	1957-04-05	HMDB0001473	C00111	ko01100//Metabolic pathways;ko01110//Biosynthesis of secondary metabolites;ko01120//Microbial metabolism in diverse environments;ko01130//Biosynthesis of antibiotics;ko01230//Biosynthesis of amino acids;ko01200//Carbon metabolism;ko00760//Nicotinate and nicotinamide metabolism;ko00052//Galactose metabolism;ko00040//Pentose and glucuronate interconversions;ko00710//Carbon fixation in photosyntheti…	Carbohydrate metabolism;Energy metabolism;Global and overview maps;Lipid metabolism;Metabolism of cofactors and vitamins	Metabolism
mws0018	27043000	24670000	23133000	19798000	24337000	22168000	2.49487e+07	22101000	-0.174851	0.176145	0.391907	1.93836	Spermine	203.22	83	202.216	C10H26N4	71-44-3	HMDB0001256	C00750	ko01100//Metabolic pathways;ko00330//Arginine and proline metabolism;ko00480//Glutathione metabolism;ko00410//beta-Alanine metabolism	Amino acid metabolism;Global and overview maps;Metabolism of other amino acids	Metabolism
mws0192	4706500	4921500	4818900	2038200	2357800	4019300	4.81563e+06	2805100	-0.779673	0.0311542	0.133166	1.92397	Succinic acid*	117.02	73	118.027	C4H6O4	--	--	C00042	ko01100//Metabolic pathways;ko01110//Biosynthesis of secondary metabolites;ko01120//Microbial metabolism in diverse environments;ko01130//Biosynthesis of antibiotics;ko01200//Carbon metabolism;ko00760//Nicotinate and nicotinamide metabolism;ko00250//Alanine, aspartate and glutamate metabolism;ko00360//Phenylalanine metabolism;ko00630//Glyoxylate and dicarboxylate metabolism;ko00350//Tyrosine meta…	Amino acid metabolism;Carbohydrate metabolism;Energy metabolism;Global and overview maps;Metabolism of cofactors and vitamins	Metabolism
mws0470	4706500	4921500	4818900	2038200	2357800	4019300	4.81563e+06	2805100	-0.779673	0.0311542	0.133166	1.92397	Methylmalonic acid*	117.02	73	118.027	C4H6O4	--	--	C02170	ko00240//Pyrimidine metabolism;ko00280//Valine, leucine and isoleucine degradation;ko00640//Propanoate metabolism	Amino acid metabolism;Carbohydrate metabolism;Nucleotide metabolism	Metabolism
pme3163	7777600	7853600	10160000	6529900	5678000	6715100	8.59707e+06	6.30767e+06	-0.446738	0.0534813	0.193813	1.92177	D-Sedoheptuiose 7-phosphate	289	97	290.04	C7H15O10P	--	--	-	-	-	-
pmp001281	3095000	3666300	4096000	5308800	5885000	5356700	3619100	5.51683e+06	0.608209	0.00525409	0.0464112	1.92136	LysoPC 18:1	Positive	522.36	184.07	521.348	C26H52NO7P	--	--	-	-	-	-
pme3033	4527800	4411000	4734300	6092200	6746800	6316800	4557700	6.38527e+06	0.486441	0.00103264	0.0212526	1.91316	N,N-Dimethylglycine	Positive	104.07	86	103.063	C4H9NO2	1118-68-9	HMDB0000092	C01026	ko01100//Metabolic pathways;ko00260//Glycine, serine and threonine metabolism	Amino acid metabolism;Global and overview maps	Metabolism
Lmhp010190	3025700	3545300	4244200	5063000	5889500	5658900	3.60507e+06	5.53713e+06	0.619113	0.0109151	0.0777816	1.90177	LysoPC 18:1(2n isomer)	Positive	522.36	184.07	521.348	C26H52NO7P	--	--	-	-	-	-
pmd0160	6736200	6408700	6440700	8681200	8577100	7732100	6.52853e+06	8.33013e+06	0.351581	0.00479124	0.0441627	1.89076	LysoPE 16:0(2n isomer)	Positive	454.29	313.27	453.286	C21H44NO7P	--	--	-	-	-	-
pme2268	4839400	3293100	5011200	7051300	4987500	7810900	4.38123e+06	6.61657e+06	0.594746	0.0901879	0.264701	1.81831	Trigonelline	138.06	94.07	137.048	C7H7NO2	535-83-1	HMDB0000875	C01004	ko00760//Nicotinate and nicotinamide metabolism	Metabolism of cofactors and vitamins	Metabolism
pma3101	7064800	3725900	3813800	2673800	2622400	2525700	4.86817e+06	2607300	-0.900822	0.108905	0.297908	1.81225	Nicotinate D-ribonucleoside	256.08	124.1	256.082	C11H14NO6+	-	HMDB0006809	C05841	ko01100//Metabolic pathways;ko00760//Nicotinate and nicotinamide metabolism	Global and overview maps;Metabolism of cofactors and vitamins	Metabolism
pme1373	3772600	516610	2258700	33522	12502	20161	2.18264e+06	22061.7	-6.62839	0.0832368	0.252596	1.79709	2'-Deoxycytidine-5'-monophosphate	306.05	110	307.057	C9H14N3O7P	1032-65-1	HMDB0001202	C00239	ko01100//Metabolic pathways;ko00240//Pyrimidine metabolism	Global and overview maps;Nucleotide metabolism	Metabolism
Lmyn000160	5248000	5411400	5042400	6101300	9118100	6693100	5.23393e+06	7.30417e+06	0.480824	0.0897816	0.264701	1.79075	Mucic acid Dimethyl Ester	87.01	238.069	C8H14O8	--	--	-	-	-	-
Cmhn001271	46288000	44797000	48727000	43129000	45456000	43940000	46604000	44175000	-0.0772237	0.142529	0.351349	1.76913	Gemin D	633.08	301	634.08	C27H22O18	--	--	-	-	-	-
pmb0530	434450	794530	915700	2849600	1984700	2090100	714893	2.30813e+06	1.69093	0.00666934	0.0554471	1.75384	Nicotinic acid adenine dinucleotide	664.12	136.2	663.109	C21H27N7O14P2	6450-77-7	HMDB0001179	C00857	ko01100//Metabolic pathways;ko00760//Nicotinate and nicotinamide metabolism	Global and overview maps;Metabolism of cofactors and vitamins	Metabolism
pme0010	1918100	2363800	2598300	3915400	3763400	3622200	2293400	3767000	0.715928	0.00244326	0.0323733	1.70971	L-Serine	106	60	105.043	C3H7NO3	56-45-1	HMDB0000187	C00065	ko01100//Metabolic pathways;ko01110//Biosynthesis of secondary metabolites;ko01120//Microbial metabolism in diverse environments;ko01130//Biosynthesis of antibiotics;ko01230//Biosynthesis of amino acids;ko02010//ABC transporters;ko01200//Carbon metabolism;ko00970//Aminoacyl-tRNA biosynthesis;ko00260//Glycine, serine and threonine metabolism;ko00270//Cysteine and methionine metabolism;ko00630//Gly…	Amino acid metabolism;Biosynthesis of other secondary metabolites;Carbohydrate metabolism;Drug resistance;Energy metabolism;Global and overview maps;Lipid metabolism;Membrane transport;Metabolism of other amino acids;Translation	Environmental Information Processing;Genetic Information Processing;Human Diseases;Metabolism
mws0230	748840	1134300	1168300	2855100	2459100	2127100	1.01715e+06	2.48043e+06	1.28606	0.00423507	0.0412847	1.69991	L-Threonine*	Positive	120.07	74	119.058	C4H9NO3	--	--	C00188	ko01100//Metabolic pathways;ko01110//Biosynthesis of secondary metabolites;ko01120//Microbial metabolism in diverse environments;ko01130//Biosynthesis of antibiotics;ko01230//Biosynthesis of amino acids;ko02010//ABC transporters;ko00970//Aminoacyl-tRNA biosynthesis;ko00260//Glycine, serine and threonine metabolism;ko00290//Valine, leucine and isoleucine biosynthesis;ko00261//Monobactam biosynthes…	Amino acid metabolism;Biosynthesis of other secondary metabolites;Global and overview maps;Membrane transport;Metabolism of cofactors and vitamins;Translation	Environmental Information Processing;Genetic Information Processing;Metabolism
mws0671	791830	1064400	1165800	2620900	2583600	2039000	1.00734e+06	2414500	1.26117	0.00300168	0.0358511	1.67772	L-Homoserine*	Positive	120.07	74.1	119.058	C4H9NO3	--	--	C00263	ko01100//Metabolic pathways;ko01110//Biosynthesis of secondary metabolites;ko01120//Microbial metabolism in diverse environments;ko01130//Biosynthesis of antibiotics;ko01230//Biosynthesis of amino acids;ko00260//Glycine, serine and threonine metabolism;ko00270//Cysteine and methionine metabolism;ko00300//Lysine biosynthesis;ko00920//Sulfur metabolism	Amino acid metabolism;Energy metabolism;Global and overview maps	Metabolism
MWS5164	2675100	3151900	3965000	5523700	3764600	6061400	3264000	5.11657e+06	0.648535	0.0787397	0.245483	1.66697	N,N'-Dimethylarginine;SDMA*	Positive	203.15	70.07	202.143	C8H18N4O2	--	--	-	-	-	-
NK10251888	2675100	3151900	3965000	5523700	3764600	6061400	3264000	5.11657e+06	0.648535	0.0787397	0.245483	1.66697	NG,NG-Dimethyl-L-arginine*	Positive	203.15	70.07	202.143	C8H18N4O2	--	--	-	-	-	-
pmb0854	2154800	2560700	2518400	3603500	3806900	3859700	2411300	3756700	0.639655	0.00086941	0.0199406	1.62878	LysoPC 18:3	Positive	518.32	184.07	517.317	C26H48NO7P	--	--	-	-	-	-
pmb0865	2154800	2560700	2518400	3603500	3806900	3859700	2411300	3756700	0.639655	0.00086941	0.0199406	1.62878	LysoPC 18:3(2n isomer)	Positive	518.32	184.07	517.317	C26H48NO7P	--	--	-	-	-	-
Hmln000873	25964000	16430000	31752000	38826000	16878000	31773000	2.47153e+07	29159000	0.238535	0.602109	0.767802	1.61857	2-O-Galloyl-D-glucose	169.01	332.075	C13H16O10	--	--	-	-	-	-
Lmfn000604	25964000	16430000	31752000	38826000	16878000	31773000	2.47153e+07	29159000	0.238535	0.602109	0.767802	1.61857	6-O-Galloyl-D-glucose	169.01	332.074	C13H16O10	--	--	-	-	-	-
pmb0818	901980	1073600	880170	2321900	2475500	1818100	951917	2.20517e+06	1.21198	0.00380682	0.0397412	1.57581	Methoxyindoleacetic acid	147.5	205.074	C11H11NO3	3471-31-6	HMDB0004096	C05660	ko00380//Tryptophan metabolism	Amino acid metabolism	Metabolism
pmn001527	1481800	3331800	1672900	3287700	4027000	3976000	2.16217e+06	3.76357e+06	0.799623	0.0649338	0.217121	1.56144	Di-O-galloyl Methyl gallate	Negative	487.18	124	488.189	C22H32O12	--	--	-	-	-	-
mws0344	3415000	5103500	3392600	5525200	5394000	5493300	3.97037e+06	5.47083e+06	0.462488	0.0574743	0.20436	1.53049	D-Xylonic acid	75	166.048	C5H10O6	--	--	C00502	ko00040//Pentose and glucuronate interconversions	Carbohydrate metabolism	Metabolism
pmc0066	4210400	1396800	1889400	945000	678570	887450	2.49887e+06	837007	-1.57796	0.129132	0.33183	1.52267	2'-Deoxyinosine-5'-monophosphate	333.05	137.05	332.052	C10H13N4O7P	--	--	C06196	ko00230//Purine metabolism	Nucleotide metabolism	Metabolism
pmn001367	7822200	6729300	6777700	6140900	4537800	6349800	7.10973e+06	5.67617e+06	-0.324878	0.100665	0.285481	1.48957	Protocatechuic acid-4-O-glucoside*	315.07	153.02	316.079	C13H16O9	--	--	-	-	-	-
pmn001523	5485500	11559000	6355300	9866700	9472300	11165000	7.79993e+06	10168000	0.382502	0.294356	0.525502	1.4886	Trigallic acid	169	474.043	C21H14O13	--	--	-	-	-	-
Lmyp003031	5279900	4843900	5011200	4022300	3848100	4230100	5045000	4033500	-0.322822	0.00385711	0.0397412	1.40742	Emblicanin A	Positive	783.07	277.03	782.06	C34H22O22	180465-44-5	HMDB0030437	-	-	-	-
pmb3081	12348000	12001000	15162000	11304000	10239000	12905000	1.31703e+07	1.14827e+07	-0.197834	0.253272	0.492603	1.39354	Glucarate O-Phosphoric acid	289	97	290.004	C6H11PO11	--	--	-	-	-	-
pmb0981	752960	851630	860550	1878500	1520900	2058000	821713	1.81913e+06	1.14654	0.00349799	0.0385233	1.3752	Adenosine 5'-monophosphate	348.07	136	347.063	C10H14N5O7P	61-19-8	HMDB0000045	C00020	ko01100//Metabolic pathways;ko01110//Biosynthesis of secondary metabolites;ko01130//Biosynthesis of antibiotics;ko00230//Purine metabolism;ko00908//Zeatin biosynthesis	Global and overview maps;Metabolism of terpenoids and polyketides;Nucleotide metabolism	Metabolism
Zmyn000155	2884600	9431600	12765000	10004000	8070200	15459000	8360400	1.11777e+07	0.418984	0.48316	0.693628	1.36158	N-伪-Acetyl-L-ornithine	173.11	131.08	174.1	C7H14N2O3	--	--	C00437	ko01100//Metabolic pathways;ko01110//Biosynthesis of secondary metabolites;ko01130//Biosynthesis of antibiotics;ko01230//Biosynthesis of amino acids;ko01210//2-Oxocarboxylic acid metabolism;ko00220//Arginine biosynthesis	Amino acid metabolism;Global and overview maps	Metabolism
mws2120	6285200	6781900	6141700	5531400	5599500	4992700	6.40293e+06	5.37453e+06	-0.252593	0.0196233	0.101943	1.35098	Brevifolin carboxylic acid	291.01	247	292.022	C13H8O8	--	--	-	-	-	-
Zmjp000182	7076900	8573300	8762500	10496000	7477400	11827000	8.13757e+06	9.93347e+06	0.2877	0.266765	0.506363	1.34074	N-Monomethyl-L-arginine*	Positive	189.13	70.07	188.127	C7H16N4O2	--	--	-	-	-	-
mws0120	874260	1148700	958470	2051100	1771100	1845500	993810	1.88923e+06	0.926759	0.00154719	0.0265694	1.32737	Choline Alfoscerate	Positive	258.11	104.11	257.103	C8H20NO6P	28319-77-9	HMDB0000086	C00670	ko00564//Glycerophospholipid metabolism;ko00565//Ether lipid metabolism	Lipid metabolism	Metabolism
MWSmce083	7380000	8286400	7630900	7342700	5367600	6961100	7.76577e+06	6.55713e+06	-0.244063	0.142152	0.351349	1.32005	Ferulic acid methyl ester*	207.07	133.03	208.074	C11H12O4	--	--	-	-	-	-
MWSHY0136	106490	190870	135390	1360300	1032100	554940	144250	982447	2.76781	0.02348	0.113777	1.24893	Kaempferol-3-O-glucoside*	Positive	449.11	287.06	448.101	C21H20O11	--	--	C12249	ko01110//Biosynthesis of secondary metabolites;ko00944//Flavone and flavonol biosynthesis	Biosynthesis of other secondary metabolites;Global and overview maps	Metabolism
mws0289	889400	902540	1011100	1700800	1833500	1556500	934347	1.69693e+06	0.8609	0.00101001	0.0212526	1.24391	LysoPE 18:1	Positive	480.31	339.29	479.301	C23H46NO7P	--	--	-	-	-	-
pmb2871	6445600	6606100	5953600	5982000	4466800	5609300	6335100	5352700	-0.243101	0.118876	0.315021	1.21396	1-O-Gentisoyl-尾-D-glucoside*	315.07	153	316.079	C13H16O9	--	--	-	-	-	-
Lmqn004838	2953800	3053500	3038900	2157000	2106900	2585800	3015400	2.28323e+06	-0.401271	0.00917157	0.0699311	1.19557	3-O-Methylellagic acid	315.01	299.99	316.022	C15H8O8	--	--	-	-	-	-
pmb1650	16032000	15442000	12800000	11277000	16374000	11377000	14758000	1.30093e+07	-0.18195	0.421439	0.646257	1.18414	Octadeca-11E,13E,15Z-trienoic acid	279.2	149.4	278.225	C18H30O2	--	--	-	-	-	-
pme2828	18774000	17020000	14643000	16621000	13929000	15583000	1.68123e+07	1.53777e+07	-0.128683	0.372756	0.600508	1.18255	4-Nitrophenol	140	99	139.027	C6H5NO3	98-95-3	HMDB0041950	C00870	ko01120//Microbial metabolism in diverse environments	Global and overview maps	Metabolism
pme0310	158110	204340	147350	903270	776240	898400	169933	859303	2.3382	0.000106685	0.0129241	1.1756	Gallic Acid Ethyl Ester; Ethyl gallate	197.05	124.02	198.053	C9H10O5	--	--	-	-	-	-
mws0119	5698700	4147500	4169000	3991500	3091600	3905700	4.67173e+06	3.66293e+06	-0.350958	0.161454	0.380314	1.16875	Myristic Acid	Negative	227.2	227.2	228.209	C14H28O2	544-63-8	HMDB0000806	C06424	ko01100//Metabolic pathways;ko00061//Fatty acid biosynthesis	Global and overview maps;Lipid metabolism	Metabolism
Lmbp000123	122830	446520	491690	1051800	917200	1262500	353680	1.07717e+06	1.60672	0.00923619	0.0699311	1.15198	L-Homomethionine	164.07	56.05	163.067	C6H13NO2S	--	--	C17213	ko01110//Biosynthesis of secondary metabolites;ko01210//2-Oxocarboxylic acid metabolism;ko00966//Glucosinolate biosynthesis	Biosynthesis of other secondary metabolites;Global and overview maps	Metabolism
pma3649	240400	356930	352920	917520	1045800	940980	316750	968100	1.61181	0.000288966	0.0132938	1.14616	5-Aminolevulinic Acid*	132.1	86.1	131.058	C5H9NO3	--	--	C00430	ko01100//Metabolic pathways;ko01110//Biosynthesis of secondary metabolites;ko01120//Microbial metabolism in diverse environments;ko02010//ABC transporters;ko00260//Glycine, serine and threonine metabolism;ko00860//Porphyrin and chlorophyll metabolism	Amino acid metabolism;Global and overview maps;Membrane transport;Metabolism of cofactors and vitamins	Environmental Information Processing;Metabolism
mws0866	19675000	22092000	24687000	27148000	17422000	29163000	2.21513e+07	2.45777e+07	0.149954	0.567844	0.744254	1.12553	D-Glucose 6-phosphate*	259.02	97	260.03	C6H13O9P	--	--	C00092	ko01100//Metabolic pathways;ko01130//Biosynthesis of antibiotics;ko00500//Starch and sucrose metabolism;ko04931//Insulin resistance;ko00562//Inositol phosphate metabolism	Carbohydrate metabolism;Endocrine and metabolic diseases;Global and overview maps	Human Diseases;Metabolism
Lmsn002110	2487200	1848000	1853400	2500100	3264700	2773600	2.06287e+06	2.84613e+06	0.464353	0.0639414	0.217121	1.12502	Corilagin*	Negative	633.07	301	634.081	C27H22O18	--	--	-	-	-	-
pmb2620	4658200	4945300	4745300	4352200	3207200	4357900	4.78293e+06	3.97243e+06	-0.267873	0.107487	0.295239	1.11832	3,4-Dimethoxycinnamic acid*	207.07	133.1	208.074	C11H12O4	--	--	-	-	-	-
ML10181668	385180	696290	867300	1323600	1160800	1500800	649590	1328400	1.03209	0.0168384	0.0939407	1.1021	Cycloleucine	Positive	130.09	84.08	129.079	C6H11NO2	--	--	-	-	-	-
Lmsn003088	3840400	4193000	3782700	3203300	3304200	3484900	3938700	3330800	-0.241851	0.0162851	0.092016	1.07703	1,4,6-Tri-O-galloyl-尾-D-glucose*	635.09	169.01	636.096	C27H24O18	--	--	-	-	-	-
Zmyn000083	189240	359340	236200	982090	618430	1040800	261593	880440	1.7509	0.0119353	0.0811301	1.05446	D-Glucose 1,6-bisphosphate	78.96	339.996	C6H14O12P2	--	--	C01231	ko00500//Starch and sucrose metabolism	Carbohydrate metabolism	Metabolism
pmn001525	5075900	592990	4836000	683970	4388200	515750	3501630	1862640	-0.910678	0.44314	0.660426	1.04962	3,5-Digalloylshikimic acid	477.14	169	478.148	C23H26O11	--	--	-	-	-	-
MWS20205	4739200	4508300	4371400	3738900	3943200	4186000	4.53963e+06	3.95603e+06	-0.198521	0.0254864	0.119743	1.03818	Geraniin	Negative	951.07	301	952.082	C41H28O27	--	--	-	-	-	-
Lmsn000842	15804000	10479000	13815000	12194000	15425000	17256000	13366000	1.49583e+07	0.162382	0.499196	0.701704	1.02717	4,6-(S)-Hexahydroxydiphenoyl-尾-D-glucose	301	482.07	C20H18O14	--	--	-	-	-	-
Hmpp003270	184920	172530	175830	1173400	715710	437980	177760	775697	2.12556	0.049393	0.185333	1.02213	Luteolin-4'-O-glucoside*	Positive	449.11	287.05	448.101	C21H20O11	--	--	-	-	-	-
Zmdp000376	9845900	7904600	9032400	9737300	9332600	10429000	8.92763e+06	9.83297e+06	0.139349	0.234602	0.469203	1.01819	4-Guanidinobutanal	130.09	84.08	129.09	C5H11N3O	--	--	C02647	ko01100//Metabolic pathways;ko00330//Arginine and proline metabolism	Amino acid metabolism;Global and overview maps	Metabolism
pmb0752	4785700	4425900	4052800	3977900	3576200	3868400	4.42147e+06	3807500	-0.215681	0.065034	0.217121	1.00454	3-O-Feruloylquinic acid	369.12	177.1	368.111	C17H20O9	62929-69-5	HMDB0030669	-	-	-	-
pmb1754	2256700	1874200	1624400	1448400	1189700	1372200	1.91843e+06	1.33677e+06	-0.521181	0.0432691	0.171459	0.998432	O-Phosphocholine	184	125	184.073	C5H15NO4P+	3616-04-04	HMDB0001565	C00588	ko01100//Metabolic pathways;ko00564//Glycerophospholipid metabolism	Global and overview maps;Lipid metabolism	Metabolism
mws1375	1934300	2230400	1948200	1688200	1338700	1456100	2.03763e+06	1.49433e+06	-0.447392	0.0182068	0.0971031	0.996625	Nicotianamine	304.15	185.09	303.143	C12H21N3O6	--	--	-	-	-	-
mws0049	1101200	584380	429770	132710	88283	160560	705117	127184	-2.47094	0.0472655	0.181363	0.987554	Gallocatechin	Positive	307.08	139.04	306.074	C15H14O7	-	HMDB0141542	C12127	ko01110//Biosynthesis of secondary metabolites;ko00941//Flavonoid biosynthesis	Biosynthesis of other secondary metabolites;Global and overview maps	Metabolism
pmn001513	73566000	91546000	82258000	88888000	81515000	84362000	8.24567e+07	8.49217e+07	0.0424965	0.683471	0.814829	0.982686	Digallic Acid	125	322.021	C14H10O9	--	--	-	-	-	-
mws2623	4573100	3262600	2472800	2874200	2154200	2791400	3.43617e+06	2606600	-0.398631	0.273032	0.511815	0.976111	11-Octadecanoic acid(Vaccenic acid)	281.25	281.25	282.256	C18H34O2	--	--	-	-	-	-
mws0154	1084500	1005500	868110	497460	495870	640830	986037	544720	-0.856126	0.0051323	0.0458577	0.934124	Shikimic acid	93	174.053	C7H10O5	138-59-0	HMDB0003070	C00493	ko01100//Metabolic pathways;ko01110//Biosynthesis of secondary metabolites;ko01130//Biosynthesis of antibiotics;ko01230//Biosynthesis of amino acids;ko00400//Phenylalanine, tyrosine and tryptophan biosynthesis	Amino acid metabolism;Global and overview maps	Metabolism
pmb0856	550530	555650	564950	1041000	946200	960760	557043	982653	0.818893	0.00013915	0.0132938	0.929539	LysoPE 18:1(2n isomer)	Positive	480.31	339.29	479.301	C23H46NO7P	--	--	-	-	-	-
mws0024	2240400	2338600	1337900	2969200	2135100	2900000	1972300	2668100	0.435934	0.169516	0.38596	0.916674	Gallic acid	169.01	125	170.022	C7H6O5	149-91-7	HMDB0005807	C01424	ko01120//Microbial metabolism in diverse environments	Global and overview maps	Metabolism
Lmsn000381	3086100	2462100	3514900	3179300	3735500	4139500	3.02103e+06	3.68477e+06	0.286531	0.183645	0.402406	0.914473	D-Maltose*	341.11	89.02	342.116	C12H22O11	--	--	-	-	-	-
Xmyp005654	94189	170040	152720	541530	648910	470650	138983	553697	1.99419	0.00185525	0.0278291	0.910789	Kaempferol-4'-O-glucoside*	Positive	449.11	287.06	448.101	C21H20O11	--	--	-	-	-	-
Lmhp008801	379820	360610	401100	727880	844480	801110	380510	791157	1.05603	0.000336168	0.0132938	0.908337	LysoPE 18:3	Positive	476.28	335.26	475.27	C23H42NO7P	--	--	-	-	-	-
Jmzn006005	4542600	5511000	4532800	4762900	3887100	3976300	4.86213e+06	4.20877e+06	-0.208192	0.20109	0.42419	0.90635	3,4-Methylenedioxy cinnamyl alcohol	117.04	178.063	C10H10O3	--	--	-	-	-	-
Lmhp008589	457480	410220	509020	808510	916410	850900	458907	858607	0.903797	0.000706908	0.0187331	0.897111	LysoPE 18:3(2n isomer)	Positive	476.28	335.26	475.27	C23H42NO7P	--	--	-	-	-	-
pmn001516	4858400	5207100	3726400	3949000	3786600	4186200	4597300	3.97393e+06	-0.210219	0.248347	0.488416	0.889794	5-Galloylshikimic acid	125	326.064	C14H14O9	--	--	-	-	-	-
pmb2922	5619900	4686900	5739800	4565800	4660500	5004500	5.34887e+06	4743600	-0.173251	0.166606	0.383919	0.884294	Uridine 5'-diphospho-D-glucose	565.05	323.1	566.055	C15H24N2O17P2	--	--	C00029	ko01100//Metabolic pathways;ko01130//Biosynthesis of antibiotics;ko00052//Galactose metabolism;ko00240//Pyrimidine metabolism;ko00053//Ascorbate and aldarate metabolism;ko00040//Pentose and glucuronate interconversions;ko00520//Amino sugar and nucleotide sugar metabolism;ko00500//Starch and sucrose metabolism;ko00908//Zeatin biosynthesis;ko00561//Glycerolipid metabolism	Carbohydrate metabolism;Global and overview maps;Lipid metabolism;Metabolism of terpenoids and polyketides;Nucleotide metabolism	Metabolism
MA10039641	3056400	2730400	5308800	2985400	2916200	2475800	3.69853e+06	2.79247e+06	-0.405413	0.334364	0.567081	0.882394	Lactobiose*	341.11	89.02	342.116	C12H22O11	--	--	C00243	ko01100//Metabolic pathways;ko02010//ABC transporters;ko00052//Galactose metabolism	Carbohydrate metabolism;Global and overview maps;Membrane transport	Environmental Information Processing;Metabolism
pme1178	1445900	1344300	1396000	1825400	1809300	1672100	1395400	1.76893e+06	0.342201	0.00276719	0.0335225	0.86599	Guanosine	Positive	284.1	152	283.092	C10H13N5O5	118-00-3	HMDB0000133	C00387	ko01100//Metabolic pathways;ko00230//Purine metabolism	Global and overview maps;Nucleotide metabolism	Metabolism
pmn001542	515650	918920	516150	1128900	1293700	866220	650240	1.09627e+06	0.753563	0.0715605	0.230735	0.845843	2,3-O-Digalloyl-1,4,6-tri-O-galloyl-glucose	1091.1	1244.14	C55H40O34	--	--	-	-	-	-
mws0491	544190	617590	595260	1025200	1025800	795780	585680	948927	0.696184	0.0103101	0.0753705	0.839035	2-Phenylethylamine	105	121.089	C8H11N	-	HMDB0060276	C05332	ko00360//Phenylalanine metabolism	Amino acid metabolism	Metabolism
Lmyn012331	3681700	2571500	2009700	2474500	1630000	2249800	2754300	2118100	-0.378915	0.313557	0.544239	0.823173	Petroselinic acid	281.25	281.25	282.256	C18H34O2	593-39-5	HMDB0002080	-	-	-	-
Zmzp000145	337350	561770	629940	939360	811380	882270	509687	877670	0.784068	0.0184571	0.0978224	0.817522	Trimethyllysine	Positive	189.16	84.08	188.152	C9H20N2O2	19253-88-4	HMDB0001325	C03793	ko00310//Lysine degradation	Amino acid metabolism	Metabolism
Xmbp001692	21874000	21188000	18373000	20495000	19432000	18856000	2.04783e+07	1.95943e+07	-0.0636618	0.493278	0.70067	0.806527	2,4,6-Trihydroxybenzoic acid	171.03	81.03	170.022	C7H6O5	83-30-7	HMDB0029649	-	-	-	-
mws2108	1491700	1609100	1270300	1253800	1018900	962330	1.45703e+06	1.07834e+06	-0.434217	0.0470529	0.181363	0.794309	Cryptochlorogenic acid (4-O-Caffeoylquinic acid)*	353.09	191.05	354.095	C16H18O9	--	--	-	-	-	-
MWS1882	554590	723500	855850	297540	330180	473640	711313	367120	-0.954233	0.0284395	0.127602	0.782898	Iminodiacetic acid*	132.03	88.04	133.038	C4H7NO4	--	--	-	-	-	-
pmb1096	309900	348620	327180	700050	669970	539060	328567	636360	0.953657	0.00371125	0.0397029	0.7826	Indole	118.07	91	117.058	C8H7N	109-97-7	HMDB0035924	C00463	ko01100//Metabolic pathways;ko01110//Biosynthesis of secondary metabolites;ko00380//Tryptophan metabolism;ko00400//Phenylalanine, tyrosine and tryptophan biosynthesis;ko00402//Benzoxazinoid biosynthesis	Amino acid metabolism;Biosynthesis of other secondary metabolites;Global and overview maps	Metabolism
mws0191	659760	603030	551590	930390	866310	957940	604793	918213	0.602387	0.00162961	0.0265694	0.77916	Betaine	59	117.079	C5H11NO2	-	HMDB0059606	C00719	ko01100//Metabolic pathways;ko02010//ABC transporters;ko00260//Glycine, serine and threonine metabolism	Amino acid metabolism;Global and overview maps;Membrane transport	Environmental Information Processing;Metabolism
mws1195	4784100	5649500	4657100	4556100	5030700	3664800	5.03023e+06	4417200	-0.187493	0.293566	0.525502	0.779033	p-Coumaric acid methyl ester	179.07	147.1	178.063	C10H10O3	--	--	-	-	-	-
pma0170	24881	33989	39222	345460	302670	352160	32697.3	333430	3.35014	4.78546e-05	0.0101452	0.778644	N',N''-Diferuloylspermidine	177.05	497.253	C27H35N3O6	--	--	-	-	-	-
pme0534	1421600	1667300	1400000	1793700	1977800	1767700	1496300	1846400	0.303316	0.0318653	0.134375	0.777197	Gluconic acid	195.05	74.9	196.058	C6H12O7	526-95-4	HMDB0000625	C00257	ko01100//Metabolic pathways;ko01110//Biosynthesis of secondary metabolites;ko01120//Microbial metabolism in diverse environments;ko01130//Biosynthesis of antibiotics;ko01200//Carbon metabolism;ko00030//Pentose phosphate pathway	Carbohydrate metabolism;Global and overview maps	Metabolism
mws0178	2623300	2625900	2152000	2141000	1617000	2374400	2.46707e+06	2.04413e+06	-0.271307	0.197312	0.421392	0.765853	Chlorogenic acid (3-O-Caffeoylquinic acid)*	353.09	191.01	354.095	C16H18O9	--	--	C00852	ko01110//Biosynthesis of secondary metabolites;ko00940//Phenylpropanoid biosynthesis;ko00941//Flavonoid biosynthesis;ko00945//Stilbenoid, diarylheptanoid and gingerol biosynthesis	Biosynthesis of other secondary metabolites;Global and overview maps	Metabolism
MWSslk254	131760	248610	258860	940580	417930	414240	213077	590917	1.47158	0.103109	0.289195	0.764315	Kaempferol-3-O-glucorhamnoside*	Positive	595.17	287.06	594.158	C27H30O15	--	--	-	-	-	-
mws1337	1666200	993330	969090	792390	763260	835810	1209540	797153	-0.601529	0.146645	0.355348	0.753173	D-Pantothenic Acid	220.12	202.1	219.111	C9H17NO5	79-83-4	HMDB0000210	C00864	ko01100//Metabolic pathways;ko01110//Biosynthesis of secondary metabolites;ko00770//Pantothenate and CoA biosynthesis;ko00410//beta-Alanine metabolism	Global and overview maps;Metabolism of cofactors and vitamins;Metabolism of other amino acids	Metabolism
Lmjp002867	167500	331480	316980	1015000	506090	420540	271987	647210	1.2507	0.123506	0.322257	0.750962	Kaempferol-3-O-neohesperidoside*	Positive	595.17	287.05	594.158	C27H30O15	--	--	-	-	-	-
Lmsp004670	176500	278340	277480	985790	411530	432390	244107	609903	1.32107	0.128062	0.330081	0.734821	Kaempferol-3-O-glucoside-7-O-rhamnoside*	Positive	595.17	287.06	594.158	C27H30O15	--	--	-	-	-	-
mws4174	124980	195040	94341	446030	574570	282240	138120	434280	1.6527	0.0298753	0.131265	0.731846	N-Acetyl-D-mannosamine	222.1	138	221.09	C8H15NO6	7772-94-3	HMDB0001129	C00645	ko01100//Metabolic pathways;ko00520//Amino sugar and nucleotide sugar metabolism	Carbohydrate metabolism;Global and overview maps	Metabolism
MWSHY0080	145310	383390	302300	1004400	570020	351060	277000	641827	1.2123	0.148706	0.358246	0.727842	Luteolin-7-O-neohesperidoside*	Positive	595.17	287.06	594.158	C27H30O15	--	--	C12630	ko00944//Flavone and flavonol biosynthesis	Biosynthesis of other secondary metabolites	Metabolism
Lmqn000213	1135300	643670	847440	1065700	1310800	1295400	875470	1.22397e+06	0.483435	0.0995376	0.284202	0.720205	Stachyose	341.11	666.222	C24H42O21	470-55-3	HMDB0003553	C01613	ko00052//Galactose metabolism	Carbohydrate metabolism	Metabolism
pmn001517	3493000	3187700	3139200	2965700	2409600	3278000	3273300	2.88443e+06	-0.182458	0.233109	0.46732	0.708005	3,4,5-Trimethoxyphenyl-1-O-Glucoside	329.12	167	330.131	C15H22O8	--	--	-	-	-	-
Lmhn002379	2114100	1742200	1723400	1841600	2618700	2305100	1859900	2.25513e+06	0.277988	0.201847	0.42473	0.694004	Strictinin*	Negative	633.07	301	634.079	C27H22O18	--	--	-	-	-	-
MWSmce585	6106300	5397600	6728700	5366500	4407600	6726300	6.07753e+06	5.50013e+06	-0.144019	0.497555	0.701704	0.680571	Methyl 3-aminopropanoate	Positive	104.07	59.01	103.063	C4H9NO2	--	--	-	-	-	-
MWS0811	4159900	3374100	3036700	3759900	3047600	6041100	3.52357e+06	4.28287e+06	0.28154	0.474183	0.68755	0.665948	L-Pipecolic Acid	84.08	129.079	C6H11NO2	-	HMDB0062767	C00408	ko01100//Metabolic pathways;ko01110//Biosynthesis of secondary metabolites;ko00310//Lysine degradation;ko00960//Tropane, piperidine and pyridine alkaloid biosynthesis	Amino acid metabolism;Biosynthesis of other secondary metabolites;Global and overview maps	Metabolism
Lmlp003161	19651	26923	28113	209960	249390	268710	24895.7	242687	3.28513	0.000239106	0.0132938	0.658294	N-Feruloylputrescine	177.06	264.147	C14H20N2O3	501-13-3	HMDB0033463	C10497	ko00330//Arginine and proline metabolism	Amino acid metabolism	Metabolism
pmb3107	4778100	4549000	3694400	4532700	3767200	3203800	4340500	3.83457e+06	-0.178798	0.374793	0.600802	0.65685	Glucosyringic Acid	182.1	360.106	C15H20O10	--	--	-	-	-	-
mws4163	901630	777450	1056100	1268700	1023000	1251800	911727	1.18117e+06	0.373539	0.0756625	0.240306	0.65192	Nystose	665.21	485.3	666.222	C24H42O21	13133-07-8	HMDB0039176	-	-	-	-
pmb2653	242560	302460	558030	66780	81587	159830	367683	102732	-1.83957	0.0585128	0.205888	0.651738	DMelezitose O-rhamnoside	649.1	145	650.227	C24H42O20	--	--	-	-	-	-
Lmbn000216	747220	205840	348430	124360	125050	131610	433830	127007	-1.77223	0.131197	0.334167	0.650743	3-Methylmalic acid*	147.03	57.03	148.037	C5H8O5	--	--	C06032	ko01100//Metabolic pathways;ko01230//Biosynthesis of amino acids;ko01210//2-Oxocarboxylic acid metabolism;ko00290//Valine, leucine and isoleucine biosynthesis;ko00660//C5-Branched dibasic acid metabolism	Amino acid metabolism;Carbohydrate metabolism;Global and overview maps	Metabolism
Hmbp001276	861420	721760	787320	710870	1949000	935140	790167	1.19834e+06	0.600804	0.34661	0.582031	0.645704	Gallacetophenone	169.05	65.03	168.042	C8H8O4	--	--	-	-	-	-
Lmfp003403	468730	456830	491050	184030	199750	369910	472203	251230	-0.910399	0.0215542	0.107588	0.643103	Quercetagetin-7-O-glucoside*	Positive	481.1	319.05	480.09	C21H20O13	--	--	-	-	-	-
Wmhn001495	24890000	24881000	24674000	24693000	25137000	25983000	24815000	25271000	0.0262703	0.301698	0.530789	0.631957	1,4-Di-O-Galloyl-D-glucose	169.01	484.077	C20H20O14	--	--	-	-	-	-
pmn001526	24890000	24881000	24674000	24693000	25137000	25983000	24815000	25271000	0.0262703	0.301698	0.530789	0.631957	1,6-di-O-galloyl-尾-D-glucose	169.01	484.085	C20H20O14	--	--	-	-	-	-
Zmyn000247	632510	187310	324780	112810	110210	110900	381533	111307	-1.77727	0.109299	0.298025	0.622431	2-Hydroxyglutaric Acid*	147.03	57.03	148.037	C5H8O5	--	--	C03196	ko01120//Microbial metabolism in diverse environments	Global and overview maps	Metabolism
MA10039492	365270	370730	382430	213010	89487	216940	372810	173146	-1.10645	0.00905704	0.0698216	0.617956	Dehydroascorbic acid	71.03	174.016	C6H6O6	490-83-5	HMDB0001264	C05422	ko01100//Metabolic pathways;ko00053//Ascorbate and aldarate metabolism;ko00480//Glutathione metabolism	Carbohydrate metabolism;Global and overview maps;Metabolism of other amino acids	Metabolism
pme1474	6829800	5970300	7186300	7408900	6167300	7994700	6.66213e+06	7190300	0.110068	0.461062	0.676438	0.616233	5'-Deoxy-5'-(methylthio)adenosine	Positive	298.1	136	297.09	C11H15N5O3S	2457-80-9	HMDB0001173	C00170	ko01100//Metabolic pathways;ko00270//Cysteine and methionine metabolism;ko00908//Zeatin biosynthesis	Amino acid metabolism;Global and overview maps;Metabolism of terpenoids and polyketides	Metabolism
Lmdp003509	366390	229470	215250	73382	58610	75553	270370	69181.7	-1.96647	0.0142595	0.085759	0.60924	Quercetin-3-O-xyloside (Reynoutrin)	Positive	435.09	303.06	434.085	C20H18O11	--	--	-	-	-	-
Lmqp000329	300640	360770	273970	554730	455790	513840	311793	508120	0.704579	0.00699093	0.0575564	0.605087	5-Aminoimidazole ribonucleotide	296.07	104.11	295.056	C8H14N3O7P	25635-88-5	HMDB0001235	C03373	ko01100//Metabolic pathways;ko01110//Biosynthesis of secondary metabolites;ko01130//Biosynthesis of antibiotics;ko00230//Purine metabolism;ko00730//Thiamine metabolism	Global and overview maps;Metabolism of cofactors and vitamins;Nucleotide metabolism	Metabolism
HJN037	4270100	3938500	4913900	4520500	3238800	4033200	4.37417e+06	3.93083e+06	-0.154173	0.399543	0.621929	0.604053	4-O-Methylgallic Acid	183.03	124.02	184.037	C8H8O5	-	HMDB0013198	-	-	-	-
Lmyn002788	4270100	3938500	4913900	4520500	3238800	4033200	4.37417e+06	3.93083e+06	-0.154173	0.399543	0.621929	0.604053	Methyl gallate	183.03	124.02	184.037	C8H8O5	--	--	-	-	-	-
Wmmn002441	4270100	3938500	4913900	4520500	3238800	4033200	4.37417e+06	3.93083e+06	-0.154173	0.399543	0.621929	0.604053	(E)-Linalool-1-oic acid	Negative	183.03	124.02	184.11	C10H16O3	--	--	-	-	-	-
pma2987	19006000	22214000	19311000	20110000	22011000	20464000	20177000	2.08617e+07	0.0481427	0.59203	0.766242	0.59621	Histidinol	124.09	141.09	C6H11N3O	4836-52-6	HMDB0003431	C00860	ko01100//Metabolic pathways;ko01110//Biosynthesis of secondary metabolites;ko01230//Biosynthesis of amino acids;ko00340//Histidine metabolism	Amino acid metabolism;Global and overview maps	Metabolism
pme2292	62274	156380	119160	312790	283840	285180	112605	293937	1.38424	0.00331203	0.0377301	0.592639	Putrescine	89.11	72.08	88.1	C4H12N2	110-60-1	HMDB0001414	C00134	ko01100//Metabolic pathways;ko01110//Biosynthesis of secondary metabolites;ko01130//Biosynthesis of antibiotics;ko02010//ABC transporters;ko00330//Arginine and proline metabolism;ko00480//Glutathione metabolism;ko00960//Tropane, piperidine and pyridine alkaloid biosynthesis	Amino acid metabolism;Biosynthesis of other secondary metabolites;Global and overview maps;Membrane transport;Metabolism of other amino acids	Environmental Information Processing;Metabolism
MWS0559	176960	337570	212710	437340	420330	456360	242413	438010	0.853495	0.0171193	0.0942674	0.586978	1,6-anhydro-尾-D-glucose	71.01	162.053	C6H10O5	498-07-7	HMDB0000640	-	-	-	-
Zmyn000230	709290	184900	334940	137070	148100	155660	409710	146943	-1.47934	0.16743	0.384772	0.582331	2-Dehydro-3-deoxy-L-arabinonate*	147.03	57.03	148.037	C5H8O5	--	--	C00684	ko01100//Metabolic pathways;ko00053//Ascorbate and aldarate metabolism	Carbohydrate metabolism;Global and overview maps	Metabolism
Lmtp003948	346590	467620	601090	247210	266330	281130	471767	264890	-0.83268	0.0493132	0.185333	0.581508	3',5',5,7-Tetrahydroxy-4'-methoxyflavanone-3'-O-glucoside	Positive	481.13	319.05	480.127	C22H24O12	--	--	-	-	-	-
pme2914	377490	330440	268350	130140	195400	103870	325427	143137	-1.18494	0.011959	0.0811301	0.578592	3-Hydroxy-3-methylpentane-1,5-dioic acid	161.05	99	162.053	C6H10O5	--	--	-	-	-	-
mws5038	3602400	3314300	4307200	3192400	5487700	3946200	3741300	4.20877e+06	0.169858	0.560385	0.741372	0.568978	Isomaltulose*	341.11	89.02	342.116	C12H22O11	--	--	-	-	-	-
pmb1912	7880200	9863900	9581500	9242400	10428000	9074300	9.10853e+06	9.58157e+06	0.0730428	0.5634	0.741936	0.558665	10-Formyltetrahydrofolic Acid	474.17	327	473.166	C20H23N7O7	2800-34-2	HMDB0000972	C00234	ko01100//Metabolic pathways;ko01120//Microbial metabolism in diverse environments;ko01200//Carbon metabolism;ko00970//Aminoacyl-tRNA biosynthesis;ko00670//One carbon pool by folate	Global and overview maps;Metabolism of cofactors and vitamins;Translation	Genetic Information Processing;Metabolism
pmn001528	516130	914840	590520	927260	926740	860920	673830	904973	0.425491	0.136635	0.342799	0.557981	Tetragallic Acid(3''-O-galloyl-4''-O-galloyl-4-O-galloyl-galloyl acid)	169	626.054	C28H18O17	--	--	-	-	-	-
pmn001515	1445000	1420400	1142000	1046100	1052800	1278800	1335800	1125900	-0.246625	0.164821	0.38188	0.555802	3-Galloylshikimic acid	93	326.064	C14H14O9	--	--	-	-	-	-
pmc1990	2230900	2333800	2182800	2151500	1772800	2164800	2.24917e+06	2029700	-0.148124	0.181901	0.399616	0.551242	4'-Hydroxy-5,7-dimethoxyflavanone	Negative	299.1	223.1	300.1	C17H16O5	--	--	-	-	-	-
pme0122	308140	403470	381060	476090	587910	516820	364223	526940	0.532815	0.0201711	0.102426	0.540878	N6-Acetyl-L-lysine	189.12	126	188.116	C8H16N2O3	692-04-6	HMDB0000206	C02727	ko00310//Lysine degradation	Amino acid metabolism	Metabolism
mws0042	350800	189190	124500	68920	25954	32232	221497	42368.7	-2.38622	0.0593824	0.207227	0.539889	Epigallocatechin	305.07	125	306.074	C15H14O7	-	HMDB0141542	C12136	ko01110//Biosynthesis of secondary metabolites;ko00941//Flavonoid biosynthesis	Biosynthesis of other secondary metabolites;Global and overview maps	Metabolism
pmb3041	1120700	1137400	1119300	1337800	1434900	1141600	1125800	1.30477e+06	0.212841	0.107238	0.295239	0.533348	Tricin-7-O-saccharic acid	Negative	521.09	329.2	522.101	C23H22O14	--	--	-	-	-	-
Lmpp003465	426960	471860	425390	174780	277180	389030	441403	280330	-0.654971	0.0648056	0.217121	0.526209	Myricetin-3-O-尾-D-glucoside*	Positive	481.1	319.04	480.09	C21H20O13	--	--	-	-	-	-
pmb2795	1586500	1946000	1619000	1705200	1374000	1394500	1.71717e+06	1.49123e+06	-0.203524	0.223616	0.456931	0.520457	4-Methoxycinnamic acid	177	145	178.063	C10H10O3	830-09-1	HMDB0002040	-	-	-	-
Zmhn001358	964000	875650	613210	658510	690940	473650	817620	607700	-0.428071	0.168926	0.38596	0.519149	4-O-Glucosyl-4-hydroxybenzoic acid*	299.08	137.02	300.084	C13H16O8	--	--	-	-	-	-
mws0582	244980	189830	379300	132100	87666	91695	271370	103820	-1.38617	0.0446744	0.175388	0.518052	S-(Methyl)glutathione	Positive	322.11	130	321.099	C11H19N3O6S	--	--	-	-	-	-
pmf0426	2487300	2713300	3036600	2775900	2337100	2307900	2.74573e+06	2.47363e+06	-0.15056	0.283464	0.513626	0.513963	1,2,3,4,6-Penta-O-Galloyl-D-Glucose	769.09	940.118	C41H32O26	--	--	-	-	-	-
Zmzn000113	476180	433510	491900	353580	278720	352090	467197	328130	-0.509762	0.010047	0.0740857	0.510316	L-threo-3-Methylaspartate	Negative	146.05	102.06	147.053	C5H9NO4	--	--	C03618	ko01100//Metabolic pathways;ko01120//Microbial metabolism in diverse environments;ko01200//Carbon metabolism;ko00630//Glyoxylate and dicarboxylate metabolism;ko00660//C5-Branched dibasic acid metabolism	Carbohydrate metabolism;Global and overview maps	Metabolism
Lmmp001947	435450	415220	411520	291300	280200	308870	420730	293457	-0.519747	0.000339472	0.0132938	0.508566	3,3',4',5,7,8-Hexahydroxyflavone-3-O-glucoside*	Positive	481.1	319.05	480.09	C21H20O13	--	--	-	-	-	-
pmb0496	94230	109140	235250	9	9	9	146207	9	-13.9877	0.0308326	0.133166	0.497013	N-Feruloylagmatine	307.18	177.05	306.169	C15H22N4O3	--	--	C18325	ko00330//Arginine and proline metabolism	Amino acid metabolism	Metabolism
mws0921	302000	218990	206630	119080	95991	121300	242540	112124	-1.11313	0.0136451	0.08446	0.492197	p-Coumaryl alcohol	149.06	131	150.068	C9H10O2	-	HMDB0135644	C02646	ko01100//Metabolic pathways;ko01110//Biosynthesis of secondary metabolites;ko00940//Phenylpropanoid biosynthesis	Biosynthesis of other secondary metabolites;Global and overview maps	Metabolism
Lmsn003278	13291000	14967000	13789000	13050000	14582000	16192000	1.40157e+07	14608000	0.0597183	0.597508	0.766242	0.483462	1,3,4,6-Tetra-O-galloyl-尾-D-glucose*	787.1	635.09	788.107	C34H28O22	--	--	-	-	-	-
Lmsn003625	13291000	14967000	13789000	13050000	14582000	16192000	1.40157e+07	14608000	0.0597183	0.597508	0.766242	0.483462	1,2,3,6-Tetra-O-galloyl-尾-D-glucose*	787.1	635.09	788.107	C34H28O22	--	--	-	-	-	-
Lmmn003323	418940	200960	233560	146800	95160	153640	284487	131867	-1.10928	0.0958612	0.277441	0.47949	2-Hydroxyhexadecanoic acid	271.23	225.22	272.235	C16H32O3	16452-51-0	HMDB0031057	-	-	-	-
pmn001622	3299200	2651900	2697200	3172500	3402200	2794500	2.88277e+06	3.12307e+06	0.115509	0.429532	0.653937	0.474132	1-O-Galloyl-4,6-(-)-hexahydroxydiphenoyl-D-glucose	275	634.081	C27H22O18	--	--	-	-	-	-
Zmgn000216	26250	30830	28121	139370	153750	113980	28400.3	135700	2.25644	0.000785485	0.0199406	0.466465	2-Hydroxyethylphosphonic acid	125	78.96	126.008	C2H7O4P	--	--	C06451	ko01130//Biosynthesis of antibiotics	Global and overview maps	Metabolism
pma0702	6964000	8284400	7313600	7566800	8104300	7877900	7.52067e+06	7.84967e+06	0.0617708	0.481681	0.693628	0.465292	N1,N8-Bis(sinapoyl)spermidine	207.07	557.274	C29H39N3O8	--	--	-	-	-	-
pmb0508	134690	105040	224440	400370	237860	236800	154723	291677	0.914679	0.103333	0.289195	0.464941	p-Coumaroylagmatine	147.04	276.159	C14H20N4O2	--	--	C04498	ko00330//Arginine and proline metabolism	Amino acid metabolism	Metabolism
Hmdn001667	5327900	5330100	5137700	6028700	5708500	4811900	5.26523e+06	5.51637e+06	0.0672209	0.534231	0.73069	0.454723	Ellagic acid-4-O-glucoside	Negative	463.05	300.99	464.06	C20H16O13	--	--	-	-	-	-
Lmdp002969	450170	523260	364360	263560	338780	360320	445930	320887	-0.474753	0.0834044	0.252596	0.454238	Myricetin-3-O-galactoside*	Positive	481.1	319.06	480.09	C21H20O13	--	--	-	-	-	-
pme0519	5944200	5138900	7420100	5675800	5013400	6592900	6.16773e+06	5760700	-0.0984963	0.641652	0.795261	0.451184	D-Sucrose	341.11	119.03	342.116	C12H22O11	-	HMDB0125600	C00089	ko01100//Metabolic pathways;ko02010//ABC transporters;ko00052//Galactose metabolism;ko00500//Starch and sucrose metabolism	Carbohydrate metabolism;Global and overview maps;Membrane transport	Environmental Information Processing;Metabolism
Lmqp000873	308210	306180	183170	157500	120560	169380	265853	149147	-0.833899	0.0564127	0.202703	0.447124	Succinic anhydride	101.02	55.02	100.018	C4H4O3	108-30-5	HMDB0032523	-	-	-	-
MWSHY0094	278140	166560	136160	89544	64021	64683	193620	72749.3	-1.41222	0.0514349	0.189638	0.446585	Gallocatechin gallate*	Positive	459.09	139.04	458.085	C22H18O11	--	--	-	-	-	-
MWSmce341	1468100	1699200	1437800	1301600	1617100	1053100	1.53503e+06	1.32393e+06	-0.21344	0.312654	0.544239	0.445425	Butyl isobutyl phthalate*	279.16	149.03	278.152	C16H22O4	--	--	-	-	-	-
mws0126	146760	181950	176390	272370	269940	256940	168367	266417	0.662078	0.00119314	0.0219952	0.442214	LysoPC 18:0	Positive	524.37	184.07	523.364	C26H54NO7P	--	--	-	-	-	-
pmd0136	146760	181950	176390	272370	269940	256940	168367	266417	0.662078	0.00119314	0.0219952	0.442214	LysoPC 18:0(2n isomer)	Positive	524.37	184.07	523.364	C26H54NO7P	--	--	-	-	-	-
Hmyp002315	1772800	1512600	1618100	1534100	1500800	1421000	1634500	1485300	-0.138095	0.145451	0.355348	0.43656	3,5,7,4'-Tetrahydroxy-Coumaronochromone	303.04	257.04	302.042	C15H10O7	--	--	-	-	-	-
MWSmce682	148960	188770	161460	275430	254560	260440	166397	263477	0.663049	0.00187059	0.0278291	0.435441	DL-Xylose*	149.05	59.01	150.053	C5H10O5	--	--	-	-	-	-
Lmsn003367	2051400	1780400	1731400	1618000	1579200	1878700	1854400	1.69197e+06	-0.132251	0.301116	0.530789	0.435139	3,5,9-Trihydroxy-7,8-dihydrocyclopenta[g]chromene-2,6-dione	191.03	248.032	C12H8O6	--	--	-	-	-	-
MWS1830	229700	128680	158420	56349	61303	78602	172267	65418	-1.39688	0.0254004	0.119743	0.434905	Ethylsalicylate	121.03	166.063	C9H10O3	--	--	-	-	-	-
mws0260	190180	669460	655220	610750	564900	1004200	504953	726617	0.525044	0.351323	0.584161	0.430899	L-Arginine	175.12	116	174.112	C6H14N4O2	-	HMDB0062762	C00062	ko01100//Metabolic pathways;ko01110//Biosynthesis of secondary metabolites;ko01130//Biosynthesis of antibiotics;ko01230//Biosynthesis of amino acids;ko02010//ABC transporters;ko00970//Aminoacyl-tRNA biosynthesis;ko00330//Arginine and proline metabolism;ko00220//Arginine biosynthesis;ko00261//Monobactam biosynthesis;ko00472//D-Arginine and D-ornithine metabolism	Amino acid metabolism;Biosynthesis of other secondary metabolites;Global and overview maps;Membrane transport;Metabolism of other amino acids;Translation	Environmental Information Processing;Genetic Information Processing;Metabolism
pme0008	893780	1878500	2002600	1818100	1701100	2078700	1.59163e+06	1.86597e+06	0.229421	0.49749	0.701704	0.428414	L-Citrulline	176.1	113	175.096	C6H13N3O3	372-75-8	HMDB0000904	C00327	ko01100//Metabolic pathways;ko01110//Biosynthesis of secondary metabolites;ko01130//Biosynthesis of antibiotics;ko01230//Biosynthesis of amino acids;ko00220//Arginine biosynthesis	Amino acid metabolism;Global and overview maps	Metabolism
mws0906	3979900	4491600	3888600	4992100	4139900	3982300	4.12003e+06	4.37143e+06	0.0854504	0.529368	0.727511	0.422202	Coniferin	179	342.131	C16H22O8	531-29-3	HMDB0013682	C00761	ko00940//Phenylpropanoid biosynthesis	Biosynthesis of other secondary metabolites	Metabolism
Zmzn000079	110330	100040	94233	230650	141630	240180	101534	204153	1.00769	0.0318611	0.134375	0.414489	D-Erythrose-4-phosphate	199	78.96	200.009	C4H9O7P	585-18-2	HMDB0001321	C00279	ko01100//Metabolic pathways;ko01110//Biosynthesis of secondary metabolites;ko01120//Microbial metabolism in diverse environments;ko01130//Biosynthesis of antibiotics;ko01230//Biosynthesis of amino acids;ko01200//Carbon metabolism;ko00400//Phenylalanine, tyrosine and tryptophan biosynthesis;ko00030//Pentose phosphate pathway;ko00710//Carbon fixation in photosynthetic organisms;ko00750//Vitamin B6 …	Amino acid metabolism;Carbohydrate metabolism;Energy metabolism;Global and overview maps;Metabolism of cofactors and vitamins	Metabolism
pmb2319	210390	250900	253960	340690	403000	273830	238417	339173	0.508538	0.0647812	0.217121	0.413722	LysoPC 15:0	Positive	482.32	184.07	481.317	C23H48NO7P	--	--	-	-	-	-
Zmdp003457	102760	165030	132530	66706	9	56485	133440	41066.7	-1.70015	0.0281684	0.127058	0.407821	Myricetin-3-O-galactoside-3'-O-rhamnoside*	Positive	627.16	319.05	626.148	C27H30O17	--	--	-	-	-	-
Lmhp008833	125360	144280	158670	238650	208860	238380	142770	228630	0.679322	0.00340794	0.0380254	0.407098	LysoPC 16:1(2n isomer)	Positive	494.32	184.07	493.317	C24H48NO7P	--	--	-	-	-	-
Smcp000882	155910	183300	227010	255370	363390	246400	188740	288387	0.611604	0.0809657	0.249669	0.402769	N-benzoyl-2-aminoethyl-尾-D-glucopyranoside	328.13	310.12	327.132	C15H21NO7	--	--	-	-	-	-
Lmmp010562	10619000	12781000	12028000	10116000	9129900	15066000	1.18093e+07	11437300	-0.046181	0.857465	0.927462	0.402417	Diisooctyl Phthalate*	391.28	149.02	390.277	C24H38O4	--	--	-	-	-	-
mws0133	311090	255430	273510	182820	207400	192730	280010	194317	-0.527069	0.00869516	0.0676467	0.399678	Nicotinamide	80.05	122.048	C6H6N2O	98-92-0	HMDB0001406	C00153	ko01100//Metabolic pathways;ko00760//Nicotinate and nicotinamide metabolism	Global and overview maps;Metabolism of cofactors and vitamins	Metabolism
MWSmce165	463500	597030	414410	603390	621210	586630	491647	603743	0.296313	0.113387	0.306218	0.39489	L-Fucitol	165.08	59.02	166.084	C6H14O5	--	--	-	-	-	-
pmb0069	133040	204790	144860	269070	280920	204310	160897	251433	0.644041	0.0497874	0.18599	0.39225	Benzamide	122	105	121.053	C7H7NO	55-21-0	HMDB0004461	C09815	ko01120//Microbial metabolism in diverse environments	Global and overview maps	Metabolism
Lmhp009590	84544	119440	127100	184120	201150	181380	110361	188883	0.775261	0.00561126	0.0490551	0.389782	LysoPC 17:1	Positive	508.34	184.07	507.332	C25H50NO7P	--	--	-	-	-	-
pme3017	5209100	4762500	5961000	5005700	4157100	5916500	5.31087e+06	5.02643e+06	-0.0794123	0.66862	0.80883	0.388859	2-Aminoisobutyric acid	58	103.063	C4H9NO2	62-57-7	HMDB0001906	-	-	-	-
pmp001285	1999100	1895500	1612700	1407500	2037200	1479200	1.83577e+06	1641300	-0.161544	0.445624	0.662913	0.387012	Phthalic anhydride	149.02	65.04	148.016	C8H4O3	--	--	-	-	-	-
pmb0962	24641	36441	22426	110270	100510	93648	27836	101476	1.86611	0.000344886	0.0132938	0.385189	L-Lysine-Butanoic Acid	Positive	235.1	118.3	234.158	C10H22N2O4	--	--	-	-	-	-
MWS0552	1972700	1979600	1646700	2392600	1898100	1833900	1.86633e+06	2.04153e+06	0.129446	0.446814	0.662913	0.381981	Cis-10-Pentadecenoic Acid(C15: 1)	239.2	223.03	240.209	C15H28O2	--	--	-	-	-	-
mws1499	153750	219370	176020	275200	235500	292680	183047	267793	0.548909	0.0297825	0.131265	0.375788	D-Arabinose*	149.05	59.01	150.053	C5H10O5	--	--	-	-	-	-
pme3967	881270	1005300	856990	796530	806270	862030	914520	821610	-0.154561	0.138196	0.344676	0.375529	2-(Dimethylamino)guanosine	Positive	312.13	180	311.123	C12H17N5O5	--	--	-	-	-	-
MWS4525	12397	32540	27676	138710	91320	67955	24204.3	99328.3	2.03694	0.0256995	0.119743	0.37102	6-O-methylguanine	166.07	124.05	165.065	C6H7N5O	--	--	-	-	-	-
HJN041	2954000	1903400	3144100	3195000	2274000	3318100	2.66717e+06	2.92903e+06	0.135117	0.632956	0.794003	0.368937	Epicatechin glucoside	451.12	289.07	452.131	C21H24O11	--	--	-	-	-	-
mws0383	241380	506490	143390	440420	405760	458800	297087	434993	0.550109	0.276599	0.511815	0.366751	10-Heptadecenoic Acid	267.23	267.23	268.24	C17H32O2	--	--	-	-	-	-
pmb0618	381140	382500	348870	299550	341860	151660	370837	264357	-0.488298	0.143856	0.352572	0.364732	Hesperetin-8-C-glucoside-3'-O-glucoside	Positive	627.19	465.1	626.185	C28H34O16	--	--	-	-	-	-
pmp001264	3482500	3345100	3522000	3127000	3502100	3310100	3.44987e+06	3.31307e+06	-0.0583734	0.320852	0.550775	0.362538	Hexadecylsphingosine	274.27	256.27	273.267	C16H35NO2	--	--	-	-	-	-
ML10171848	273240	117560	175950	90456	113930	93717	188917	99367.7	-0.926902	0.123397	0.322257	0.351715	D-Arabinono-1,4-lactone	147.03	85.03	148.037	C5H8O5	--	--	-	-	-	-
pme2380	145920	98244	98050	41291	43505	62451	114071	49082.3	-1.21666	0.0197672	0.101943	0.345241	伪-Ketoglutaric acid	145.01	101	146.022	C5H6O5	328-50-7	HMDB0000208	C00026	ko01100//Metabolic pathways;ko01110//Biosynthesis of secondary metabolites;ko01120//Microbial metabolism in diverse environments;ko01130//Biosynthesis of antibiotics;ko01230//Biosynthesis of amino acids;ko01210//2-Oxocarboxylic acid metabolism;ko01200//Carbon metabolism;ko00053//Ascorbate and aldarate metabolism;ko00250//Alanine, aspartate and glutamate metabolism;ko00630//Glyoxylate and dicarbox…	Amino acid metabolism;Carbohydrate metabolism;Global and overview maps;Metabolism of other amino acids	Metabolism
Wmhn001788	536020	514630	533050	466390	477680	452820	527900	465630	-0.181081	0.00316569	0.036774	0.342802	Digalloyl-HHDP-glucose*	Negative	785.08	301	786.083	C34H26O22	--	--	-	-	-	-
pmn001420	1861700	2070500	2166300	2409200	1973400	2123400	2.03283e+06	2.16867e+06	0.0933164	0.433818	0.656283	0.341447	1-O-Caffeoyl-尾-D-glucose*	341.09	179.04	342.095	C15H18O9	--	--	-	-	-	-
mws2608	107110	126810	70737	178800	190150	137650	101552	168867	0.733661	0.042373	0.170228	0.339545	N-Acetyl-D-galactosamine	222.1	84.05	221.09	C8H15NO6	14131-60-3	HMDB0000853	C01132	ko00052//Galactose metabolism	Carbohydrate metabolism	Metabolism
Lmbn001754	81329	54130	72909	14811	8952	10120	69456	11294.3	-2.6205	0.00212116	0.029012	0.335539	3-Isopropylmalic Acid*	175.06	115.04	176.068	C7H12O5	--	--	C04411	ko01100//Metabolic pathways;ko01110//Biosynthesis of secondary metabolites;ko01230//Biosynthesis of amino acids;ko01210//2-Oxocarboxylic acid metabolism;ko00290//Valine, leucine and isoleucine biosynthesis	Amino acid metabolism;Global and overview maps	Metabolism
Zmgn001448	81329	54130	72909	14811	8952	10120	69456	11294.3	-2.6205	0.00212116	0.029012	0.335539	2-Propylmalic Acid*	175.06	115.04	176.068	C7H12O5	--	--	C05994	ko00620//Pyruvate metabolism	Carbohydrate metabolism	Metabolism
pmb3101	68623	59218	78984	11699	14815	10790	68941.7	12434.7	-2.47101	0.000637052	0.018482	0.333432	2-Isopropylmalic Acid	175.06	115	176.068	C7H12O5	3237-44-3	HMDB0000402	C02504	ko01100//Metabolic pathways;ko01110//Biosynthesis of secondary metabolites;ko01230//Biosynthesis of amino acids;ko01210//2-Oxocarboxylic acid metabolism;ko00290//Valine, leucine and isoleucine biosynthesis;ko00620//Pyruvate metabolism	Amino acid metabolism;Carbohydrate metabolism;Global and overview maps	Metabolism
Lmhp009187	115260	121500	141570	190140	202020	160280	126110	184147	0.546173	0.016984	0.0941335	0.332905	LysoPE 15:0	Positive	440.28	299.26	439.27	C20H42NO7P	--	--	-	-	-	-
Smnn002510	479240	511100	544980	579720	554490	601100	511773	578437	0.176654	0.0457354	0.178726	0.331167	Hydroxytyrosol	153.05	123.04	154.063	C8H10O3	10597-60-1	HMDB0005784	-	-	-	-
pme0183	42547	67006	55990	98619	122880	116740	55181	112746	1.03084	0.00477051	0.0441627	0.3304	Isoguanine	Positive	152.06	135	151.049	C5H5N5O	3373-53-3	HMDB0000403	-	-	-	-
Lmlp012720	1532200	1530400	1251900	1238600	1540900	1118500	1.43817e+06	1.29933e+06	-0.146459	0.424898	0.650386	0.329316	Dibutyl phthalate*	279.16	149.02	278.152	C16H22O4	--	--	-	-	-	-
pme3009	352950	165480	329500	355820	376550	372430	282643	368267	0.381768	0.222329	0.455399	0.329167	Trans-Citridic acid	99	174.016	C6H6O6	--	--	C02341	ko00660//C5-Branched dibasic acid metabolism	Carbohydrate metabolism	Metabolism
Lmxp000939	438790	476830	363780	515130	627970	410390	426467	517830	0.280046	0.267941	0.507173	0.328372	Zarzissine	119.04	135.054	C5H5N5	--	--	-	-	-	-
pmn001610	321770	194760	184490	168400	114120	178300	233673	153607	-0.605252	0.173736	0.39079	0.327554	Eicosadienoic acid	Negative	307.26	307.3	308.272	C20H36O2	2091-39-6	HMDB0005060	C16525	ko01040//Biosynthesis of unsaturated fatty acids	Lipid metabolism	Metabolism
Zmyn000108	83686	81500	72417	127580	162840	114980	79201	135133	0.770793	0.0191612	0.1003	0.322101	D-Saccharic acid*	209.03	85.03	210.038	C6H10O8	--	--	C00818	ko01100//Metabolic pathways;ko00053//Ascorbate and aldarate metabolism	Carbohydrate metabolism;Global and overview maps	Metabolism
Jmwn002620	64696	104420	73410	156410	146380	112800	80842	138530	0.777022	0.032009	0.134375	0.319986	Vanillic Acid-4-O-Glucuronide	341.09	161.02	342.095	C15H18O9	-	HMDB0060024	-	-	-	-
Lmhp008885	117990	129560	129550	184610	192880	154730	125700	177407	0.497076	0.0133242	0.0843202	0.315071	LysoPE 15:0(2n isomer)	Positive	440.28	299.26	439.27	C20H42NO7P	--	--	-	-	-	-
pme3961	167630	168120	137600	106260	105050	109810	157783	107040	-0.559795	0.00760738	0.0620294	0.313657	2'-Deoxyadenosine	Positive	252.11	136	251.102	C10H13N5O3	958-09-8	HMDB0000101	C00559	ko01100//Metabolic pathways;ko00230//Purine metabolism	Global and overview maps;Nucleotide metabolism	Metabolism
MWSHY0046	251500	212350	251630	153090	151860	228060	238493	177670	-0.424749	0.098788	0.283639	0.309589	Quercetin-3-O-glucoside (Isoquercitrin)*	Positive	465.1	303.05	464.095	C21H20O12	--	--	C05623	ko01100//Metabolic pathways;ko01110//Biosynthesis of secondary metabolites;ko00944//Flavone and flavonol biosynthesis	Biosynthesis of other secondary metabolites;Global and overview maps	Metabolism
pmn001539	630070	843190	248360	574110	983990	619580	573873	725893	0.339025	0.522238	0.721266	0.309574	3-O-Digalloyl-1,2,4,6-O-tetragalloyl-D-glucose	787.1	1092.13	C48H36O30	--	--	-	-	-	-
Lmsp004450	2048300	1891700	1493500	1619400	1941900	1407600	1.81117e+06	1656300	-0.128955	0.532071	0.728912	0.308716	Dehydrodiconiferyl alcohol	359.15	131.05	358.142	C20H22O6	--	--	-	-	-	-
mws1050	780010	1171300	1124700	882250	892050	971840	1.02534e+06	915380	-0.163655	0.434168	0.656283	0.308517	O-Acetylserine	148.06	88	147.053	C5H9NO4	5147-00-2	HMDB0003011	C00979	ko01100//Metabolic pathways;ko01110//Biosynthesis of secondary metabolites;ko01120//Microbial metabolism in diverse environments;ko01130//Biosynthesis of antibiotics;ko01230//Biosynthesis of amino acids;ko01200//Carbon metabolism;ko00270//Cysteine and methionine metabolism;ko00908//Zeatin biosynthesis;ko00920//Sulfur metabolism;ko04122//Sulfur relay system	Amino acid metabolism;Energy metabolism;Folding, sorting and degradation;Global and overview maps;Metabolism of terpenoids and polyketides	Genetic Information Processing;Metabolism
HJN093	469930	531830	378890	503520	618660	503660	460217	541947	0.235838	0.236139	0.471167	0.305649	2-O-Salicyl-6-O-Galloyl-D-Glucose	313.05	452.095	C20H20O12	--	--	-	-	-	-
mws0376	241510	227160	250820	263840	79175	136170	239830	159728	-0.586392	0.21918	0.452225	0.303879	Fumaric acid	115	71	116.011	C4H4O4	110-17-8	HMDB0000134	C00122	ko01100//Metabolic pathways;ko01110//Biosynthesis of secondary metabolites;ko01120//Microbial metabolism in diverse environments;ko01130//Biosynthesis of antibiotics;ko01200//Carbon metabolism;ko00760//Nicotinate and nicotinamide metabolism;ko00250//Alanine, aspartate and glutamate metabolism;ko00360//Phenylalanine metabolism;ko00220//Arginine biosynthesis;ko00350//Tyrosine metabolism;ko01220//De…	Amino acid metabolism;Carbohydrate metabolism;Energy metabolism;Global and overview maps;Metabolism of cofactors and vitamins	Metabolism
mws2367	166320	160500	137210	98102	127080	72766	154677	99316	-0.639158	0.0373127	0.152856	0.302652	Salidroside	299.11	119	300.121	C14H20O7	--	--	C06046	ko00350//Tyrosine metabolism	Amino acid metabolism	Metabolism
pmb2406	78918	112500	103850	156030	159830	128170	98422.7	148010	0.588632	0.0249406	0.11949	0.300896	LysoPC 17:0	Positive	510.36	184.07	509.348	C25H52NO7P	--	--	-	-	-	-
Lmsn002494	3886600	4272100	3103400	3227800	3796000	3760000	3.75403e+06	3594600	-0.0626102	0.703495	0.827217	0.299022	Ellagic acid-4-O-Xyloside	433.04	301	434.049	C19H14O12	--	--	-	-	-	-
Hmln003405	2101600	1914400	2528200	1700300	2288500	2079100	2181400	2.02263e+06	-0.10902	0.560245	0.741372	0.298421	Ellagic acid-4-O-rhamnoside	Negative	447.06	315.01	448.064	C20H16O12	--	--	-	-	-	-
Zmhn001446	555990	472560	715120	660310	639010	692960	581223	664093	0.192293	0.318872	0.548574	0.298248	Syringaresinol-4'-O-glucoside	579.21	417.16	580.216	C28H36O13	--	--	-	-	-	-
pme3096	147190	173710	141310	107440	77334	127880	154070	104218	-0.563981	0.0483338	0.184626	0.297262	Aminomalonic acid	74	119.022	C3H5NO4	1068-84-4	HMDB0001147	-	-	-	-
pmd0130	80718	94768	102480	129900	149090	135570	92655.3	138187	0.576672	0.00596633	0.0511055	0.296315	LysoPC 14:0	Positive	468.31	184.07	467.301	C22H46NO7P	--	--	-	-	-	-
pmb2654	326640	346720	770070	672510	413870	729100	481143	605160	0.33085	0.515654	0.716075	0.29396	Anthranilate-1-O-Sophoroside	117.9	461.153	C19H27NO12	--	--	-	-	-	-
mws0237	236120	182090	178960	160220	123830	154350	199057	146133	-0.445894	0.0714113	0.230735	0.291004	Azelaic acid	125	188.105	C9H16O4	123-99-9	HMDB0000784	-	-	-	-
pme2117	239720	239190	301240	279380	293930	433570	260050	335627	0.368068	0.229128	0.461522	0.284178	Adenosine 5'-diphosphate	426	159	427.029	C10H15N5O10P2	58-64-0	HMDB0001341	C00008	ko01100//Metabolic pathways;ko01110//Biosynthesis of secondary metabolites;ko01130//Biosynthesis of antibiotics;ko00230//Purine metabolism;ko00908//Zeatin biosynthesis;ko00190//Oxidative phosphorylation;ko00195//Photosynthesis	Energy metabolism;Global and overview maps;Metabolism of terpenoids and polyketides;Nucleotide metabolism	Metabolism
MWSHY0060	213360	112690	98899	65569	62096	113870	141650	80511.7	-0.815057	0.198923	0.422773	0.283581	Epigallocatechin-3-gallate*	Positive	459.09	139.04	458.085	C22H18O11	--	--	-	-	-	-
Lmmn002260	87559	82589	110740	152270	123280	135830	93629.3	137127	0.550477	0.0226878	0.11121	0.281852	5'-Methoxyisolariciresinol-9'-O-glucoside	551.21	389.17	552.221	C27H36O12	--	--	-	-	-	-
mws0847	103150	72450	95157	132420	120610	158030	90252.3	137020	0.60235	0.0312499	0.133166	0.281277	1-Methyladenine	150.08	133	149.07	C6H7N5	5142-22-3	HMDB0011599	-	-	-	-
mws0052	68430	112190	158710	88486	258490	203730	113110	183569	0.698593	0.280231	0.511815	0.274671	Baicalin	447.09	271.07	446.085	C21H18O11	21967-41-9	HMDB0041832	-	-	-	-
MWSmce536	406200	128870	153730	123420	137830	173750	229600	145000	-0.66307	0.399707	0.621929	0.273759	Methyl 2-furoate	125.02	79.02	126.032	C6H6O3	611-13-2	HMDB0029750	-	-	-	-
mws0025	406200	128870	153730	123420	137830	173750	229600	145000	-0.66307	0.399707	0.621929	0.273759	Pyrogallol	125.02	79.02	126.032	C6H6O3	87-66-1	HMDB0013674	C01108	ko01120//Microbial metabolism in diverse environments	Global and overview maps	Metabolism
mws0677	86607	92622	94024	145980	148490	104000	91084.3	132823	0.544234	0.0460572	0.179158	0.272766	N-Acetyl-5-hydroxytryptamine	219.11	160	218.106	C12H14N2O2	1210-83-9	HMDB0001238	C00978	ko01100//Metabolic pathways;ko00380//Tryptophan metabolism	Amino acid metabolism;Global and overview maps	Metabolism
Lmxp011770	1492900	1500800	1166000	1156100	1566100	1065400	1.38657e+06	1.26253e+06	-0.135196	0.548396	0.741372	0.272092	Diisobutyl phthalate*	279.16	149.02	278.152	C16H22O4	--	--	-	-	-	-
MWSslk154	557780	582000	487530	389640	611780	374090	542437	458503	-0.242522	0.363007	0.594887	0.271536	Triethyl citrate	277.13	115.04	276.121	C12H20O7	77-93-0	HMDB0034263	-	-	-	-
Zmpn000199	80943	135400	85836	133390	160880	152080	100726	148783	0.562772	0.0664617	0.221018	0.27089	D-Galactaric acid*	209.03	85.03	210.038	C6H10O8	--	--	C00879	ko00053//Ascorbate and aldarate metabolism	Carbohydrate metabolism	Metabolism
mws0093	74943	55281	46199	22855	12629	23725	58807.7	19736.3	-1.57515	0.0131941	0.0841249	0.270665	Coniferyl alcohol	146	180.079	C10H12O3	458-35-5	HMDB0012915	C00590	ko01100//Metabolic pathways;ko01110//Biosynthesis of secondary metabolites;ko00940//Phenylpropanoid biosynthesis	Biosynthesis of other secondary metabolites;Global and overview maps	Metabolism
pmb0786	417920	513570	354940	359790	349000	401100	428810	369963	-0.212956	0.294074	0.525502	0.266334	D-Glucosamine	163.06	179.079	C6H13NO5	14257-69-3	HMDB0030091	C00329	ko01100//Metabolic pathways;ko00520//Amino sugar and nucleotide sugar metabolism	Carbohydrate metabolism;Global and overview maps	Metabolism
mws2212	70935	112260	92737	155990	153730	101090	91977.3	136937	0.574159	0.105199	0.292489	0.265014	Caffeic acid	135.05	180.042	C9H8O4	331-39-5	HMDB0001964	-	-	-	-
pme0490	145310	107490	101600	90288	69017	66929	118133	75411.3	-0.647563	0.0519406	0.190674	0.263169	Nicotinic acid (Vitamin B3)	124.04	78	123.032	C6H5NO2	--	--	C00253	ko01100//Metabolic pathways;ko01110//Biosynthesis of secondary metabolites;ko01120//Microbial metabolism in diverse environments;ko00760//Nicotinate and nicotinamide metabolism;ko00960//Tropane, piperidine and pyridine alkaloid biosynthesis	Biosynthesis of other secondary metabolites;Global and overview maps;Metabolism of cofactors and vitamins	Metabolism
pma0249	1634000	1546700	1473000	1602000	1542400	1173000	1.55123e+06	1.43913e+06	-0.108215	0.474059	0.68755	0.260033	3'-O-Methyltricetin-5-O-glucoside	Positive	479.12	317.1	478.111	C22H22O12	--	--	-	-	-	-
Lmgn002250	127090	139190	132790	98046	94449	106460	133023	99651.7	-0.416713	0.00259602	0.0323739	0.258581	Dicaffeoylquinic acid-O-glucoside	677.17	191.06	678.18	C31H34O17	--	--	-	-	-	-
Lmhp003013	9	74705	83413	120800	133460	56286	52709	103515	0.973723	0.227354	0.459038	0.256457	N-Feruloyl-Cadaverine	177.05	278.163	C15H22N2O3	--	--	-	-	-	-
Lmhp008718	55042	56646	60464	95712	87890	82398	57384	88666.7	0.627743	0.00171135	0.0268746	0.251054	LysoPC 17:2	Positive	506.32	184.07	505.317	C25H48NO7P	--	--	-	-	-	-
mws0889	116240	160450	116600	157370	197130	165720	131097	173407	0.403528	0.0902107	0.264701	0.250908	D-Threonic Acid	75.01	136.037	C4H8O5	--	--	-	-	-	-
pmd0147	39204	39715	41999	65368	73272	77005	40306	71881.7	0.834629	0.00087005	0.0199406	0.248951	LysoPC 20:2	Positive	548.37	184.07	547.364	C28H54NO7P	--	--	-	-	-	-
mws0917	105260	85582	71047	57489	48757	50842	87296.3	52362.7	-0.737382	0.0271331	0.123468	0.248901	3,7-Di-O-methylquercetin	329.07	314	330.074	C17H14O7	2068-02-02	HMDB0029263	C01265	ko00944//Flavone and flavonol biosynthesis	Biosynthesis of other secondary metabolites	Metabolism
Lmdp003286	269800	268830	213230	180580	256040	157940	250620	198187	-0.338642	0.209078	0.436694	0.248316	Isohyperoside*	Positive	465.1	303.06	464.095	C21H20O12	--	--	-	-	-	-
pme1974	24669	35374	30655	9	9	9	30232.7	9	-11.7139	0.000617987	0.018482	0.24632	Pyruvic acid	43	88.016	C3H4O3	127-17-3	HMDB0000243	C00022	ko01100//Metabolic pathways;ko01110//Biosynthesis of secondary metabolites;ko01120//Microbial metabolism in diverse environments;ko01130//Biosynthesis of antibiotics;ko01230//Biosynthesis of amino acids;ko01210//2-Oxocarboxylic acid metabolism;ko01200//Carbon metabolism;ko00330//Arginine and proline metabolism;ko00760//Nicotinate and nicotinamide metabolism;ko00260//Glycine, serine and threonine …	Amino acid metabolism;Biosynthesis of other secondary metabolites;Carbohydrate metabolism;Drug resistance;Endocrine and metabolic diseases;Energy metabolism;Global and overview maps;Metabolism of cofactors and vitamins;Metabolism of other amino acids;Metabolism of terpenoids and polyketides	Human Diseases;Metabolism
pmb2221	393780	609700	297500	335450	409670	333720	433660	359613	-0.270118	0.482008	0.693628	0.246079	4-Hydroxysphinganine	318.3	60.1	317.293	C18H39NO3	--	--	C12144	ko01100//Metabolic pathways;ko00600//Sphingolipid metabolism	Global and overview maps;Lipid metabolism	Metabolism
pmb3074	451420	504860	330040	397610	295000	415260	428773	369290	-0.215461	0.404481	0.627057	0.245391	5-O-p-Coumaroylquinic acid*	337.09	191.05	338.1	C16H18O8	--	--	C12208	ko01110//Biosynthesis of secondary metabolites;ko00940//Phenylpropanoid biosynthesis;ko00941//Flavonoid biosynthesis;ko00945//Stilbenoid, diarylheptanoid and gingerol biosynthesis	Biosynthesis of other secondary metabolites;Global and overview maps	Metabolism
Lmwp011196	10887000	13233000	12115000	10894000	9470200	15420000	1.20783e+07	1.19281e+07	-0.0180612	0.941297	0.983029	0.243827	Bis(2-ethylhexyl)phthalate*	391.28	149.02	390.277	C24H38O4	--	--	-	-	-	-
Lmbn005287	665280	797320	600110	739310	622000	453620	687570	604977	-0.184627	0.460187	0.676438	0.240246	7S,8S-DiHODE; (9Z,12Z)-(7S,8S)-Dihydroxyoctadeca-9,12-dienoic acid	Negative	311.22	249.22	312.23	C18H32O4	--	--	C07354	ko00591//Linoleic acid metabolism	Lipid metabolism	Metabolism
MWS80007	665280	797320	600110	739310	622000	453620	687570	604977	-0.184627	0.460187	0.676438	0.240246	13-Hydroperoxy-9Z,11E-octadecadienoic acid	Negative	311.22	249.22	312.23	C18H32O4	--	--	-	-	-	-
Hmqn003268	97646	123410	59865	144090	137960	119800	93640.3	133950	0.516493	0.112014	0.304449	0.239669	5,7,3',4',5'-Pentahydroxydihydroflavone	Negative	303.05	151.03	304.059	C15H12O7	--	--	-	-	-	-
MWS1837	9	9	9	30499	31471	22561	9	28177	11.6123	0.000566019	0.018482	0.239501	TranexamicAcid	95.09	157.11	C8H15NO2	--	--	-	-	-	-
pmp000438	500460	482440	404250	339320	498920	367190	462383	401810	-0.202576	0.350784	0.584161	0.238818	Betulin	Positive	443.39	425.38	442.381	C30H50O2	473-98-3	HMDB0036838	-	-	-	-
pmd0146	42592	44161	44395	68524	77119	69823	43716	71822	0.716264	0.000505045	0.0178449	0.237935	LysoPC 20:2(2n isomer)	Positive	548.37	184.07	547.364	C28H54NO7P	--	--	-	-	-	-
pmb0819	19235	19466	25915	52570	64107	37114	21538.7	51263.7	1.25101	0.0215684	0.107588	0.236577	3-Indoleacetonitrile	157	130	156.069	C10H8N2	771-51-7	HMDB0006524	C02938	ko00380//Tryptophan metabolism	Amino acid metabolism	Metabolism
Lmgp003270	5128900	4955200	2974700	4890400	5098500	3681500	4.35293e+06	4556800	0.0660331	0.815918	0.90091	0.236248	Scopoletin-7-O-glucuronide	369.16	177.06	368.074	C16H16O10	--	--	-	-	-	-
mws0043	29750	33558	33390	4121.8	6291.9	4268.7	32232.7	4894.13	-2.7194	4.36215e-05	0.0101452	0.235202	5,6,7,8,3',4'-Hexamethoxyflavone	Positive	403.14	373.1	402.131	C21H22O8	478-01-3	HMDB0029540	-	-	-	-
pmn001529	1501200	1645700	1661800	1659100	1811500	1539600	1602900	1.67007e+06	0.0592213	0.513527	0.716075	0.235114	3,4,5-Tri-O-Galloylshikimic acid	629.08	169	630.086	C28H22O17	--	--	-	-	-	-
mws0014	148520	189810	152770	228230	226440	157710	163700	204127	0.31841	0.204034	0.428269	0.231812	Ferulic acid	134.01	194.058	C10H10O4	537-98-4	HMDB0000954	C01494	ko01100//Metabolic pathways;ko01110//Biosynthesis of secondary metabolites;ko00940//Phenylpropanoid biosynthesis	Biosynthesis of other secondary metabolites;Global and overview maps	Metabolism
Lmhp011549	63427	34810	32925	90275	97700	47930	43720.7	78635	0.846856	0.130238	0.333662	0.230471	LysoPC 20:1	Positive	550.39	184.07	549.379	C28H56NO7P	--	--	-	-	-	-
MWS2984	65456	60715	64624	44462	32553	29485	63598.3	35500	-0.84117	0.00423558	0.0412847	0.229865	8-Azaguanine	Positive	153.05	136.03	152.045	C4H4N6O	--	--	-	-	-	-
Lmbp000668	156300	107740	123450	112510	81592	82019	129163	92040.3	-0.488858	0.102447	0.288622	0.229542	Isonicotinic acid	78.03	123.032	C6H5NO2	55-22-1	HMDB0060665	-	-	-	-
mws0214	77458	79861	69513	97293	104130	110210	75610.7	103878	0.458224	0.00437593	0.0421681	0.229484	D-Sorbitol	181.07	71	182.079	C6H14O6	50-70-4	HMDB0000247	C00794	ko01100//Metabolic pathways;ko02010//ABC transporters;ko00052//Galactose metabolism;ko00051//Fructose and mannose metabolism	Carbohydrate metabolism;Global and overview maps;Membrane transport	Environmental Information Processing;Metabolism
Lmhp009464	53771	54083	40491	77908	77142	75627	49448.3	76892.3	0.636918	0.00374556	0.0397029	0.229098	LysoPE 17:1(2n isomer)	Positive	466.29	325.27	465.286	C22H44NO7P	--	--	-	-	-	-
Lmhp009769	53771	54083	40491	77908	77142	75627	49448.3	76892.3	0.636918	0.00374556	0.0397029	0.229098	LysoPE 17:1	Positive	466.29	325.27	465.286	C22H44NO7P	--	--	-	-	-	-
pmn001694	266640	438730	266460	383980	345750	434780	323943	388170	0.260947	0.365077	0.594887	0.224592	9,10,13-Trihydroxy-11-Octadecenoic Acid	329.23	229.15	330.241	C18H34O5	29907-57-1	HMDB0004710	C14835	ko00591//Linoleic acid metabolism	Lipid metabolism	Metabolism
pme1216	40325	19103	22981	9	9	9	27469.7	9	-11.5756	0.0135982	0.08446	0.224254	2-Picolinic acid	122.03	78	123.032	C6H5NO2	98-98-6	HMDB0002243	C10164	ko01100//Metabolic pathways;ko00380//Tryptophan metabolism	Amino acid metabolism;Global and overview maps	Metabolism
Li512115	9	9	9	23602	27954	21343	9	24299.7	11.3987	0.000234098	0.0132938	0.222372	Isochlorogenic acid B*	515.12	353.09	516.127	C25H24O12	--	--	-	-	-	-
pmn001382	9	9	9	23602	27954	21343	9	24299.7	11.3987	0.000234098	0.0132938	0.222372	Isochlorogenic acid A*	515.12	353.09	516.127	C25H24O12	--	--	-	-	-	-
pmn001384	9	9	9	23602	27954	21343	9	24299.7	11.3987	0.000234098	0.0132938	0.222372	Isochlorogenic acid C*	515.12	353.09	516.127	C25H24O12	--	--	-	-	-	-
Lmsn005253	152150	193570	105250	114020	115690	107010	150323	112240	-0.421482	0.211792	0.440196	0.222	1,2-Di-O-galloyl-3-O-Cinnamoyl-尾-D-glucose	169.01	614.127	C29H26O15	--	--	-	-	-	-
MWSslk146	44961	38983	46243	20581	20350	11938	43395.7	17623	-1.30009	0.00205273	0.0290118	0.221474	4'-O-Glucosylvitexin	595.17	433.12	594.158	C27H30O15	--	--	-	-	-	-
Zmjp003291	44961	38983	46243	20581	20350	11938	43395.7	17623	-1.30009	0.00205273	0.0290118	0.221474	Vitexin-2''-O-galactoside	Positive	595.17	433.12	594.158	C27H30O15	--	--	-	-	-	-
Lmhp008763	80927	43252	56675	97758	87622	84379	60284.7	89919.7	0.576846	0.065028	0.217121	0.221269	LysoPE 16:1(2n isomer)	Positive	452.28	311.26	451.27	C21H42NO7P	--	--	-	-	-	-
MWSmce331	240200	237750	261400	288510	257500	285360	246450	277123	0.169233	0.0685058	0.225725	0.220603	Azetidine-2-carboxylic acid*	102.05	56.05	101.048	C4H7NO2	--	--	-	-	-	-
pme0281	535880	464800	456530	567640	301970	389120	485737	419577	-0.21124	0.46574	0.681195	0.219618	Terephthalic acid	121.03	166.027	C8H6O4	100-21-0	HMDB0002428	C06337	ko01100//Metabolic pathways;ko01120//Microbial metabolism in diverse environments;ko01220//Degradation of aromatic compounds	Global and overview maps	Metabolism
Lmhp007598	19477	23049	38766	54501	55227	48001	27097.3	52576.3	0.956263	0.0160022	0.092016	0.219582	LysoPC 19:2(2n isomer)	Positive	534.36	184.07	533.348	C27H52NO7P	--	--	-	-	-	-
Lmhp007840	19477	23049	38766	54501	55227	48001	27097.3	52576.3	0.956263	0.0160022	0.092016	0.219582	LysoPC 19:2	Positive	534.36	184.07	533.348	C27H52NO7P	--	--	-	-	-	-
Lmmn001294	840730	743810	676750	650200	776050	663010	753763	696420	-0.114154	0.408503	0.630984	0.219421	Koaburaside	331.1	153.02	332.111	C14H20O9	--	--	-	-	-	-
pmb0789	786010	758880	630130	721120	654530	642010	725007	672553	-0.108346	0.386262	0.611101	0.218779	Pyridoxine-5'-O-glucoside	332.13	152.07	331.127	C14H21NO8	--	--	-	-	-	-
Hmqp005455	156760	160500	137850	167620	181310	200990	151703	183307	0.273006	0.0573771	0.20436	0.217917	15(R)-Hydroxylinoleic Acid	297.24	81.07	296.234	C18H32O3	--	--	-	-	-	-
mws0749	72453	115530	89703	129950	144410	101660	92562	125340	0.437355	0.138162	0.344676	0.217355	4-Hydroxybenzoic acid*	137.02	93	138.032	C7H6O3	--	--	C00156	ko01100//Metabolic pathways;ko01110//Biosynthesis of secondary metabolites;ko01120//Microbial metabolism in diverse environments;ko00360//Phenylalanine metabolism;ko01220//Degradation of aromatic compounds;ko00130//Ubiquinone and other terpenoid-quinone biosynthesis;ko00790//Folate biosynthesis	Amino acid metabolism;Global and overview maps;Metabolism of cofactors and vitamins	Metabolism
pmb2804	225330	198910	266270	189060	142620	235060	230170	188913	-0.284975	0.280705	0.511815	0.21626	13S-Hydroperoxy-9Z,11E-octadecadienoic acid	Negative	311.1	171.3	312.23	C18H32O4	33964-75-9	HMDB0003871	C04717	ko01100//Metabolic pathways;ko00591//Linoleic acid metabolism	Global and overview maps;Lipid metabolism	Metabolism
mws0675	10211	15000	14725	45312	28011	42822	13312	38715	1.54017	0.0106496	0.077187	0.215928	尾-Nicotinamide mononucleotide	335.06	123	334.057	C11H15N2O8P	1094-61-7	HMDB0000229	C00455	ko01100//Metabolic pathways;ko00760//Nicotinate and nicotinamide metabolism	Global and overview maps;Metabolism of cofactors and vitamins	Metabolism
pme2710	9	9	9	52989	9	48033	9	33677	11.8696	0.117073	0.312195	0.215747	Dihydrojasmonic acid	167	212.141	C12H20O3	98674-52-3	HMDB0033601	-	-	-	-
pme0057	11643	9103.1	12299	38712	33562	27589	11015	33287.7	1.59551	0.00268201	0.0329615	0.211522	L-Homocysteine	136.04	118.1	135.035	C4H9NO2S	454-29-5	HMDB0000742	C00155	ko01100//Metabolic pathways;ko01110//Biosynthesis of secondary metabolites;ko01230//Biosynthesis of amino acids;ko00270//Cysteine and methionine metabolism;ko00920//Sulfur metabolism	Amino acid metabolism;Energy metabolism;Global and overview maps	Metabolism
pme3200	23057	25849	23072	55170	51282	36098	23992.7	47516.7	0.98584	0.0162322	0.092016	0.21141	1-Methylguanidine	74	57	73.064	C2H7N3	471-29-4	HMDB0001522	-	-	-	-
pmf0440	127990	126420	117330	97773	104030	101720	123913	101174	-0.292488	0.00388976	0.0397412	0.211313	4-MethoxycinnaMaldehyde	163.08	91.1	162.068	C10H10O2	24680-50-0	HMDB0032611	-	-	-	-
mws0055	28406	30689	29664	6344.2	10043	6285.3	29586.3	7557.5	-1.96895	9.72833e-05	0.0129241	0.210642	Tangeretin (4',5,6,7,8-Pentamethoxyflavone)	Positive	373.13	343.09	372.121	C20H20O7	--	--	-	-	-	-
Lmmn002274	419840	646400	525890	631370	660950	478080	530710	590133	0.153117	0.530191	0.727511	0.209075	Isolariciresinol-9'-O-glucoside*	521.2	359.15	522.21	C26H34O11	--	--	-	-	-	-
Lmsn003364	54950	66732	56234	78298	82185	88787	59305.3	83090	0.486513	0.00788697	0.0625061	0.207945	1,3-Di-O-galloyl-4,6-(S)-HHDP-尾-D-glucose*	Negative	785.08	301	786.092	C34H26O22	--	--	-	-	-	-
Zmdp001857	25935	32746	31611	59156	56412	42322	30097.3	52630	0.80625	0.0160432	0.092016	0.206922	纬-Glutamyltyrosine	311.12	165.05	310.116	C14H18N2O6	7432-23-7	HMDB0011741	-	-	-	-
MWSslk132	267460	312960	253770	287990	236740	180180	278063	234970	-0.242937	0.296322	0.525954	0.204579	Hexadecanedioic acid	Negative	285.21	223.21	286.214	C16H30O4	42150-38-9	HMDB0000712	C19615	ko01100//Metabolic pathways;ko00073//Cutin, suberine and wax biosynthesis	Global and overview maps;Lipid metabolism	Metabolism
Lmqn000351	44939	105580	73386	121570	76895	138940	74635	112468	0.591595	0.211509	0.440196	0.204285	Rutinose	59.01	326.121	C12H22O10	--	--	-	-	-	-
pmb0128	17444	55323	10046	9	9	9	27604.3	9	-11.5827	0.120462	0.317725	0.204079	未-Tridecalactone	213.3	81	212.178	C13H24O2	--	--	-	-	-	-
Hmfn000531	44849	43606	19893	50731	68160	68937	36116	62609.3	0.79374	0.0580074	0.204959	0.201919	L-Ascorbic acid (Vitamin C)	175.02	87.01	176.032	C6H8O6	--	--	C00072	ko01100//Metabolic pathways;ko01110//Biosynthesis of secondary metabolites;ko01120//Microbial metabolism in diverse environments;ko00053//Ascorbate and aldarate metabolism;ko00480//Glutathione metabolism	Carbohydrate metabolism;Global and overview maps;Metabolism of other amino acids	Metabolism
mws1189	67976	84358	55613	95782	100350	86881	69315.7	94337.7	0.444652	0.0532664	0.193813	0.201604	D-Galacturonic acid	72.8	194.033	C6H10O7	14982-50-4	HMDB0002545	C00333	ko01100//Metabolic pathways;ko02010//ABC transporters;ko00053//Ascorbate and aldarate metabolism;ko00040//Pentose and glucuronate interconversions;ko00520//Amino sugar and nucleotide sugar metabolism	Carbohydrate metabolism;Global and overview maps;Membrane transport	Environmental Information Processing;Metabolism
Zmgn000217	127670	81402	111150	79130	85618	65906	106741	76884.7	-0.473342	0.112565	0.304968	0.200988	Methylenesuccinic acid	85.03	130.027	C5H6O4	97-65-4	HMDB0002092	C00490	ko00660//C5-Branched dibasic acid metabolism	Carbohydrate metabolism	Metabolism
pme0460	32110	30389	29628	9	14249	15130	30709	9796	-1.6484	0.0134694	0.08446	0.198792	Epicatechin	Positive	291.09	139.04	290.079	C15H14O6	18829-70-4	HMDB0037953	C09727	ko01110//Biosynthesis of secondary metabolites;ko00941//Flavonoid biosynthesis	Biosynthesis of other secondary metabolites;Global and overview maps	Metabolism
Zmhn001793	1779500	2135400	2141000	2249800	1834400	2244300	2.01863e+06	2109500	0.0635222	0.644274	0.795261	0.196996	6-O-Caffeoyl-D-glucose*	341.09	179.03	342.096	C15H18O9	--	--	-	-	-	-
pmp001284	356830	309300	321560	313500	292380	295450	329230	300443	-0.132003	0.140575	0.349582	0.195933	Monopalmitin	331.28	313.27	330.277	C19H38O4	32899-41-5	HMDB0011564	-	-	-	-
Hmln001302	746660	664220	854500	889910	659790	902580	755127	817427	0.114371	0.552662	0.741372	0.195217	Furosin	649.07	169.01	650.076	C27H22O19	--	--	-	-	-	-
Lmsp003729	72886	141210	96002	82029	64653	72897	103366	73193	-0.497984	0.218357	0.451625	0.195103	Myricetin-3-O-rutinoside*	Positive	627.16	319.05	626.148	C27H30O17	--	--	-	-	-	-
pmb2507	211460	284990	248550	336370	229090	304000	248333	289820	0.222879	0.338631	0.57203	0.19474	2-Deoxyribose-1-phosphate*	Negative	213.1	97	214.024	C5H11O7P	--	--	C00672	ko00240//Pyrimidine metabolism;ko00030//Pentose phosphate pathway	Carbohydrate metabolism;Nucleotide metabolism	Metabolism
pmb0864	29985	31962	33841	49627	54339	47883	31929.3	50616.3	0.664721	0.00110273	0.0212526	0.194115	LysoPE 14:0	Positive	426.26	285.24	425.254	C19H40NO7P	--	--	-	-	-	-
MWSmce549	1120300	1015900	819130	881300	987510	914290	985110	927700	-0.0866265	0.573215	0.748978	0.193517	1-Monomyristin	Positive	303.25	57.07	302.246	C17H34O4	--	--	-	-	-	-
mws0232	74632	76309	79639	37882	56925	69019	76860	54608.7	-0.493103	0.0724876	0.232839	0.192366	Riboflavin (Vitamin B2)	377.15	243	376.138	C17H20N4O6	--	--	C00255	ko01100//Metabolic pathways;ko01110//Biosynthesis of secondary metabolites;ko00740//Riboflavin metabolism	Global and overview maps;Metabolism of cofactors and vitamins	Metabolism
Zmlp005013	4310800	5016700	5080900	4988200	5454400	3302900	4802800	4.58183e+06	-0.0679508	0.767559	0.870173	0.191713	3,3'-O-Dimethylellagic Acid	Positive	331.04	299.02	330.038	C16H10O8	--	--	-	-	-	-
Lmbn005923	88866	20559	21318	11774	12271	14507	43581	12850.7	-1.76186	0.246539	0.486197	0.187742	Crepenynic acid	Negative	277.22	59.01	278.225	C18H30O2	--	--	C07289	ko00591//Linoleic acid metabolism	Lipid metabolism	Metabolism
mws0567	1377500	915000	1236200	1153200	923720	1227000	1.17623e+06	1.10131e+06	-0.094958	0.672406	0.809943	0.185192	4-Guanidinobutyric acid	146.09	87	145.085	C5H11N3O2	463-00-3	HMDB0003464	C01035	ko01100//Metabolic pathways;ko00330//Arginine and proline metabolism	Amino acid metabolism;Global and overview maps	Metabolism
pmb2554	149110	158990	117430	153560	196290	159660	141843	169837	0.25985	0.200991	0.42419	0.184694	5-O-Feruloyl quinic acid glucoside*	529.16	193.1	530.164	C23H30O14	--	--	-	-	-	-
pmb2833	149110	158990	117430	153560	196290	159660	141843	169837	0.25985	0.200991	0.42419	0.184694	3-O-Feruloylquinic acid-O-glucoside*	529.16	193.1	530.164	C23H30O14	--	--	-	-	-	-
Lmfn001584	61834	50222	36972	31611	31765	23624	49676	29000	-0.776496	0.0543139	0.195992	0.183609	Methyl 4,6-di-O-galloyl-D-glucoside	169.01	498.101	C21H22O14	--	--	-	-	-	-
pmb0998	17903	22797	27017	38847	35565	53007	22572.3	42473	0.91199	0.0289273	0.128431	0.182486	Guanosine 5'-monophosphate	364.07	152.1	363.058	C10H14N5O8P	85-32-5	HMDB0001397	C00144	ko01100//Metabolic pathways;ko00230//Purine metabolism	Global and overview maps;Nucleotide metabolism	Metabolism
mws4085	32681	33632	26912	54682	42877	50067	31075	49208.7	0.663158	0.0107845	0.0775022	0.182296	Sinapic acid	193	224.068	C11H12O5	-	HMDB0127488	C00482	ko01100//Metabolic pathways;ko01110//Biosynthesis of secondary metabolites;ko00940//Phenylpropanoid biosynthesis	Biosynthesis of other secondary metabolites;Global and overview maps	Metabolism
mws0193	79828	73715	77653	99782	96670	86733	77065.3	94395	0.292628	0.0160075	0.092016	0.182207	L-Homocitrulline	Positive	190.12	127	189.111	C7H15N3O3	1190-49-4	HMDB0000679	-	-	-	-
pmb2640	89747	78110	66735	57771	56368	62796	78197.3	58978.3	-0.406934	0.0500335	0.18609	0.181647	Dodecanoic acid (Lauric acid)	Negative	199.17	199.17	200.178	C12H24O2	--	--	C02679	ko01100//Metabolic pathways;ko01130//Biosynthesis of antibiotics;ko00061//Fatty acid biosynthesis	Global and overview maps;Lipid metabolism	Metabolism
Lmhp008337	29960	36818	41788	50654	59911	50097	36188.7	53554	0.565456	0.0206195	0.104079	0.17896	LysoPE 14:0(2n isomer)	Positive	426.26	285.24	425.254	C19H40NO7P	--	--	-	-	-	-
mws0027	123380	173100	121040	166220	180120	151850	139173	166063	0.254851	0.2266	0.459038	0.177072	Syringic acid	123	198.053	C9H10O5	530-57-4	HMDB0002085	C10833	ko01120//Microbial metabolism in diverse environments	Global and overview maps	Metabolism
Lmbn001981	41357	25231	26951	14953	13745	10514	31179.7	13070.7	-1.25427	0.0265696	0.12312	0.177019	2,5-Dihydroxybenzaldehyde*	137.02	93.03	138.032	C7H6O3	--	--	C05585	ko01100//Metabolic pathways;ko01120//Microbial metabolism in diverse environments;ko00350//Tyrosine metabolism	Amino acid metabolism;Global and overview maps	Metabolism
pme3732	173180	192590	140650	117020	171880	134440	168807	141113	-0.258518	0.279733	0.511815	0.176438	Cytidine	Positive	244.09	112	243.086	C9H13N3O5	65-46-3	HMDB0000089	C00475	ko01100//Metabolic pathways;ko00240//Pyrimidine metabolism	Global and overview maps;Nucleotide metabolism	Metabolism
mws0001	753600	1531900	2071900	1630800	1519700	1500300	1.45247e+06	1.55027e+06	0.0940113	0.811895	0.898808	0.176375	L-Asparagine	Positive	133.06	74	132.054	C4H8N2O3	70-47-3	HMDB0000168	C00152	ko01100//Metabolic pathways;ko01110//Biosynthesis of secondary metabolites;ko01230//Biosynthesis of amino acids;ko00970//Aminoacyl-tRNA biosynthesis;ko00250//Alanine, aspartate and glutamate metabolism;ko00460//Cyanoamino acid metabolism	Amino acid metabolism;Global and overview maps;Metabolism of other amino acids;Translation	Genetic Information Processing;Metabolism
pme0264	174820	181260	160540	149060	165390	138030	172207	150827	-0.191249	0.10008	0.284791	0.176108	Thymidine	Positive	243.1	127	242.09	C10H14N2O5	50-89-5	HMDB0000273	C00214	ko01100//Metabolic pathways;ko00240//Pyrimidine metabolism	Global and overview maps;Nucleotide metabolism	Metabolism
pmb2260	26504	37071	27235	44147	50456	46902	30270	47168.3	0.63993	0.011954	0.0811301	0.175349	LysoPC 15:1	Positive	480.31	184.07	479.301	C23H46NO7P	--	--	-	-	-	-
pmn001532	10862	14089	15842	28360	36849	23763	13597.7	29657.3	1.12503	0.0173053	0.0946765	0.173972	Tri-O-galloyl Methyl gallate	639.19	124	640.2	C29H36O16	--	--	-	-	-	-
MWSHY0008	69812	51466	45100	24868	34431	48049	55459.3	35782.7	-0.632169	0.120645	0.317725	0.173503	Apigenin-6-C-glucoside (Isovitexin)*	Positive	433.11	283.06	432.106	C21H20O10	--	--	C01714	ko00944//Flavone and flavonol biosynthesis	Biosynthesis of other secondary metabolites	Metabolism
Lmmn001643	56359	53019	44422	85734	79739	49764	51266.7	71745.7	0.484871	0.154428	0.370977	0.173195	2-Hydroxycinnamic acid	119.05	164.047	C9H8O3	-	HMDB0134028	C01772	ko01110//Biosynthesis of secondary metabolites;ko01120//Microbial metabolism in diverse environments;ko00940//Phenylpropanoid biosynthesis;ko00360//Phenylalanine metabolism	Amino acid metabolism;Biosynthesis of other secondary metabolites;Global and overview maps	Metabolism
pme3184	327960	328210	299540	318970	284620	278720	318570	294103	-0.115287	0.195256	0.420247	0.172986	2'-Deoxyadenosine-5'-monophosphate	332.08	136	331.068	C10H14N5O6P	653-63-4	HMDB0000905	C00360	ko01100//Metabolic pathways;ko00230//Purine metabolism	Global and overview maps;Nucleotide metabolism	Metabolism
pmp001276	1025300	752560	725720	832240	894170	953090	834527	893167	0.0979713	0.595669	0.766242	0.171893	1-Linolenoyl-rac-glycerol-diglucoside	677.37	677.37	676.367	C33H56O14	--	--	-	-	-	-
pme0500	348970	293230	351640	272290	234460	381200	331280	295983	-0.162535	0.502329	0.70409	0.171265	D-Melezitose	323	504.169	C18H32O16	597-12-6	HMDB0011730	-	-	-	-
Smgp004575	142750	285140	218040	196170	187940	151130	215310	178413	-0.271192	0.443091	0.660426	0.170881	Quercetin-5-O-尾-D-glucoside*	Positive	465.1	303.05	464.095	C21H20O12	--	--	-	-	-	-
Lmqn008288	881450	824360	430620	725610	565030	669640	712143	653427	-0.124142	0.714231	0.831556	0.170515	3-Hydroxyoctadecanoic Acid	Negative	299.26	299.26	300.267	C18H36O3	--	--	-	-	-	-
Zmwp005562	40416	39832	28000	15362	27140	14425	36082.7	18975.7	-0.927155	0.0410005	0.166356	0.169923	cis-N-p-Coumaroyltyramine*	284.13	147.04	283.121	C17H17NO3	--	--	-	-	-	-
pmp000251	195400	161040	179680	143410	193040	100910	178707	145787	-0.293735	0.311086	0.543919	0.169855	E-6,7-Dihydroxydihydroligustilide	119.09	224.093	C12H16O4	--	--	-	-	-	-
pme2761	43783	44488	39574	49159	62881	71156	42615	61065.3	0.518992	0.0489392	0.18527	0.169558	4-Hydroxy-2-oxoglutaric acid	161	73	162.016	C5H6O6	1187-99-1	HMDB0002070	C01127	ko00630//Glyoxylate and dicarboxylate metabolism	Carbohydrate metabolism	Metabolism
Lmmp000897	4878.3	27832	19000	9	9	9	17236.8	9	-10.9033	0.0615058	0.21202	0.168042	Gallocatechin-(4伪鈫?)-gallocatechin	Positive	611.14	287.05	610.132	C30H26O14	--	--	-	-	-	-
MWS0550	92280	88000	65053	62944	64154	63896	81777.7	63664.7	-0.361214	0.0990062	0.283639	0.16776	Cinnamaldehyde	55.02	132.058	C9H8O	104-55-2	HMDB0003441	C00903	ko01100//Metabolic pathways;ko01110//Biosynthesis of secondary metabolites;ko00940//Phenylpropanoid biosynthesis	Biosynthesis of other secondary metabolites;Global and overview maps	Metabolism
pme2529	27213	33642	48071	50684	57988	50679	36308.7	53117	0.54886	0.0643227	0.217121	0.167399	1,5-Anhydro-D-glucitol	163.2	101	164.068	C6H12O5	154-58-5	HMDB0002712	-	-	-	-
mws0744	126410	146870	103230	84740	128290	90309	125503	101113	-0.311757	0.260066	0.498949	0.166628	Dihydromyricetin (Ampelopsin)	Negative	319.05	301	320.053	C15H12O8	--	--	C02906	ko01110//Biosynthesis of secondary metabolites;ko00941//Flavonoid biosynthesis	Biosynthesis of other secondary metabolites;Global and overview maps	Metabolism
Zmdp000292	5764400	9587300	10169000	8039100	7601600	9401500	8506900	8347400	-0.0273066	0.919584	0.968704	0.166559	Arginine methyl ester*	Positive	189.14	70.07	188.127	C7H16N4O2	--	--	-	-	-	-
Lmsn004659	2293400	2936800	2851500	2610200	2645100	3135400	2693900	2796900	0.0541324	0.715845	0.831556	0.166185	1,6-Di-O-galloyl-2-O-Feruloyl-尾-D-glucose	169.01	660.133	C30H28O17	--	--	-	-	-	-
Lmsn004924	2293400	2936800	2851500	2610200	2645100	3135400	2693900	2796900	0.0541324	0.715845	0.831556	0.166185	1,6-Di-O-galloyl-3-O-Feruloyl-尾-D-glucose	169.01	660.133	C30H28O17	--	--	-	-	-	-
mws0712	8467.7	20742	15154	9	9	9	14787.9	9	-10.6822	0.0140834	0.0853053	0.165862	N-Propionylglycine	130.05	86	131.058	C5H9NO3	21709-90-0	HMDB0000783	-	-	-	-
Lmhp010908	17455	19843	16081	33079	33684	28163	17793	31642	0.830531	0.00257274	0.0323739	0.165678	LysoPC 19:1	Positive	536.37	184.07	535.364	C27H54NO7P	--	--	-	-	-	-
mws0609	31980	38608	23710	16728	18000	13735	31432.7	16154.3	-0.960343	0.027227	0.123468	0.165275	Guanosine 3',5'-cyclic monophosphate	Negative	344.04	150	345.047	C10H12N5O7P	7665-99-8	HMDB0001314	C00942	ko00230//Purine metabolism	Nucleotide metabolism	Metabolism
Lmmp002463	19266	8693.5	18252	27106	31477	31477	15403.8	30020	0.962635	0.016359	0.092016	0.164178	Sexangularetin-3-O-glucoside-7-O-rhamnoside*	Positive	625.18	317.07	624.169	C28H32O16	--	--	-	-	-	-
pmb2857	26964	24536	25198	37001	38818	42765	25566	39528	0.628649	0.00164892	0.0265694	0.164167	L-Glutamic acid-O-glycoside	Negative	308.1	146.1	309.106	C11H19NO9	--	--	-	-	-	-
mws4134	37445	31996	29827	17980	14337	24586	33089.3	18967.7	-0.802824	0.0198357	0.101943	0.162766	Oxiglutatione	Negative	611.14	306.08	612.152	C20H32N6O12S2	27025-41-8	HMDB0003337	C00127	ko00480//Glutathione metabolism	Metabolism of other amino acids	Metabolism
pme1261	252470	78480	86039	91409	155540	340700	138996	195883	0.494945	0.57717	0.750675	0.161786	D-Panthenol	76	205.131	C9H19NO4	81-13-0	HMDB0004231	C05944	ko00770//Pantothenate and CoA biosynthesis	Metabolism of cofactors and vitamins	Metabolism
Lmtn003096	260560	237370	316090	296420	289800	302660	271340	296293	0.126924	0.350857	0.584161	0.160259	Secoisolariciresinol 4-O-glucoside	523.21	361.14	524.226	C26H36O11	--	--	-	-	-	-
MWS4471	37685	35098	25480	16136	13123	25494	32754.3	18251	-0.84371	0.0509675	0.188736	0.160023	N-Alpha-Acetyl-L-Asparagine	Negative	173.06	58.03	174.064	C6H10N2O4	--	--	-	-	-	-
pme2244	17532	24956	15573	56795	31945	23277	19353.7	37339	0.948076	0.160138	0.379321	0.15911	3-Indolepropionic acid	190.09	118.07	189.07	C11H11NO2	830-96-6	HMDB0002302	-	-	-	-
pme1109	79382	102740	75354	64238	78363	59889	85825.3	67496.7	-0.346587	0.146665	0.355348	0.158916	Guanine	152.06	135	151.049	C5H5N5O	73-40-5	HMDB0000132	C00242	ko01100//Metabolic pathways;ko00230//Purine metabolism	Global and overview maps;Nucleotide metabolism	Metabolism
Lmcp004369	73041	112960	78305	73890	75262	51068	88102	66740	-0.400623	0.221798	0.455399	0.158531	Quercetin-3',4'-dimethyl ether	331.08	287.05	330.074	C17H14O7	--	--	-	-	-	-
Lmtn001630	26739	41798	33875	55687	52940	40074	34137.3	49567	0.53803	0.0760902	0.240763	0.158316	2-Glucosyloxy-2-phenylacetic acid amide	312.11	150.05	313.116	C14H19NO7	--	--	-	-	-	-
pmp000172	9	31978	20383	9	9	9	17456.7	9	-10.9216	0.135257	0.34035	0.157593	5,2'-Dihydroxy-7,8-dimethoxyflavone glycosides	477.14	315.08	476.132	C23H24O11	--	--	-	-	-	-
pme2237	93634	62097	54968	52792	50871	49306	70233	50989.7	-0.461944	0.181828	0.399616	0.157152	Dulcitol*	181.07	101	182.079	C6H14O6	--	--	C01697	ko01100//Metabolic pathways;ko00052//Galactose metabolism	Carbohydrate metabolism;Global and overview maps	Metabolism
Rfmb318	74140	53448	65795	81489	70162	96904	64461	82851.7	0.362104	0.134023	0.338249	0.156188	D-Proline betaine	Positive	144.1	84.08	144.092	C7H14NO2+	--	--	-	-	-	-
pme2527	13905	48709	65169	70928	51294	70585	42594.3	64269	0.593462	0.257917	0.497384	0.155664	L-Ornithine	133	116	132.09	C5H12N2O2	3184-13-2	HMDB0000214	C00077	ko01100//Metabolic pathways;ko01110//Biosynthesis of secondary metabolites;ko01130//Biosynthesis of antibiotics;ko01230//Biosynthesis of amino acids;ko02010//ABC transporters;ko01210//2-Oxocarboxylic acid metabolism;ko00330//Arginine and proline metabolism;ko00220//Arginine biosynthesis;ko00480//Glutathione metabolism;ko00472//D-Arginine and D-ornithine metabolism	Amino acid metabolism;Global and overview maps;Membrane transport;Metabolism of other amino acids	Environmental Information Processing;Metabolism
Lmbn005662	193570	197100	163460	200350	172710	282460	184710	218507	0.242415	0.384511	0.61061	0.155386	9(10)-EpOME;(9R,10S)-(12Z)-9,10-Epoxyoctadecenoic acid	Negative	295.23	171.1	296.235	C18H32O3	--	--	C14825	ko01100//Metabolic pathways;ko00591//Linoleic acid metabolism	Global and overview maps;Lipid metabolism	Metabolism
pme1816	169020	197700	149030	147230	152730	158650	171917	152870	-0.169404	0.259382	0.498766	0.154305	Neochlorogenic acid (5-O-Caffeoylquinic acid)*	353.09	191	354.095	C16H18O9	--	--	-	-	-	-
Zmln000899	188150	125950	104010	133980	109750	93002	139370	112244	-0.312282	0.385443	0.610945	0.152218	Syringaldehyde-4-O-glucoside*	343.11	181.05	344.111	C15H20O9	--	--	-	-	-	-
mws0473	415450	286630	296860	426860	282910	408170	332980	372647	0.162373	0.552513	0.741372	0.152166	2-Methylsuccinic acid*	131.03	87.05	132.042	C5H8O4	--	--	-	-	-	-
pme2617	3177300	3037300	2877500	3106300	3337300	2805600	3030700	3.08307e+06	0.024715	0.781611	0.879975	0.150183	L-Methionine Sulfoxide	166.05	102	165.046	C5H11NO3S	62697-73-8	HMDB0002005	C02989	ko00270//Cysteine and methionine metabolism	Amino acid metabolism	Metabolism
Hmsn002272	19672	11772	16165	28692	27567	26364	15869.7	27541	0.795309	0.00804641	0.0631792	0.150076	Demethyl coniferin	165.05	328.116	C15H20O8	--	--	-	-	-	-
pma0214	1239600	1465300	1449900	1399900	1470000	1408200	1.38493e+06	1.42603e+06	0.0421912	0.617749	0.779688	0.149541	6-C-Methylquercetin-3-O-glucoside*	Positive	479	317.1	478.111	C22H22O12	--	--	-	-	-	-
pme1014	890200	949870	760230	918420	930070	866530	866767	905007	0.0622847	0.554097	0.741372	0.149307	Menatetrenone (Vitamin K2)	445.3	341.3	444.303	C31H40O2	--	--	-	-	-	-
Lmfn001344	127700	142720	136120	170240	157920	130230	135513	152797	0.173178	0.242182	0.479838	0.148975	Maplexin C (2,3-Di-O-Galloyl-1,5-Anhydro-D-Glucitol)	467.08	169.01	468.09	C20H20O13	--	--	-	-	-	-
Lmbn000198	23080000	20727000	21809000	22449000	19830000	22972000	21872000	2.17503e+07	-0.00804764	0.923242	0.971352	0.148242	3-Dehydro-L-Threonic Acid*	133.01	71.01	134.022	C4H6O5	--	--	C03064	ko00053//Ascorbate and aldarate metabolism	Carbohydrate metabolism	Metabolism
Wmzn000227	11923	16111	20100	2678.5	3061.2	7155.8	16044.7	4298.5	-1.90019	0.0131221	0.0841249	0.148087	2,2-Dimethylsuccinic acid	109.04	146.058	C6H10O4	597-43-3	HMDB0002074	-	-	-	-
Zmhn000892	207330	196460	187380	181510	191470	168710	197057	180563	-0.126106	0.132682	0.336511	0.148019	4-O-Glucosyl-3,4-dihydroxybenzyl alcohol	139.05	302.1	C13H18O8	--	--	-	-	-	-
pmb0880	13024	14583	13690	23086	27120	23998	13765.7	24734.7	0.84546	0.00108757	0.0212526	0.147733	LysoPE 18:0(2n isomer)	Positive	482.32	341.31	481.317	C23H48NO7P	--	--	-	-	-	-
HJN012	174870	133420	123510	134210	133300	93701	143933	120404	-0.257521	0.317799	0.548574	0.1468	4,7,9,9'-Tetrahydroxy-3,3'-dimethoxy-8-O-4'-neolignan	377.16	329.14	378.168	C20H26O7	--	--	-	-	-	-
pme2559	19014	16623	17828	26507	28755	32097	17821.7	29119.7	0.708362	0.00305612	0.0359943	0.146667	N-Acetyl-L-Aspartic Acid	Negative	174.04	88	175.048	C6H9NO5	997-55-7	HMDB0000812	C01042	ko01100//Metabolic pathways;ko00250//Alanine, aspartate and glutamate metabolism	Amino acid metabolism;Global and overview maps	Metabolism
Lmyn008503	673770	723210	672130	706010	686880	762040	689703	718310	0.0586307	0.366192	0.594887	0.146006	Octanoic acid	Negative	143.11	143.11	144.115	C8H16O2	--	--	C06423	ko01100//Metabolic pathways;ko00061//Fatty acid biosynthesis	Global and overview maps;Lipid metabolism	Metabolism
mws0851	673770	723210	672130	706010	686880	762040	689703	718310	0.0586307	0.366192	0.594887	0.146006	Valproic Acid	143.11	144.115	C8H16O2	99-66-1	HMDB0001877	-	-	-	-
pme3188	20004	27499	27506	33858	40845	35829	25003	36844	0.559328	0.0219349	0.108777	0.145974	Uridine 5'-monophosphate	323.03	211	324.036	C9H13N2O9P	58-97-9	HMDB0000288	C00105	ko01100//Metabolic pathways;ko00240//Pyrimidine metabolism	Global and overview maps;Nucleotide metabolism	Metabolism
pmn001371	48890	43089	68284	35456	37099	41945	53421	38166.7	-0.485094	0.124372	0.32352	0.144843	Eucommin A	549.2	387.15	550.205	C27H34O12	--	--	-	-	-	-
Zmgp004297	150810	144020	155250	160820	115340	111110	150027	129090	-0.216842	0.266916	0.506363	0.144383	1-phenyl-7-(4-hydroxyphenyl)-4-ene-3-heptanone	281.15	107.05	280.146	C19H20O2	--	--	-	-	-	-
pmb2792	147410	133310	136420	128280	115960	132240	139047	125493	-0.147958	0.105616	0.292688	0.143869	13-Hydroxy-6,9,11-octadecatrienoic acid	Negative	293.21	193.1	294.219	C18H30O3	--	--	-	-	-	-
Lmsn003628	137260	163810	179490	206430	143970	200920	160187	183773	0.198173	0.37164	0.600508	0.143549	6'-O-Sinapoylsucrose*	547.17	223.06	548.174	C23H32O15	--	--	-	-	-	-
pmb0382	71724	47831	69573	60043	48632	20970	63042.7	43215	-0.544796	0.226482	0.459038	0.14223	O-Feruloyl 4-hydroxycoumarin	177.2	338.079	C19H14O6	--	--	-	-	-	-
mws4052	187880	216150	232920	246700	207970	243470	212317	232713	0.132336	0.322194	0.55196	0.141313	1-Aminocyclopropane-1-carboxylic acid*	102.06	56.05	101.048	C4H7NO2	--	--	C01234	ko01100//Metabolic pathways;ko01110//Biosynthesis of secondary metabolites;ko00270//Cysteine and methionine metabolism	Amino acid metabolism;Global and overview maps	Metabolism
pmp001310	9	9	9	9128.7	13601	7662.4	9	10130.7	10.1365	0.00478106	0.0441627	0.14107	6-Hydroxykaempferol-3,6-O-Diglucoside	627.16	303.1	626.148	C27H30O17	--	--	-	-	-	-
Lmfn004093	31361	21126	19550	14131	9834.1	13421	24012.3	12462	-0.946236	0.0425571	0.170228	0.140287	Phloretin-4'-O-glucoside (Trilobatin)	Negative	435.13	315.09	436.137	C21H24O10	--	--	-	-	-	-
Lmsn006063	65090	60799	54545	44260	49424	53127	60144.7	48937	-0.297511	0.0486499	0.185001	0.140037	1,6-Di-O-galloyl-2-O-Cinnamoyl-尾-D-glucose	169.01	614.127	C29H26O15	--	--	-	-	-	-
pme0075	187510	213060	219920	159320	233630	339520	206830	244157	0.239362	0.521634	0.721266	0.139809	N-Acetyl-L-glutamic acid	188.06	128	189.064	C7H11NO5	1188-37-0	HMDB0001138	C00624	ko01100//Metabolic pathways;ko01110//Biosynthesis of secondary metabolites;ko01130//Biosynthesis of antibiotics;ko01230//Biosynthesis of amino acids;ko01210//2-Oxocarboxylic acid metabolism;ko00220//Arginine biosynthesis	Amino acid metabolism;Global and overview maps	Metabolism
mws0056	30119	20478	24096	13251	14392	14991	24897.7	14211.3	-0.808969	0.0201317	0.102426	0.138253	Myricetin-3-O-rhamnoside	Negative	463.09	316.03	464.095	C21H20O12	--	--	-	-	-	-
Zmzn003953	92383	56146	53851	49936	42387	59710	67460	50677.7	-0.412682	0.280144	0.511815	0.138171	13(s)-hydroperoxy-(9z,11e,15z)-octadecatrienoic acid	Negative	309.2	227.2	310.214	C18H30O4	--	--	C04785	ko01100//Metabolic pathways;ko01110//Biosynthesis of secondary metabolites;ko00592//alpha-Linolenic acid metabolism	Global and overview maps;Lipid metabolism	Metabolism
Zmyn005384	34219	32762	22412	20197	11061	23425	29797.7	18227.7	-0.709069	0.0920958	0.268375	0.136889	2R-Hydroxyoctadecanoic Acid	Negative	299.26	253.26	300.266	C18H36O3	--	--	-	-	-	-
pme0137	63747	58350	66876	53653	92884	96527	62991	81021.3	0.363156	0.265752	0.506363	0.136494	N-Acetyl-L-Glutamine	Negative	187.07	125	188.08	C7H12N2O4	2490-97-3	HMDB0006029	-	-	-	-
pme3007	36539	37731	40495	56280	36493	68974	38255	53915.7	0.495056	0.175418	0.391907	0.136362	Uridine 5'-diphosphate	402.99	159	404.002	C9H14N2O12P2	58-98-0	HMDB0000295	C00015	ko01100//Metabolic pathways;ko00240//Pyrimidine metabolism;ko00908//Zeatin biosynthesis	Global and overview maps;Metabolism of terpenoids and polyketides;Nucleotide metabolism	Metabolism
Lmhp012042	30233	21604	20797	14297	14303	12688	24211.3	13762.7	-0.814922	0.0271143	0.123468	0.134989	2-Linoleoylglycerol	Positive	355.28	263.24	354.277	C21H38O4	-	HMDB0011538	-	-	-	-
HJN003	111780	140100	129360	165800	128490	137670	127080	143987	0.180198	0.291701	0.525185	0.134681	1-O-Sinapoyl-D-glucose	223.06	386.122	C17H22O10	--	--	C01175	ko00940//Phenylpropanoid biosynthesis	Biosynthesis of other secondary metabolites	Metabolism
pme0256	118020	65503	64709	72480	113610	132080	82744	106057	0.358109	0.402638	0.625342	0.134316	Xanthine	151.03	151	152.033	C5H4N4O2	69-89-6	HMDB0000292	C00385	ko01100//Metabolic pathways;ko01110//Biosynthesis of secondary metabolites;ko01120//Microbial metabolism in diverse environments;ko00230//Purine metabolism;ko00232//Caffeine metabolism	Biosynthesis of other secondary metabolites;Global and overview maps;Nucleotide metabolism	Metabolism
mws0221	13534	11479	12757	25699	30353	14166	12590	23406	0.8946	0.0895335	0.264701	0.133546	L-Cystine	241.03	152	240.024	C6H12N2O4S2	56-89-3	HMDB0000192	C00491	ko01100//Metabolic pathways;ko02010//ABC transporters;ko00270//Cysteine and methionine metabolism	Amino acid metabolism;Global and overview maps;Membrane transport	Environmental Information Processing;Metabolism
pme2266	5491	12183	10333	9	9	9	9335.67	9	-10.0186	0.00948506	0.0711799	0.132668	Biotin	227	244.088	C10H16N2O3S	58-85-5	HMDB0000030	C00120	ko01100//Metabolic pathways;ko02010//ABC transporters;ko00780//Biotin metabolism	Global and overview maps;Membrane transport;Metabolism of cofactors and vitamins	Environmental Information Processing;Metabolism
Lmhp011562	32467	16850	24086	10857	15414	13058	24467.7	13109.7	-0.900246	0.0730394	0.233726	0.132065	1-伪-Linolenoyl-glycerol	Positive	353.27	261.22	352.261	C21H36O4	--	--	-	-	-	-
Zmjp000624	39666	25527	27831	16920	21803	21026	31008	19916.3	-0.638688	0.074895	0.238763	0.131842	Pyridoxal	150.05	167.058	C8H9NO3	66-72-8	HMDB0001545	C00250	ko01100//Metabolic pathways;ko01120//Microbial metabolism in diverse environments;ko00750//Vitamin B6 metabolism	Global and overview maps;Metabolism of cofactors and vitamins	Metabolism
Lmmn000774	28530	52278	35695	48559	60760	47575	38834.3	52298	0.429423	0.176466	0.391907	0.13129	Dihydrocaffeoylglucose*	343.1	181.05	344.111	C15H20O9	--	--	-	-	-	-
mws0097	36173	44156	31118	28407	26074	26351	37149	26944	-0.463359	0.0575968	0.20436	0.131139	Pinoresinol*	357.13	151	358.142	C20H22O6	--	--	C05366	ko01110//Biosynthesis of secondary metabolites	Global and overview maps	Metabolism
Hmlp000935	11019	7825.3	7327.7	9	9	9	8724	9	-9.92085	0.00166059	0.0265694	0.131135	Vanillylamine	154.09	137.06	153.078	C8H11NO2	1196-92-5	HMDB0012309	C16666	ko01100//Metabolic pathways;ko01110//Biosynthesis of secondary metabolites;ko00360//Phenylalanine metabolism	Amino acid metabolism;Global and overview maps	Metabolism
Lmdn001925	60037	88400	92475	56774	64884	75282	80304	65646.7	-0.29075	0.272265	0.511815	0.1301	Olivil-4'-O-glucoside	537.2	375.15	538.205	C26H34O12	--	--	-	-	-	-
MWSslk149	32777	28060	31177	28915	19743	9	30671.3	16222.3	-0.91891	0.169768	0.38596	0.129603	5-Methoxysalicylic acid	169.05	95.05	168.042	C8H8O4	2612-02-04	HMDB0001868	-	-	-	-
Lmsn003619	29052	12487	31581	18076	12896	9	24373.3	10327	-1.23888	0.155707	0.371943	0.129295	1,4-Di-O-galloyl-3-O-caffeoyl-尾-D-glucose*	645.11	169.01	646.117	C29H26O17	--	--	-	-	-	-
Lmsn003953	29052	12487	31581	18076	12896	9	24373.3	10327	-1.23888	0.155707	0.371943	0.129295	1-O-Caffeoyl-3,4-di-O-galloyl-尾-D-glucose*	645.11	169.01	646.117	C29H26O17	--	--	-	-	-	-
pmp001270	58993	68733	65613	73379	69553	88588	64446.3	77173.3	0.260004	0.121151	0.31807	0.128497	LysoPC 16:1	Positive	494.32	184.07	493.317	C24H48NO7P	--	--	-	-	-	-
pme2960	14880	25055	14658	6351.8	8691.3	10995	18197.7	8679.37	-1.06809	0.0609951	0.211118	0.127586	Naringenin chalcone	Positive	273.08	153	272.068	C15H12O5	5071-40-9	HMDB0029631	C06561	ko01100//Metabolic pathways;ko01110//Biosynthesis of secondary metabolites;ko00941//Flavonoid biosynthesis	Biosynthesis of other secondary metabolites;Global and overview maps	Metabolism
Lmhp112042	27973	21802	20641	13998	15200	14500	23472	14566	-0.688336	0.0180081	0.0966513	0.127187	1-Linoleoylglycerol	Positive	355.28	263.24	354.277	C21H38O4	--	--	-	-	-	-
Zmhn003297	1388100	1281500	1193500	1303700	1224200	1242700	1287700	1.25687e+06	-0.0349649	0.640737	0.795261	0.126789	3-O-Digalloyl quinic acid	495.08	343.07	496.085	C21H20O14	--	--	-	-	-	-
HJN083	37882	56498	42091	57654	65349	49306	45490.3	57436.3	0.336404	0.176892	0.391907	0.125637	Lariciresinol-4'-O-glucoside	521.2	359.15	522.211	C26H34O11	--	--	-	-	-	-
Zmdp001647	45133	52250	35841	36567	34564	30864	44408	33998.3	-0.385356	0.107581	0.295239	0.124949	纬-Glutamyl-L-valine	247.13	184.1	246.122	C10H18N2O5	--	--	-	-	-	-
pmc0682	188370	274510	194880	214940	227650	134640	219253	192410	-0.188415	0.540685	0.737139	0.124831	4-Aminoindole	133.1	105.1	132.069	C8H8N2	--	--	-	-	-	-
Cmsp002787	457870	529040	482280	455270	520980	414840	489730	463697	-0.0788052	0.523831	0.722291	0.124588	3,4'-Dihydroxy-3',5'-dimethoxypropiophenone	181.05	226.084	C11H14O5	--	--	-	-	-	-
Lmqn000432	157320	113140	132660	150950	117240	61685	134373	109958	-0.28929	0.447153	0.662913	0.123953	1-(sn-Glycero-3-phospho)-1D-myo-inositol	333.06	333.06	334.067	C9H19O11P	-	HMDB0011649	-	-	-	-
mws4176	76540	49342	62087	33534	63014	47693	62656.3	48080.3	-0.382013	0.276721	0.511815	0.123809	L-Alanyl-L-Phenylalanine	Positive	237.12	120.09	236.116	C12H16N2O3	-	HMDB0028694	-	-	-	-
mws1333	1670500	1442800	1748000	1367700	1531100	1834900	1.62043e+06	1577900	-0.0383739	0.808959	0.898808	0.123021	Melibiose	113	342.116	C12H22O11	585-99-9	HMDB0000048	C05402	ko02010//ABC transporters;ko00052//Galactose metabolism	Carbohydrate metabolism;Membrane transport	Environmental Information Processing;Metabolism
pme0124	9	9	9	6597.6	11734	5566.4	9	7966	9.78971	0.0140118	0.0853053	0.122633	L-Glycyl-L-proline	173.09	115.5	172.085	C7H12N2O3	--	--	-	-	-	-
mws0147	146980	139330	208230	185100	189450	171520	164847	182023	0.142999	0.487082	0.696535	0.12245	尾-Hydroxyisovaleric acid	59	118.063	C5H10O3	625-08-1	HMDB0000754	C20827	ko00280//Valine, leucine and isoleucine degradation	Amino acid metabolism	Metabolism
Lmbp002336	78823	170460	128140	119700	109020	85090	125808	104603	-0.266291	0.496599	0.701704	0.121819	Quercetin-3-O-(2''-O-rhamnosyl)galactoside	Positive	611.16	303.05	610.153	C27H30O16	--	--	-	-	-	-
Lmtp002822	1943.9	3887.9	4856.4	10371	13362	9546.4	3562.73	11093.1	1.63861	0.0064044	0.0537716	0.121118	Apigenin-6-C-arabinoside-8-C-xyloside*	Positive	535.14	499.12	534.137	C25H26O13	--	--	-	-	-	-
Lmtp002942	1943.9	3887.9	4856.4	10371	13362	9546.4	3562.73	11093.1	1.63861	0.0064044	0.0537716	0.121118	Apigenin-6,8-di-C-arabinoside*	Positive	535.14	499.12	534.137	C25H26O13	--	--	-	-	-	-
pma6218	24513	17284	20174	9	18120	12352	20657	10160.3	-1.02368	0.141445	0.350717	0.120835	O-MethylNaringenin-8-C-arabinoside	419.1	383.1	418.126	C21H22O9	--	--	-	-	-	-
pme1383	1124900	1184400	837860	996000	1139300	881160	1.04905e+06	1.00549e+06	-0.0611941	0.755203	0.864254	0.120599	Pyridoxine	134.1	169.074	C8H11NO3	65-23-6	HMDB0000239	C00314	ko01100//Metabolic pathways;ko01120//Microbial metabolism in diverse environments;ko00750//Vitamin B6 metabolism	Global and overview maps;Metabolism of cofactors and vitamins	Metabolism
Hmap011154	5723	4725.3	8009.5	14325	15006	10985	6152.6	13438.7	1.12712	0.00989202	0.0735828	0.119469	Fekrynol Acetate	427.24	163.04	426.241	C26H34O5	--	--	-	-	-	-
mws0028	112010	235490	224610	265340	217120	161650	190703	214703	0.171015	0.653473	0.803109	0.117611	Vanillic acid	108.02	168.042	C8H8O4	3943-74-6	HMDB0240266	C06672	ko01120//Microbial metabolism in diverse environments	Global and overview maps	Metabolism
mws0874	781.23	3164.9	3499.6	9321.5	11138	8105.1	2481.91	9521.53	1.93974	0.0045911	0.0437444	0.117568	3'-Adenylic Acid	Negative	346.06	210.9	347.063	C10H14N5O7P	84-21-9	HMDB0003540	C01367	ko00230//Purine metabolism	Nucleotide metabolism	Metabolism
MWS2430	52089	43066	30391	25947	26012	41209	41848.7	31056	-0.43031	0.252845	0.492603	0.117536	13-methylmyristic acid	Negative	241.22	241.21	242.225	C15H30O2	-	HMDB0061707	-	-	-	-
pmp000413	50932	59278	68128	62339	38124	39402	59446	46621.7	-0.350579	0.240117	0.47798	0.117115	Genistein-8-C-glucoside*	Positive	433.11	283.06	432.106	C21H20O10	--	--	-	-	-	-
mws1080	13144000	11958000	14576000	13266000	12781000	13897000	13226000	1.33147e+07	0.0096395	0.919386	0.968704	0.116494	Galactinol	341.11	179	342.116	C12H22O11	-	HMDB0005826	C01235	ko00052//Galactose metabolism	Carbohydrate metabolism	Metabolism
Zmdp000917	81424	72892	76213	82918	47077	61479	76843	63824.7	-0.2678	0.290789	0.524658	0.115783	未-Guanidinovaleric acid	114.04	159.101	C6H13N3O2	--	--	-	-	-	-
mws1346	130190	113760	85405	102770	94928	89581	109785	95759.7	-0.197191	0.361609	0.594272	0.115711	DL-2-Aminoadipic acid	98	161.069	C6H11NO4	542-32-5	HMDB0000510	C00956	ko01100//Metabolic pathways;ko01110//Biosynthesis of secondary metabolites;ko01130//Biosynthesis of antibiotics;ko01230//Biosynthesis of amino acids;ko01210//2-Oxocarboxylic acid metabolism;ko00310//Lysine degradation;ko00300//Lysine biosynthesis	Amino acid metabolism;Global and overview maps	Metabolism
mws0736	66844	62118	64237	54143	62039	49398	64399.7	55193.3	-0.222559	0.0792534	0.246179	0.115443	N-Glycyl-L-leucine*	Positive	189.12	86	188.116	C8H16N2O3	--	--	-	-	-	-
pmn001672	142330	154400	210250	221500	130130	224580	168993	192070	0.184666	0.570456	0.746522	0.114735	Furanofructosyl-伪-D-(3-mustard acyl)glucoside*	547.17	223.1	548.174	C23H32O15	--	--	-	-	-	-
pme0376	13407	23581	18052	7912.8	12949	9989.1	18346.7	10283.6	-0.835168	0.0700331	0.227541	0.114035	Naringenin (5,7,4'-Trihydroxyflavanone)	271.06	151	272.068	C15H12O5	--	--	C00509	ko01100//Metabolic pathways;ko01110//Biosynthesis of secondary metabolites;ko00941//Flavonoid biosynthesis;ko00943//Isoflavonoid biosynthesis	Biosynthesis of other secondary metabolites;Global and overview maps	Metabolism
pmb3061	13762	14817	17136	23054	23042	19515	15238.3	21870.3	0.52127	0.0126563	0.0838981	0.113201	5-O-p-Coumaroylquinic acid O-glucoside	499.15	163.1	500.153	C22H28O13	--	--	-	-	-	-
Lmhp011388	28723	16420	21271	11605	15808	13278	22138	13563.7	-0.706778	0.0859275	0.257479	0.113199	2-伪-Linolenoyl-glycerol	Positive	353.27	261.22	352.261	C21H36O4	--	--	-	-	-	-
HJAP026	16305	27890	28148	8586.1	14972	21632	24114.3	15063.4	-0.678847	0.170601	0.386818	0.112467	Chrysoeriol-6-C-glucoside-4'-O-glucoside	Positive	625.18	463.13	624.17	C28H32O16	--	--	-	-	-	-
pmn001669	115540	107940	124120	111660	81128	117690	115867	103493	-0.162937	0.369369	0.598901	0.110045	Methyl sinapate	147	238.084	C12H14O5	--	--	-	-	-	-
Lmyn003418	24870	26146	16986	38213	29623	25559	22667.3	31131.7	0.457768	0.146274	0.355348	0.108894	Punicafolin	937.1	633.08	938.103	C41H30O26	88847-11-4	HMDB0029950	-	-	-	-
Lmhn003799	16429	25309	16456	14149	12197	9097.4	19398	11814.5	-0.715353	0.083197	0.252596	0.108249	Feruloylferuloyltartaric acid	307.05	502.111	C24H22O12	--	--	-	-	-	-
mws1179	14079	11914	13575	4924.3	7041.8	9135.2	13189.3	7033.77	-0.907002	0.011166	0.0789066	0.108248	Naringenin-7-O-glucoside	Negative	433.11	271	434.121	C21H22O10	--	--	C09099	ko00941//Flavonoid biosynthesis	Biosynthesis of other secondary metabolites	Metabolism
Lmhp008273	10405	9531.3	8724.1	14135	17011	15553	9553.47	15566.3	0.704333	0.00333698	0.0377301	0.107802	LysoPE 15:1(2n isomer)	Positive	438.26	297.24	437.254	C20H40NO7P	--	--	-	-	-	-
mws1024	14469	9809.9	6898	3397.2	2956.5	4850.8	10392.3	3734.83	-1.4764	0.0431319	0.171459	0.107395	p-Coumaraldehyde	147.05	129	148.052	C9H8O2	20711-53-9	HMDB0040986	C05608	ko01100//Metabolic pathways;ko01110//Biosynthesis of secondary metabolites;ko00940//Phenylpropanoid biosynthesis	Biosynthesis of other secondary metabolites;Global and overview maps	Metabolism
Zmzp000616	29990	19084	17840	14962	17690	7464.3	22304.7	13372.1	-0.73812	0.143831	0.352572	0.107349	4-Aminophenol	110.06	93.06	109.053	C6H7NO	123-30-8	HMDB0001169	C02372	ko01120//Microbial metabolism in diverse environments	Global and overview maps	Metabolism
Hmqp005411	175980	185060	129190	157890	172240	221240	163410	183790	0.169562	0.474312	0.68755	0.107083	9-Oxo-12Z-Octadecenoic acid	297.24	81.07	296.234	C18H32O3	--	--	-	-	-	-
Hmyn007168	332130	308940	387770	344590	257660	363820	342947	322023	-0.090819	0.629956	0.792586	0.106875	LysoPG 16:0	Negative	483.27	255.23	484.278	C22H45O9P	--	--	-	-	-	-
Smsn003768	283870	314590	311570	321270	247600	292170	303343	287013	-0.0798338	0.526165	0.724331	0.106221	Tamarixetin-3-O-glucoside-7-O-sulfonate	Negative	557.06	477.1	558.068	C22H22O15S	--	--	-	-	-	-
Lmbn005487	63210	69238	56393	66067	47351	44632	62947	52683.3	-0.256791	0.252979	0.492603	0.105923	12,13-DHOME; (9Z)-12,13-Dihydroxyoctadec-9-enoic acid	Negative	313.24	251.24	314.246	C18H34O4	--	--	C14829	ko00591//Linoleic acid metabolism	Lipid metabolism	Metabolism
Zmjn001030	25039	34241	29032	36717	33877	40843	29437.3	37145.7	0.335547	0.0825183	0.252596	0.105208	Adenosine 2'-Phosphate	Negative	346.06	211	347.063	C10H14N5O7P	130-49-4	HMDB0011617	-	-	-	-
mws0341	712400	712400	624280	702340	767410	643220	683027	704323	0.044296	0.669806	0.80911	0.105169	2-Hydroxyisocaproic acid	85	132.079	C6H12O3	498-36-2	HMDB0000665	-	-	-	-
MWS20155	39834	23091	38964	40546	50142	37521	33963	42736.3	0.331499	0.256904	0.497384	0.10507	Rosmarinic acid	361.09	163.04	360.085	C18H16O8	537-15-5	HMDB0003572	C01850	ko00350//Tyrosine metabolism	Amino acid metabolism	Metabolism
mws1073	9	9	9797.7	9	14297	29241	3271.9	14515.7	2.14941	0.28186	0.511815	0.104679	Apigenin-6,8-di-C-glucoside	Positive	595.17	457.2	594.158	C27H30O15	--	--	-	-	-	-
mws1299	24910	21947	10976	6576.8	17095	8893.6	19277.7	10855.1	-0.828553	0.187552	0.405725	0.104417	Luteolin-8-C-glucoside (Orientin)*	Positive	449.11	299.2	448.101	C21H20O11	--	--	-	-	-	-
MWSHY0181	43037	81266	53736	41241	52028	51643	59346.3	48304	-0.297016	0.406768	0.629451	0.102791	Apigenin-8-C-Glucoside (Vitexin)	Positive	433.11	313.07	432.106	C21H20O10	--	--	C01460	ko00941//Flavonoid biosynthesis;ko00944//Flavone and flavonol biosynthesis	Biosynthesis of other secondary metabolites	Metabolism
pme0282	42527	37985	55027	46494	28918	29484	45179.7	34965.3	-0.369748	0.255079	0.494982	0.101541	Phthalic acid	77.04	166.027	C8H6O4	88-99-3	HMDB0002107	C01606	ko01100//Metabolic pathways;ko01120//Microbial metabolism in diverse environments;ko02010//ABC transporters;ko01220//Degradation of aromatic compounds	Global and overview maps;Membrane transport	Environmental Information Processing;Metabolism
pme0195	10655	14152	9	16095	20323	12455	8272	16291	0.977767	0.171682	0.388125	0.101536	L-Cysteine	Negative	120.02	62	121.02	C3H7NO2S	52-90-4	HMDB0000574	C00097	ko01100//Metabolic pathways;ko01110//Biosynthesis of secondary metabolites;ko01120//Microbial metabolism in diverse environments;ko01130//Biosynthesis of antibiotics;ko01230//Biosynthesis of amino acids;ko01200//Carbon metabolism;ko00970//Aminoacyl-tRNA biosynthesis;ko00260//Glycine, serine and threonine metabolism;ko00270//Cysteine and methionine metabolism;ko00460//Cyanoamino acid metabolism;ko…	Amino acid metabolism;Biosynthesis of other secondary metabolites;Energy metabolism;Folding, sorting and degradation;Global and overview maps;Metabolism of cofactors and vitamins;Metabolism of other amino acids;Translation	Genetic Information Processing;Metabolism
pmb2591	22443	15449	10739	11272	5999.2	10136	16210.3	9135.73	-0.827321	0.132938	0.336511	0.101105	N-Acetyl-L-Tryptophan	245.09	203.2	246.1	C13H14N2O3	1218-34-4	HMDB0013713	-	-	-	-
Lmdn004267	33033	36637	24740	28763	24196	17416	31470	23458.3	-0.423877	0.172093	0.388125	0.100981	Epipinoresinol*	357.13	151.04	358.142	C20H22O6	--	--	-	-	-	-
pmp001244	9	9	9	5576.3	4330.4	5362.1	9	5089.6	9.14341	0.000189728	0.0132938	0.100937	Caffeoylcholine	207.06	266.124	C14H20NO4+	--	--	-	-	-	-
pmb2211	62258	32223	33654	23269	25059	46954	42711.7	31760.7	-0.427389	0.426905	0.65228	0.100917	Cocamidopropyl betaine	240.7	342.288	C19H38N2O3	--	--	-	-	-	-
HJAP018	11434	6174	4348.5	9	2610.5	871.97	7318.83	1163.82	-2.65274	0.0526389	0.192404	0.100823	Myricetin-3-O-(6''-acetyl)glucoside	Positive	523.1	319.05	522.1	C23H22O14	--	--	-	-	-	-
Lmjp003090	25884	46650	29614	31858	24279	17454	34049.3	24530.3	-0.47306	0.280033	0.511815	0.100821	Isofraxidin-7-O-glucoside	385.11	223.06	384.106	C17H20O10	--	--	-	-	-	-
Lmjp003044	33211	55306	46340	34756	33222	41095	44952.3	36357.7	-0.306136	0.278109	0.511815	0.100729	Isorhamnetin-3-O-Glucoside*	Positive	479.12	317.06	478.111	C22H22O12	--	--	-	-	-	-
pmn001547	25932	18036	30624	24964	29392	53708	24864	36021.3	0.534793	0.312418	0.544239	0.100622	3-Hydroxy-5-Methylphenol-1-O-(6'-Digalloyl)Glucoside	589.12	437.1	590.127	C27H26O15	--	--	-	-	-	-
pme0170	9	9	9	11003	9	11080	9	7364	9.67635	0.116121	0.310634	0.100542	N-Acetyl-L-Arginine	217.13	158	216.122	C8H16N4O3	155-84-0	HMDB0004620	-	-	-	-
Lmgn000219	10924	29467	18440	35666	22114	28325	19610.3	28701.7	0.54952	0.243883	0.482082	0.100347	Succinic semialdehyde	55.02	102.032	C4H6O3	692-29-5	HMDB0001259	C00232	ko01100//Metabolic pathways;ko01120//Microbial metabolism in diverse environments;ko01200//Carbon metabolism;ko00760//Nicotinate and nicotinamide metabolism;ko00250//Alanine, aspartate and glutamate metabolism;ko00350//Tyrosine metabolism;ko00650//Butanoate metabolism;ko00750//Vitamin B6 metabolism	Amino acid metabolism;Carbohydrate metabolism;Global and overview maps;Metabolism of cofactors and vitamins	Metabolism
pmp000127	7319.5	13965	9788.1	7317.5	9	4448.6	10357.5	3925.03	-1.3999	0.0890839	0.264701	0.100285	Chrysoeriol-6,8-di-C-glucoside	Positive	625.18	607.2	624.169	C28H32O16	--	--	-	-	-	-
Lmtp004915	56836	127750	68846	59156	89969	58556	84477.3	69227	-0.287229	0.563451	0.741936	0.0997377	3,5-Dihydroxy-3',4'-diacetoxylstilbene-3-O-glucoside	491.15	329.1	490.148	C24H26O11	--	--	-	-	-	-
MWSmce001	65645	47740	53641	25168	66588	38560	55675.3	43438.7	-0.358058	0.409344	0.631134	0.0994396	5-Acetylsalicylic acid	181.05	107.05	180.042	C9H8O4	--	--	-	-	-	-
pmb3045	45763	51876	37118	39471	27168	43880	44919	36839.7	-0.286066	0.286987	0.518902	0.0994097	Tricin-7-O-Glucuronide	Negative	505.1	329.1	506.106	C23H22O13	--	--	-	-	-	-
pme1184	53106	37961	15575	25073	24450	25840	35547.3	25121	-0.500847	0.393306	0.619933	0.0993681	2'-Deoxyguanosine	Positive	268.1	152	267.097	C10H13N5O4	961-07-9	HMDB0000085	C00330	ko01100//Metabolic pathways;ko00230//Purine metabolism	Global and overview maps;Nucleotide metabolism	Metabolism
Hmjp002999	16762	26449	21160	25582	45715	20343	21457	30546.7	0.509567	0.331097	0.563796	0.0986829	Isorhamnetin-3-O-rutinoside (Narcissin)*	Positive	625.18	317.06	624.162	C28H32O16	--	--	-	-	-	-
Lmmp002963	16762	26449	21160	25582	45715	20343	21457	30546.7	0.509567	0.331097	0.563796	0.0986829	6-C-Methylquercetin-3-O-rutinoside	Positive	625.18	317.06	624.169	C28H32O16	--	--	-	-	-	-
NK10264324	527130	476090	557250	466090	561490	464760	520157	497447	-0.0644044	0.599079	0.766242	0.0983984	1,3,5-Benzenetriol	81.03	126.032	C6H6O3	108-73-6	HMDB0013675	C02183	ko01120//Microbial metabolism in diverse environments	Global and overview maps	Metabolism
pmb0620	3423	4706.7	8598.3	9	9	9	5576	9	-9.27509	0.0232104	0.113117	0.0983834	Chrysoeriol-6,8-di-C-glucoside-7-O-glucoside	Positive	787.23	625.1	786.222	C34H42O21	--	--	-	-	-	-
pmb2791	30560	19101	27839	17101	21975	16416	25833.3	18497.3	-0.481917	0.131224	0.334167	0.0980015	9-Hydroperoxy-10E,12,15Z-octadecatrienoic acid	Negative	309.21	209.1	310.1	C18H30O4	--	--	C16321	ko01110//Biosynthesis of secondary metabolites;ko00592//alpha-Linolenic acid metabolism	Global and overview maps;Lipid metabolism	Metabolism
Lmzn001983	255850	280710	246040	269150	267570	281640	260867	272787	0.0644605	0.348579	0.583059	0.0977546	D-Threo-guaiacylglycerol-7-O-尾-D-glucoside	375.13	135.05	376.137	C16H24O10	--	--	-	-	-	-
pma0948	53002	46196	50758	35302	52995	35606	49985.3	41301	-0.275328	0.232718	0.46732	0.0969013	Phenylethanolamine	121.1	137.084	C8H11NO	-	HMDB0062626	-	-	-	-
pme1021	36063	48818	31499	48263	55788	37904	38793.3	47318.3	0.286591	0.309497	0.542259	0.0951453	D-Glucono-1,5-lactone	177.14	99	178.048	C6H10O6	90-80-2	HMDB0000150	C00198	ko01100//Metabolic pathways;ko01110//Biosynthesis of secondary metabolites;ko01120//Microbial metabolism in diverse environments;ko01130//Biosynthesis of antibiotics;ko01200//Carbon metabolism;ko00030//Pentose phosphate pathway	Carbohydrate metabolism;Global and overview maps	Metabolism
Lmsn004384	466850	471080	562350	506710	463540	471240	500093	480497	-0.057671	0.593886	0.766242	0.0948497	1,4-Di-O-galloyl-2-O-p-coumaroyl-尾-D-glucose*	629.11	169.01	630.122	C29H26O16	--	--	-	-	-	-
Lmsn004714	466850	471080	562350	506710	463540	471240	500093	480497	-0.057671	0.593886	0.766242	0.0948497	1,6-Di-O-galloyl-2-O-p-coumaroyl-尾-D-glucose*	629.11	169.01	630.122	C29H26O16	--	--	-	-	-	-
pme0257	161370	164560	180790	139430	209320	204110	168907	184287	0.125725	0.544762	0.739133	0.094688	Uracil	111.02	80	112.027	C4H4N2O2	66-22-8	HMDB0000300	C00106	ko01100//Metabolic pathways;ko00240//Pyrimidine metabolism;ko00770//Pantothenate and CoA biosynthesis;ko00410//beta-Alanine metabolism	Global and overview maps;Metabolism of cofactors and vitamins;Metabolism of other amino acids;Nucleotide metabolism	Metabolism
pmp001252	38742	37616	25752	20042	38962	14569	34036.7	24524.3	-0.472876	0.324647	0.555042	0.0946248	p-Coumaroyltyramine*	284.13	147.04	283.121	C17H17NO3	--	--	-	-	-	-
pmf0297	14669	13070	13388	9165.1	8993.9	9503.4	13709	9220.8	-0.57216	0.00092743	0.0206963	0.094601	1-Eicosanol	Negative	297.32	183.1	298.324	C20H42O	629-96-9	HMDB0011619	-	-	-	-
MWSHY0042	261690	239400	289970	265480	263340	210630	263687	246483	-0.0973345	0.498655	0.701704	0.0941916	Syringaldehyde; 4-Hydroxy-3,5-Dimethoxybenzaldehyde	140.05	182.058	C9H10O4	--	--	-	-	-	-
Lmjp007790	13647	5553.4	12295	5549.3	2094.2	5797.8	10498.5	4480.43	-1.22847	0.09586	0.277441	0.0941354	5-Hydroxy-3,7,4'-trimethoxyflavone	Positive	329.1	314.08	328.095	C18H16O6	--	--	-	-	-	-
HJAP020	26579	23757	21834	24347	12156	15716	24056.7	17406.3	-0.466824	0.161073	0.380314	0.0932121	Eriodictyol-5,3'-Di-O-glucoside	Positive	613.15	289.07	612.169	C27H32O16	--	--	-	-	-	-
pmb0889	1939900	1799800	1887100	1433300	1941900	2162700	1875600	1.84597e+06	-0.0229757	0.899259	0.955604	0.0931867	Punicic acid (9Z,11E,13Z-octadecatrienoic acid)	Positive	279.23	95.1	278.225	C18H30O2	--	--	-	-	-	-
pme1419	17875	17344	14358	23102	24779	17801	16525.7	21894	0.405827	0.0862645	0.257578	0.0929959	L-Methionine methyl ester	Positive	164.07	104	163.067	C6H13NO2S	--	--	-	-	-	-
pme1194	35552	37994	30969	25852	32728	28639	34838.3	29073	-0.260996	0.114793	0.30903	0.0928236	2'-Deoxycytidine	Positive	228.1	112	227.091	C9H13N3O4	951-77-9	HMDB0000014	C00881	ko00240//Pyrimidine metabolism	Nucleotide metabolism	Metabolism
pmn001691	13306	18402	13867	21499	17188	25389	15191.7	21358.7	0.491541	0.097764	0.281986	0.0918133	9,12,13-Trihydroxy-10,15-octadecadienoic acid	Negative	327.22	291.2	328.225	C18H32O5	--	--	-	-	-	-
Lmmp004808	9	9	9	5054.7	3094.6	4836.3	9	4328.53	8.90974	0.00223372	0.0300666	0.0914909	Tricin-7-O-[(2''-Feruloyl)glucuronyl](2鈫?)glucuronide	Positive	859.19	331.08	858.185	C39H38O22	--	--	-	-	-	-
mws0005	41513	56873	38416	18301	60124	24361	45600.7	34262	-0.412446	0.470529	0.685581	0.0912603	Tryptamine	161.11	144	160.1	C10H12N2	61-54-1	HMDB0000303	C00398	ko01100//Metabolic pathways;ko01110//Biosynthesis of secondary metabolites;ko00380//Tryptophan metabolism;ko00901//Indole alkaloid biosynthesis	Amino acid metabolism;Biosynthesis of other secondary metabolites;Global and overview maps	Metabolism
Lmgn000160	9670.5	35163	57474	45113	36978	54440	34102.5	45510.3	0.416317	0.481121	0.693628	0.0912024	3-Ureidopropionic Acid	131.05	70.03	132.053	C4H8N2O3	-	HMDB0062812	C02642	ko01100//Metabolic pathways;ko00240//Pyrimidine metabolism;ko00770//Pantothenate and CoA biosynthesis;ko00410//beta-Alanine metabolism	Global and overview maps;Metabolism of cofactors and vitamins;Metabolism of other amino acids;Nucleotide metabolism	Metabolism
HJAP012	57788	68853	62741	70171	33849	56411	63127.3	53477	-0.239346	0.432175	0.656283	0.090815	Luteolin-8-C-arabinoside	419.1	383.07	418.09	C20H18O10	--	--	-	-	-	-
Lmmp003443	18483	16938	12063	16074	23813	28044	15828	22643.7	0.516629	0.163854	0.380679	0.0901854	Dicaffeoylspermine	527.29	163.04	526.279	C28H38N4O6	--	--	-	-	-	-
Lmgn000224	8344.8	9	9458.1	9	9	9	5937.3	9	-9.36567	0.117673	0.31281	0.0898291	2-Methyl-3-oxosuccinic acid	57.03	146.022	C5H6O5	--	--	C06030	ko00660//C5-Branched dibasic acid metabolism	Carbohydrate metabolism	Metabolism
ML10180524	71901	83539	77227	80393	73565	47681	77555.7	67213	-0.206492	0.381012	0.607327	0.088806	Cytarabine	Positive	244.09	112.05	243.086	C9H13N3O5	147-94-4	HMDB0015122	-	-	-	-
Xmsn002700	24235	37679	29694	25498	19394	27914	30536	24268.7	-0.331416	0.249392	0.488416	0.0886014	Taxifolin-3'-O-glucoside	Negative	465.13	303.06	466.111	C21H22O12	--	--	-	-	-	-
Hmmn002544	15355	9	11843	15326	19195	11835	9069	15452	0.768778	0.279373	0.511815	0.0878636	Ferulic acid-4-O-glucoside	355.1	193.05	356.111	C16H20O9	--	--	-	-	-	-
mws1077	15355	9	11843	15326	19195	11835	9069	15452	0.768778	0.279373	0.511815	0.0878636	Scopoletin-7-O-glucoside (Scopolin)	355.1	193.05	354.095	C16H18O9	--	--	C01527	ko01110//Biosynthesis of secondary metabolites;ko00940//Phenylpropanoid biosynthesis	Biosynthesis of other secondary metabolites;Global and overview maps	Metabolism
Lmyp004617	11821	11736	10999	5349.6	9003.2	7615.8	11518.7	7322.87	-0.653493	0.0186646	0.0983078	0.0876234	Pinocembrin-7-O-glucoside (Pinocembroside)	Positive	419.13	257.08	418.127	C21H22O9	--	--	-	-	-	-
Zmxp005324	28199	27278	28720	25250	20969	24733	28065.7	23650.7	-0.246925	0.0354043	0.146453	0.0875625	(7R,8S)-Dihydrodehydrodiconiferyl alcohol	361.16	189.09	360.157	C20H24O6	--	--	-	-	-	-
mws0467	27921	17254	12735	6716.4	16433	14512	19303.3	12553.8	-0.620726	0.279003	0.511815	0.0875282	3-(4-Hydroxyphenyl)-propionic acid	165.06	119.05	166.063	C9H10O3	501-97-3	HMDB0002199	-	-	-	-
pme3443	48791	45144	43326	40349	33178	46534	45753.7	40020.3	-0.193154	0.242108	0.479838	0.0860455	Sinapinaldehyde	192	208.074	C11H12O4	--	--	C05610	ko01100//Metabolic pathways;ko01110//Biosynthesis of secondary metabolites;ko00940//Phenylpropanoid biosynthesis	Biosynthesis of other secondary metabolites;Global and overview maps	Metabolism
Smzp002615	238960	260800	358510	384090	237180	291320	286090	304197	0.0885353	0.764606	0.868751	0.0859571	11-O-Galloylbergenin	153.01	480.09	C21H20O13	--	--	-	-	-	-
Zmhn001257	20781	7951	16844	8150.2	10309	8747.4	15192	9068.87	-0.744318	0.186845	0.405228	0.0857585	Catechin-5-O-glucoside	Negative	451.12	289.07	452.132	C21H24O11	--	--	-	-	-	-
Lmhp009129	26661	35486	30458	36223	39307	33225	30868.3	36251.7	0.23192	0.157552	0.374754	0.085699	LysoPC 15:0(2n isomer)	Positive	482.32	184.07	481.317	C23H48NO7P	--	--	-	-	-	-
Lmtn004049	60980	64863	54851	59539	44362	57360	60231.3	53753.7	-0.164151	0.30892	0.542259	0.0856877	Abscisic acid	204.12	264.136	C15H20O4	7773-56-0	HMDB0036093	C06082	ko01100//Metabolic pathways;ko01110//Biosynthesis of secondary metabolites;ko04075//Plant hormone signal transduction;ko00906//Carotenoid biosynthesis	Global and overview maps;Metabolism of terpenoids and polyketides;Signal transduction	Environmental Information Processing;Metabolism
Lmsn003778	39313	101450	9	54353	76895	58653	46924	63300.3	0.431887	0.617866	0.779688	0.0848464	1-O-Caffeoyl-4-O-galloyl-尾-D-glucose	169.01	494.106	C22H22O13	--	--	-	-	-	-
mws1593	238660	201990	144070	190510	192030	259530	194907	214023	0.134985	0.620911	0.782366	0.0840945	D-Maltotetraose	665.21	161	666.222	C24H42O21	--	--	-	-	-	-
mws0255	332700	260670	251330	255710	281610	266790	281567	268037	-0.0710462	0.639976	0.795261	0.0826495	Cytosine	112.05	95	111.043	C4H5N3O	71-30-7	HMDB0000630	C00380	ko01100//Metabolic pathways;ko00240//Pyrimidine metabolism	Global and overview maps;Nucleotide metabolism	Metabolism
pmb2601	6473.2	5706.8	6205.5	8090.1	9723.3	14209	6128.5	10674.1	0.800513	0.0692082	0.225725	0.0818529	7-Hydroxycoumarin-O-rhamnoside	161.1	308.09	C15H16O7	--	--	-	-	-	-
Zmhn004909	247500	234860	255630	249950	241370	276380	245997	255900	0.0569414	0.460606	0.676438	0.0818184	3,4-Digalloylshikimic acid*	477.06	169.01	478.075	C21H18O13	--	--	-	-	-	-
ML10198895	3255.4	8181.3	6414.1	10723	8100.8	12624	5950.27	10482.6	0.81697	0.0805603	0.249325	0.0812678	N-Methylglycine	88.04	88.04	89.048	C3H7NO2	107-97-1	HMDB0000271	C00213	ko01100//Metabolic pathways;ko00330//Arginine and proline metabolism;ko00260//Glycine, serine and threonine metabolism	Amino acid metabolism;Global and overview maps	Metabolism
Lmbn009444	16898	13201	14357	10802	10333	11984	14818.7	11039.7	-0.424719	0.0343072	0.14261	0.0811777	Ricinoleic acid	Negative	297.24	183.14	298.251	C18H34O3	141-22-0	HMDB0034297	-	-	-	-
pme0088	3268.6	3288	3131.5	9	9	9	3229.37	9	-8.48711	3.27775e-07	0.000197579	0.081063	Luteolin (5,7,3',4'-Tetrahydroxyflavone)	Negative	285.04	151	286.048	C15H10O6	--	--	C01514	ko01100//Metabolic pathways;ko01110//Biosynthesis of secondary metabolites;ko00941//Flavonoid biosynthesis;ko00944//Flavone and flavonol biosynthesis	Biosynthesis of other secondary metabolites;Global and overview maps	Metabolism
pme0166	3946.2	2393.5	3868.8	9	9	9	3402.83	9	-8.5626	0.00255587	0.0323739	0.0808271	1-Methylxanthine	167.06	110	166.049	C6H6N4O2	-	HMDB0010738	C16358	ko01100//Metabolic pathways;ko01110//Biosynthesis of secondary metabolites;ko01120//Microbial metabolism in diverse environments;ko00232//Caffeine metabolism	Biosynthesis of other secondary metabolites;Global and overview maps	Metabolism
mws0124	4357.7	4395	1746.2	9	9	9	3499.63	9	-8.60306	0.0163849	0.092016	0.0807302	N-(3-Indolylacetyl)-L-alanine	247.11	130	246.1	C13H14N2O3	--	--	-	-	-	-
pme3437	15262	18145	8135	6086	9128	11767	13847.3	8993.67	-0.622627	0.226339	0.459038	0.0804885	Eudesmic acid (3,4,5-trimethoxybenzoic acid)	154.1	212.068	C10H12O5	--	--	-	-	-	-
pma6360	49746	35184	38055	34397	39329	29663	40995	34463	-0.2504	0.281778	0.511815	0.0802554	O-MethylChrysoeriol-8-C-glucoside	Positive	477.1	297.2	476.132	C23H24O11	--	--	-	-	-	-
pme2758	32748	27286	36395	18037	27561	33113	32143	26237	-0.292902	0.3143	0.544239	0.0797792	4-Hydroxy-L-glutamic acid	162.04	144	163.048	C5H9NO5	2485-33-8	HMDB0002273	-	-	-	-
Lmhp009890	5211.7	6189.1	5549.8	8383.1	9197.8	9026.5	5650.2	8869.13	0.650491	0.00105365	0.0212526	0.0794515	LysoPC 20:3	Positive	546.36	184.07	545.348	C28H52NO7P	--	--	-	-	-	-
pmb3072	27611	24794	25433	23667	22598	19026	25946	21763.7	-0.253591	0.063496	0.217121	0.0791084	3-O-p-Coumaroylshikimic acid-O-glucoside	481.14	319.3	482.142	C22H26O12	--	--	-	-	-	-
Lmlp001436	20802	12483	12748	20633	29716	12993	15344.3	21114	0.460494	0.357331	0.588809	0.0786088	Dihydrocaffeic acid	165.06	182.058	C9H10O4	1078-61-1	HMDB0000423	C10447	ko00350//Tyrosine metabolism	Amino acid metabolism	Metabolism
MWSmce542	9	26667	21359	26401	25208	18298	16011.7	23302.3	0.541351	0.440847	0.659327	0.077892	(S)-Indoximod	132.09	218.106	C12H14N2O2	--	--	-	-	-	-
MWS20204	44424	39265	27995	15825	38948	35882	37228	30218.3	-0.300964	0.466715	0.681195	0.0777666	Methyl chebulagic acid	Negative	967.11	301	968.113	C42H32O27	--	--	-	-	-	-
pmb2643	1857.7	4791.5	3220	9	9	9	3289.73	9	-8.51383	0.0179863	0.0966513	0.077708	Myristoleic acid	225.19	207	226.193	C14H26O2	544-64-9	HMDB0002000	-	-	-	-
pme0321	60078	46737	72284	87270	53062	62995	59699.7	67775.7	0.183045	0.555113	0.741372	0.07682	Kaempferol-7-O-rhamnoside	Negative	431.1	285	432.106	C21H20O10	--	--	-	-	-	-
pma1303	7969	9540.7	10315	12082	12585	12608	9274.9	12425	0.421842	0.0114267	0.0794252	0.0765773	LysoPC 16:2	Positive	492.31	184.07	491.301	C24H46NO7P	--	--	-	-	-	-
pmb0863	7969	9540.7	10315	12082	12585	12608	9274.9	12425	0.421842	0.0114267	0.0794252	0.0765773	LysoPC 16:2(2n isomer)	Positive	492.31	184.07	491.301	C24H46NO7P	--	--	-	-	-	-
pme1228	162190	150190	122630	170010	132980	164490	145003	155827	0.103856	0.546205	0.739907	0.0765522	5-Hydroxy-L-tryptophan	221.09	204	220.085	C11H12N2O3	4350-09-08	HMDB0000472	C00643	ko01100//Metabolic pathways;ko00380//Tryptophan metabolism	Amino acid metabolism;Global and overview maps	Metabolism
Zmyn004732	37163	38048	39579	37289	33235	32349	38263.3	34291	-0.158133	0.0768616	0.2423	0.0763162	2R-hydroxy-9Z,12Z,15Z-octadecatrienoic acid	Negative	293.21	185.12	294.219	C18H30O3	--	--	C16342	ko00592//alpha-Linolenic acid metabolism	Lipid metabolism	Metabolism
Lmlp001883	7534.5	9	5321.4	9	9	9	4288.3	9	-8.89627	0.127801	0.330081	0.0760439	Scopolamine	304.15	138.09	303.147	C17H21NO4	51-34-3	HMDB0003573	C01851	ko01100//Metabolic pathways;ko01110//Biosynthesis of secondary metabolites;ko00960//Tropane, piperidine and pyridine alkaloid biosynthesis	Biosynthesis of other secondary metabolites;Global and overview maps	Metabolism
MWS80006	13371	12094	14974	17382	15413	17632	13479.7	16809	0.318449	0.0377907	0.15407	0.0755693	9-Hydroperoxy-9Z,11E-Octadecadienoic Acid	Negative	311.22	293.21	312.23	C18H32O4	--	--	-	-	-	-
pmn001397	72018	60794	57224	63481	57122	50371	63345.3	56991.3	-0.152496	0.338301	0.57203	0.0753978	2,3,5,4'-Tetrahydroxystilbene-2-O-(6'-gallic acyl)-D-glucoside	557.13	405.1	558.137	C27H26O13	--	--	-	-	-	-
Cmhp005227	508770	376230	470700	399610	473780	428910	451900	434100	-0.0579761	0.712117	0.831556	0.0753632	4,8-Dihydroxy Naphthol-1-O-glucoside	Positive	339.11	177.05	338.1	C16H18O8	--	--	-	-	-	-
mws0102	6597.2	7820.1	7716.6	16081	9237.2	8936.2	7377.97	11418.1	0.630032	0.162855	0.380679	0.0752568	Indole-5-carboxylic acid	160.04	116	161.048	C9H7NO2	--	--	-	-	-	-
mws1433	7633.1	7960.8	11376	4279	7077.2	4608.5	8989.97	5321.57	-0.756465	0.0691988	0.225725	0.0743595	N-Feruloyltyramine	177.05	313.131	C18H19NO4	66648-43-9	HMDB0029365	-	-	-	-
Lmhp008440	8977.1	10623	10955	13684	15956	11100	10185	13580	0.415033	0.0907594	0.265393	0.0742595	LysoPE 15:1	Positive	438.26	297.24	437.254	C20H40NO7P	--	--	-	-	-	-
pmb0498	9	9	9	7434.7	3740.5	9	9	3728.07	8.69429	0.157768	0.374754	0.0738415	Sinapoylagmatine	337.19	207.07	336.18	C16H24N4O4	--	--	-	-	-	-
mws0520	7894.6	15269	4284	17139	15391	9715.6	9149.2	14081.9	0.622121	0.278091	0.511815	0.0734379	N-Acetyl-L-tyrosine	224.09	136	223.084	C11H13NO4	537-55-3	HMDB0000866	-	-	-	-
Lmhn001477	42083	51850	43726	45812	38555	38701	45886.3	41022.7	-0.161643	0.275515	0.511815	0.0731053	2-Caffeoyl-L-tartaric acid (Caftaric acid)	311.04	179.04	312.048	C13H12O9	--	--	-	-	-	-
pmn001697	9	3615.8	4331.5	3094.4	4915.6	17051	2652.1	8353.67	1.65527	0.281128	0.511815	0.0728336	Apigenin-7-O-glucuronide	Negative	445.08	269.05	446.085	C21H18O11	--	--	-	-	-	-
HJAP127	11790	15869	16872	5056.7	12428	14140	14843.7	10541.6	-0.493758	0.248837	0.488416	0.0725822	Quercetin-3-O-(2''-O-Rhamnosyl)rutinoside	Positive	757.22	303.05	756.212	C33H40O20	--	--	-	-	-	-
Zmgn000173	75896	66833	63291	81109	60646	86927	68673.3	76227.3	0.150558	0.439503	0.658536	0.0721648	D-Ribose	149.05	75.01	150.053	C5H10O5	613-83-2	HMDB0000283	-	-	-	-
Hmcp002187	103500	61979	41876	46616	53383	80022	69118.3	60007	-0.203938	0.684149	0.814829	0.0717761	Limocitrin-3-O-galactoside*	Positive	509.13	347.07	508.121	C23H24O13	--	--	-	-	-	-
Hmcp002399	103500	61979	41876	46616	53383	80022	69118.3	60007	-0.203938	0.684149	0.814829	0.0717761	Limocitrin-3-O-glucoside*	Positive	509.13	347.07	508.121	C23H24O13	--	--	-	-	-	-
Zmzp005934	23279	12871	19472	12015	10683	18845	18540.7	13847.7	-0.42105	0.300955	0.530789	0.071713	Stearamide	284.3	102.09	283.288	C18H37NO	124-26-5	HMDB0034146	-	-	-	-
pmn001695	36906	42821	35895	42782	40438	45465	38540.7	42895	0.154428	0.169654	0.38596	0.0713489	Trihydroxycinnamoylquinic acid	249.06	372.106	C16H20O10	--	--	-	-	-	-
pmb3068	9	9	9	3286.3	2669.9	1710.8	9	2555.67	8.14956	0.00513736	0.0458577	0.0709887	1-O-p-Coumaroylquinic acid	173.1	338.1	C16H18O8	--	--	-	-	-	-
Lmtn002324	10615	11173	8185.8	5502.2	7667	7878.4	9991.27	7015.87	-0.510046	0.0668241	0.221355	0.070915	Benzyl-(2''-O-glucosyl)glucoside	431.15	269.1	432.163	C19H28O11	--	--	-	-	-	-
Lmzn001582	17929	12562	26902	14941	15539	10759	19131	13746.3	-0.476865	0.292416	0.525358	0.0700909	5'-Glucosyloxyjasmanic acid	207.1	388.174	C18H28O9	--	--	-	-	-	-
pme2566	10321	11556	7531.2	7113	7509.3	5319.9	9802.73	6647.4	-0.560394	0.0823064	0.252596	0.0697956	5-L-Glutamyl-L-amino acid	217.08	199	218.09	C8H14N2O5	--	--	-	-	-	-
pmb3066	19436	26547	14373	33325	25918	17147	20118.7	25463.3	0.339887	0.41327	0.636031	0.06967	5-O-p-Coumaroylshikimic acid O-glucoside	481.14	319.2	482.142	C22H26O12	--	--	-	-	-	-
Lmtp002474	85719	97881	118490	99598	97805	78772	100697	92058.3	-0.129396	0.499798	0.701704	0.0694745	Apigenin-6-C-(2''-glucosyl)arabinoside	565.16	427.1	564.148	C26H28O14	--	--	-	-	-	-
Lmhp002031	125580	147770	104450	108180	161660	140360	125933	136733	0.118705	0.617025	0.779688	0.0694402	L-Leucyl-L-Leucine	245.18	86.1	244.179	C12H24N2O3	-	HMDB0028933	-	-	-	-
Hmhp007382	9972.6	2512.5	5090.8	1532.8	1123.4	3754	5858.63	2136.73	-1.45516	0.186194	0.404852	0.0693381	Altisin	Positive	359.1	344.09	358.105	C19H18O7	--	--	-	-	-	-
Zmpn000095	96276	131320	116370	140990	109720	118030	114655	122913	0.100338	0.581883	0.75449	0.0693087	Sorbitol-6-phosphate	261.04	78.96	262.045	C6H15O9P	20479-58-7	HMDB0005831	C00644	ko00051//Fructose and mannose metabolism	Carbohydrate metabolism	Metabolism
Zmsp001834	18240000	18411000	17550000	19300000	19787000	14981000	18067000	1.80227e+07	-0.00354448	0.97855	1	0.0692797	2,6-Dimethoxy-1,4-benzoquinone	Positive	169.05	65	168.042	C8H8O4	530-55-2	HMDB0029673	-	-	-	-
Lmhp001670	125220	132180	109500	120300	179220	96449	122300	131990	0.110001	0.723235	0.836704	0.0687981	L-Valyl-L-Leucine	231.16	72.08	230.163	C11H22N2O3	-	HMDB0029131	-	-	-	-
Lmhn003802	36070	34822	37950	34626	34528	26978	36280.7	32044	-0.179147	0.190561	0.411184	0.0680418	Sinapoylsinapoyltartaric acid	337.06	562.132	C26H26O14	--	--	-	-	-	-
Lmfn003760	48115	71154	36456	66372	59678	52005	51908.3	59351.7	0.193322	0.535974	0.731894	0.0675619	Quercetin-4'-O-glucuronide	Negative	477.07	301.04	478.075	C21H18O13	--	--	-	-	-	-
Lmyp003139	230770	9	257240	205960	9	213400	162673	139790	-0.218717	0.841881	0.917628	0.0674931	Quercetin-3-O-(6''-O-galloyl)galactoside	Positive	617.11	153.02	616.106	C28H24O16	--	--	-	-	-	-
Lmyp003349	230770	9	257240	205960	9	213400	162673	139790	-0.218717	0.841881	0.917628	0.0674931	Quercetin-3-O-(6''-O-galloyl)glucoside	Positive	617.11	153.02	616.106	C28H24O16	--	--	-	-	-	-
Lmmn003748	35563	31526	30194	29112	29386	29449	32427.7	29315.7	-0.145553	0.126684	0.328526	0.0668856	Isolariciresinol	359.15	180.08	360.157	C20H24O6	--	--	-	-	-	-
pme3382	18089	14973	14217	16768	18675	23063	15759.7	19502	0.307385	0.16541	0.3822	0.0668285	N-Acetyl-L-threonine	160.06	98	161.069	C6H11NO4	17093-74-2	HMDB0062557	-	-	-	-
Wmhn004393	5399.8	9	5768.4	9447.5	5425.7	6344.5	3725.73	7072.57	0.924709	0.206773	0.432947	0.0665818	1,4,8-Trihydroxynaphthalene-1-O-[6'-O-(4''-propionyloxybenzoyl)]glucoside	Negative	513.14	351.08	514.148	C26H26O11	--	--	-	-	-	-
Hmyp002656	117300	95041	158800	126040	88424	125440	123714	113301	-0.12684	0.666845	0.80883	0.0659562	Methyl dioxindole-3-acetate	222.08	130.06	221.068	C11H11NO4	-	HMDB0038991	-	-	-	-
mws0668	120160	144750	102130	135490	151800	105070	122347	130787	0.0962407	0.670943	0.809331	0.0656376	Xanthosine	Negative	283.07	151	284.076	C10H12N4O6	146-80-5	HMDB0000299	C01762	ko01100//Metabolic pathways;ko01110//Biosynthesis of secondary metabolites;ko00230//Purine metabolism;ko00232//Caffeine metabolism	Biosynthesis of other secondary metabolites;Global and overview maps;Nucleotide metabolism	Metabolism
Lmfn001337	1294900	1254200	1337200	1419600	1193400	1322100	1.29543e+06	1311700	0.018003	0.827044	0.907287	0.0656356	1,2,3-Tri-O-galloyl-D-glucose*	635.09	169.01	636.096	C27H24O18	--	--	-	-	-	-
Hmsp000364	89009	80539	84103	96659	81580	89780	84550.3	89339.7	0.0794904	0.392587	0.619933	0.0655431	L-Cyclopentylglycine	Positive	144.1	98.09	143.095	C7H13NO2	--	--	-	-	-	-
pmp001110	5746.2	10662	9599.6	9	9	13350	8669.27	4456	-0.960161	0.419881	0.645035	0.0655185	Apigenin-6-C-xyloside-8-C-arabinoside	535.14	517.13	534.137	C25H26O13	--	--	-	-	-	-
MWSmce040	653750	694100	631990	586550	748640	595310	659947	643500	-0.0364093	0.78243	0.879975	0.0649	Isovanillin	153.05	65.04	152.047	C8H8O3	--	--	-	-	-	-
Hmcp001559	9	9	9	4037.6	2734.7	625.49	9	2465.93	8.09799	0.0688379	0.225725	0.0646182	Isorhamnetin-3-O-rutinoside-7-O-arabinoside	757.22	317.06	756.211	C33H40O20	--	--	-	-	-	-
Lmmn004912	20591	15955	8985	12818	11306	9240.6	15177	11121.5	-0.448531	0.314478	0.544239	0.0645454	3-O-Methylquercetin	315.05	271.02	316.058	C16H12O7	480-19-3	HMDB0002655	C04443	ko00944//Flavone and flavonol biosynthesis	Biosynthesis of other secondary metabolites	Metabolism
pmp001267	9	9	9	1635.9	2093.9	2990.3	9	2240.03	7.95938	0.00496278	0.045252	0.0643983	2-(Dodecylamino)-3-phenyl-1-propanol	320.29	302.29	319.288	C21H37NO	--	--	-	-	-	-
Lmsn004334	134250	135330	130770	136900	127640	156890	133450	140477	0.0740312	0.466479	0.681195	0.0642414	1-O-Feruloyl-3-O-galloyl-4,6-(S)-HHDP-尾-D-glucose	301	810.128	C37H30O21	--	--	-	-	-	-
Lmgn002933	9	9	9	3023.4	1262	2496.4	9	2260.6	7.97257	0.0125092	0.0838981	0.0642214	5,7-Dihydroxy-2',3',4'-trimethoxydihydroisoflavone	345.1	315.05	346.106	C18H18O7	--	--	-	-	-	-
pme3337	1902500	2593800	1911100	2189500	2744400	1543500	2135800	2.15913e+06	0.0156758	0.957936	0.991915	0.0639261	Succinyladenosine	384.12	252	383.108	C14H17N5O8	4542-23-8	HMDB0000912	-	-	-	-
mws2104	23058	38888	19135	26431	32560	41257	27027	33416	0.306138	0.437371	0.657608	0.0638698	D-Pinitol	193.07	99.01	194.079	C7H14O6	10284-63-6	HMDB0034219	-	-	-	-
Lmbn005369	147250	139560	121870	130640	112480	147370	136227	130163	-0.065686	0.654706	0.803459	0.0635815	13(S)-HODE;13(S)-Hydroxyoctadeca-9Z,11E-dienoic acid	295.23	195.14	296.235	C18H32O3	--	--	C14762	ko00591//Linoleic acid metabolism	Lipid metabolism	Metabolism
Lmbn006152	10642	7593.1	4353	3952	4824.3	4851.1	7529.37	4542.47	-0.729053	0.179773	0.396998	0.0633366	(9Z,11E)-Octadecadienoic acid	Negative	279.23	59.01	280.24	C18H32O2	2420-56-6	HMDB0005048	C04056	ko00591//Linoleic acid metabolism	Lipid metabolism	Metabolism
Lmtn000940	47486	48062	36622	35004	48852	32461	44056.7	38772.3	-0.184333	0.449294	0.664924	0.0632138	1-O-(3,4-Dihydroxy-5-methoxy-benzoyl)-glucoside	345.08	139.04	346.09	C14H18O10	--	--	-	-	-	-
pmb2979	47705	35908	63091	51304	33389	41945	48901.3	42212.7	-0.212198	0.51679	0.716075	0.062792	Hesperetin-7-O-(6''-malonyl)glucoside	Negative	549.12	387.1	550.132	C25H26O14	--	--	-	-	-	-
mws0277	1104500	1051600	924540	945370	1110100	975880	1026880	1010450	-0.0232697	0.834211	0.913968	0.0627745	Quinic Acid	85	192.063	C7H12O6	91-63-4	HMDB0042004	C00296	ko00400//Phenylalanine, tyrosine and tryptophan biosynthesis	Amino acid metabolism	Metabolism
Lmhp001732	38603	32883	13204	13804	33134	19785	28230	22241	-0.344007	0.565845	0.742781	0.0624758	L-Prolyl-L-Phenylalanine	Positive	263.13	70.07	262.132	C14H18N2O3	--	--	-	-	-	-
Lmmp003628	9178.7	24790	18594	15726	27887	24280	17520.9	22631	0.369223	0.427803	0.652476	0.0624064	Tricaffeoylspermine	689.32	291.17	688.311	C37H44N4O9	--	--	-	-	-	-
Hmjp003248	9	9	1919.2	3815.8	2927.1	1849.4	645.733	2864.1	2.14907	0.0601235	0.208954	0.0620143	Luteolin-7-O-(6''-malonyl)glucuronide-5-O-rhamnoside	Positive	695.15	287.06	694.138	C30H30O19	--	--	-	-	-	-
MWSCX017	49213	32406	34755	40030	33630	26151	38791.3	33270.3	-0.221498	0.450587	0.665675	0.0612663	4-hydroxyphenyl acrylaldehyde*	165.05	119.05	164.047	C9H8O3	--	--	-	-	-	-
pme2651	162880	146500	129670	136090	131290	154310	146350	140563	-0.0582024	0.651616	0.802312	0.0612442	NADP (Nicotinamide adenine dinucleotide phosphate)	Negative	742.1	620.1	743.075	C21H28N7O17P3	--	--	C00006	ko01100//Metabolic pathways;ko00760//Nicotinate and nicotinamide metabolism;ko00480//Glutathione metabolism;ko00195//Photosynthesis	Energy metabolism;Global and overview maps;Metabolism of cofactors and vitamins;Metabolism of other amino acids	Metabolism
MWS5235	15414	11674	14220	14803	6049.7	9931.5	13769.3	10261.4	-0.424231	0.272913	0.511815	0.0608197	12-Hydroxyoctadecanoic acid	299.26	253.25	300.266	C18H36O3	106-14-9	HMDB0061706	-	-	-	-
Lmcp007240	1784.2	1877.8	1790.5	9	9	9	1817.5	9	-7.65781	4.65987e-07	0.000197579	0.0607456	5,6,7,4'-Tetramethoxyflavone	Positive	343.12	313.08	342.11	C19H18O6	1168-42-9	HMDB0030575	-	-	-	-
Zmzn001549	31882	25052	21089	40996	22265	29583	26007.7	30948	0.250909	0.476506	0.689551	0.0607435	Ferulic acid-1-O-glucoside	325.09	119.05	326.1	C15H18O8	--	--	-	-	-	-
pmb3055	769790	976100	827600	939130	683490	910800	857830	844473	-0.0226399	0.90175	0.957051	0.0599115	p-Coumaroylquinic acid-4'-O-glucuronide	513.1	191.1	514.132	C22H26O14	--	--	-	-	-	-
HJAP006	11648	13046	9	20047	19495	9	8234.33	13183.7	0.679028	0.559148	0.741372	0.0598795	Syringetin-7-O-glucoside*	Positive	509.13	347.08	508.122	C23H24O13	--	--	-	-	-	-
Lmjp003295	39077	27033	45328	44023	47127	33193	37146	41447.7	0.158084	0.563051	0.741936	0.0596153	6-Methoxykaempferol-3-O-glucoside*	Positive	479.12	317.07	478.111	C22H22O12	--	--	-	-	-	-
Hmqn000843	567020	593050	547450	602770	610070	520360	569173	577733	0.0215357	0.800197	0.894243	0.0594056	Tachioside	301.09	123.01	302.1	C13H18O8	--	--	-	-	-	-
Lmmp002080	9	34024	9	9	29698	29500	11347.3	19735.7	0.798452	0.606491	0.769917	0.0593478	N-(4-Aminobutyl)benzamide	193.13	105.03	192.126	C11H16N2O	--	--	-	-	-	-
Zmxp002867	2798.2	6503.4	6429.7	10178	5583.4	8371.4	5243.77	8044.27	0.617357	0.197016	0.421392	0.0587337	Chrysoeriol-5,7-di-O-glucoside	Positive	625.17	301.07	624.168	C28H32O16	--	--	-	-	-	-
mws2213	2138.5	2602.2	2139.1	3361.7	4641.4	4563.1	2293.27	4188.73	0.86911	0.0127628	0.0838981	0.0583612	Cinnamic acid	77.01	148.052	C9H8O2	621-82-9	HMDB0000567	-	-	-	-
mws1488	29614	19388	19584	26590	9	26136	22862	17578.3	-0.379153	0.604507	0.769703	0.0579282	Palmitic acid	255.23	237.22	256.24	C16H32O2	1957-10-03	HMDB0000220	C00249	ko01100//Metabolic pathways;ko00061//Fatty acid biosynthesis;ko01040//Biosynthesis of unsaturated fatty acids;ko00073//Cutin, suberine and wax biosynthesis;ko00062//Fatty acid elongation;ko00071//Fatty acid degradation;ko01212//Fatty acid metabolism	Global and overview maps;Lipid metabolism	Metabolism
pmb0108	47893	47893	50710	47793	29425	55289	48832	44169	-0.144793	0.579367	0.752379	0.0576857	Feruloyl syringic acid	375.2	137.1	374.1	C19H18O8	--	--	-	-	-	-
MWStz063	52813	56491	35777	56136	54959	48505	48360.3	53200	0.137602	0.51637	0.716075	0.0560614	2-Ethyl-2,6,6-trimethylpiperidin-4-one	152.14	169.147	C10H19NO	--	--	-	-	-	-
Lmbp003825	166570	213480	229630	243140	189110	201720	203227	211323	0.0563624	0.762081	0.868751	0.0559614	Skimmin (7-Hydroxycoumarin-7-O-glucoside)	163.04	324.085	C15H16O8	--	--	-	-	-	-
Cmsn000894	13921	17503	15747	11856	14547	14016	15723.7	13473	-0.222867	0.163772	0.380679	0.0559119	7-O-Galloyl-D-sedoheptulose	211.03	362.084	C14H18O11	--	--	-	-	-	-
Lmsn004092	80934	112100	116060	112450	127450	87101	103031	109000	0.0812494	0.731003	0.8411	0.0555196	1-O-Galloyl-3-O-Feruloyl-尾-D-glucose*	507.11	169.01	508.122	C23H24O13	--	--	-	-	-	-
Lmsn004323	80934	112100	116060	112450	127450	87101	103031	109000	0.0812494	0.731003	0.8411	0.0555196	1-O-Galloyl-2-O-Feruloyl-尾-D-glucose*	507.11	169.01	508.122	C23H24O13	--	--	-	-	-	-
Lmhp001461	155140	155750	99595	117480	168290	94927	136828	126899	-0.108686	0.745856	0.855312	0.055443	L-Prolyl-L-Leucine	229.15	70.07	228.147	C11H20N2O3	--	--	-	-	-	-
pme2890	17995	13312	10276	9502.9	8901.3	14673	13861	11025.7	-0.330157	0.383244	0.609739	0.0543215	L-Homocystine	Positive	269.06	136	268.055	C8H16N2O4S2	626-72-2	HMDB0000676	C01817	ko00270//Cysteine and methionine metabolism	Amino acid metabolism	Metabolism
mws0863	17253	16547	24156	20192	21782	25141	19318.7	22371.7	0.211677	0.34167	0.576016	0.0542267	2-Deoxyribose-5'-phosphate*	Negative	213.02	97	214.024	C5H11O7P	--	--	C00673	ko00030//Pentose phosphate pathway	Carbohydrate metabolism	Metabolism
pmp001311	63548	95284	67334	103240	70345	72270	75388.7	81951.7	0.120426	0.676755	0.810248	0.0541077	6-Hydroxykaempferol-7,6-O-Diglucoside	627.16	303.1	626.148	C27H30O17	--	--	-	-	-	-
pmp000117	1841.5	2037.6	2348.7	540.69	740.69	508.85	2075.93	596.743	-1.79858	0.000847273	0.0199406	0.0539133	3,5,6,7,8,3',4'-Heptamethoxyflavone	Positive	433.15	403.11	432.142	C22H24O9	1178-24-1	HMDB0037689	-	-	-	-
Lmyn003971	641890	793790	1056600	876340	917170	728310	830760	840607	0.0169991	0.944964	0.984434	0.0535515	Dihydrodehydrodiconiferyl alcohol-4-O-glucoside*	521.2	359.15	522.21	C26H34O11	--	--	-	-	-	-
pmb0504	19003	15641	12907	14859	23508	18546	15850.3	18971	0.259283	0.366001	0.594887	0.0532707	N-(4'-O-glycosyl)-feruloyl agmatine	469.23	177.05	468.222	C21H32N4O8	--	--	-	-	-	-
mws5035	113640	58722	58552	88278	97267	65424	76971.3	83656.3	0.120154	0.762247	0.868751	0.0528042	L-Leucyl-L-phenylalanine	Positive	279.17	120.08	278.163	C15H22N2O3	--	--	-	-	-	-
mws0458	251800	234350	227410	223570	217470	257430	237853	232823	-0.0308366	0.744329	0.855273	0.0526361	Vanillin; 4-Hydroxy-3-Methoxybenzaldehyde*	151.04	136	152.047	C8H8O3	--	--	C00755	ko01100//Metabolic pathways;ko01110//Biosynthesis of secondary metabolites;ko01120//Microbial metabolism in diverse environments;ko00360//Phenylalanine metabolism	Amino acid metabolism;Global and overview maps	Metabolism
Lmhn004756	2747.2	5550.4	4206.5	5898.1	5505.5	6837.5	4168.03	6080.37	0.544792	0.100996	0.285481	0.0516236	Cinnamoylferuloyltartaric acid	233.04	456.106	C23H20O10	--	--	-	-	-	-
pme2596	101420	121880	100390	108710	134210	97215	107897	113378	0.0714947	0.694499	0.823686	0.0515204	4-Pyridoxic acid	148	183.053	C8H9NO4	82-82-6	HMDB0000017	C00847	ko01100//Metabolic pathways;ko01120//Microbial metabolism in diverse environments;ko00750//Vitamin B6 metabolism	Global and overview maps;Metabolism of cofactors and vitamins	Metabolism
Lmbn001467	32722	19753	16255	29527	21701	29915	22910	27047.7	0.239527	0.506597	0.708901	0.051311	5-Acetamidopentanoic Acid	158.08	116.07	159.09	C7H13NO3	-	HMDB0012175	C03087	ko00310//Lysine degradation	Amino acid metabolism	Metabolism
MWSmce700	9	13143	9468.8	10478	9375.6	13333	7540.27	11062.2	0.552951	0.437323	0.657608	0.0506905	2-Ethylpyrazine	109.07	94.05	108.069	C6H8N2	13925-00-3	HMDB0031849	-	-	-	-
pmb2799	19884	17757	13464	12868	13002	18015	17035	14628.3	-0.219737	0.396445	0.621929	0.0502439	12,13-Epoxy-9-Octadecenoic Acid	295.23	195.2	296.235	C18H32O3	--	--	C14826	ko01100//Metabolic pathways;ko00591//Linoleic acid metabolism	Global and overview maps;Lipid metabolism	Metabolism
MWS0442	3030900	1936700	1602800	2113500	2837600	1669400	2.19013e+06	2.20683e+06	0.010959	0.97721	1	0.050165	Maltotriose	527.16	365.1	504.169	C18H32O16	1109-28-0	HMDB0001262	C01835	ko02010//ABC transporters	Membrane transport	Environmental Information Processing
Lmmp002560	3389.4	815.61	1663.3	9	9	815.61	1956.1	277.87	-2.8155	0.105018	0.292489	0.0500173	Quercetin-3-O-(2''-O-glucosyl)glucuronide	Positive	641.13	303.05	640.128	C27H28O18	--	--	-	-	-	-
mws0275	669170	774570	609720	699470	628520	702930	684487	676973	-0.0159234	0.895982	0.953316	0.0498009	L-Malic acid*	133.01	71.01	134.022	C4H6O5	--	--	C00149	ko01100//Metabolic pathways;ko01110//Biosynthesis of secondary metabolites;ko01120//Microbial metabolism in diverse environments;ko01130//Biosynthesis of antibiotics;ko01200//Carbon metabolism;ko00630//Glyoxylate and dicarboxylate metabolism;ko00020//Citrate cycle (TCA cycle);ko00620//Pyruvate metabolism;ko00710//Carbon fixation in photosynthetic organisms	Carbohydrate metabolism;Energy metabolism;Global and overview maps	Metabolism
Lmhn003689	11122	5381.7	6981.2	6405.1	4893.7	5309.6	7828.3	5536.13	-0.49982	0.264723	0.505597	0.0495313	p-Coumaroylferuloyltartaric acid	471.09	277.04	472.101	C23H20O11	--	--	-	-	-	-
pmn001710	9	25048	9	14547	25588	9	8355.33	13381.3	0.679453	0.675758	0.810248	0.0494113	Rosmarinic acid-3'-O-glucoside	521.13	359.08	522.137	C24H26O13	--	--	-	-	-	-
pmn001537	52365	80377	58545	86376	52596	70365	63762.3	69779	0.130088	0.666073	0.80883	0.0493179	4-O-Digalloyl-3,5-di-O-galloylquinic acid	325.1	800.107	C35H28O22	123134-19-0	HMDB0039346	-	-	-	-
Lmmn000806	40428	28768	19592	44084	26655	31411	29596	34050	0.202253	0.605756	0.769917	0.0492705	Dimethylmalonic acid*	131.03	87.05	132.042	C5H8O4	--	--	-	-	-	-
Lmyn005812	4198.8	4815.3	6025.6	3047.6	3818	3603.4	5013.23	3489.67	-0.522652	0.0593801	0.207227	0.0491916	Gingerglycolipid A	Negative	675.36	397.14	676.367	C33H56O14	145937-22-0	HMDB0041093	-	-	-	-
Hmyn001360	21826	15236	21748	19251	16726	14115	19603.3	16697.3	-0.231481	0.332721	0.565425	0.0491619	Doitungbiphenyl A	299.11	59.01	300.135	C18H20O4	--	--	-	-	-	-
Lmhn002321	5065.5	11786	7759.8	7331.1	19669	7394.6	8203.77	11464.9	0.482865	0.512562	0.716066	0.0491308	Vnilloylcaffeoyltartaric acid	167.04	462.08	C21H18O12	--	--	-	-	-	-
Cmzn005251	14613	6811.5	11736	12268	12783	15943	11053.5	13664.7	0.305947	0.363914	0.594887	0.0487832	6-O-Caffeoylarbutin	433.11	271.06	434.121	C21H22O10	--	--	-	-	-	-
Lmbn007891	23343	27510	23644	25831	22163	18627	24832.3	22207	-0.161205	0.348598	0.583059	0.0480559	Hydroxy ricinoleic acid	Negative	313.24	183.14	314.246	C18H34O4	--	--	-	-	-	-
pme1730	9	42117	20254	36229	15084	29424	20793.3	26912.3	0.372146	0.677436	0.810248	0.0480464	D-Erythronolactone	59	118.027	C4H6O4	17675-99-9	HMDB0000349	-	-	-	-
Zmhn002227	102560	128460	160330	95801	127500	148920	130450	124074	-0.0723	0.793087	0.8896	0.0469594	4-O-Glucosyl-sinapate	223.06	386.121	C17H22O10	--	--	-	-	-	-
mws4175	13326	21674	34313	16457	23586	16857	23104.3	18966.7	-0.284697	0.5604	0.741372	0.0467957	D-Glucurono-6,3-lactone	175.02	85.03	176.032	C6H8O6	32449-92-6	HMDB0006355	C02670	ko01100//Metabolic pathways;ko00053//Ascorbate and aldarate metabolism	Carbohydrate metabolism;Global and overview maps	Metabolism
Zmyn000110	22734	21206	21546	27201	21043	23544	21828.7	23929.3	0.132556	0.318923	0.548574	0.0465838	D-Glucosamine 1-phosphate	258.04	78.96	259.046	C6H14NO8P	6866-69-9	HMDB0001367	C06156	ko01100//Metabolic pathways;ko01130//Biosynthesis of antibiotics;ko00520//Amino sugar and nucleotide sugar metabolism;ko04931//Insulin resistance	Carbohydrate metabolism;Endocrine and metabolic diseases;Global and overview maps	Human Diseases;Metabolism
pmn001492	12902	11637	9900	8670.8	9892.9	11026	11479.7	9863.23	-0.218948	0.217129	0.450184	0.046393	Ayapin	187.1	123.1	188.041	C11H8O3	--	--	-	-	-	-
Lmmp003167	16022	41764	24780	27303	21423	22196	27522	23640.7	-0.219315	0.643982	0.795261	0.0462258	Bis(Caffeoyl)Spermidine	220.1	469.221	C25H31N3O6	--	--	-	-	-	-
MWSHY0016	12457	14633	21947	15028	11082	14743	16345.7	13617.7	-0.263429	0.433831	0.656283	0.0459083	Luteolin-6-C-glucoside (Isoorientin)*	Positive	449.11	299.06	448.101	C21H20O11	--	--	-	-	-	-
Lmhn102068	201420	317470	162510	318280	222250	93360	227133	211297	-0.104269	0.852868	0.924849	0.0455833	2-O-Caffeoylmalic acid	295.05	179.03	296.053	C13H12O8	--	--	-	-	-	-
mws0037	5558.8	4638.5	8910.5	4872.6	2534.7	5840.1	6369.27	4415.8	-0.528452	0.296167	0.525954	0.0451766	Formononetin (7-Hydroxy-4'-methoxyisoflavone)	Negative	267.07	252	268.074	C16H12O4	--	--	C00858	ko01110//Biosynthesis of secondary metabolites;ko00943//Isoflavonoid biosynthesis	Biosynthesis of other secondary metabolites;Global and overview maps	Metabolism
pmb0721	16140	34357	25546	22518	32791	32454	25347.7	29254.3	0.206797	0.565608	0.742781	0.0449215	Tricin-7-O-(2''-feruloyl)glucoside-5-O-glucoside	Positive	831.23	177.1	830.227	C39H42O20	--	--	-	-	-	-
mws0628	33925	54965	42577	36407	41960	43362	43822.3	40576.3	-0.111028	0.641951	0.795261	0.0444104	4-Hydroxybenzaldehyde	92	122.037	C7H6O2	123-08-0	HMDB0011718	C00633	ko01100//Metabolic pathways;ko01120//Microbial metabolism in diverse environments	Global and overview maps	Metabolism
Lmjp004941	2460.8	4976.4	2530.1	969.2	2298.1	2341.1	3322.43	1869.47	-0.829614	0.197776	0.421392	0.0444019	Rhamnocitrin (7-Methylkaempferol)*	Positive	301.07	286.05	300.063	C16H12O6	--	--	-	-	-	-
Zmhp003514	2460.8	4976.4	2530.1	969.2	2298.1	2341.1	3322.43	1869.47	-0.829614	0.197776	0.421392	0.0444019	6,7,8-Tetrahydroxy-5-methoxyflavone*	Positive	301.07	286.05	300.063	C16H12O6	--	--	-	-	-	-
Lman004552	6061.1	2981.1	4226.9	2949.9	9	4903.7	4423.03	2620.87	-0.754992	0.343905	0.578633	0.0436427	Robustaside A;[6'-p-Coumarylarbutin]	145.03	418.126	C21H22O9	--	--	-	-	-	-
Lmyn001220	17001	25622	14935	20389	26112	19383	19186	21961.3	0.194912	0.514594	0.716075	0.0426911	Mucic acid-1,4-lactone-3-O-gallate	85.03	344.038	C13H12O11	--	--	-	-	-	-
MWSmce674	22430	22061	21587	20482	25370	10352	22026	18734.7	-0.233497	0.498695	0.701704	0.0426377	Phylloquinone (Vitamin K1)	451.36	89.06	450.35	C31H46O2	--	--	-	-	-	-
Zmgn004894	27330	47438	47459	39924	29936	41993	40742.3	37284.3	-0.127959	0.675459	0.810248	0.0419521	Methyl 4-hydroxybenzoate*	151.04	136.02	152.047	C8H8O3	--	--	-	-	-	-
pmb0296	73061	83538	102100	73346	112570	85977	86233	90631	0.0717645	0.774419	0.874444	0.0411273	1-Oleoyl-Sn-Glycerol	Positive	357.3	265.4	356.293	C21H40O4	--	--	-	-	-	-
Lmsp003252	21954	14864	9340	16761	20903	16310	15386	17991.3	0.225684	0.54386	0.739091	0.0407063	Isorhamnetin-3-O-sophoroside	641.17	317.07	640.164	C28H32O17	--	--	-	-	-	-
Lmhp008513	3263.4	3445.6	2141.4	1251.8	2489.1	1848.1	2950.13	1863	-0.663152	0.115419	0.309731	0.0403828	2-伪-Linolenoyl-glycerol-1,3-di-O-glucoside	Positive	677.37	261.22	676.367	C33H56O14	--	--	-	-	-	-
Lmbn004240	6360.1	6012.5	6376.3	8726.5	6519.8	6990.1	6249.63	7412.13	0.246117	0.163228	0.380679	0.0401179	9,10-Dihydroxy-12,13-epoxyoctadecanoic acid	329.23	199.13	330.241	C18H34O5	--	--	C14837	ko00591//Linoleic acid metabolism	Lipid metabolism	Metabolism
pmb0883	51858	48636	48941	47332	51881	43131	49811.7	47448	-0.0701364	0.435018	0.656397	0.0398908	LysoPE 18:0	Positive	482.32	341.31	481.317	C23H48NO7P	--	--	-	-	-	-
Hmbn002692	62555	72608	86012	72050	76855	82691	73725	77198.7	0.066422	0.665638	0.80883	0.0395537	6'-O-Feruloyl-D-sucrose	517.16	175.04	518.164	C22H30O14	--	--	-	-	-	-
pme2074	996.13	955.98	1243.2	594.81	9	9	1065.1	204.27	-2.38244	0.0160604	0.092016	0.0389666	Jasmonoyl-L-Isoleucine	Negative	322.4	129.7	323.21	C18H29NO4	--	--	C18699	ko04075//Plant hormone signal transduction	Signal transduction	Environmental Information Processing
Lmgn002253	17521	18550	19886	22433	13635	12578	18652.3	16215.3	-0.201997	0.488483	0.697363	0.0386563	Syringoylcaffeoylquinic acid-D-glucose	695.2	353.09	696.19	C31H36O18	--	--	-	-	-	-
Lmyn006221	5638.1	5195.5	3551.4	5459.1	6379.2	6093.6	4795	5977.3	0.317963	0.16205	0.380659	0.0384907	Gingerglycolipid C	Negative	679.39	397.13	680.398	C33H60O14	35949-86-1	HMDB0041095	-	-	-	-
mws0437	18304	19098	16823	26742	21891	12191	18075	20274.7	0.165683	0.638121	0.795261	0.0384669	D-Arabitol*	151.06	71	152.068	C5H12O5	--	--	C01904	ko01100//Metabolic pathways;ko00040//Pentose and glucuronate interconversions	Carbohydrate metabolism;Global and overview maps	Metabolism
HJN039	42353	43768	40582	22773	52959	40599	42234.3	38777	-0.123215	0.714745	0.831556	0.0384255	Myricetin-3-O-(2''-galloyl-4''-acetyl)rhamnoside	Negative	657.11	505.1	658.116	C30H26O17	--	--	-	-	-	-
pme1201	5912.1	5228.2	6112.1	2363	4185.6	6675.6	5750.8	4408.07	-0.383617	0.352777	0.585431	0.0381513	Phloretin	273.08	167	274.084	C15H14O5	60-82-2	HMDB0003306	C00774	ko01110//Biosynthesis of secondary metabolites;ko00941//Flavonoid biosynthesis	Biosynthesis of other secondary metabolites;Global and overview maps	Metabolism
MWSslk042	44861	66426	41507	45910	51602	46078	50931.3	47863.3	-0.0896326	0.721791	0.836173	0.0380024	N-Ethylmaleimide (NEM)	126.05	80.01	125.048	C6H7NO2	--	--	-	-	-	-
pmp000577	4886.3	31769	32626	14303	14685	30164	23093.8	19717.3	-0.228039	0.763869	0.868751	0.0378597	Acacetin-7-O-glucuronide	Positive	461.12	285.08	460.116	C26H20O8	--	--	-	-	-	-
Hmcp009963	94059	123480	97120	84258	151000	95676	104886	110311	0.0727543	0.822301	0.904247	0.0377968	Candicine	180.14	123.07	180.138	C11H18NO+	--	--	-	-	-	-
Lmdn003756	2924.8	2500	3092.5	1787.9	1816.3	2448.2	2839.1	2017.47	-0.492889	0.0419436	0.169372	0.0377084	Methyl caffeate	135.05	194.058	C10H10O4	--	--	-	-	-	-
mws0336	36862	26276	21250	22355	28122	26276	28129.3	25584.3	-0.136815	0.631257	0.793046	0.0377013	Urocanic acid	93.05	138.043	C6H6N2O2	104-98-3	HMDB0000301	C00785	ko01100//Metabolic pathways;ko00340//Histidine metabolism	Amino acid metabolism;Global and overview maps	Metabolism
Lmhp009802	3474.5	3814.1	3066	3894	4603.7	4506.6	3451.53	4334.77	0.328717	0.046453	0.179873	0.0374797	LysoPE 20:3(2n isomer)	Positive	504.31	363.29	503.301	C25H46NO7P	--	--	-	-	-	-
Lmtp001399	17210	24253	23740	24172	30987	16743	21734.3	23967.3	0.141094	0.659262	0.807881	0.0372271	5,6-Dihydroxyindole-5-O-尾-glucoside	312.11	150.05	311.101	C14H17NO7	--	--	-	-	-	-
pmn001519	5847300	6322600	6710500	6720300	5857700	6209700	6.29347e+06	6.26257e+06	-0.00710087	0.934558	0.978401	0.037159	Galloyl Methyl gallate	335.04	124	336.048	C15H12O9	--	--	-	-	-	-
Lmhp010334	3444.5	6119.6	8057.7	2168.9	8678.3	9	5873.93	3618.73	-0.698842	0.484231	0.693628	0.0370375	2-Linoleoylglycerol-1-O-glucoside	Positive	517.34	263.24	516.33	C27H48O9	--	--	-	-	-	-
Lmhp010573	3444.5	6119.6	8057.7	2168.9	8678.3	9	5873.93	3618.73	-0.698842	0.484231	0.693628	0.0370375	1-Linoleoylglycerol-3-O-glucoside	Positive	517.34	263.24	516.33	C27H48O9	--	--	-	-	-	-
pmb0566	2806.9	2875.2	14778	1873.1	9560	9	6820.03	3814.03	-0.838461	0.575511	0.750675	0.0369885	Luteolin-7-O-glucoside-5-O-arabinoside	581.15	383.2	580.143	C26H28O15	--	--	-	-	-	-
Lmhp206353	63025	48128	24533	48394	51572	48351	45228.7	49439	0.128412	0.72736	0.839185	0.0365815	Tricin-4'-O-glucoside*	Positive	493.13	331.08	492.127	C23H24O12	--	--	-	-	-	-
Lmtn002233	5550700	5749000	5280800	6224500	5823100	4490200	5.52683e+06	5512600	-0.00372019	0.980287	1	0.0364618	Androsin	327.11	165.05	328.116	C15H20O8	--	--	-	-	-	-
pme1187	5130.5	5453.2	7473.2	6327	7658.7	7382.9	6018.97	7122.87	0.242942	0.258077	0.497384	0.0358307	5-Methyluridine	Negative	257.08	124	258.085	C10H14N2O6	1463-10-1	HMDB0000884	-	-	-	-
mws1155	22642	12796	13668	15155	17306	9016.3	16368.7	13825.8	-0.243577	0.56033	0.741372	0.0357675	D-Mannitol*	181.07	101.02	182.079	C6H14O6	--	--	C00392	ko02010//ABC transporters;ko00051//Fructose and mannose metabolism	Carbohydrate metabolism;Membrane transport	Environmental Information Processing;Metabolism
pme2693	104080	63588	62809	67228	101360	74963	76825.7	81183.7	0.0796011	0.811433	0.898808	0.0357009	N-Acetylputrescine	131.12	114.09	130.111	C6H14N2O	18233-70-0	HMDB0002064	C02714	ko01100//Metabolic pathways;ko00330//Arginine and proline metabolism	Amino acid metabolism;Global and overview maps	Metabolism
Lmhp009034	19230	20833	12219	16591	23713	18518	17427.3	19607.3	0.170042	0.555637	0.741372	0.0352852	LysoPE 16:1	Positive	452.28	311.26	451.27	C21H42NO7P	--	--	-	-	-	-
pme0253	11931	13899	9	9	16830	9	8613	5616	-0.616973	0.694243	0.823686	0.0351751	N-Acetyl-L-leucine	174.11	86	173.105	C8H15NO3	1188-21-2	HMDB0011756	-	-	-	-
mws0009	16258	36279	21111	22169	33363	6486.6	24549.3	20672.9	-0.247945	0.714116	0.831556	0.0349012	Coniferaldehyde	91	178.063	C10H10O3	-	HMDB0141782	C02666	ko01100//Metabolic pathways;ko01110//Biosynthesis of secondary metabolites;ko00940//Phenylpropanoid biosynthesis	Biosynthesis of other secondary metabolites;Global and overview maps	Metabolism
pme2746	53884	44219	52659	55917	28983	56660	50254	47186.7	-0.0908592	0.765279	0.868751	0.0344565	Riboflavin 5'-Adenosine Diphosphate	Negative	784.15	437	785.157	C27H33N9O15P2	146-14-5	HMDB0001248	C00016	ko01100//Metabolic pathways;ko01110//Biosynthesis of secondary metabolites;ko00740//Riboflavin metabolism	Global and overview maps;Metabolism of cofactors and vitamins	Metabolism
Lmhn003074	9	9	4261.9	9	9	9	1426.63	9	-7.30847	0.373901	0.600508	0.0341715	Feruloylmalic acid	309.06	193.05	310.069	C14H14O8	--	--	-	-	-	-
pme0120	56098	50927	44737	54499	39645	50712	50587.3	48285.3	-0.0671912	0.698863	0.827217	0.0337269	5-Aminovaleric acid	118.09	101	117.079	C5H11NO2	660-88-8	HMDB0003355	C00431	ko01120//Microbial metabolism in diverse environments;ko00330//Arginine and proline metabolism;ko00310//Lysine degradation	Amino acid metabolism;Global and overview maps	Metabolism
Cmpp003619	164850	316790	238110	176250	245320	286960	239917	236177	-0.0226669	0.948554	0.986961	0.0325202	6,7-Dihydroxy-4-methylcoumarin	105.07	192.042	C10H8O4	--	--	-	-	-	-
pme1987	1236.5	2221.1	3233.7	1470.9	4138.7	4684.7	2230.43	3431.43	0.621487	0.354581	0.586644	0.0324493	L-Alanine	88.05	71	89.048	C3H7NO2	302-72-7	HMDB0062251	C01401	ko00460//Cyanoamino acid metabolism	Metabolism of other amino acids	Metabolism
Zmhn003082	20663	28964	22507	24893	27931	24607	24044.7	25810.3	0.102232	0.553318	0.741372	0.0322607	5-O-Galloyl-methyl quinine ester	173.04	358.09	C15H18O10	--	--	-	-	-	-
Lmhp002001	81290	80028	36759	65140	104220	41454	66025.7	70271.3	0.0899093	0.865039	0.930905	0.0321606	L-Valyl-L-Phenylalanine	Positive	265.15	72.08	264.147	C14H20N2O3	-	HMDB0029134	-	-	-	-
Lmyp003387	5741.7	9	11446	9713.9	7487.7	4858.9	5732.23	7353.5	0.359334	0.674736	0.810248	0.0321375	2-Oxo-3,4-dihydro-1H-quinoline-3-carboxylic acid	192.07	146.06	191.058	C10H9NO3	--	--	-	-	-	-
mws0248	26818	23173	24981	23420	24050	24147	24990.7	23872.3	-0.0660498	0.357591	0.588809	0.031895	Uridine	243.06	110	244.07	C9H12N2O6	58-96-8	HMDB0000296	C00299	ko01100//Metabolic pathways;ko00240//Pyrimidine metabolism	Global and overview maps;Nucleotide metabolism	Metabolism
Hmqp003066	1664	873.71	1703.6	1619.3	9	9	1413.77	545.767	-1.37319	0.222145	0.455399	0.0307033	Luteolin-7-O-(6'''-malonyl)sophoroside-5-O-arabinoside	829.2	287.06	828.191	C35H40O18	--	--	-	-	-	-
mad2394	3510.2	3461.8	4763.8	3962.6	3894.3	7359.4	3911.93	5072.1	0.374701	0.395698	0.621929	0.0294713	Sinapoyl-p-coumaroyltartaric acid	501.1	337.05	502.111	C24H22O12	--	--	-	-	-	-
Lmbn001181	10748	18492	9	11188	11028	14757	9749.67	12324.3	0.338085	0.663809	0.80883	0.0289207	Fraxetin-7,8-di-O-glucoside	531.14	531.13	532.143	C22H28O15	--	--	-	-	-	-
Lmgn000188	9761.1	13275	7927.1	11827	12280	10591	10321.1	11566	0.164298	0.492083	0.700145	0.0289011	D-Lactic Acid	89.02	59.01	90.032	C3H6O3	-	HMDB0144295	C00256	ko01120//Microbial metabolism in diverse environments;ko00620//Pyruvate metabolism;ko01502//Vancomycin resistance	Carbohydrate metabolism;Drug resistance;Global and overview maps	Human Diseases;Metabolism
Zmln000668	92212	89602	71474	75753	81992	90020	84429.3	82588.3	-0.0318063	0.823206	0.904247	0.0285424	Monogalloyl-diglucose	169.01	494.127	C19H26O15	--	--	-	-	-	-
MWS5231	39892	32979	32420	33108	31510	36547	35097	33721.7	-0.0576719	0.651879	0.802312	0.0283697	Tridecanedioic acid	243.16	181.16	244.167	C13H24O4	505-52-2	HMDB0002327	-	-	-	-
HJAP011	8576.3	9533.8	4734.7	3815.8	6543.6	9203	7614.93	6520.8	-0.223782	0.635705	0.795261	0.0279716	Chrysoeriol-8-C-glucoside (Scoparin)	Positive	463.11	343.08	462.116	C22H22O11	--	--	-	-	-	-
Lmpp005842	7568.5	2250	7252.1	5053.4	8907	6661.4	5690.2	6873.93	0.272656	0.595157	0.766242	0.027884	6-Methoxyquercetin-3-O-rhamnoside	Positive	479.11	333.07	478.101	C22H22O12	--	--	-	-	-	-
Zmyn004449	17644	18372	28199	17571	14059	27185	21405	19605	-0.126726	0.746381	0.855312	0.0277616	9-Hydroxy-12-oxo-10(E),15(Z)-octadecadienoic acid	Negative	309.21	171.1	310.214	C18H30O4	--	--	C21923	ko01110//Biosynthesis of secondary metabolites	Global and overview maps	Metabolism
Rfmb091	150620	130430	125090	133590	110290	155780	135380	133220	-0.0232039	0.894293	0.952714	0.0269507	9S-Hydroxy-10E,12Z-octadecadienoic acid	Negative	295.23	195.14	296.235	C18H32O3	73543-67-6	HMDB0004670	C14767	ko00591//Linoleic acid metabolism	Lipid metabolism	Metabolism
mws0981	14373	16996	18675	18919	15020	19872	16681.3	17937	0.104704	0.553059	0.741372	0.0266363	Isoxanthopterin	Negative	178.04	136.02	179.044	C6H5N5O2	529-69-1	HMDB0000704	-	-	-	-
Lmzp004885	5113.1	3732	4466.7	3427.1	4408	3495.7	4437.27	3776.93	-0.232456	0.26432	0.505597	0.0260132	Tricin (5,7,4'-Trihydroxy-3',5'-dimethoxyflavone)	Positive	331.08	315.05	330.074	C17H14O7	--	--	-	-	-	-
Lmrn003000	6529.6	1191.4	2380.4	1791.6	3562.7	1218.1	3367.13	2190.8	-0.620063	0.541629	0.737242	0.025961	2-Hydroxy-3-phenylpropanoic acid	165.06	103.06	166.063	C9H10O3	--	--	C01479	ko01110//Biosynthesis of secondary metabolites;ko00960//Tropane, piperidine and pyridine alkaloid biosynthesis	Biosynthesis of other secondary metabolites;Global and overview maps	Metabolism
mws0982	9264.1	9	13409	11360	10423	4817.7	7560.7	8866.9	0.22991	0.784025	0.880601	0.0259085	1-Methylhistamine	126.1	68	125.095	C6H11N3	501-75-7	HMDB0000898	C05127	ko00340//Histidine metabolism	Amino acid metabolism	Metabolism
Hmtn001288	9678.3	6331	4100.3	10027	7096.8	6356.7	6703.2	7826.83	0.223579	0.599045	0.766242	0.0258417	Methyl 2,4-dihydroxyphenylacetate*	181.05	135.04	182.058	C9H10O4	--	--	-	-	-	-
MWS0952	4693.9	3657.6	4256.5	4316.1	2374.4	3853.7	4202.67	3514.73	-0.25789	0.354892	0.586644	0.025677	Dihydrosphingosine-1-Phosphate	Negative	380.26	78.96	381.264	C18H40NO5P	19794-97-9	HMDB0001383	C01120	ko00600//Sphingolipid metabolism	Lipid metabolism	Metabolism
Lmgp002595	182560	207490	168680	178970	209730	180010	186243	189570	0.0255419	0.837323	0.915598	0.0254963	4'-Hydroxy-3'-methoxyacetophenone (Acetovanillone)	167.07	121.03	166.063	C9H10O3	--	--	-	-	-	-
Lmmp003767	19251	9461.3	14710	14091	7695.8	17165	14474.1	12983.9	-0.156746	0.726599	0.839185	0.0253477	Kaempferol-7-O-glucuronide	Positive	463.09	287.05	462.08	C21H18O12	--	--	-	-	-	-
Lmsn004162	314830	288680	187730	223290	201190	367350	263747	263943	0.00107537	0.997728	1	0.0251573	1-O-Galloyl-2-O-p-Coumaroyl-尾-D-glucose*	477.1	169.01	478.111	C22H22O12	--	--	-	-	-	-
pme0128	9693.7	7345.8	4791.1	10711	3454.5	3453.4	7276.87	5872.97	-0.309228	0.642757	0.795261	0.0249411	L-Alanyl-L-Alanine	159.08	88	160.085	C6H12N2O3	--	--	-	-	-	-
Lmpp005784	5177.2	9	5573.7	3066.2	7021.6	3743.5	3586.63	4610.43	0.362272	0.661516	0.80883	0.0247435	6-Methoxyquercetin-3-O-Xyloside	465.1	333.07	464.095	C21H20O12	--	--	-	-	-	-
Hmhn003067	17871	36906	21909	21854	35918	25548	25562	27773.3	0.1197	0.772826	0.873809	0.024414	Phenylpropionic acid-O-尾-D-glucopyranoside	325.09	119.05	326.1	C15H18O8	--	--	-	-	-	-
Lmmn004625	10641	16554	15853	6147.4	13585	19501	14349.3	13077.8	-0.133864	0.781675	0.879975	0.0244064	Dihydrokaempferol-7-O-glucoside	Negative	449.11	287.06	450.116	C21H22O11	--	--	-	-	-	-
YC512118	7717	6578.9	7460.4	8126.9	7603.1	7463.8	7252.1	7731.27	0.092306	0.296469	0.525954	0.023713	Oleamide (9-Octadecenamide)	Positive	282.28	247.24	281.272	C18H35NO	--	--	-	-	-	-
mws0213	38668	38375	28289	49866	10720	38253	35110.7	32946.3	-0.0917915	0.866721	0.931533	0.0235303	Ribitol*	151.06	71	152.068	C5H12O5	--	--	C00474	ko01100//Metabolic pathways;ko00040//Pentose and glucuronate interconversions;ko00740//Riboflavin metabolism	Carbohydrate metabolism;Global and overview maps;Metabolism of cofactors and vitamins	Metabolism
mws0853	3056.2	1211.4	2445.7	2992.4	2451.7	2969.7	2237.77	2804.6	0.325735	0.376751	0.602801	0.0232039	Sinapyl alcohol	179	210.089	C11H14O4	537-33-7	HMDB0013070	C02325	ko01100//Metabolic pathways;ko01110//Biosynthesis of secondary metabolites;ko00940//Phenylpropanoid biosynthesis	Biosynthesis of other secondary metabolites;Global and overview maps	Metabolism
pmn001378	121830	121450	123040	108350	145570	101960	122107	118627	-0.0417136	0.810741	0.898808	0.0230653	Pinoresinol-4-O-glucoside	519.19	357.14	520.194	C26H32O11	--	--	-	-	-	-
pme2755	754530	896610	831110	817630	853340	796710	827417	822560	-0.0084931	0.917908	0.968704	0.0228874	N-Acetyl-D-glucosamine	222	144	221.09	C8H15NO6	14131-68-1	HMDB0000803	C00140	ko01100//Metabolic pathways;ko02010//ABC transporters;ko00520//Amino sugar and nucleotide sugar metabolism	Carbohydrate metabolism;Global and overview maps;Membrane transport	Environmental Information Processing;Metabolism
mws0361	9725	8971.7	10320	12141	7924	11588	9672.23	10551	0.125459	0.55874	0.741372	0.0226438	Palmitoleic Acid	Negative	253.22	235.19	254.225	C16H30O2	10030-73-6	HMDB0012328	C08362	ko00061//Fatty acid biosynthesis	Lipid metabolism	Metabolism
Lmbn013410	106250	108620	134470	130940	101270	124190	116447	118800	0.0288655	0.862433	0.92928	0.022601	2,4-Di-Tert-Butylphenol	205.16	189.13	206.167	C14H22O	96-76-4	HMDB0013816	-	-	-	-
pma0149	101110	80060	83709	76542	101550	78794	88293	85628.7	-0.0442052	0.80855	0.898808	0.0225996	Sinapoyl malate	341.08	207.07	340.079	C15H16O9	--	--	C02887	ko00940//Phenylpropanoid biosynthesis	Biosynthesis of other secondary metabolites	Metabolism
mws5041	77585	60680	53777	60569	71724	52473	64014	61588.7	-0.0557226	0.801077	0.894243	0.0222822	L-Glycyl-L-isoleucine*	Positive	189.12	86.1	188.116	C8H16N2O3	--	--	-	-	-	-
Zmhn001883	78140	143410	433930	432010	114580	103550	218493	216713	-0.0118013	0.991302	1	0.0217671	Vanillic acid-4-O-glucoside	329.09	209.04	330.095	C14H18O9	--	--	-	-	-	-
Lmhn003801	2581.3	2754.4	4868.1	3447.1	1636.2	3036.7	3401.27	2706.67	-0.329555	0.490944	0.699699	0.0217578	Feruloylsinapoyltartaric acid	337.06	532.122	C25H24O13	--	--	-	-	-	-
Lmhp010515	8813.4	12421	10815	9818.7	13434	11249	10683.1	11500.6	0.10637	0.610415	0.77374	0.0206134	LysoPC 17:0(2n isomer)	Positive	510.36	184.07	509.348	C25H52NO7P	--	--	-	-	-	-
pme1439	35488	49508	28952	38413	43865	25735	37982.7	36004.3	-0.0771706	0.819063	0.902103	0.0205281	p-Coumaric acid*	165.05	119	164.047	C9H8O3	--	--	C00811	ko01100//Metabolic pathways;ko01110//Biosynthesis of secondary metabolites;ko00940//Phenylpropanoid biosynthesis;ko00360//Phenylalanine metabolism;ko00350//Tyrosine metabolism;ko01220//Degradation of aromatic compounds;ko00130//Ubiquinone and other terpenoid-quinone biosynthesis;ko00950//Isoquinoline alkaloid biosynthesis	Amino acid metabolism;Biosynthesis of other secondary metabolites;Global and overview maps;Metabolism of cofactors and vitamins	Metabolism
Lmrn001951	10098	6048.5	4547.5	4528.7	7539.5	6032.6	6898	6033.6	-0.193159	0.668202	0.80883	0.0204667	(S)-2-Hydroxy-3-(4-Hydroxyphenyl)Propanoic Acid*	181.05	135.04	182.058	C9H10O4	--	--	-	-	-	-
Lmhp009190	7861.4	9198.3	18418	12364	9773	9104.8	11825.9	10413.9	-0.183435	0.704448	0.827217	0.0203356	2-Linoleoylglycerol-1,3-di-O-glucoside	Positive	679.39	263.24	678.383	C33H58O14	--	--	-	-	-	-
pmn001370	5662.3	4603.4	5701.3	3398.3	6839	3395.5	5322.33	4544.27	-0.228011	0.552836	0.741372	0.0200564	Pinoresinol-4,4'-O-di-O-glucoside	681.24	519.19	682.247	C32H42O16	--	--	-	-	-	-
MWSHY0202	62223	63198	53357	44131	82624	58519	59592.7	61758	0.0514912	0.861684	0.92928	0.0200016	6-Methylflavone	Positive	237.09	135.05	236.084	C16H12O2	--	--	-	-	-	-
pmc0960	882.12	1179	1416.8	1525.2	1308.8	1467.1	1159.31	1433.7	0.306481	0.177005	0.391907	0.0189779	LysoPC 20:4	Positive	544.34	184.07	543.332	C28H50NO7P	--	--	-	-	-	-
Lmhp010514	45936	46346	39223	39179	45146	44751	43835	43025.3	-0.0268969	0.80106	0.894243	0.0185252	LysoPE 20:2(2n isomer)	Positive	506.32	365.31	505.317	C25H48NO7P	--	--	-	-	-	-
Lmhp010040	3724.8	2857.7	2652	2731.5	4110.1	3750.4	3078.17	3530.67	0.197869	0.439542	0.658536	0.0184761	LysoPE 20:3	Positive	504.31	363.29	503.301	C25H46NO7P	--	--	-	-	-	-
mws2628	23919	27829	20313	21446	16837	31523	24020.3	23268.7	-0.0458676	0.88432	0.944462	0.0183339	N-Methyl-4-aminobutyric acid	118.09	87.05	117.07	C5H11NO2	--	--	C15987	ko01120//Microbial metabolism in diverse environments;ko00760//Nicotinate and nicotinamide metabolism	Global and overview maps;Metabolism of cofactors and vitamins	Metabolism
Lmmp003266	9	9	9	9	939.6	9	9	319.2	5.14839	0.373901	0.600508	0.0175956	Quercetin-3-O-(2''-O-malonyl)glucoside-7-O-arabinoside	683.15	303.05	682.138	C29H30O19	--	--	-	-	-	-
pmp001249	39381	45527	43040	42167	43532	39674	42649.3	41791	-0.0293309	0.70528	0.827217	0.0174307	Caffeoylcholine-3-O-glucoside	428.19	369.11	428.168	C20H30NO9+	--	--	-	-	-	-
pmb0862	2698.2	4492.5	2302.4	2456.4	2979.9	2798.3	3164.37	2744.87	-0.205181	0.576606	0.750675	0.017239	LysoPC 12:0	Positive	440.28	184.07	439.27	C20H42NO7P	--	--	-	-	-	-
Lmtn002796	38848	24728	47238	25287	38808	41983	36938	35359.3	-0.0630147	0.858868	0.927796	0.0167922	Aromadendrin-7-O-glucoside	Negative	449.1	287.05	450.116	C21H22O11	--	--	-	-	-	-
mws0071	7371.5	3853.1	3832.3	5129.6	3058.4	5126.3	5018.97	4438.1	-0.177448	0.692054	0.823088	0.0165423	Apigenin-4'-O-rhamnoside	Negative	415.1	269.05	416.111	C21H20O9	--	--	-	-	-	-
Hmdp001794	140620	244070	191310	240090	199070	119670	192000	186277	-0.0436593	0.907532	0.959585	0.0162179	Quercetin-3-O-(2'',3''-O-digalloyl)-glucoside	Positive	769.09	303.05	768.118	C35H28O20	--	--	-	-	-	-
pmb0801	151700	146620	116170	142140	149130	116090	138163	135787	-0.025033	0.88156	0.942702	0.0160207	4-Pyridoxic acid-O-glucoside	346.11	184.1	345.106	C14H19NO9	--	--	-	-	-	-
pmb0665	3837.5	8724.6	5743.2	2887	7739.9	5790	6101.77	5472.3	-0.15708	0.768982	0.870623	0.0156276	Orientin-7-O-glucoside	Positive	611.16	465.1	610.153	C27H30O16	--	--	-	-	-	-
Lmdp004892	9	15635	9	753.24	810.08	12361	5217.67	4641.44	-0.168832	0.933447	0.978401	0.015102	Kaempferol-3-O-(6''-malonyl)galactoside	Positive	535.11	287.05	534.101	C24H22O14	--	--	-	-	-	-
Zmhn001926	97732	108020	114460	119720	86032	110230	106737	105327	-0.019185	0.905468	0.958598	0.0146038	1-O-Salicyloyl-尾-D-glucose*	299.08	137.02	300.084	C13H16O8	--	--	-	-	-	-
mws0629	57342	49393	31790	46545	53471	42604	46175	47540	0.0420299	0.875727	0.937647	0.0145845	L-Aspartyl-L-Phenylalanine	Positive	281.11	166	280.106	C13H16N2O5	--	--	-	-	-	-
Lmbn005443	15070	12685	10192	12788	11340	16306	12649	13478	0.0915831	0.70513	0.827217	0.0145017	13-KODE; (9Z,11E)-13-Oxooctadeca-9,11-dienoic acid	293.21	235.17	294.219	C18H30O3	--	--	C14765	ko00591//Linoleic acid metabolism	Lipid metabolism	Metabolism
Lmhn002140	51015	87140	54239	55508	105440	35447	64131.3	65465	0.0296944	0.957993	0.991915	0.0142977	Feruloyltartaric acid (Fertaric acid)	325.06	193.05	326.064	C14H14O9	--	--	-	-	-	-
pmb0751	134910	126640	70852	109700	102250	118410	110801	110120	-0.00889005	0.975286	1	0.0139548	Trans-5-O-(p-Coumaroyl)shikimate	147.3	320.09	C16H16O7	--	--	C02947	ko01100//Metabolic pathways;ko01110//Biosynthesis of secondary metabolites;ko00940//Phenylpropanoid biosynthesis;ko00941//Flavonoid biosynthesis;ko00945//Stilbenoid, diarylheptanoid and gingerol biosynthesis	Biosynthesis of other secondary metabolites;Global and overview maps	Metabolism
Lmjn003562	9	9	692.1	9	9	9	236.7	9	-4.71699	0.373901	0.600508	0.013695	3,6'-Diferuloylsucrose	693.2	175.04	694.211	C32H38O17	--	--	-	-	-	-
Hmgp002953	1501.5	3747	2199.6	2964.6	5842.4	9	2482.7	2938.67	0.243252	0.813521	0.899434	0.0134151	Tricin-7-O-(2''-O-rhamnosyl)galacturonide	Positive	653.17	331.08	652.164	C29H32O17	--	--	-	-	-	-
MWSslk097	101320	103830	99881	95111	106250	106890	101677	102750	0.0151497	0.801444	0.894243	0.0128409	Dimethyl phthalate	195.06	163.04	194.058	C10H10O4	--	--	-	-	-	-
Lmhp009349	2690.2	4446	3054.5	3176.9	3009.8	3188.9	3396.9	3125.2	-0.12027	0.640162	0.795261	0.012779	LysoPE 20:4(2n isomer)	Positive	502.29	361.27	501.286	C25H44NO7P	--	--	-	-	-	-
Lmhp009497	2690.2	4446	3054.5	3176.9	3009.8	3188.9	3396.9	3125.2	-0.12027	0.640162	0.795261	0.012779	LysoPE 20:4	Positive	502.29	361.27	501.286	C25H44NO7P	--	--	-	-	-	-
mws1358	4675.8	2959.8	4088.7	2392.4	2957.3	5346.3	3908.1	3565.33	-0.13243	0.757337	0.865528	0.0127158	Pyrocatechol	81	110.037	C6H6O2	120-80-9	HMDB0000957	C00090	ko01100//Metabolic pathways;ko01120//Microbial metabolism in diverse environments;ko01220//Degradation of aromatic compounds	Global and overview maps	Metabolism
pme2589	8907.6	24042	23301	29189	10976	12040	18750.2	17401.7	-0.10768	0.869269	0.932434	0.0127115	2-Oxoadipic acid	87	160.037	C6H8O5	3184-35-8	HMDB0000225	C00322	ko01100//Metabolic pathways;ko01120//Microbial metabolism in diverse environments;ko01130//Biosynthesis of antibiotics;ko01230//Biosynthesis of amino acids;ko01210//2-Oxocarboxylic acid metabolism;ko00380//Tryptophan metabolism;ko00310//Lysine degradation;ko00300//Lysine biosynthesis	Amino acid metabolism;Global and overview maps	Metabolism
Lmhp010757	51481	46853	41845	44712	49546	48328	46726.3	47528.7	0.0245621	0.810821	0.898808	0.0122418	LysoPE 20:2	Positive	506.32	365.31	505.317	C25H48NO7P	--	--	-	-	-	-
Lmhn001580	24221	53584	20779	51473	29346	21708	32861.3	34175.7	0.0565785	0.928245	0.974198	0.0117331	Sinapoyltartaric acid	355.07	223.06	356.074	C15H16O10	--	--	-	-	-	-
Lmhp009682	2022.5	1336.7	9	938.64	2022.8	1345.4	1122.73	1435.61	0.354652	0.664942	0.80883	0.0113585	LysoPC 22:5(2n isomer)	Positive	570.36	184.07	569.348	C30H52NO7P	--	--	-	-	-	-
Lmhp010099	2022.5	1336.7	9	938.64	2022.8	1345.4	1122.73	1435.61	0.354652	0.664942	0.80883	0.0113585	LysoPC 22:5	Positive	570.36	184.07	569.348	C30H52NO7P	--	--	-	-	-	-
Lmhp009526	2688.8	2061.4	2111.3	1178.1	2139.7	2889.8	2287.17	2069.2	-0.144488	0.704426	0.827217	0.0110682	2-伪-Linolenoyl-glycerol-1-O-glucoside	Positive	515.32	261.22	514.314	C27H46O9	--	--	-	-	-	-
Lmhp009773	2688.8	2061.4	2111.3	1178.1	2139.7	2889.8	2287.17	2069.2	-0.144488	0.704426	0.827217	0.0110682	1-伪-Linolenoyl-glycerol-3-O-glucoside	Positive	515.32	261.22	514.314	C27H46O9	--	--	-	-	-	-
pme3392	29026	16016	14682	13531	29157	19538	19908	20742	0.0592067	0.903406	0.95761	0.0109056	Pelargonidin-3-O-glucoside	Positive	433.11	271.06	433.113	C21H21O10+	--	--	C12137	ko01100//Metabolic pathways;ko01110//Biosynthesis of secondary metabolites;ko00942//Anthocyanin biosynthesis	Biosynthesis of other secondary metabolites;Global and overview maps	Metabolism
Hmcp001489	2494.5	2630.2	1910.5	1233.5	2587.8	2595	2345.07	2138.77	-0.13285	0.703059	0.827217	0.0106978	Isorhamnetin-3-O-(2''-O-glucosyl)galactoside-7-O-glucoside	Positive	803.23	317.06	802.216	C34H42O22	--	--	-	-	-	-
pmp001269	27830	33875	29899	28863	32112	29289	30534.7	30088	-0.0212599	0.837859	0.915598	0.0106264	Hexadecyl ethanolamine	268.3	285.303	C18H39NO	--	--	-	-	-	-
Lmhp008744	3156.4	2497.4	1104.1	2864	1795.1	1175.2	2252.63	1944.77	-0.212015	0.713391	0.831556	0.010513	1-伪-Linolenoyl-glycerol-2,3-di-O-glucoside	Positive	677.37	261.22	676.367	C33H56O14	--	--	-	-	-	-
Hmgn002833	23130	27868	21389	26214	25396	18876	24129	23495.3	-0.0383939	0.844206	0.918785	0.00957378	4-Ketopinoresinol	297.11	372.12	C20H20O7	--	--	-	-	-	-
pmn001419	229800	356420	244910	300700	282550	255680	277043	279643	0.0134763	0.953624	0.990294	0.00915699	1-O-p-Coumaroyl-尾-D-glucose	163.04	326.1	C15H18O8	--	--	-	-	-	-
HJN104	37083	35719	49878	34590	47735	37188	40893.3	39837.7	-0.0377325	0.869759	0.932434	0.00908487	Dihydromyricetin-3-O-glucoside	Negative	481.14	319.08	482.105	C21H22O13	--	--	-	-	-	-
pmp000583	45543	163580	269990	71243	193690	225120	159704	163351	0.0325718	0.965841	0.998534	0.00851888	Diosmetin-7-O-glucuronide	Positive	477.1	301.07	476.095	C22H20O12	--	--	-	-	-	-
pmb0746	2482.2	3564	2149.1	1961.7	3565.9	3440.1	2731.77	2989.23	0.129941	0.719967	0.835201	0.00819428	Tricin-4'-O-(guaiacylglycerol)ether	527.15	331.08	526.148	C27H26O11	--	--	-	-	-	-
Lmbn004685	21006	15573	16686	18160	16995	17055	17755	17403.3	-0.0288617	0.846192	0.918785	0.00767973	5S,8R-DiHODE; (5S,8R,9Z,12Z)-5,8-Dihydroxyoctadeca-9,12-dienoate	Negative	311.22	223.17	312.23	C18H32O4	--	--	C20186	ko00591//Linoleic acid metabolism	Lipid metabolism	Metabolism
pmn001689	21006	15573	16686	18160	16995	17055	17755	17403.3	-0.0288617	0.846192	0.918785	0.00767973	9-Hydroxy-12-oxo-15(Z)-octadecenoic acid	311.22	223.17	312.23	C18H32O4	--	--	C21924	ko01110//Biosynthesis of secondary metabolites	Global and overview maps	Metabolism
Lmln001951	9	5501.5	1836.3	9	2457.8	6744.9	2448.93	3070.57	0.326351	0.819127	0.902103	0.00766056	Quercetin-3-O-(6''-O-arabinosyl)glucoside	Negative	595.13	300.03	596.138	C26H28O16	--	--	-	-	-	-
pmb0736	25700	22780	18277	19276	23142	26035	22252.3	22817.7	0.0361946	0.855653	0.926684	0.00631473	Tricin-7-O-Glucoside*	Positive	493.13	331.08	492.127	C23H24O12	--	--	-	-	-	-
mws0355	10348	4174.4	4111.3	9024.8	5384.4	4815.5	6211.23	6408.23	0.0450469	0.939848	0.982726	0.00560096	Catechin gallate	Negative	441.08	169.02	442.09	C22H18O10	25615-05-8	HMDB0030661	-	-	-	-
HJAP052	6485.9	6150.5	3354	4083.5	6895.3	4446.9	5330.13	5141.9	-0.0518701	0.894186	0.952714	0.00559117	2,4,5-Trimethoxybenzaldehyde	138.07	196.074	C10H12O4	4460-86-0	HMDB0029648	-	-	-	-
pma0110	241310	228370	241350	258360	205060	246290	237010	236570	-0.0026808	0.980247	1	0.00519235	4-O-Sinapoylquinic acid	399	207.2	398.121	C18H22O10	--	--	-	-	-	-
mws4167	28789	261950	255120	123710	139130	294420	181953	185753	0.0298223	0.969696	1	0.00511176	Luteolin-7-O-glucuronide	Positive	463.09	287.06	462.08	C21H18O12	--	--	C03515	ko00944//Flavone and flavonol biosynthesis	Biosynthesis of other secondary metabolites	Metabolism
MWSslk133	19085	17290	17971	15025	20418	18424	18115.3	17955.7	-0.0127721	0.927956	0.974198	0.00425483	1,14-Tetradecanedioic Acid	257.18	195.18	258.183	C14H26O4	821-38-5	HMDB0000872	-	-	-	-
MWSmce675	253690	293170	280620	263040	330480	230460	275827	274660	-0.00611512	0.97238	1	0.00388645	Arbutin	108.02	272.09	C12H16O7	497-76-7	HMDB0029943	C06186	ko00010//Glycolysis / Gluconeogenesis	Carbohydrate metabolism	Metabolism
pmn001399	186130	190390	152630	214350	142040	172530	176383	176307	-0.000627217	0.997616	1	0.00323139	2,4,6,4'-Tetrahydroxy-stilbene-2-O-glucoside	405.12	243.1	406.126	C20H22O9	--	--	-	-	-	-
pmn001421	529070	565130	339850	532870	416790	494740	478017	481467	0.010375	0.966741	0.998534	0.00312442	3-O-p-Coumaroylquinic acid*	337.09	191.05	338.1	C16H18O8	--	--	-	-	-	-
mws5042	59509	60544	47272	57152	53934	56542	55775	55876	0.00261014	0.982687	1	0.00226492	L-Glycyl-L-phenylalanine	Positive	223.11	120.09	222.1	C11H14N2O3	-	HMDB0028848	-	-	-	-
pme3083	7702.8	7817.6	9007.2	5406.3	12114	6527.7	8175.87	8016	-0.0284892	0.943401	0.984015	0.00157917	2-(Formylamino)benzoic acid	120	165.043	C8H7NO3	3342-77-6	HMDB0004089	C05653	ko00380//Tryptophan metabolism	Amino acid metabolism	Metabolism
pmb0964	418390	386450	296330	336030	463950	294570	367057	364850	-0.00869935	0.97362	1	0.0015703	Isopentenyladenine-7-N-glucoside	Positive	366.2	204.1	365.17	C16H23N5O5	--	--	-	-	-	-
mws1660	2594.9	1754.5	9	868.93	9	3730.1	1452.8	1536.01	0.0803515	0.954092	0.990294	0.00134009	Schaftoside	Positive	565.16	529.13	564.123	C26H28O14	--	--	-	-	-	-
pmn001583	2450.4	9199.3	9104.9	9730.5	3675.5	7284.6	6918.2	6896.87	-0.00445565	0.994373	1	0.00079018	Quercetin-3-O-robinobioside	Negative	609.15	300	610.153	C27H30O16	--	--	-	-	-	-
Cmsn002480	9	9	9	9	9	9	9	9	0	1	1	0	Secoisolariciresinol-9'-O-glucoside	523.22	475.2	524.226	C26H36O11	--	--	-	-	-	-
HJAP058	9	9	9	9	9	9	9	9	0	1	1	0	5,6,7,4'-Tetramethoxyflavanone	345.1	284.07	344.125	C19H20O6	--	--	-	-	-	-
Hmgp003664	9	9	9	9	9	9	9	9	0	1	1	0	Apigenin-6-C-rhamnoside	Positive	417.12	381.1	416.111	C21H20O9	--	--	-	-	-	-
Lmhn003494	9	9	9	9	9	9	9	9	0	1	1	0	Caffeoylbenzoyltartaric acid	179.03	416.074	C20H16O10	--	--	-	-	-	-
Lmmn003041	9	9	9	9	9	9	9	9	0	1	1	0	Isolariciresinol-9'-O-xyloside	359.15	492.2	C25H32O10	--	--	-	-	-	-
Lmsn005122	9	9	9	9	9	9	9	9	0	1	1	0	1-O-Galloyl-6-O-Cinnamoyl-尾-D-glucose	169.01	462.116	C22H22O11	--	--	-	-	-	-
ML10197929	9	9	9	9	9	9	9	9	0	1	1	0	Creatine	130.09	88.04	131.069	C4H9N3O2	57-00-1	HMDB0000064	C00300	ko01100//Metabolic pathways;ko00330//Arginine and proline metabolism;ko00260//Glycine, serine and threonine metabolism	Amino acid metabolism;Global and overview maps	Metabolism
MWSCX014	9	9	9	9	9	9	9	9	0	1	1	0	Scopoletin (7-Hydroxy-6-methoxycoumarin)	133.03	192.042	C10H8O4	--	--	C01752	ko01110//Biosynthesis of secondary metabolites;ko00940//Phenylpropanoid biosynthesis	Biosynthesis of other secondary metabolites;Global and overview maps	Metabolism
mws0064	9	9	9	9	9	9	9	9	0	1	1	0	Eriodictyol (5,7,3',4'-Tetrahydroxyflavanone)	287.06	135	288.063	C15H12O6	--	--	C05631	ko01110//Biosynthesis of secondary metabolites;ko00941//Flavonoid biosynthesis	Biosynthesis of other secondary metabolites;Global and overview maps	Metabolism
mws0262	9	9	9	9	9	9	9	9	0	1	1	0	L-Tartaric acid	87	150.016	C4H6O6	-	HMDB0062642	C00898	ko00630//Glyoxylate and dicarboxylate metabolism	Carbohydrate metabolism	Metabolism
pmb0719	9	9	9	9	9	9	9	9	0	1	1	0	Tricin-4'-O-(syringyl alcohol)ether-5-O-glucoside	Positive	659.2	331.08	658.19	C32H34O15	--	--	-	-	-	-
pmb0739	9	9	9	9	9	9	9	9	0	1	1	0	Tricin-4'-O-(syringyl alcohol)ether-7-O-glucoside	Positive	659.2	331.08	658.19	C32H34O15	--	--	-	-	-	-
pmb0770	9	9	9	9	9	9	9	9	0	1	1	0	N-Feruloylserotonin	177.1	352.142	C20H20N2O4	68573-23-9	HMDB0032759	-	-	-	-
pmp001080	9	9	9	9	9	9	9	9	0	1	1	0	Diosmetin-7-O-Neohesperidoside (Neodiosmin)	609.18	301.07	608.174	C28H32O15	--	--	-	-	-	-

## Sheet: T0-vs-T2.all.annot
index	T0-1	T0-2	T0-3	T2-1	T2-2	T2-3	control_mean	case_mean	log2_FC(case_mean/control_mean)	Pvalue	fdr	vip	Compounds	Ion mode	Q1 (Da)	Q3 (Da)	Molecular Weight (Da)	Formula	CAS	HMDB	C_ID	Pathway	KEGG_B_class	KEGG_A_class
pmn001513	73566000	91546000	82258000	18537000	17546000	27700000	8.24567e+07	21261000	-1.95543	0.000560489	0.00688833	8.57781	Digallic Acid	125	322.021	C14H10O9	--	--	-	-	-	-
Zmdp000376	9845900	7904600	9032400	48510000	48119000	43278000	8.92763e+06	4.66357e+07	2.38508	2.89806e-05	0.0017554	6.77694	4-Guanidinobutanal	130.09	84.08	129.09	C5H11N3O	--	--	C02647	ko01100//Metabolic pathways;ko00330//Arginine and proline metabolism	Amino acid metabolism;Global and overview maps	Metabolism
pmn001629	73593000	67825000	69517000	35850000	30956000	47548000	7.03117e+07	38118000	-0.883292	0.00348781	0.0145697	6.12028	Digalloylglucose	483.08	169	484.085	C20H20O14	--	--	-	-	-	-
pmb0484	47066000	42489000	50371000	20436000	20272000	20810000	46642000	20506000	-1.18558	0.000336644	0.00560513	5.60917	Choline	104.1	60.1	104.107	C5H14NO+	62-49-7	HMDB0000097	C00114	ko01100//Metabolic pathways;ko02010//ABC transporters;ko00260//Glycine, serine and threonine metabolism;ko00564//Glycerophospholipid metabolism	Amino acid metabolism;Global and overview maps;Lipid metabolism;Membrane transport	Environmental Information Processing;Metabolism
MWS0811	4159900	3374100	3036700	29884000	34423000	23420000	3.52357e+06	2.92423e+07	3.05295	0.00131593	0.00881164	5.52939	L-Pipecolic Acid	84.08	129.079	C6H11NO2	-	HMDB0062767	C00408	ko01100//Metabolic pathways;ko01110//Biosynthesis of secondary metabolites;ko00310//Lysine degradation;ko00960//Tropane, piperidine and pyridine alkaloid biosynthesis	Amino acid metabolism;Biosynthesis of other secondary metabolites;Global and overview maps	Metabolism
Cmhn001271	46288000	44797000	48727000	27032000	26070000	29693000	46604000	2.75983e+07	-0.755873	0.000271629	0.00527791	4.79014	Gemin D	633.08	301	634.08	C27H22O18	--	--	-	-	-	-
Hmln000297	7553500	15824000	10569000	25896000	23002000	23278000	11315500	2.40587e+07	1.08826	0.00789032	0.025636	3.78865	Inositol*	179.05	59.01	180.063	C6H12O6	--	--	C00137	ko01100//Metabolic pathways;ko01120//Microbial metabolism in diverse environments;ko01130//Biosynthesis of antibiotics;ko02010//ABC transporters;ko00052//Galactose metabolism;ko00053//Ascorbate and aldarate metabolism;ko00562//Inositol phosphate metabolism;ko04070//Phosphatidylinositol signaling system	Carbohydrate metabolism;Global and overview maps;Membrane transport;Signal transduction	Environmental Information Processing;Metabolism
Wmhn001495	24890000	24881000	24674000	15177000	10220000	13181000	24815000	1.28593e+07	-0.948397	0.00115448	0.00856217	3.77139	1,4-Di-O-Galloyl-D-glucose	169.01	484.077	C20H20O14	--	--	-	-	-	-
pmn001526	24890000	24881000	24674000	15177000	10220000	13181000	24815000	1.28593e+07	-0.948397	0.00115448	0.00856217	3.77139	1,6-di-O-galloyl-尾-D-glucose	169.01	484.085	C20H20O14	--	--	-	-	-	-
Lmfn000797	21184000	19097000	18518000	8878800	5821800	10036000	1.95997e+07	8.24553e+06	-1.24914	0.00161339	0.00951709	3.66199	2,3-Di-O-Galloyl-尾-D-Glucose	169.01	484.085	C20H20O14	--	--	-	-	-	-
mws1164	6627700	14884000	10148000	23295000	22258000	21473000	1.05532e+07	22342000	1.08207	0.00856816	0.0272127	3.63755	D-Fructose*	179.06	59.01	180.063	C6H12O6	--	--	-	-	-	-
mws4170	8565200	15366000	9167500	24533000	19280000	22928000	11032900	22247000	1.0118	0.0137302	0.0356458	3.50784	D-Glucose*	179.06	59.01	180.063	C6H12O6	--	--	C00031	ko01100//Metabolic pathways;ko01110//Biosynthesis of secondary metabolites;ko01130//Biosynthesis of antibiotics;ko02010//ABC transporters;ko00052//Galactose metabolism;ko00520//Amino sugar and nucleotide sugar metabolism;ko00030//Pentose phosphate pathway;ko00500//Starch and sucrose metabolism;ko00010//Glycolysis / Gluconeogenesis;ko04931//Insulin resistance;ko00901//Indole alkaloid biosynthesis;…	Biosynthesis of other secondary metabolites;Carbohydrate metabolism;Endocrine and metabolic diseases;Global and overview maps;Membrane transport	Environmental Information Processing;Human Diseases;Metabolism
Lmsn003278	13291000	14967000	13789000	3421300	3700300	5170500	1.40157e+07	4.09737e+06	-1.77427	0.000175202	0.004744	3.46594	1,3,4,6-Tetra-O-galloyl-尾-D-glucose*	787.1	635.09	788.107	C34H28O22	--	--	-	-	-	-
Lmsn003625	13291000	14967000	13789000	3421300	3700300	5170500	1.40157e+07	4.09737e+06	-1.77427	0.000175202	0.004744	3.46594	1,2,3,6-Tetra-O-galloyl-尾-D-glucose*	787.1	635.09	788.107	C34H28O22	--	--	-	-	-	-
mws0366	39766000	11866000	11531000	4617900	6743300	5862900	2.10543e+07	5.74137e+06	-1.87465	0.177785	0.242773	3.40191	纬-Linolenic Acid	277.22	277.22	278.225	C18H30O2	506-26-3	HMDB0003073	C06426	ko01100//Metabolic pathways;ko00591//Linoleic acid metabolism;ko01040//Biosynthesis of unsaturated fatty acids	Global and overview maps;Lipid metabolism	Metabolism
mws0367	39766000	11866000	11531000	4617900	6743300	5862900	2.10543e+07	5.74137e+06	-1.87465	0.177785	0.242773	3.40191	伪-Linolenic Acid	277.22	277.22	278.225	C18H30O2	463-40-1	HMDB0001388	C06427	ko01100//Metabolic pathways;ko01110//Biosynthesis of secondary metabolites;ko01040//Biosynthesis of unsaturated fatty acids;ko00592//alpha-Linolenic acid metabolism	Global and overview maps;Lipid metabolism	Metabolism
pmp001273	16118000	18716000	21395000	8867200	8302300	9786500	18743000	8.98533e+06	-1.06071	0.00352126	0.0146374	3.37762	LysoPC 18:2	Positive	520.34	184.07	519.332	C26H50NO7P	--	--	-	-	-	-
Lmbn000198	23080000	20727000	21809000	31718000	31979000	28487000	21872000	30728000	0.490469	0.00251749	0.0124297	3.22804	3-Dehydro-L-Threonic Acid*	133.01	71.01	134.022	C4H6O5	--	--	C03064	ko00053//Ascorbate and aldarate metabolism	Carbohydrate metabolism	Metabolism
pmp001251	13979000	16593000	17859000	8834500	7362000	8540000	1.61437e+07	8245500	-0.969289	0.00300316	0.0134339	3.04495	LysoPC 18:2(2n isomer)	Positive	520.34	184.07	519.332	C26H50NO7P	--	--	-	-	-	-
pme0026	8171500	16358000	19060000	5390900	4153900	6394600	1.45298e+07	5.31313e+06	-1.45138	0.0507458	0.0882105	3.0414	L-Lysine	147.11	84	146.106	C6H14N2O2	-	HMDB0062809	C00047	ko01100//Metabolic pathways;ko01110//Biosynthesis of secondary metabolites;ko01120//Microbial metabolism in diverse environments;ko01130//Biosynthesis of antibiotics;ko01230//Biosynthesis of amino acids;ko02010//ABC transporters;ko01210//2-Oxocarboxylic acid metabolism;ko00970//Aminoacyl-tRNA biosynthesis;ko00310//Lysine degradation;ko00960//Tropane, piperidine and pyridine alkaloid biosynthesis;…	Amino acid metabolism;Biosynthesis of other secondary metabolites;Global and overview maps;Membrane transport;Metabolism of cofactors and vitamins;Translation	Environmental Information Processing;Genetic Information Processing;Metabolism
pme0193	8063100	15534000	18430000	4958500	4135000	6153000	1.4009e+07	5.08217e+06	-1.46284	0.0468711	0.0829786	3.00652	L-Glutamine	Positive	147.08	84	146.069	C5H10N2O3	5959-95-5	HMDB0003423	C00064	ko01100//Metabolic pathways;ko01120//Microbial metabolism in diverse environments;ko01230//Biosynthesis of amino acids;ko02010//ABC transporters;ko00970//Aminoacyl-tRNA biosynthesis;ko00230//Purine metabolism;ko00240//Pyrimidine metabolism;ko00250//Alanine, aspartate and glutamate metabolism;ko00630//Glyoxylate and dicarboxylate metabolism;ko00220//Arginine biosynthesis;ko00910//Nitrogen metaboli…	Amino acid metabolism;Carbohydrate metabolism;Energy metabolism;Global and overview maps;Membrane transport;Nucleotide metabolism;Translation	Environmental Information Processing;Genetic Information Processing;Metabolism
mws0866	19675000	22092000	24687000	13596000	12850000	16913000	2.21513e+07	14453000	-0.616025	0.0157654	0.0383729	2.91524	D-Glucose 6-phosphate*	259.02	97	260.03	C6H13O9P	--	--	C00092	ko01100//Metabolic pathways;ko01130//Biosynthesis of antibiotics;ko00500//Starch and sucrose metabolism;ko04931//Insulin resistance;ko00562//Inositol phosphate metabolism	Carbohydrate metabolism;Endocrine and metabolic diseases;Global and overview maps	Human Diseases;Metabolism
mws0219	6098200	6834000	8254900	54838	54558	70552	7.06237e+06	59982.7	-6.87946	0.00037972	0.00567845	2.90577	L-Aspartic Acid*	Negative	132.03	88	133.038	C4H7NO4	--	--	C00049	ko01100//Metabolic pathways;ko01110//Biosynthesis of secondary metabolites;ko01120//Microbial metabolism in diverse environments;ko01130//Biosynthesis of antibiotics;ko01230//Biosynthesis of amino acids;ko02010//ABC transporters;ko01210//2-Oxocarboxylic acid metabolism;ko01200//Carbon metabolism;ko00970//Aminoacyl-tRNA biosynthesis;ko00760//Nicotinate and nicotinamide metabolism;ko00260//Glycine,…	Amino acid metabolism;Biosynthesis of other secondary metabolites;Energy metabolism;Global and overview maps;Membrane transport;Metabolism of cofactors and vitamins;Metabolism of other amino acids;Translation	Environmental Information Processing;Genetic Information Processing;Metabolism
pmd0132	10628000	13273000	13349000	5656600	4561800	5697500	1.24167e+07	5305300	-1.22677	0.00183414	0.00995902	2.90355	LysoPC 16:0(2n isomer)	Positive	496.34	184.07	495.332	C24H50NO7P	--	--	-	-	-	-
pme0006	7881000	14943000	13627000	19318000	18534000	21893000	1.21503e+07	19915000	0.71286	0.0315661	0.0629836	2.82525	L-Proline	116.07	70.1	115.063	C5H9NO2	147-85-3	HMDB0000162	C00148	ko01100//Metabolic pathways;ko01110//Biosynthesis of secondary metabolites;ko01130//Biosynthesis of antibiotics;ko01230//Biosynthesis of amino acids;ko02010//ABC transporters;ko00970//Aminoacyl-tRNA biosynthesis;ko00330//Arginine and proline metabolism;ko00332//Carbapenem biosynthesis	Amino acid metabolism;Biosynthesis of other secondary metabolites;Global and overview maps;Membrane transport;Translation	Environmental Information Processing;Genetic Information Processing;Metabolism
pmb0855	10212000	13041000	13117000	5705200	4431600	5992700	1.21233e+07	5376500	-1.17305	0.00322882	0.0138285	2.81242	LysoPC 16:0	Positive	496.34	184.07	495.332	C24H50NO7P	--	--	-	-	-	-
Jmzn006005	4542600	5511000	4532800	13552000	8584600	13833000	4.86213e+06	1.19899e+07	1.30215	0.0147585	0.0369181	2.79206	3,4-Methylenedioxy cinnamyl alcohol	117.04	178.063	C10H10O3	--	--	-	-	-	-
Zmdp000292	5764400	9587300	10169000	2332200	1585000	2456100	8506900	2.12443e+06	-2.00156	0.010554	0.0307552	2.68279	Arginine methyl ester*	Positive	189.14	70.07	188.127	C7H16N4O2	--	--	-	-	-	-
pmc0274	5879600	10052000	10593000	16033000	13246000	17228000	8.84153e+06	1.55023e+07	0.810117	0.024762	0.0541191	2.64427	6-Methylmercaptopurine	167.1	121.1	166.031	C6H6N4S	-	HMDB0060412	-	-	-	-
pme2268	4839400	3293100	5011200	10485000	9155800	11067000	4.38123e+06	1.02359e+07	1.22423	0.00173828	0.00976199	2.62808	Trigonelline	138.06	94.07	137.048	C7H7NO2	535-83-1	HMDB0000875	C01004	ko00760//Nicotinate and nicotinamide metabolism	Metabolism of cofactors and vitamins	Metabolism
pmn001523	5485500	11559000	6355300	1079000	838110	2074000	7.79993e+06	1330370	-2.55163	0.0286785	0.0591711	2.6139	Trigallic acid	169	474.043	C21H14O13	--	--	-	-	-	-
Lmsn003023	10196000	11955000	9198600	4698500	2923300	5890500	1.04499e+07	4504100	-1.21417	0.00728824	0.024237	2.60267	1,3,6-Tri-O-galloyl-尾-D-glucose*	635.09	169.01	636.096	C27H24O18	--	--	-	-	-	-
mws1195	4784100	5649500	4657100	12455000	8106200	12921000	5.03023e+06	1.11607e+07	1.14973	0.0172717	0.0409671	2.57707	p-Coumaric acid methyl ester	179.07	147.1	178.063	C10H10O3	--	--	-	-	-	-
Zmsp001834	18240000	18411000	17550000	13139000	13001000	11473000	18067000	1.25377e+07	-0.527088	0.000746786	0.00711545	2.56778	2,6-Dimethoxy-1,4-benzoquinone	Positive	169.05	65	168.042	C8H8O4	530-55-2	HMDB0029673	-	-	-	-
Zmjp000182	7076900	8573300	8762500	3352800	2492000	2746000	8.13757e+06	2863600	-1.50677	0.000872621	0.00739983	2.51288	N-Monomethyl-L-arginine*	Positive	189.13	70.07	188.127	C7H16N4O2	--	--	-	-	-	-
MWS0442	3030900	1936700	1602800	8180200	7206700	6964800	2.19013e+06	7.45057e+06	1.76633	0.000761979	0.00717954	2.51042	Maltotriose	527.16	365.1	504.169	C18H32O16	1109-28-0	HMDB0001262	C01835	ko02010//ABC transporters	Membrane transport	Environmental Information Processing
mws0018	27043000	24670000	23133000	19699000	21152000	15461000	2.49487e+07	1.87707e+07	-0.410483	0.0394823	0.0734233	2.49453	Spermine	203.22	83	202.216	C10H26N4	71-44-3	HMDB0001256	C00750	ko01100//Metabolic pathways;ko00330//Arginine and proline metabolism;ko00480//Glutathione metabolism;ko00410//beta-Alanine metabolism	Amino acid metabolism;Global and overview maps;Metabolism of other amino acids	Metabolism
mws0282	6566700	8783000	6783700	2273400	2282300	2830200	7377800	2.46197e+06	-1.58338	0.00252112	0.0124297	2.40376	L-Tryptophan	203.08	116.05	204.09	C11H12N2O2	73-22-3	HMDB0000929	C00078	ko01100//Metabolic pathways;ko01110//Biosynthesis of secondary metabolites;ko01130//Biosynthesis of antibiotics;ko01230//Biosynthesis of amino acids;ko01210//2-Oxocarboxylic acid metabolism;ko00970//Aminoacyl-tRNA biosynthesis;ko00260//Glycine, serine and threonine metabolism;ko00380//Tryptophan metabolism;ko00400//Phenylalanine, tyrosine and tryptophan biosynthesis;ko00966//Glucosinolate biosynt…	Amino acid metabolism;Biosynthesis of other secondary metabolites;Global and overview maps;Translation	Genetic Information Processing;Metabolism
pmn001516	4858400	5207100	3726400	8932000	10581000	8682700	4597300	9.39857e+06	1.03165	0.00297755	0.0134339	2.37126	5-Galloylshikimic acid	125	326.064	C14H14O9	--	--	-	-	-	-
Lmsn000842	15804000	10479000	13815000	8255500	8282100	7572200	13366000	8036600	-0.733911	0.027458	0.0574922	2.35881	4,6-(S)-Hexahydroxydiphenoyl-尾-D-glucose	301	482.07	C20H18O14	--	--	-	-	-	-
pmb1912	7880200	9863900	9581500	14504000	12850000	14034000	9.10853e+06	13796000	0.598959	0.00406662	0.0161901	2.32262	10-Formyltetrahydrofolic Acid	474.17	327	473.166	C20H23N7O7	2800-34-2	HMDB0000972	C00234	ko01100//Metabolic pathways;ko01120//Microbial metabolism in diverse environments;ko01200//Carbon metabolism;ko00970//Aminoacyl-tRNA biosynthesis;ko00670//One carbon pool by folate	Global and overview maps;Metabolism of cofactors and vitamins;Translation	Genetic Information Processing;Metabolism
Zmyn000155	2884600	9431600	12765000	2158000	1631700	3324900	8360400	2.37153e+06	-1.81775	0.111748	0.167129	2.30521	N-伪-Acetyl-L-ornithine	173.11	131.08	174.1	C7H14N2O3	--	--	C00437	ko01100//Metabolic pathways;ko01110//Biosynthesis of secondary metabolites;ko01130//Biosynthesis of antibiotics;ko01230//Biosynthesis of amino acids;ko01210//2-Oxocarboxylic acid metabolism;ko00220//Arginine biosynthesis	Amino acid metabolism;Global and overview maps	Metabolism
Lmwp011196	10887000	13233000	12115000	8512200	7173500	7104700	1.20783e+07	7596800	-0.668958	0.00539962	0.0199082	2.27368	Bis(2-ethylhexyl)phthalate*	391.28	149.02	390.277	C24H38O4	--	--	-	-	-	-
Lmmp010562	10619000	12781000	12028000	8526000	6896500	6958900	1.18093e+07	7.46047e+06	-0.66259	0.00628844	0.0222192	2.23443	Diisooctyl Phthalate*	391.28	149.02	390.277	C24H38O4	--	--	-	-	-	-
pmb2922	5619900	4686900	5739800	1449100	1306200	1883100	5.34887e+06	1.54613e+06	-1.79057	0.000533965	0.00665885	2.13491	Uridine 5'-diphospho-D-glucose	565.05	323.1	566.055	C15H24N2O17P2	--	--	C00029	ko01100//Metabolic pathways;ko01130//Biosynthesis of antibiotics;ko00052//Galactose metabolism;ko00240//Pyrimidine metabolism;ko00053//Ascorbate and aldarate metabolism;ko00040//Pentose and glucuronate interconversions;ko00520//Amino sugar and nucleotide sugar metabolism;ko00500//Starch and sucrose metabolism;ko00908//Zeatin biosynthesis;ko00561//Glycerolipid metabolism	Carbohydrate metabolism;Global and overview maps;Lipid metabolism;Metabolism of terpenoids and polyketides;Nucleotide metabolism	Metabolism
Lmgp003270	5128900	4955200	2974700	606880	220200	437470	4.35293e+06	421517	-3.36833	0.00493837	0.0186122	2.12369	Scopoletin-7-O-glucuronide	369.16	177.06	368.074	C16H16O10	--	--	-	-	-	-
MWSmce585	6106300	5397600	6728700	2498300	2434400	2327400	6.07753e+06	2.42003e+06	-1.32846	0.000704257	0.00711451	2.09112	Methyl 3-aminopropanoate	Positive	104.07	59.01	103.063	C4H9NO2	--	--	-	-	-	-
MWSmce083	7380000	8286400	7630900	4596700	3180300	4527800	7.76577e+06	4101600	-0.920942	0.00236903	0.0119887	2.07729	Ferulic acid methyl ester*	207.07	133.03	208.074	C11H12O4	--	--	-	-	-	-
mws0191	659760	603030	551590	4296100	5050500	3381900	604793	4.24283e+06	2.81051	0.00166934	0.00962992	2.07557	Betaine	59	117.079	C5H11NO2	-	HMDB0059606	C00719	ko01100//Metabolic pathways;ko02010//ABC transporters;ko00260//Glycine, serine and threonine metabolism	Amino acid metabolism;Global and overview maps;Membrane transport	Environmental Information Processing;Metabolism
pmd0160	6736200	6408700	6440700	2809200	2560500	3544300	6.52853e+06	2.97133e+06	-1.13565	0.000342675	0.00560513	2.06946	LysoPE 16:0(2n isomer)	Positive	454.29	313.27	453.286	C21H44NO7P	--	--	-	-	-	-
mws1080	13144000	11958000	14576000	9158300	8757000	10518000	13226000	9.47777e+06	-0.480758	0.0154833	0.0380575	2.02981	Galactinol	341.11	179	342.116	C12H22O11	-	HMDB0005826	C01235	ko00052//Galactose metabolism	Carbohydrate metabolism	Metabolism
pme0021	3478500	5923600	6060200	9218100	7730800	10229000	5154100	9059300	0.813679	0.0244189	0.0536457	2.02596	L-Phenylalanine	Positive	166.09	120.08	165.07	C9H11NO2	63-91-2	HMDB0000159	C00079	ko01100//Metabolic pathways;ko01110//Biosynthesis of secondary metabolites;ko01130//Biosynthesis of antibiotics;ko01230//Biosynthesis of amino acids;ko02010//ABC transporters;ko01210//2-Oxocarboxylic acid metabolism;ko00940//Phenylpropanoid biosynthesis;ko00970//Aminoacyl-tRNA biosynthesis;ko00360//Phenylalanine metabolism;ko00460//Cyanoamino acid metabolism;ko00400//Phenylalanine, tyrosine and t…	Amino acid metabolism;Biosynthesis of other secondary metabolites;Global and overview maps;Membrane transport;Metabolism of other amino acids;Translation	Environmental Information Processing;Genetic Information Processing;Metabolism
pmn001367	7822200	6729300	6777700	3647100	3632600	3964900	7.10973e+06	3748200	-0.923598	0.000836289	0.00731107	1.99935	Protocatechuic acid-4-O-glucoside*	315.07	153.02	316.079	C13H16O9	--	--	-	-	-	-
Lmtn002233	5550700	5749000	5280800	2225900	2276400	2288400	5.52683e+06	2.26357e+06	-1.28786	1.84371e-05	0.00142133	1.99329	Androsin	327.11	165.05	328.116	C15H20O8	--	--	-	-	-	-
pmb0876	6080100	6087600	6586900	2800500	2506400	3520500	6.25153e+06	2.94247e+06	-1.08718	0.00065859	0.00693395	1.99225	LysoPE 16:0	Positive	454.29	313.27	453.286	C21H44NO7P	--	--	-	-	-	-
mws0344	3415000	5103500	3392600	7364000	9386800	6280900	3.97037e+06	7.67723e+06	0.951314	0.0258769	0.0558361	1.98218	D-Xylonic acid	75	166.048	C5H10O6	--	--	C00502	ko00040//Pentose and glucuronate interconversions	Carbohydrate metabolism	Metabolism
Lmsn002494	3886600	4272100	3103400	521340	390590	599270	3.75403e+06	503733	-2.89771	0.000741177	0.00711545	1.97003	Ellagic acid-4-O-Xyloside	433.04	301	434.049	C19H14O12	--	--	-	-	-	-
pmb3081	12348000	12001000	15162000	17619000	16187000	16627000	1.31703e+07	16811000	0.352114	0.0285691	0.0590893	1.94909	Glucarate O-Phosphoric acid	289	97	290.004	C6H11PO11	--	--	-	-	-	-
pme3017	5209100	4762500	5961000	2391100	2016000	2325400	5.31087e+06	2.24417e+06	-1.24277	0.00113695	0.00856217	1.91037	2-Aminoisobutyric acid	58	103.063	C4H9NO2	62-57-7	HMDB0001906	-	-	-	-
pmb2871	6445600	6606100	5953600	3374500	3657000	3305900	6335100	3445800	-0.878528	0.000207523	0.00517586	1.86662	1-O-Gentisoyl-尾-D-glucoside*	315.07	153	316.079	C13H16O9	--	--	-	-	-	-
pma0702	6964000	8284400	7313600	11146000	10982000	9635800	7.52067e+06	1.05879e+07	0.493489	0.00779412	0.0254208	1.86315	N1,N8-Bis(sinapoyl)spermidine	207.07	557.274	C29H39N3O8	--	--	-	-	-	-
pmb3107	4778100	4549000	3694400	1734700	1340800	1534300	4340500	1536600	-1.49812	0.00129991	0.00881164	1.82118	Glucosyringic Acid	182.1	360.106	C15H20O10	--	--	-	-	-	-
Hmln000873	25964000	16430000	31752000	47991000	19061000	28969000	2.47153e+07	32007000	0.372981	0.489486	0.560167	1.77222	2-O-Galloyl-D-glucose	169.01	332.075	C13H16O10	--	--	-	-	-	-
Lmfn000604	25964000	16430000	31752000	47991000	19061000	28969000	2.47153e+07	32007000	0.372981	0.489486	0.560167	1.77222	6-O-Galloyl-D-glucose	169.01	332.074	C13H16O10	--	--	-	-	-	-
pmb2795	1586500	1946000	1619000	4833000	3309000	5080700	1.71717e+06	4.40757e+06	1.35995	0.00893162	0.0277779	1.73723	4-Methoxycinnamic acid	177	145	178.063	C10H10O3	830-09-1	HMDB0002040	-	-	-	-
pmb1650	16032000	15442000	12800000	11522000	12492000	11141000	14758000	1.17183e+07	-0.33273	0.0470814	0.0831772	1.73319	Octadeca-11E,13E,15Z-trienoic acid	279.2	149.4	278.225	C18H30O2	--	--	-	-	-	-
MWS2442	13061000	15018000	16203000	11027000	12217000	12266000	1.47607e+07	1.18367e+07	-0.318495	0.0432802	0.0783696	1.72598	D-Fructose 6-Phosphate*	259.02	96.97	260.03	C6H13O9P	--	--	C00085	ko01100//Metabolic pathways;ko01120//Microbial metabolism in diverse environments;ko01200//Carbon metabolism;ko00052//Galactose metabolism;ko00500//Starch and sucrose metabolism;ko00710//Carbon fixation in photosynthetic organisms;ko04931//Insulin resistance	Carbohydrate metabolism;Endocrine and metabolic diseases;Energy metabolism;Global and overview maps	Human Diseases;Metabolism
pmp001287	2357400	3827700	4262800	6204600	5355600	6856400	3.48263e+06	6.13887e+06	0.817794	0.0212102	0.048511	1.67989	N-Benzylmethylene isomethylamine	103.05	119.073	C8H9N	--	--	-	-	-	-
Lmsn003088	3840400	4193000	3782700	1311000	1289400	2134200	3938700	1578200	-1.31944	0.00152413	0.00929828	1.67293	1,4,6-Tri-O-galloyl-尾-D-glucose*	635.09	169.01	636.096	C27H24O18	--	--	-	-	-	-
pmn001519	5847300	6322600	6710500	3678000	3262200	4649600	6.29347e+06	3.86327e+06	-0.704034	0.00721517	0.0240885	1.66693	Galloyl Methyl gallate	335.04	124	336.048	C15H12O9	--	--	-	-	-	-
Lmqn004838	2953800	3053500	3038900	838470	698110	725490	3015400	754023	-1.99967	1.80719e-06	0.000766247	1.66201	3-O-Methylellagic acid	315.01	299.99	316.022	C15H8O8	--	--	-	-	-	-
pmb2620	4658200	4945300	4745300	2866800	1962700	2657100	4.78293e+06	2.49553e+06	-0.938548	0.00132735	0.00881164	1.64896	3,4-Dimethoxycinnamic acid*	207.07	133.1	208.074	C11H12O4	--	--	-	-	-	-
Xmbp001692	21874000	21188000	18373000	17357000	14336000	19764000	2.04783e+07	1.71523e+07	-0.255693	0.155055	0.216617	1.63604	2,4,6-Trihydroxybenzoic acid	171.03	81.03	170.022	C7H6O5	83-30-7	HMDB0029649	-	-	-	-
mws1491	11927000	5765900	4336400	3008000	4298300	3754400	7343100	3686900	-0.993981	0.196045	0.262218	1.63477	Linoleic acid	279.23	279.23	280.24	C18H32O2	506-21-8	HMDB0006270	C01595	ko01100//Metabolic pathways;ko00591//Linoleic acid metabolism;ko01040//Biosynthesis of unsaturated fatty acids	Global and overview maps;Lipid metabolism	Metabolism
Zmlp005013	4310800	5016700	5080900	2581000	2400200	2748100	4802800	2.57643e+06	-0.8985	0.0011203	0.00855866	1.6306	3,3'-O-Dimethylellagic Acid	Positive	331.04	299.02	330.038	C16H10O8	--	--	-	-	-	-
pma2987	19006000	22214000	19311000	19300000	17484000	14134000	20177000	1.69727e+07	-0.249498	0.15415	0.215708	1.60838	Histidinol	124.09	141.09	C6H11N3O	4836-52-6	HMDB0003431	C00860	ko01100//Metabolic pathways;ko01110//Biosynthesis of secondary metabolites;ko01230//Biosynthesis of amino acids;ko00340//Histidine metabolism	Amino acid metabolism;Global and overview maps	Metabolism
mws0178	2623300	2625900	2152000	459250	223520	379770	2.46707e+06	354180	-2.80024	0.000252703	0.00527791	1.59559	Chlorogenic acid (3-O-Caffeoylquinic acid)*	353.09	191.01	354.095	C16H18O9	--	--	C00852	ko01110//Biosynthesis of secondary metabolites;ko00940//Phenylpropanoid biosynthesis;ko00941//Flavonoid biosynthesis;ko00945//Stilbenoid, diarylheptanoid and gingerol biosynthesis	Biosynthesis of other secondary metabolites;Global and overview maps	Metabolism
pmn001525	5075900	592990	4836000	383400	620830	779870	3501630	594700	-2.55779	0.117405	0.174382	1.57633	3,5-Digalloylshikimic acid	477.14	169	478.148	C23H26O11	--	--	-	-	-	-
pmb0752	4785700	4425900	4052800	2535000	2648400	1715000	4.42147e+06	2.29947e+06	-0.943226	0.00423928	0.0165195	1.56247	3-O-Feruloylquinic acid	369.12	177.1	368.111	C17H20O9	62929-69-5	HMDB0030669	-	-	-	-
pme2828	18774000	17020000	14643000	17363000	21441000	20517000	1.68123e+07	1.97737e+07	0.23406	0.160146	0.221539	1.54832	4-Nitrophenol	140	99	139.027	C6H5NO3	98-95-3	HMDB0041950	C00870	ko01120//Microbial metabolism in diverse environments	Global and overview maps	Metabolism
pme1474	6829800	5970300	7186300	5215500	3318700	4641800	6.66213e+06	4392000	-0.601106	0.0272644	0.0574922	1.54831	5'-Deoxy-5'-(methylthio)adenosine	Positive	298.1	136	297.09	C11H15N5O3S	2457-80-9	HMDB0001173	C00170	ko01100//Metabolic pathways;ko00270//Cysteine and methionine metabolism;ko00908//Zeatin biosynthesis	Amino acid metabolism;Global and overview maps;Metabolism of terpenoids and polyketides	Metabolism
pme0519	5944200	5138900	7420100	3514600	4087000	4094000	6.16773e+06	3.89853e+06	-0.661809	0.0309314	0.062009	1.5396	D-Sucrose	341.11	119.03	342.116	C12H22O11	-	HMDB0125600	C00089	ko01100//Metabolic pathways;ko02010//ABC transporters;ko00052//Galactose metabolism;ko00500//Starch and sucrose metabolism	Carbohydrate metabolism;Global and overview maps;Membrane transport	Environmental Information Processing;Metabolism
mws2120	6285200	6781900	6141700	4355200	4461800	4803300	6.40293e+06	4540100	-0.496009	0.00140219	0.00904991	1.48672	Brevifolin carboxylic acid	291.01	247	292.022	C13H8O8	--	--	-	-	-	-
mws0154	1084500	1005500	868110	2913600	2554100	2781100	986037	2749600	1.47951	0.00013545	0.00438551	1.46131	Shikimic acid	93	174.053	C7H10O5	138-59-0	HMDB0003070	C00493	ko01100//Metabolic pathways;ko01110//Biosynthesis of secondary metabolites;ko01130//Biosynthesis of antibiotics;ko01230//Biosynthesis of amino acids;ko00400//Phenylalanine, tyrosine and tryptophan biosynthesis	Amino acid metabolism;Global and overview maps	Metabolism
Hmln003405	2101600	1914400	2528200	443070	437580	399380	2181400	426677	-2.35404	0.00064925	0.00693395	1.44975	Ellagic acid-4-O-rhamnoside	Negative	447.06	315.01	448.064	C20H16O12	--	--	-	-	-	-
pme1373	3772600	516610	2258700	23629	23044	55617	2.18264e+06	34096.7	-6.0003	0.0844275	0.131608	1.39661	2'-Deoxycytidine-5'-monophosphate	306.05	110	307.057	C9H14N3O7P	1032-65-1	HMDB0001202	C00239	ko01100//Metabolic pathways;ko00240//Pyrimidine metabolism	Global and overview maps;Nucleotide metabolism	Metabolism
mws0281	31026000	29401000	28050000	40162000	29975000	29097000	2.94923e+07	33078000	0.165532	0.38198	0.455582	1.39404	Citric Acid	111.01	192.027	C6H8O7	77-92-9	HMDB0000094	C00158	ko01100//Metabolic pathways;ko01110//Biosynthesis of secondary metabolites;ko01120//Microbial metabolism in diverse environments;ko01130//Biosynthesis of antibiotics;ko01230//Biosynthesis of amino acids;ko01210//2-Oxocarboxylic acid metabolism;ko01200//Carbon metabolism;ko00250//Alanine, aspartate and glutamate metabolism;ko00630//Glyoxylate and dicarboxylate metabolism;ko00020//Citrate cycle (TC…	Amino acid metabolism;Carbohydrate metabolism;Global and overview maps	Metabolism
HJN037	4270100	3938500	4913900	2767600	2405900	2901100	4.37417e+06	2.69153e+06	-0.70058	0.0064239	0.0223257	1.38788	4-O-Methylgallic Acid	183.03	124.02	184.037	C8H8O5	-	HMDB0013198	-	-	-	-
Lmyn002788	4270100	3938500	4913900	2767600	2405900	2901100	4.37417e+06	2.69153e+06	-0.70058	0.0064239	0.0223257	1.38788	Methyl gallate	183.03	124.02	184.037	C8H8O5	--	--	-	-	-	-
Wmmn002441	4270100	3938500	4913900	2767600	2405900	2901100	4.37417e+06	2.69153e+06	-0.70058	0.0064239	0.0223257	1.38788	(E)-Linalool-1-oic acid	Negative	183.03	124.02	184.11	C10H16O3	--	--	-	-	-	-
MWS5164	2675100	3151900	3965000	1744500	1653300	1364100	3264000	1587300	-1.04007	0.0130577	0.0346154	1.36597	N,N'-Dimethylarginine;SDMA*	Positive	203.15	70.07	202.143	C8H18N4O2	--	--	-	-	-	-
NK10251888	2675100	3151900	3965000	1744500	1653300	1364100	3264000	1587300	-1.04007	0.0130577	0.0346154	1.36597	NG,NG-Dimethyl-L-arginine*	Positive	203.15	70.07	202.143	C8H18N4O2	--	--	-	-	-	-
mws0906	3979900	4491600	3888600	2544500	2409200	2734900	4.12003e+06	2.56287e+06	-0.684898	0.00176776	0.00982431	1.35709	Coniferin	179	342.131	C16H22O8	531-29-3	HMDB0013682	C00761	ko00940//Phenylpropanoid biosynthesis	Biosynthesis of other secondary metabolites	Metabolism
pmc0066	4210400	1396800	1889400	408130	573390	508800	2.49887e+06	496773	-2.33061	0.0825433	0.129624	1.34889	2'-Deoxyinosine-5'-monophosphate	333.05	137.05	332.052	C10H13N4O7P	--	--	C06196	ko00230//Purine metabolism	Nucleotide metabolism	Metabolism
pme3163	7777600	7853600	10160000	11107000	10269000	10272000	8.59707e+06	1.05493e+07	0.295235	0.078336	0.12496	1.34227	D-Sedoheptuiose 7-phosphate	289	97	290.04	C7H15O10P	--	--	-	-	-	-
pme3011	5156800	5224900	5548400	6619200	6955900	6866100	5.31003e+06	6.81373e+06	0.359725	0.000667926	0.00693395	1.34016	纬-Aminobutyric acid	104.07	68.8	103.063	C4H9NO2	1956-12-02	HMDB0000112	C00334	ko01100//Metabolic pathways;ko01120//Microbial metabolism in diverse environments;ko00330//Arginine and proline metabolism;ko00760//Nicotinate and nicotinamide metabolism;ko00250//Alanine, aspartate and glutamate metabolism;ko00410//beta-Alanine metabolism;ko00650//Butanoate metabolism	Amino acid metabolism;Carbohydrate metabolism;Global and overview maps;Metabolism of cofactors and vitamins;Metabolism of other amino acids	Metabolism
pmb0964	418390	386450	296330	2010800	1995500	1556400	367057	1.85423e+06	2.33675	0.000633575	0.00693395	1.33552	Isopentenyladenine-7-N-glucoside	Positive	366.2	204.1	365.17	C16H23N5O5	--	--	-	-	-	-
HJN041	2954000	1903400	3144100	1129700	919060	1085200	2.66717e+06	1.04465e+06	-1.35228	0.0142759	0.0365281	1.33512	Epicatechin glucoside	451.12	289.07	452.131	C21H24O11	--	--	-	-	-	-
Lmyn000160	5248000	5411400	5042400	6103400	7118600	6942900	5.23393e+06	6.72163e+06	0.360916	0.010861	0.0308032	1.28981	Mucic acid Dimethyl Ester	87.01	238.069	C8H14O8	--	--	-	-	-	-
pme1383	1124900	1184400	837860	2324100	2672000	2237200	1.04905e+06	2411100	1.2006	0.00133304	0.00881164	1.27254	Pyridoxine	134.1	169.074	C8H11NO3	65-23-6	HMDB0000239	C00314	ko01100//Metabolic pathways;ko01120//Microbial metabolism in diverse environments;ko00750//Vitamin B6 metabolism	Global and overview maps;Metabolism of cofactors and vitamins	Metabolism
Lmsp004450	2048300	1891700	1493500	506120	503550	372400	1.81117e+06	460690	-1.97505	0.00138858	0.00904991	1.26249	Dehydrodiconiferyl alcohol	359.15	131.05	358.142	C20H22O6	--	--	-	-	-	-
pme3311	141670	214570	219760	1583500	1164800	1837900	192000	1.52873e+06	2.99316	0.00250223	0.0124297	1.24956	D-Fructose-1,6-biphosphate	97	339.996	C6H14O12P2	--	--	C00354	ko01100//Metabolic pathways;ko01110//Biosynthesis of secondary metabolites;ko01120//Microbial metabolism in diverse environments;ko01130//Biosynthesis of antibiotics;ko01200//Carbon metabolism;ko00400//Phenylalanine, tyrosine and tryptophan biosynthesis;ko00710//Carbon fixation in photosynthetic organisms	Amino acid metabolism;Energy metabolism;Global and overview maps	Metabolism
pmn001515	1445000	1420400	1142000	2597700	2715100	2561700	1335800	2.62483e+06	0.974522	0.000278592	0.00527791	1.24797	3-Galloylshikimic acid	93	326.064	C14H14O9	--	--	-	-	-	-
Zmzn000078	430640	444210	439270	1787500	1526100	1879200	438040	1.73093e+06	1.98242	0.000257994	0.00527791	1.24778	Dihydroxyacetone phosphate	78.96	169.998	C3H7O6P	1957-04-05	HMDB0001473	C00111	ko01100//Metabolic pathways;ko01110//Biosynthesis of secondary metabolites;ko01120//Microbial metabolism in diverse environments;ko01130//Biosynthesis of antibiotics;ko01230//Biosynthesis of amino acids;ko01200//Carbon metabolism;ko00760//Nicotinate and nicotinamide metabolism;ko00052//Galactose metabolism;ko00040//Pentose and glucuronate interconversions;ko00710//Carbon fixation in photosyntheti…	Carbohydrate metabolism;Energy metabolism;Global and overview maps;Lipid metabolism;Metabolism of cofactors and vitamins	Metabolism
pma3101	7064800	3725900	3813800	2947200	2877300	2917900	4.86817e+06	2.91413e+06	-0.740312	0.149974	0.211611	1.24705	Nicotinate D-ribonucleoside	256.08	124.1	256.082	C11H14NO6+	-	HMDB0006809	C05841	ko01100//Metabolic pathways;ko00760//Nicotinate and nicotinamide metabolism	Global and overview maps;Metabolism of cofactors and vitamins	Metabolism
pmn001517	3493000	3187700	3139200	1936200	2134900	1891300	3273300	1.98747e+06	-0.719815	0.00065279	0.00693395	1.23784	3,4,5-Trimethoxyphenyl-1-O-Glucoside	329.12	167	330.131	C15H22O8	--	--	-	-	-	-
mws2623	4573100	3262600	2472800	1300800	1747700	2342400	3.43617e+06	1.79697e+06	-0.935236	0.0742868	0.119991	1.23357	11-Octadecanoic acid(Vaccenic acid)	281.25	281.25	282.256	C18H34O2	--	--	-	-	-	-
pma0249	1634000	1546700	1473000	307030	377630	300070	1.55123e+06	328243	-2.24058	2.04589e-05	0.00144576	1.21932	3'-O-Methyltricetin-5-O-glucoside	Positive	479.12	317.1	478.111	C22H22O12	--	--	-	-	-	-
mws2108	1491700	1609100	1270300	296690	212880	195640	1.45703e+06	235070	-2.63187	0.000301467	0.00533164	1.21289	Cryptochlorogenic acid (4-O-Caffeoylquinic acid)*	353.09	191.05	354.095	C16H18O9	--	--	-	-	-	-
pmb1754	2256700	1874200	1624400	595870	794000	585440	1.91843e+06	658437	-1.54281	0.00300995	0.0134339	1.20903	O-Phosphocholine	184	125	184.073	C5H15NO4P+	3616-04-04	HMDB0001565	C00588	ko01100//Metabolic pathways;ko00564//Glycerophospholipid metabolism	Global and overview maps;Lipid metabolism	Metabolism
pma0214	1239600	1465300	1449900	220950	225430	255830	1.38493e+06	234070	-2.5648	9.78e-05	0.00383159	1.18256	6-C-Methylquercetin-3-O-glucoside*	Positive	479	317.1	478.111	C22H22O12	--	--	-	-	-	-
Lmyn012331	3681700	2571500	2009700	893910	1382100	1715000	2754300	1.33034e+06	-1.04989	0.0595608	0.100813	1.16852	Petroselinic acid	281.25	281.25	282.256	C18H34O2	593-39-5	HMDB0002080	-	-	-	-
mws0192	4706500	4921500	4818900	3055100	3160800	4317400	4.81563e+06	3511100	-0.455802	0.0332404	0.0654011	1.16535	Succinic acid*	117.02	73	118.027	C4H6O4	--	--	C00042	ko01100//Metabolic pathways;ko01110//Biosynthesis of secondary metabolites;ko01120//Microbial metabolism in diverse environments;ko01130//Biosynthesis of antibiotics;ko01200//Carbon metabolism;ko00760//Nicotinate and nicotinamide metabolism;ko00250//Alanine, aspartate and glutamate metabolism;ko00360//Phenylalanine metabolism;ko00630//Glyoxylate and dicarboxylate metabolism;ko00350//Tyrosine meta…	Amino acid metabolism;Carbohydrate metabolism;Energy metabolism;Global and overview maps;Metabolism of cofactors and vitamins	Metabolism
mws0470	4706500	4921500	4818900	3055100	3160800	4317400	4.81563e+06	3511100	-0.455802	0.0332404	0.0654011	1.16535	Methylmalonic acid*	117.02	73	118.027	C4H6O4	--	--	C02170	ko00240//Pyrimidine metabolism;ko00280//Valine, leucine and isoleucine degradation;ko00640//Propanoate metabolism	Amino acid metabolism;Carbohydrate metabolism;Nucleotide metabolism	Metabolism
pme3033	4527800	4411000	4734300	5295000	5891400	6065100	4557700	5750500	0.335381	0.00903536	0.0279634	1.1584	N,N-Dimethylglycine	Positive	104.07	86	103.063	C4H9NO2	1118-68-9	HMDB0000092	C01026	ko01100//Metabolic pathways;ko00260//Glycine, serine and threonine metabolism	Amino acid metabolism;Global and overview maps	Metabolism
pmf0426	2487300	2713300	3036600	1583800	1031500	2045900	2.74573e+06	1.55373e+06	-0.821453	0.0233419	0.0522267	1.13214	1,2,3,4,6-Penta-O-Galloyl-D-Glucose	769.09	940.118	C41H32O26	--	--	-	-	-	-
pmb0854	2154800	2560700	2518400	1397800	1290000	1323200	2411300	1337000	-0.850812	0.00126585	0.00879869	1.13152	LysoPC 18:3	Positive	518.32	184.07	517.317	C26H48NO7P	--	--	-	-	-	-
pmb0865	2154800	2560700	2518400	1397800	1290000	1323200	2411300	1337000	-0.850812	0.00126585	0.00879869	1.13152	LysoPC 18:3(2n isomer)	Positive	518.32	184.07	517.317	C26H48NO7P	--	--	-	-	-	-
Lmyp003031	5279900	4843900	5011200	4307500	4028800	3156700	5045000	3831000	-0.397133	0.0302536	0.0613757	1.12225	Emblicanin A	Positive	783.07	277.03	782.06	C34H22O22	180465-44-5	HMDB0030437	-	-	-	-
pmb0889	1939900	1799800	1887100	757660	881350	918230	1875600	852413	-1.13773	8.65285e-05	0.00383159	1.11342	Punicic acid (9Z,11E,13Z-octadecatrienoic acid)	Positive	279.23	95.1	278.225	C18H30O2	--	--	-	-	-	-
mws5038	3602400	3314300	4307200	2528300	2365000	2942700	3741300	2612000	-0.518385	0.0297088	0.0607062	1.08967	Isomaltulose*	341.11	89.02	342.116	C12H22O11	--	--	-	-	-	-
pmn001622	3299200	2651900	2697200	2114700	1706000	1595200	2.88277e+06	1805300	-0.675215	0.0146437	0.0368739	1.08448	1-O-Galloyl-4,6-(-)-hexahydroxydiphenoyl-D-glucose	275	634.081	C27H22O18	--	--	-	-	-	-
pmb0496	94230	109140	235250	1022000	1063600	1229800	146207	1.10513e+06	2.91814	0.00024714	0.00527791	1.07459	N-Feruloylagmatine	307.18	177.05	306.169	C15H22N4O3	--	--	C18325	ko00330//Arginine and proline metabolism	Amino acid metabolism	Metabolism
Hmbp001276	861420	721760	787320	1948500	1758200	1475500	790167	1727400	1.12837	0.00281767	0.0131285	1.04794	Gallacetophenone	169.05	65.03	168.042	C8H8O4	--	--	-	-	-	-
pmb0874	2919600	2946200	3427900	2085800	1895900	2414200	3097900	2.13197e+06	-0.539106	0.0125357	0.0340715	1.03809	LysoPE 18:2(2n isomer)	Positive	478.29	337.27	477.286	C23H44NO7P	--	--	-	-	-	-
pmb0881	2953500	3064900	3727400	2115200	2004300	2620600	3248600	2246700	-0.532011	0.0310146	0.0620293	1.02615	LysoPE 18:2	Positive	478.29	337.27	477.286	C23H44NO7P	--	--	-	-	-	-
Zmhn003297	1388100	1281500	1193500	2170500	2279400	2037600	1287700	2162500	0.747904	0.00062034	0.00693395	1.02517	3-O-Digalloyl quinic acid	495.08	343.07	496.085	C21H20O14	--	--	-	-	-	-
mws0254	1088100	1514900	1804200	525450	437200	641450	1.46907e+06	534700	-1.4581	0.0124363	0.0340194	1.02239	L-Histidine	156.08	110	155.069	C6H9N3O2	71-00-1	HMDB0000177	C00135	ko01100//Metabolic pathways;ko01110//Biosynthesis of secondary metabolites;ko01230//Biosynthesis of amino acids;ko02010//ABC transporters;ko00970//Aminoacyl-tRNA biosynthesis;ko00340//Histidine metabolism;ko00410//beta-Alanine metabolism	Amino acid metabolism;Global and overview maps;Membrane transport;Metabolism of other amino acids;Translation	Environmental Information Processing;Genetic Information Processing;Metabolism
pmn001529	1501200	1645700	1661800	787830	898470	550880	1602900	745727	-1.10397	0.00170473	0.00970906	1.0061	3,4,5-Tri-O-Galloylshikimic acid	629.08	169	630.086	C28H22O17	--	--	-	-	-	-
mws0001	753600	1531900	2071900	429750	447080	449890	1.45247e+06	442240	-1.7156	0.0575876	0.0982582	0.998386	L-Asparagine	Positive	133.06	74	132.054	C4H8N2O3	70-47-3	HMDB0000168	C00152	ko01100//Metabolic pathways;ko01110//Biosynthesis of secondary metabolites;ko01230//Biosynthesis of amino acids;ko00970//Aminoacyl-tRNA biosynthesis;ko00250//Alanine, aspartate and glutamate metabolism;ko00460//Cyanoamino acid metabolism	Amino acid metabolism;Global and overview maps;Metabolism of other amino acids;Translation	Genetic Information Processing;Metabolism
MA10039492	365270	370730	382430	1044200	1132500	1472500	372810	1216400	1.70611	0.00296314	0.0134339	0.991417	Dehydroascorbic acid	71.03	174.016	C6H6O6	490-83-5	HMDB0001264	C05422	ko01100//Metabolic pathways;ko00053//Ascorbate and aldarate metabolism;ko00480//Glutathione metabolism	Carbohydrate metabolism;Global and overview maps;Metabolism of other amino acids	Metabolism
Lmsn004659	2293400	2936800	2851500	3455500	3292800	4305900	2693900	3.68473e+06	0.451864	0.0567414	0.0970094	0.97749	1,6-Di-O-galloyl-2-O-Feruloyl-尾-D-glucose	169.01	660.133	C30H28O17	--	--	-	-	-	-
Lmsn004924	2293400	2936800	2851500	3455500	3292800	4305900	2693900	3.68473e+06	0.451864	0.0567414	0.0970094	0.97749	1,6-Di-O-galloyl-3-O-Feruloyl-尾-D-glucose	169.01	660.133	C30H28O17	--	--	-	-	-	-
pmb3055	769790	976100	827600	1665700	2186600	1371200	857830	1.74117e+06	1.02129	0.0229999	0.0515977	0.972542	p-Coumaroylquinic acid-4'-O-glucuronide	513.1	191.1	514.132	C22H26O14	--	--	-	-	-	-
Lmgp000796	617430	1357000	1637900	2377800	1704700	2436700	1204110	2.17307e+06	0.851765	0.065303	0.108158	0.955861	4-Hydroxymandelonitrile	61.01	149.048	C8H7NO2	--	--	-	-	-	-
pmb0818	901980	1073600	880170	175020	183110	263390	951917	207173	-2.2	0.00038047	0.00567845	0.947089	Methoxyindoleacetic acid	147.5	205.074	C11H11NO3	3471-31-6	HMDB0004096	C05660	ko00380//Tryptophan metabolism	Amino acid metabolism	Metabolism
mws1375	1934300	2230400	1948200	1014600	1237900	1487900	2.03763e+06	1246800	-0.708664	0.00912636	0.0280228	0.945004	Nicotianamine	304.15	185.09	303.143	C12H21N3O6	--	--	-	-	-	-
Lmpp003465	426960	471860	425390	1528000	2186500	573750	441403	1.42942e+06	1.69526	0.102573	0.155881	0.939714	Myricetin-3-O-尾-D-glucoside*	Positive	481.1	319.04	480.09	C21H20O13	--	--	-	-	-	-
Lmfp003403	468730	456830	491050	1451100	1645300	773100	472203	1.28983e+06	1.4497	0.0365593	0.0696681	0.918192	Quercetagetin-7-O-glucoside*	Positive	481.1	319.05	480.09	C21H20O13	--	--	-	-	-	-
MWS1882	554590	723500	855850	6312.7	3769.7	6618.4	711313	5566.93	-6.99746	0.0012658	0.00879869	0.916961	Iminodiacetic acid*	132.03	88.04	133.038	C4H7NO4	--	--	-	-	-	-
pmp001281	3095000	3666300	4096000	2556500	2575200	3143300	3619100	2.75833e+06	-0.391834	0.0687148	0.112491	0.910896	LysoPC 18:1	Positive	522.36	184.07	521.348	C26H52NO7P	--	--	-	-	-	-
pmn001527	1481800	3331800	1672900	526690	1002100	1742100	2.16217e+06	1.0903e+06	-0.987757	0.193018	0.258986	0.904046	Di-O-galloyl Methyl gallate	Negative	487.18	124	488.189	C22H32O12	--	--	-	-	-	-
Lmhp010190	3025700	3545300	4244200	2544600	2534900	3090300	3.60507e+06	2.72327e+06	-0.404688	0.0909908	0.139783	0.901306	LysoPC 18:1(2n isomer)	Positive	522.36	184.07	521.348	C26H52NO7P	--	--	-	-	-	-
mws0024	2240400	2338600	1337900	772900	626910	1707200	1972300	1035670	-0.929315	0.114066	0.170296	0.901175	Gallic acid	169.01	125	170.022	C7H6O5	149-91-7	HMDB0005807	C01424	ko01120//Microbial metabolism in diverse environments	Global and overview maps	Metabolism
Lmtp003948	346590	467620	601090	1456000	1626200	749050	471767	1.27708e+06	1.43671	0.0444557	0.0798696	0.900741	3',5',5,7-Tetrahydroxy-4'-methoxyflavanone-3'-O-glucoside	Positive	481.13	319.05	480.127	C22H24O12	--	--	-	-	-	-
MA10039641	3056400	2730400	5308800	2462800	2450100	2774600	3.69853e+06	2562500	-0.529401	0.236999	0.309192	0.895917	Lactobiose*	341.11	89.02	342.116	C12H22O11	--	--	C00243	ko01100//Metabolic pathways;ko02010//ABC transporters;ko00052//Galactose metabolism	Carbohydrate metabolism;Global and overview maps;Membrane transport	Environmental Information Processing;Metabolism
pmb0981	752960	851630	860550	1596400	1488500	1371600	821713	1485500	0.854242	0.000832608	0.00731107	0.889432	Adenosine 5'-monophosphate	348.07	136	347.063	C10H14N5O7P	61-19-8	HMDB0000045	C00020	ko01100//Metabolic pathways;ko01110//Biosynthesis of secondary metabolites;ko01130//Biosynthesis of antibiotics;ko00230//Purine metabolism;ko00908//Zeatin biosynthesis	Global and overview maps;Metabolism of terpenoids and polyketides;Nucleotide metabolism	Metabolism
Lmdp002969	450170	523260	364360	1223900	2209900	618740	445930	1.35085e+06	1.59897	0.124086	0.182682	0.881765	Myricetin-3-O-galactoside*	Positive	481.1	319.06	480.09	C21H20O13	--	--	-	-	-	-
pme1210	515300	1234500	1481700	2045200	1512400	2117200	1.07717e+06	1891600	0.812366	0.0787562	0.125297	0.86319	L-Methionine	Positive	150.06	61	149.051	C5H11NO2S	59-51-8	HMDB0033951	C00073	ko01100//Metabolic pathways;ko01110//Biosynthesis of secondary metabolites;ko01230//Biosynthesis of amino acids;ko01210//2-Oxocarboxylic acid metabolism;ko00970//Aminoacyl-tRNA biosynthesis;ko00270//Cysteine and methionine metabolism;ko00966//Glucosinolate biosynthesis	Amino acid metabolism;Biosynthesis of other secondary metabolites;Global and overview maps;Translation	Genetic Information Processing;Metabolism
ML10181668	385180	696290	867300	9	9	9	649590	9	-16.1392	0.0100082	0.0295714	0.856502	Cycloleucine	Positive	130.09	84.08	129.079	C6H11NO2	--	--	-	-	-	-
pmb3041	1120700	1137400	1119300	588630	601250	499640	1125800	563173	-0.9993	6.53372e-05	0.00325917	0.826181	Tricin-7-O-saccharic acid	Negative	521.09	329.2	522.101	C23H22O14	--	--	-	-	-	-
Lmdp003286	269800	268830	213230	1075300	1175300	488170	250620	912923	1.86499	0.0369883	0.0701701	0.826111	Isohyperoside*	Positive	465.1	303.06	464.095	C21H20O12	--	--	-	-	-	-
pmp001198	3501500	5912600	5556500	7116300	5412900	5711600	4990200	6.08027e+06	0.285037	0.300172	0.374884	0.814014	6-Deoxyfagomine	57.1	131.095	C6H13NO2	197449-09-5	HMDB0036382	-	-	-	-
mws0120	874260	1148700	958470	463440	409610	459240	993810	444097	-1.1621	0.00269437	0.0128361	0.803626	Choline Alfoscerate	Positive	258.11	104.11	257.103	C8H20NO6P	28319-77-9	HMDB0000086	C00670	ko00564//Glycerophospholipid metabolism;ko00565//Ether lipid metabolism	Lipid metabolism	Metabolism
Zmsp000878	3239800	9542400	8891900	6029200	5661300	5628100	7224700	5.77287e+06	-0.32365	0.509164	0.576812	0.796228	4-Hydroxy-5-(2-oxo-1-pyrrolidinyl)benzoic acid*	182.08	136.08	181.074	C9H11NO3	--	--	-	-	-	-
mws1333	1670500	1442800	1748000	951690	1119100	1121600	1.62043e+06	1064130	-0.606705	0.00662324	0.0228313	0.79578	Melibiose	113	342.116	C12H22O11	585-99-9	HMDB0000048	C05402	ko02010//ABC transporters;ko00052//Galactose metabolism	Carbohydrate metabolism;Membrane transport	Environmental Information Processing;Metabolism
Lmmp001947	435450	415220	411520	1251900	1263800	616810	420730	1044170	1.31139	0.0434388	0.0783747	0.794711	3,3',4',5,7,8-Hexahydroxyflavone-3-O-glucoside*	Positive	481.1	319.05	480.09	C21H20O13	--	--	-	-	-	-
Lmfn001337	1294900	1254200	1337200	806580	665280	842420	1.29543e+06	771427	-0.747834	0.000896242	0.00752488	0.791124	1,2,3-Tri-O-galloyl-D-glucose*	635.09	169.01	636.096	C27H24O18	--	--	-	-	-	-
Lmsn004384	466850	471080	562350	853900	936790	1531000	500093	1107230	1.14669	0.0479547	0.0838466	0.775725	1,4-Di-O-galloyl-2-O-p-coumaroyl-尾-D-glucose*	629.11	169.01	630.122	C29H26O16	--	--	-	-	-	-
Lmsn004714	466850	471080	562350	853900	936790	1531000	500093	1107230	1.14669	0.0479547	0.0838466	0.775725	1,6-Di-O-galloyl-2-O-p-coumaroyl-尾-D-glucose*	629.11	169.01	630.122	C29H26O16	--	--	-	-	-	-
pme0230	2364400	3581900	3282500	2539200	1737400	2668100	3.07627e+06	2314900	-0.410231	0.179015	0.243668	0.775135	Adenosine	Positive	268.1	136.06	267.097	C10H13N5O4	58-61-7	HMDB0000050	C00212	ko01100//Metabolic pathways;ko00230//Purine metabolism	Global and overview maps;Nucleotide metabolism	Metabolism
Zmhn001358	964000	875650	613210	346680	257150	264740	817620	289523	-1.49775	0.00841579	0.0270325	0.770304	4-O-Glucosyl-4-hydroxybenzoic acid*	299.08	137.02	300.084	C13H16O8	--	--	-	-	-	-
mws0230	748840	1134300	1168300	491290	467390	491970	1.01715e+06	483550	-1.07279	0.0166809	0.0400719	0.766512	L-Threonine*	Positive	120.07	74	119.058	C4H9NO3	--	--	C00188	ko01100//Metabolic pathways;ko01110//Biosynthesis of secondary metabolites;ko01120//Microbial metabolism in diverse environments;ko01130//Biosynthesis of antibiotics;ko01230//Biosynthesis of amino acids;ko02010//ABC transporters;ko00970//Aminoacyl-tRNA biosynthesis;ko00260//Glycine, serine and threonine metabolism;ko00290//Valine, leucine and isoleucine biosynthesis;ko00261//Monobactam biosynthes…	Amino acid metabolism;Biosynthesis of other secondary metabolites;Global and overview maps;Membrane transport;Metabolism of cofactors and vitamins;Translation	Environmental Information Processing;Genetic Information Processing;Metabolism
pme2617	3177300	3037300	2877500	2647500	2663400	1965500	3030700	2.42547e+06	-0.321389	0.0695143	0.113362	0.753991	L-Methionine Sulfoxide	166.05	102	165.046	C5H11NO3S	62697-73-8	HMDB0002005	C02989	ko00270//Cysteine and methionine metabolism	Amino acid metabolism	Metabolism
pme0008	893780	1878500	2002600	1030500	682960	1052900	1.59163e+06	922120	-0.787476	0.145159	0.20619	0.748653	L-Citrulline	176.1	113	175.096	C6H13N3O3	372-75-8	HMDB0000904	C00327	ko01100//Metabolic pathways;ko01110//Biosynthesis of secondary metabolites;ko01130//Biosynthesis of antibiotics;ko01230//Biosynthesis of amino acids;ko00220//Arginine biosynthesis	Amino acid metabolism;Global and overview maps	Metabolism
pme3967	881270	1005300	856990	1232200	1440100	1551300	914520	1.40787e+06	0.622424	0.00906862	0.0279643	0.744646	2-(Dimethylamino)guanosine	Positive	312.13	180	311.123	C12H17N5O5	--	--	-	-	-	-
MWSHY0046	251500	212350	251630	778090	1000300	459840	238493	746077	1.64537	0.0321213	0.063941	0.72813	Quercetin-3-O-glucoside (Isoquercitrin)*	Positive	465.1	303.05	464.095	C21H20O12	--	--	C05623	ko01100//Metabolic pathways;ko01110//Biosynthesis of secondary metabolites;ko00944//Flavone and flavonol biosynthesis	Biosynthesis of other secondary metabolites;Global and overview maps	Metabolism
pme0310	158110	204340	147350	663640	561450	601310	169933	608800	1.841	0.000219854	0.00527791	0.72754	Gallic Acid Ethyl Ester; Ethyl gallate	197.05	124.02	198.053	C9H10O5	--	--	-	-	-	-
mws0671	791830	1064400	1165800	526400	535810	561500	1.00734e+06	541237	-0.896224	0.0141913	0.0364674	0.71957	L-Homoserine*	Positive	120.07	74.1	119.058	C4H9NO3	--	--	C00263	ko01100//Metabolic pathways;ko01110//Biosynthesis of secondary metabolites;ko01120//Microbial metabolism in diverse environments;ko01130//Biosynthesis of antibiotics;ko01230//Biosynthesis of amino acids;ko00260//Glycine, serine and threonine metabolism;ko00270//Cysteine and methionine metabolism;ko00300//Lysine biosynthesis;ko00920//Sulfur metabolism	Amino acid metabolism;Energy metabolism;Global and overview maps	Metabolism
Lmqn008288	881450	824360	430620	209120	222620	237650	712143	223130	-1.67428	0.0261818	0.0562326	0.716502	3-Hydroxyoctadecanoic Acid	Negative	299.26	299.26	300.267	C18H36O3	--	--	-	-	-	-
mws0567	1377500	915000	1236200	710000	725850	634380	1.17623e+06	690077	-0.769346	0.0253619	0.055146	0.7149	4-Guanidinobutyric acid	146.09	87	145.085	C5H11N3O2	463-00-3	HMDB0003464	C01035	ko01100//Metabolic pathways;ko00330//Arginine and proline metabolism	Amino acid metabolism;Global and overview maps	Metabolism
Lmbn005287	665280	797320	600110	314280	212260	247520	687570	258020	-1.41402	0.00275981	0.0129299	0.709133	7S,8S-DiHODE; (9Z,12Z)-(7S,8S)-Dihydroxyoctadeca-9,12-dienoic acid	Negative	311.22	249.22	312.23	C18H32O4	--	--	C07354	ko00591//Linoleic acid metabolism	Lipid metabolism	Metabolism
MWS80007	665280	797320	600110	314280	212260	247520	687570	258020	-1.41402	0.00275981	0.0129299	0.709133	13-Hydroperoxy-9Z,11E-octadecadienoic acid	Negative	311.22	249.22	312.23	C18H32O4	--	--	-	-	-	-
Zmzp000145	337350	561770	629940	9	9	214200	509687	71406	-2.83549	0.0181877	0.0426055	0.692829	Trimethyllysine	Positive	189.16	84.08	188.152	C9H20N2O2	19253-88-4	HMDB0001325	C03793	ko00310//Lysine degradation	Amino acid metabolism	Metabolism
pmb0618	381140	382500	348870	11271	9	15041	370837	8773.67	-5.40146	6.90925e-06	0.00118017	0.664361	Hesperetin-8-C-glucoside-3'-O-glucoside	Positive	627.19	465.1	626.185	C28H34O16	--	--	-	-	-	-
MWS0552	1972700	1979600	1646700	2014100	2303200	2810500	1.86633e+06	2.37593e+06	0.348288	0.1188	0.176124	0.661995	Cis-10-Pentadecenoic Acid(C15: 1)	239.2	223.03	240.209	C15H28O2	--	--	-	-	-	-
Hmqn000843	567020	593050	547450	918040	993440	871120	569173	927533	0.704531	0.00070474	0.00711451	0.655113	Tachioside	301.09	123.01	302.1	C13H18O8	--	--	-	-	-	-
pme0014	31775000	23455000	22397000	22451000	25077000	25498000	2.58757e+07	24342000	-0.0881483	0.648261	0.698508	0.645969	L-Glutamic acid	148.06	84	147.053	C5H9NO4	-	HMDB0060475	C00025	ko01100//Metabolic pathways;ko01110//Biosynthesis of secondary metabolites;ko01120//Microbial metabolism in diverse environments;ko01130//Biosynthesis of antibiotics;ko01230//Biosynthesis of amino acids;ko02010//ABC transporters;ko01210//2-Oxocarboxylic acid metabolism;ko01200//Carbon metabolism;ko00970//Aminoacyl-tRNA biosynthesis;ko00330//Arginine and proline metabolism;ko00250//Alanine, aspart…	Amino acid metabolism;Biosynthesis of other secondary metabolites;Carbohydrate metabolism;Energy metabolism;Global and overview maps;Membrane transport;Metabolism of cofactors and vitamins;Metabolism of other amino acids;Translation	Environmental Information Processing;Genetic Information Processing;Metabolism
pmb2654	326640	346720	770070	85061	59934	64816	481143	69937	-2.78234	0.0468612	0.0829786	0.643454	Anthranilate-1-O-Sophoroside	117.9	461.153	C19H27NO12	--	--	-	-	-	-
MWS0559	176960	337570	212710	601430	588220	563060	242413	584237	1.26908	0.00238925	0.0119887	0.63231	1,6-anhydro-尾-D-glucose	71.01	162.053	C6H10O5	498-07-7	HMDB0000640	-	-	-	-
Smnn002510	479240	511100	544980	202130	176310	179590	511773	186010	-1.46012	9.42036e-05	0.00383159	0.629087	Hydroxytyrosol	153.05	123.04	154.063	C8H10O3	10597-60-1	HMDB0005784	-	-	-	-
Lmyn003971	641890	793790	1056600	493320	465120	389680	830760	449373	-0.886517	0.0380087	0.0716253	0.627015	Dihydrodehydrodiconiferyl alcohol-4-O-glucoside*	521.2	359.15	522.21	C26H34O11	--	--	-	-	-	-
mws0260	190180	669460	655220	196700	9	139620	504953	112110	-2.17124	0.079437	0.125676	0.609049	L-Arginine	175.12	116	174.112	C6H14N4O2	-	HMDB0062762	C00062	ko01100//Metabolic pathways;ko01110//Biosynthesis of secondary metabolites;ko01130//Biosynthesis of antibiotics;ko01230//Biosynthesis of amino acids;ko02010//ABC transporters;ko00970//Aminoacyl-tRNA biosynthesis;ko00330//Arginine and proline metabolism;ko00220//Arginine biosynthesis;ko00261//Monobactam biosynthesis;ko00472//D-Arginine and D-ornithine metabolism	Amino acid metabolism;Biosynthesis of other secondary metabolites;Global and overview maps;Membrane transport;Metabolism of other amino acids;Translation	Environmental Information Processing;Genetic Information Processing;Metabolism
HJN093	469930	531830	378890	734080	912110	720560	460217	788917	0.77756	0.0124211	0.0340194	0.605013	2-O-Salicyl-6-O-Galloyl-D-Glucose	313.05	452.095	C20H20O12	--	--	-	-	-	-
mws4163	901630	777450	1056100	521810	691800	516580	911727	576730	-0.660705	0.0277212	0.0577581	0.593152	Nystose	665.21	485.3	666.222	C24H42O21	13133-07-8	HMDB0039176	-	-	-	-
Hmpp003270	184920	172530	175830	475570	541650	406640	177760	474620	1.41684	0.00162267	0.00951709	0.593083	Luteolin-4'-O-glucoside*	Positive	449.11	287.05	448.101	C21H20O11	--	--	-	-	-	-
pmp001285	1999100	1895500	1612700	1476400	1616800	1336400	1.83577e+06	1.47653e+06	-0.314169	0.0634785	0.105964	0.583916	Phthalic anhydride	149.02	65.04	148.016	C8H4O3	--	--	-	-	-	-
pmb0789	786010	758880	630130	500950	412850	369630	725007	427810	-0.761024	0.00853451	0.0272127	0.577905	Pyridoxine-5'-O-glucoside	332.13	152.07	331.127	C14H21NO8	--	--	-	-	-	-
pmn001528	516130	914840	590520	319980	240340	438120	673830	332813	-1.01767	0.0652175	0.108158	0.574434	Tetragallic Acid(3''-O-galloyl-4''-O-galloyl-4-O-galloyl-galloyl acid)	169	626.054	C28H18O17	--	--	-	-	-	-
pma0170	24881	33989	39222	298920	373780	243100	32697.3	305267	3.22283	0.00201788	0.010762	0.566947	N',N''-Diferuloylspermidine	177.05	497.253	C27H35N3O6	--	--	-	-	-	-
pmb2653	242560	302460	558030	53523	36600	93294	367683	61139	-2.5883	0.0354489	0.0684972	0.56415	DMelezitose O-rhamnoside	649.1	145	650.227	C24H42O20	--	--	-	-	-	-
mws0341	712400	712400	624280	418170	419350	423620	683027	420380	-0.700248	0.000870462	0.00739983	0.559051	2-Hydroxyisocaproic acid	85	132.079	C6H12O3	498-36-2	HMDB0000665	-	-	-	-
Smgp004575	142750	285140	218040	664700	636480	300480	215310	533887	1.31012	0.0620415	0.103999	0.554499	Quercetin-5-O-尾-D-glucoside*	Positive	465.1	303.05	464.095	C21H20O12	--	--	-	-	-	-
pmb0962	24641	36441	22426	184200	465400	295530	27836	315043	3.50053	0.0247196	0.0541191	0.553129	L-Lysine-Butanoic Acid	Positive	235.1	118.3	234.158	C10H22N2O4	--	--	-	-	-	-
Lmsn004092	80934	112100	116060	387860	366820	318110	103031	357597	1.79525	0.000408888	0.00567845	0.552925	1-O-Galloyl-3-O-Feruloyl-尾-D-glucose*	507.11	169.01	508.122	C23H24O13	--	--	-	-	-	-
Lmsn004323	80934	112100	116060	387860	366820	318110	103031	357597	1.79525	0.000408888	0.00567845	0.552925	1-O-Galloyl-2-O-Feruloyl-尾-D-glucose*	507.11	169.01	508.122	C23H24O13	--	--	-	-	-	-
MWSmce341	1468100	1699200	1437800	1208400	1406100	995380	1.53503e+06	1.20329e+06	-0.351282	0.0833153	0.13018	0.552041	Butyl isobutyl phthalate*	279.16	149.03	278.152	C16H22O4	--	--	-	-	-	-
Lmlp012720	1532200	1530400	1251900	1108600	1232300	1055100	1.43817e+06	1132000	-0.345357	0.0457424	0.0816623	0.551331	Dibutyl phthalate*	279.16	149.02	278.152	C16H22O4	--	--	-	-	-	-
Smsn003768	283870	314590	311570	49964	54605	61984	303343	55517.7	-2.44993	1.82737e-05	0.00142133	0.549797	Tamarixetin-3-O-glucoside-7-O-sulfonate	Negative	557.06	477.1	558.068	C22H22O15S	--	--	-	-	-	-
mws0582	244980	189830	379300	470270	757290	487080	271370	571547	1.07461	0.0507627	0.0882105	0.545871	S-(Methyl)glutathione	Positive	322.11	130	321.099	C11H19N3O6S	--	--	-	-	-	-
MWSmce040	653750	694100	631990	371600	447310	410760	659947	409890	-0.687113	0.00092312	0.00755643	0.545702	Isovanillin	153.05	65.04	152.047	C8H8O3	--	--	-	-	-	-
Zmgn000173	75896	66833	63291	364250	348960	245690	68673.3	319633	2.2186	0.00257333	0.0124539	0.542776	D-Ribose	149.05	75.01	150.053	C5H10O5	613-83-2	HMDB0000283	-	-	-	-
Zmhn001446	555990	472560	715120	312190	320340	298640	581223	310390	-0.905011	0.0192421	0.0445827	0.541602	Syringaresinol-4'-O-glucoside	579.21	417.16	580.216	C28H36O13	--	--	-	-	-	-
Lmhn002379	2114100	1742200	1723400	1803900	1261100	1431200	1859900	1.49873e+06	-0.311481	0.152342	0.214239	0.53791	Strictinin*	Negative	633.07	301	634.079	C27H22O18	--	--	-	-	-	-
Zmyn000083	189240	359340	236200	520670	454670	607590	261593	527643	1.01224	0.0167973	0.0402375	0.536624	D-Glucose 1,6-bisphosphate	78.96	339.996	C6H14O12P2	--	--	C01231	ko00500//Starch and sucrose metabolism	Carbohydrate metabolism	Metabolism
Lmsn006063	65090	60799	54545	282480	285410	296120	60144.7	288003	2.25958	1.5647e-06	0.000766247	0.52749	1,6-Di-O-galloyl-2-O-Cinnamoyl-尾-D-glucose	169.01	614.127	C29H26O15	--	--	-	-	-	-
MWSHY0080	145310	383390	302300	15961	29520	15211	277000	20230.7	-3.77527	0.0214627	0.0489256	0.527143	Luteolin-7-O-neohesperidoside*	Positive	595.17	287.06	594.158	C27H30O15	--	--	C12630	ko00944//Flavone and flavonol biosynthesis	Biosynthesis of other secondary metabolites	Metabolism
Lmxp011770	1492900	1500800	1166000	1104700	1173400	992910	1.38657e+06	1.09034e+06	-0.346743	0.0724449	0.117688	0.525726	Diisobutyl phthalate*	279.16	149.02	278.152	C16H22O4	--	--	-	-	-	-
pmb0508	134690	105040	224440	348520	413210	420550	154723	394093	1.34885	0.00491807	0.0186122	0.524531	p-Coumaroylagmatine	147.04	276.159	C14H20N4O2	--	--	C04498	ko00330//Arginine and proline metabolism	Amino acid metabolism	Metabolism
Lmjp002867	167500	331480	316980	22166	40997	40336	271987	34499.7	-2.97888	0.010821	0.0308032	0.517007	Kaempferol-3-O-neohesperidoside*	Positive	595.17	287.05	594.158	C27H30O15	--	--	-	-	-	-
mws0275	669170	774570	609720	935570	987180	858110	684487	926953	0.437474	0.0165385	0.0398681	0.514942	L-Malic acid*	133.01	71.01	134.022	C4H6O5	--	--	C00149	ko01100//Metabolic pathways;ko01110//Biosynthesis of secondary metabolites;ko01120//Microbial metabolism in diverse environments;ko01130//Biosynthesis of antibiotics;ko01200//Carbon metabolism;ko00630//Glyoxylate and dicarboxylate metabolism;ko00020//Citrate cycle (TCA cycle);ko00620//Pyruvate metabolism;ko00710//Carbon fixation in photosynthetic organisms	Carbohydrate metabolism;Energy metabolism;Global and overview maps	Metabolism
pmb0751	134910	126640	70852	293820	456000	291840	110801	347220	1.64788	0.0151402	0.0377614	0.51078	Trans-5-O-(p-Coumaroyl)shikimate	147.3	320.09	C16H16O7	--	--	C02947	ko01100//Metabolic pathways;ko01110//Biosynthesis of secondary metabolites;ko00940//Phenylpropanoid biosynthesis;ko00941//Flavonoid biosynthesis;ko00945//Stilbenoid, diarylheptanoid and gingerol biosynthesis	Biosynthesis of other secondary metabolites;Global and overview maps	Metabolism
Lmsp004670	176500	278340	277480	26127	22415	21825	244107	23455.7	-3.3795	0.00285376	0.0131521	0.509154	Kaempferol-3-O-glucoside-7-O-rhamnoside*	Positive	595.17	287.06	594.158	C27H30O15	--	--	-	-	-	-
mws0049	1101200	584380	429770	393830	3732800	113860	705117	1.4135e+06	1.00333	0.580664	0.637003	0.508244	Gallocatechin	Positive	307.08	139.04	306.074	C15H14O7	-	HMDB0141542	C12127	ko01110//Biosynthesis of secondary metabolites;ko00941//Flavonoid biosynthesis	Biosynthesis of other secondary metabolites;Global and overview maps	Metabolism
pme0534	1421600	1667300	1400000	1754600	1786300	1718700	1496300	1753200	0.228591	0.0431624	0.0783696	0.5082	Gluconic acid	195.05	74.9	196.058	C6H12O7	526-95-4	HMDB0000625	C00257	ko01100//Metabolic pathways;ko01110//Biosynthesis of secondary metabolites;ko01120//Microbial metabolism in diverse environments;ko01130//Biosynthesis of antibiotics;ko01200//Carbon metabolism;ko00030//Pentose phosphate pathway	Carbohydrate metabolism;Global and overview maps	Metabolism
mws1499	153750	219370	176020	362260	450520	395960	183047	402913	1.13826	0.00238664	0.0119887	0.507655	D-Arabinose*	149.05	59.01	150.053	C5H10O5	--	--	-	-	-	-
Lmdp003509	366390	229470	215250	24655	50292	47924	270370	40957	-2.72275	0.00935049	0.0282178	0.505912	Quercetin-3-O-xyloside (Reynoutrin)	Positive	435.09	303.06	434.085	C20H18O11	--	--	-	-	-	-
Lmtp002474	85719	97881	118490	279190	357110	305640	100697	313980	1.64066	0.00100387	0.00797178	0.503891	Apigenin-6-C-(2''-glucosyl)arabinoside	565.16	427.1	564.148	C26H28O14	--	--	-	-	-	-
Jmwn002620	64696	104420	73410	282850	262600	337610	80842	294353	1.86437	0.00110307	0.00850365	0.503074	Vanillic Acid-4-O-Glucuronide	341.09	161.02	342.095	C15H18O9	-	HMDB0060024	-	-	-	-
mws0227	1649500	1689500	1642200	2255000	2234800	1521400	1660400	2.00373e+06	0.27116	0.228472	0.298989	0.495146	L-Leucine*	Positive	132.1	86.2	131.095	C6H13NO2	--	--	C00123	ko01100//Metabolic pathways;ko01110//Biosynthesis of secondary metabolites;ko01230//Biosynthesis of amino acids;ko02010//ABC transporters;ko01210//2-Oxocarboxylic acid metabolism;ko00970//Aminoacyl-tRNA biosynthesis;ko00290//Valine, leucine and isoleucine biosynthesis;ko00966//Glucosinolate biosynthesis;ko00280//Valine, leucine and isoleucine degradation	Amino acid metabolism;Biosynthesis of other secondary metabolites;Global and overview maps;Membrane transport;Translation	Environmental Information Processing;Genetic Information Processing;Metabolism
pme1178	1445900	1344300	1396000	1475300	1671200	1771500	1395400	1.63933e+06	0.23243	0.0565364	0.0970094	0.488632	Guanosine	Positive	284.1	152	283.092	C10H13N5O5	118-00-3	HMDB0000133	C00387	ko01100//Metabolic pathways;ko00230//Purine metabolism	Global and overview maps;Nucleotide metabolism	Metabolism
pmb2319	210390	250900	253960	46966	41095	47980	238417	45347	-2.39441	0.00016961	0.004744	0.483838	LysoPC 15:0	Positive	482.32	184.07	481.317	C23H48NO7P	--	--	-	-	-	-
NK10264324	527130	476090	557250	350510	282120	331750	520157	321460	-0.694307	0.00314032	0.0136564	0.481551	1,3,5-Benzenetriol	81.03	126.032	C6H6O3	108-73-6	HMDB0013675	C02183	ko01120//Microbial metabolism in diverse environments	Global and overview maps	Metabolism
Lmxp000939	438790	476830	363780	250420	193920	228580	426467	224307	-0.92696	0.00548952	0.0200651	0.481508	Zarzissine	119.04	135.054	C5H5N5	--	--	-	-	-	-
pmb1096	309900	348620	327180	121160	137900	152430	328567	137163	-1.26029	0.000184613	0.004744	0.481424	Indole	118.07	91	117.058	C8H7N	109-97-7	HMDB0035924	C00463	ko01100//Metabolic pathways;ko01110//Biosynthesis of secondary metabolites;ko00380//Tryptophan metabolism;ko00400//Phenylalanine, tyrosine and tryptophan biosynthesis;ko00402//Benzoxazinoid biosynthesis	Amino acid metabolism;Biosynthesis of other secondary metabolites;Global and overview maps	Metabolism
Zmzn000113	476180	433510	491900	262550	261050	297690	467197	273763	-0.771101	0.00079422	0.00727531	0.480624	L-threo-3-Methylaspartate	Negative	146.05	102.06	147.053	C5H9NO4	--	--	C03618	ko01100//Metabolic pathways;ko01120//Microbial metabolism in diverse environments;ko01200//Carbon metabolism;ko00630//Glyoxylate and dicarboxylate metabolism;ko00660//C5-Branched dibasic acid metabolism	Carbohydrate metabolism;Global and overview maps	Metabolism
mws0921	302000	218990	206630	53656	42476	49984	242540	48705.3	-2.31607	0.00300033	0.0134339	0.474351	p-Coumaryl alcohol	149.06	131	150.068	C9H10O2	-	HMDB0135644	C02646	ko01100//Metabolic pathways;ko01110//Biosynthesis of secondary metabolites;ko00940//Phenylpropanoid biosynthesis	Biosynthesis of other secondary metabolites;Global and overview maps	Metabolism
MWSmce675	253690	293170	280620	110150	111450	58455	275827	93351.7	-1.56301	0.000962351	0.00777213	0.466378	Arbutin	108.02	272.09	C12H16O7	497-76-7	HMDB0029943	C06186	ko00010//Glycolysis / Gluconeogenesis	Carbohydrate metabolism	Metabolism
pme2292	62274	156380	119160	267080	301320	337190	112605	301863	1.42263	0.00512136	0.0192164	0.465279	Putrescine	89.11	72.08	88.1	C4H12N2	110-60-1	HMDB0001414	C00134	ko01100//Metabolic pathways;ko01110//Biosynthesis of secondary metabolites;ko01130//Biosynthesis of antibiotics;ko02010//ABC transporters;ko00330//Arginine and proline metabolism;ko00480//Glutathione metabolism;ko00960//Tropane, piperidine and pyridine alkaloid biosynthesis	Amino acid metabolism;Biosynthesis of other secondary metabolites;Global and overview maps;Membrane transport;Metabolism of other amino acids	Environmental Information Processing;Metabolism
mws0847	103150	72450	95157	272460	310340	235000	90252.3	272600	1.59475	0.00151389	0.00929828	0.465226	1-Methyladenine	150.08	133	149.07	C6H7N5	5142-22-3	HMDB0011599	-	-	-	-
Lmmn002274	419840	646400	525890	347980	346160	263980	530710	319373	-0.73268	0.0409925	0.0752417	0.464621	Isolariciresinol-9'-O-glucoside*	521.2	359.15	522.21	C26H34O11	--	--	-	-	-	-
pmc1990	2230900	2333800	2182800	2428800	2593000	2375800	2.24917e+06	2.46587e+06	0.132704	0.051946	0.0900822	0.46346	4'-Hydroxy-5,7-dimethoxyflavanone	Negative	299.1	223.1	300.1	C17H16O5	--	--	-	-	-	-
pmb2591	22443	15449	10739	155670	268550	182440	16210.3	202220	3.64094	0.00556045	0.0200788	0.462641	N-Acetyl-L-Tryptophan	245.09	203.2	246.1	C13H14N2O3	1218-34-4	HMDB0013713	-	-	-	-
MWSslk254	131760	248610	258860	27929	29741	13301	213077	23657	-3.17103	0.00996226	0.0295384	0.462525	Kaempferol-3-O-glucorhamnoside*	Positive	595.17	287.06	594.158	C27H30O15	--	--	-	-	-	-
MWSslk132	267460	312960	253770	114850	88649	94880	278063	99459.7	-1.48323	0.000797882	0.00727531	0.462015	Hexadecanedioic acid	Negative	285.21	223.21	286.214	C16H30O4	42150-38-9	HMDB0000712	C19615	ko01100//Metabolic pathways;ko00073//Cutin, suberine and wax biosynthesis	Global and overview maps;Lipid metabolism	Metabolism
pme2380	145920	98244	98050	258510	287400	342040	114071	295983	1.37558	0.00338724	0.0143619	0.460515	伪-Ketoglutaric acid	145.01	101	146.022	C5H6O5	328-50-7	HMDB0000208	C00026	ko01100//Metabolic pathways;ko01110//Biosynthesis of secondary metabolites;ko01120//Microbial metabolism in diverse environments;ko01130//Biosynthesis of antibiotics;ko01230//Biosynthesis of amino acids;ko01210//2-Oxocarboxylic acid metabolism;ko01200//Carbon metabolism;ko00053//Ascorbate and aldarate metabolism;ko00250//Alanine, aspartate and glutamate metabolism;ko00630//Glyoxylate and dicarbox…	Amino acid metabolism;Carbohydrate metabolism;Global and overview maps;Metabolism of other amino acids	Metabolism
Wmhn001788	536020	514630	533050	335900	390350	328030	527900	351427	-0.587041	0.00103957	0.00815084	0.457623	Digalloyl-HHDP-glucose*	Negative	785.08	301	786.083	C34H26O22	--	--	-	-	-	-
pmb0530	434450	794530	915700	415960	427390	530820	714893	458057	-0.642202	0.159989	0.221539	0.457561	Nicotinic acid adenine dinucleotide	664.12	136.2	663.109	C21H27N7O14P2	6450-77-7	HMDB0001179	C00857	ko01100//Metabolic pathways;ko00760//Nicotinate and nicotinamide metabolism	Global and overview maps;Metabolism of cofactors and vitamins	Metabolism
Cmhp005227	508770	376230	470700	210030	202070	343210	451900	251770	-0.843897	0.0295563	0.060687	0.457256	4,8-Dihydroxy Naphthol-1-O-glucoside	Positive	339.11	177.05	338.1	C16H18O8	--	--	-	-	-	-
MWSmce682	148960	188770	161460	294590	398130	338200	166397	343640	1.04627	0.00533201	0.0197447	0.451271	DL-Xylose*	149.05	59.01	150.053	C5H10O5	--	--	-	-	-	-
MWS20205	4739200	4508300	4371400	4901700	4651000	4786400	4.53963e+06	4779700	0.0743443	0.137358	0.197089	0.449267	Geraniin	Negative	951.07	301	952.082	C41H28O27	--	--	-	-	-	-
Lmtn003096	260560	237370	316090	128150	89699	77344	271340	98397.7	-1.46341	0.00345324	0.0144968	0.448775	Secoisolariciresinol 4-O-glucoside	523.21	361.14	524.226	C26H36O11	--	--	-	-	-	-
MWSHY0042	261690	239400	289970	105230	85335	100630	263687	97065	-1.4418	0.000459599	0.00608969	0.447493	Syringaldehyde; 4-Hydroxy-3,5-Dimethoxybenzaldehyde	140.05	182.058	C9H10O4	--	--	-	-	-	-
pmn001694	266640	438730	266460	464600	596530	500040	323943	520390	0.683852	0.0477604	0.0838466	0.44217	9,10,13-Trihydroxy-11-Octadecenoic Acid	329.23	229.15	330.241	C18H34O5	29907-57-1	HMDB0004710	C14835	ko00591//Linoleic acid metabolism	Lipid metabolism	Metabolism
Lmbn000216	747220	205840	348430	169770	184620	167740	433830	174043	-1.31768	0.184274	0.250023	0.440751	3-Methylmalic acid*	147.03	57.03	148.037	C5H8O5	--	--	C06032	ko01100//Metabolic pathways;ko01230//Biosynthesis of amino acids;ko01210//2-Oxocarboxylic acid metabolism;ko00290//Valine, leucine and isoleucine biosynthesis;ko00660//C5-Branched dibasic acid metabolism	Amino acid metabolism;Carbohydrate metabolism;Global and overview maps	Metabolism
Lmhp008589	457480	410220	509020	266100	262680	339220	458907	289333	-0.665468	0.0110479	0.0311486	0.43554	LysoPE 18:3(2n isomer)	Positive	476.28	335.26	475.27	C23H42NO7P	--	--	-	-	-	-
MWSHY0136	106490	190870	135390	360860	444120	208030	144250	337670	1.22704	0.0579431	0.0986662	0.434467	Kaempferol-3-O-glucoside*	Positive	449.11	287.06	448.101	C21H20O11	--	--	C12249	ko01110//Biosynthesis of secondary metabolites;ko00944//Flavone and flavonol biosynthesis	Biosynthesis of other secondary metabolites;Global and overview maps	Metabolism
pmb3074	451420	504860	330040	253610	289170	194680	428773	245820	-0.802613	0.0354602	0.0684972	0.432717	5-O-p-Coumaroylquinic acid*	337.09	191.05	338.1	C16H18O8	--	--	C12208	ko01110//Biosynthesis of secondary metabolites;ko00940//Phenylpropanoid biosynthesis;ko00941//Flavonoid biosynthesis;ko00945//Stilbenoid, diarylheptanoid and gingerol biosynthesis	Biosynthesis of other secondary metabolites;Global and overview maps	Metabolism
mws0491	544190	617590	595260	337640	130550	593030	585680	353740	-0.727423	0.162115	0.223534	0.432113	2-Phenylethylamine	105	121.089	C8H11N	-	HMDB0060276	C05332	ko00360//Phenylalanine metabolism	Amino acid metabolism	Metabolism
Zmzn001549	31882	25052	21089	265460	139350	163870	26007.7	189560	2.86565	0.0134499	0.0353112	0.424879	Ferulic acid-1-O-glucoside	325.09	119.05	326.1	C15H18O8	--	--	-	-	-	-
Smzp002615	238960	260800	358510	121400	88658	157430	286090	122496	-1.22373	0.0173081	0.0409671	0.423592	11-O-Galloylbergenin	153.01	480.09	C21H20O13	--	--	-	-	-	-
Lmsn004162	314830	288680	187730	418810	394300	479970	263747	431027	0.708624	0.0226129	0.0509248	0.423576	1-O-Galloyl-2-O-p-Coumaroyl-尾-D-glucose*	477.1	169.01	478.111	C22H22O12	--	--	-	-	-	-
pmb3068	9	9	9	164110	228400	92761	9	161757	14.1335	0.0145052	0.0367177	0.422668	1-O-p-Coumaroylquinic acid	173.1	338.1	C16H18O8	--	--	-	-	-	-
Lmsn003367	2051400	1780400	1731400	1437900	1697000	1742100	1854400	1.62567e+06	-0.189921	0.171362	0.235519	0.419544	3,5,9-Trihydroxy-7,8-dihydrocyclopenta[g]chromene-2,6-dione	191.03	248.032	C12H8O6	--	--	-	-	-	-
MWS1830	229700	128680	158420	36492	11133	9	172267	15878	-3.43954	0.00799212	0.0258676	0.419314	Ethylsalicylate	121.03	166.063	C9H10O3	--	--	-	-	-	-
MWSslk154	557780	582000	487530	362590	432900	355230	542437	383573	-0.499952	0.0134485	0.0353112	0.417883	Triethyl citrate	277.13	115.04	276.121	C12H20O7	77-93-0	HMDB0034263	-	-	-	-
pma0110	241310	228370	241350	105900	89193	96979	237010	97357.3	-1.28359	2.73775e-05	0.0017554	0.412215	4-O-Sinapoylquinic acid	399	207.2	398.121	C18H22O10	--	--	-	-	-	-
pme3337	1902500	2593800	1911100	2512600	2331200	2387700	2135800	2410500	0.174556	0.307698	0.382032	0.408385	Succinyladenosine	384.12	252	383.108	C14H17N5O8	4542-23-8	HMDB0000912	-	-	-	-
Lmqn000213	1135300	643670	847440	678440	532600	723140	875470	644727	-0.44137	0.207878	0.275439	0.408235	Stachyose	341.11	666.222	C24H42O21	470-55-3	HMDB0003553	C01613	ko00052//Galactose metabolism	Carbohydrate metabolism	Metabolism
Lmsn002110	2487200	1848000	1853400	2623700	2493700	1948500	2.06287e+06	2355300	0.19126	0.379548	0.453959	0.404495	Corilagin*	Negative	633.07	301	634.081	C27H22O18	--	--	-	-	-	-
mws0133	311090	255430	273510	148300	141710	140850	280010	143620	-0.963222	0.00118536	0.00865113	0.401662	Nicotinamide	80.05	122.048	C6H6N2O	98-92-0	HMDB0001406	C00153	ko01100//Metabolic pathways;ko00760//Nicotinate and nicotinamide metabolism	Global and overview maps;Metabolism of cofactors and vitamins	Metabolism
Zmyn000230	709290	184900	334940	190000	188720	169690	409710	182803	-1.16431	0.219641	0.288768	0.399033	2-Dehydro-3-deoxy-L-arabinonate*	147.03	57.03	148.037	C5H8O5	--	--	C00684	ko01100//Metabolic pathways;ko00053//Ascorbate and aldarate metabolism	Carbohydrate metabolism;Global and overview maps	Metabolism
MWStz070	756080	2474600	2386800	1495100	1444000	1533600	1.87249e+06	1490900	-0.328777	0.532589	0.595825	0.398418	N-(2-Hydroxy-4-methoxyphenyl)acetamide	91.05	181.074	C9H11NO3	--	--	-	-	-	-
Zmyn000247	632510	187310	324780	208080	157410	146670	381533	170720	-1.16018	0.188049	0.253522	0.395866	2-Hydroxyglutaric Acid*	147.03	57.03	148.037	C5H8O5	--	--	C03196	ko01120//Microbial metabolism in diverse environments	Global and overview maps	Metabolism
mws0258	1590200	1637600	1635400	2053300	2060900	1473400	1.62107e+06	1.86253e+06	0.200323	0.28372	0.358028	0.395747	L-Isoleucine*	Positive	132.1	86	131.095	C6H13NO2	--	--	C00407	ko01100//Metabolic pathways;ko01110//Biosynthesis of secondary metabolites;ko01130//Biosynthesis of antibiotics;ko01230//Biosynthesis of amino acids;ko02010//ABC transporters;ko01210//2-Oxocarboxylic acid metabolism;ko00970//Aminoacyl-tRNA biosynthesis;ko00460//Cyanoamino acid metabolism;ko00290//Valine, leucine and isoleucine biosynthesis;ko00960//Tropane, piperidine and pyridine alkaloid biosyn…	Amino acid metabolism;Biosynthesis of other secondary metabolites;Global and overview maps;Membrane transport;Metabolism of other amino acids;Translation	Environmental Information Processing;Genetic Information Processing;Metabolism
mws1587	1590200	1637600	1635400	2053300	2060900	1473400	1.62107e+06	1.86253e+06	0.200323	0.28372	0.358028	0.395747	L-Norleucine*	Positive	132.1	86	131.095	C6H13NO2	--	--	-	-	-	-
pmb0382	71724	47831	69573	173020	356430	148260	63042.7	225903	1.84131	0.0693912	0.113362	0.394616	O-Feruloyl 4-hydroxycoumarin	177.2	338.079	C19H14O6	--	--	-	-	-	-
pmp001264	3482500	3345100	3522000	3887800	3607800	3468900	3.44987e+06	3.65483e+06	0.083265	0.201803	0.268648	0.390589	Hexadecylsphingosine	274.27	256.27	273.267	C16H35NO2	--	--	-	-	-	-
mws0042	350800	189190	124500	154270	1472500	58069	221497	561613	1.34229	0.501785	0.570394	0.384754	Epigallocatechin	305.07	125	306.074	C15H14O7	-	HMDB0141542	C12136	ko01110//Biosynthesis of secondary metabolites;ko00941//Flavonoid biosynthesis	Biosynthesis of other secondary metabolites;Global and overview maps	Metabolism
pmb2804	225330	198910	266270	97786	105630	108930	230170	104115	-1.14452	0.0031633	0.0136861	0.383529	13S-Hydroperoxy-9Z,11E-octadecadienoic acid	Negative	311.1	171.3	312.23	C18H32O4	33964-75-9	HMDB0003871	C04717	ko01100//Metabolic pathways;ko00591//Linoleic acid metabolism	Global and overview maps;Lipid metabolism	Metabolism
Lmhp008801	379820	360610	401100	234590	233580	293960	380510	254043	-0.58286	0.00544569	0.0199911	0.381467	LysoPE 18:3	Positive	476.28	335.26	475.27	C23H42NO7P	--	--	-	-	-	-
Lmhn102068	201420	317470	162510	88626	76286	91372	227133	85428	-1.41076	0.0387983	0.0723098	0.380741	2-O-Caffeoylmalic acid	295.05	179.03	296.053	C13H12O8	--	--	-	-	-	-
Lmbn001181	10748	18492	9	151420	127780	108210	9749.67	129137	3.7274	0.000926732	0.00755643	0.377339	Fraxetin-7,8-di-O-glucoside	531.14	531.13	532.143	C22H28O15	--	--	-	-	-	-
Xmyp005654	94189	170040	152720	272650	383860	201430	138983	285980	1.04101	0.0638565	0.106386	0.375918	Kaempferol-4'-O-glucoside*	Positive	449.11	287.06	448.101	C21H20O11	--	--	-	-	-	-
mws2367	166320	160500	137210	54049	27639	29475	154677	37054.3	-2.06154	0.0006705	0.00693395	0.374786	Salidroside	299.11	119	300.121	C14H20O7	--	--	C06046	ko00350//Tyrosine metabolism	Amino acid metabolism	Metabolism
pmp000413	50932	59278	68128	154920	222810	164080	59446	180603	1.60317	0.00516532	0.019296	0.373476	Genistein-8-C-glucoside*	Positive	433.11	283.06	432.106	C21H20O10	--	--	-	-	-	-
pme3184	327960	328210	299540	208150	222070	165270	318570	198497	-0.682496	0.00357164	0.0147027	0.372812	2'-Deoxyadenosine-5'-monophosphate	332.08	136	331.068	C10H14N5O6P	653-63-4	HMDB0000905	C00360	ko01100//Metabolic pathways;ko00230//Purine metabolism	Global and overview maps;Nucleotide metabolism	Metabolism
Zmdp003457	102760	165030	132530	9	32004	12457	133440	14823.3	-3.17025	0.00423868	0.0165195	0.371033	Myricetin-3-O-galactoside-3'-O-rhamnoside*	Positive	627.16	319.05	626.148	C27H30O17	--	--	-	-	-	-
Lmpp005784	5177.2	9	5573.7	153700	191680	57544	3586.63	134308	5.22677	0.0307453	0.061782	0.370141	6-Methoxyquercetin-3-O-Xyloside	465.1	333.07	464.095	C21H20O12	--	--	-	-	-	-
Cmsp002787	457870	529040	482280	426450	317630	333940	489730	359340	-0.446637	0.0306131	0.061782	0.369793	3,4'-Dihydroxy-3',5'-dimethoxypropiophenone	181.05	226.084	C11H14O5	--	--	-	-	-	-
pmp000251	195400	161040	179680	54745	63630	78628	178707	65667.7	-1.44434	0.000738534	0.00711545	0.367154	E-6,7-Dihydroxydihydroligustilide	119.09	224.093	C12H16O4	--	--	-	-	-	-
MWSmce536	406200	128870	153730	59073	61504	77171	229600	65916	-1.80042	0.138975	0.198737	0.364755	Methyl 2-furoate	125.02	79.02	126.032	C6H6O3	611-13-2	HMDB0029750	-	-	-	-
mws0025	406200	128870	153730	59073	61504	77171	229600	65916	-1.80042	0.138975	0.198737	0.364755	Pyrogallol	125.02	79.02	126.032	C6H6O3	87-66-1	HMDB0013674	C01108	ko01120//Microbial metabolism in diverse environments	Global and overview maps	Metabolism
pme1730	9	42117	20254	147910	167620	92546	20793.3	136025	2.70968	0.01074	0.0308032	0.358804	D-Erythronolactone	59	118.027	C4H6O4	17675-99-9	HMDB0000349	-	-	-	-
pmb2554	149110	158990	117430	44456	24170	32898	141843	33841.3	-2.06744	0.00145654	0.00908194	0.357398	5-O-Feruloyl quinic acid glucoside*	529.16	193.1	530.164	C23H30O14	--	--	-	-	-	-
pmb2833	149110	158990	117430	44456	24170	32898	141843	33841.3	-2.06744	0.00145654	0.00908194	0.357398	3-O-Feruloylquinic acid-O-glucoside*	529.16	193.1	530.164	C23H30O14	--	--	-	-	-	-
Lmbp003825	166570	213480	229630	296880	393430	282760	203227	324357	0.674491	0.0376617	0.0711294	0.351893	Skimmin (7-Hydroxycoumarin-7-O-glucoside)	163.04	324.085	C15H16O8	--	--	-	-	-	-
Lmhp008885	117990	129560	129550	23175	22768	27522	125700	24488.3	-2.35982	1.66807e-05	0.00142133	0.351393	LysoPE 15:0(2n isomer)	Positive	440.28	299.26	439.27	C20H42NO7P	--	--	-	-	-	-
Lmhp009187	115260	121500	141570	23093	20072	29212	126110	24125.7	-2.38604	0.000261645	0.00527791	0.351134	LysoPE 15:0	Positive	440.28	299.26	439.27	C20H42NO7P	--	--	-	-	-	-
mws0256	5583300	6243700	7382900	7887700	6121300	6417700	6403300	6808900	0.0886061	0.620936	0.676804	0.349801	L-Valine	118.09	72.1	117.079	C5H11NO2	72-18-4	HMDB0000883	C00183	ko01100//Metabolic pathways;ko01110//Biosynthesis of secondary metabolites;ko01130//Biosynthesis of antibiotics;ko01230//Biosynthesis of amino acids;ko02010//ABC transporters;ko01210//2-Oxocarboxylic acid metabolism;ko00970//Aminoacyl-tRNA biosynthesis;ko00460//Cyanoamino acid metabolism;ko00290//Valine, leucine and isoleucine biosynthesis;ko00770//Pantothenate and CoA biosynthesis;ko00966//Gluco…	Amino acid metabolism;Biosynthesis of other secondary metabolites;Global and overview maps;Membrane transport;Metabolism of cofactors and vitamins;Metabolism of other amino acids;Translation	Environmental Information Processing;Genetic Information Processing;Metabolism
pmn001672	142330	154400	210250	79714	31626	68669	168993	60003	-1.49386	0.0128706	0.0345387	0.348532	Furanofructosyl-伪-D-(3-mustard acyl)glucoside*	547.17	223.1	548.174	C23H32O15	--	--	-	-	-	-
pme2559	19014	16623	17828	115690	132750	105600	17821.7	118013	2.72725	0.000228537	0.00527791	0.348029	N-Acetyl-L-Aspartic Acid	Negative	174.04	88	175.048	C6H9NO5	997-55-7	HMDB0000812	C01042	ko01100//Metabolic pathways;ko00250//Alanine, aspartate and glutamate metabolism	Amino acid metabolism;Global and overview maps	Metabolism
Lmsn003628	137260	163810	179490	72518	30442	67522	160187	56827.3	-1.4951	0.00466131	0.0178859	0.346318	6'-O-Sinapoylsucrose*	547.17	223.06	548.174	C23H32O15	--	--	-	-	-	-
Lmbn005662	193570	197100	163460	77950	83981	91344	184710	84425	-1.12952	0.00090713	0.00754163	0.345469	9(10)-EpOME;(9R,10S)-(12Z)-9,10-Epoxyoctadecenoic acid	Negative	295.23	171.1	296.235	C18H32O3	--	--	C14825	ko01100//Metabolic pathways;ko00591//Linoleic acid metabolism	Global and overview maps;Lipid metabolism	Metabolism
pme1816	169020	197700	149030	289410	372360	217100	171917	292957	0.768978	0.0617242	0.103853	0.342851	Neochlorogenic acid (5-O-Caffeoylquinic acid)*	353.09	191	354.095	C16H18O9	--	--	-	-	-	-
Hmyp002656	117300	95041	158800	22518	17447	28274	123714	22746.3	-2.4433	0.00596489	0.0211641	0.340261	Methyl dioxindole-3-acetate	222.08	130.06	221.068	C11H11NO4	-	HMDB0038991	-	-	-	-
pmb3045	45763	51876	37118	107500	216790	135360	44919	153217	1.77018	0.0306407	0.061782	0.336853	Tricin-7-O-Glucuronide	Negative	505.1	329.1	506.106	C23H22O13	--	--	-	-	-	-
pmn001539	630070	843190	248360	321780	218410	566560	573873	368917	-0.637437	0.368329	0.445568	0.336616	3-O-Digalloyl-1,2,4,6-O-tetragalloyl-D-glucose	787.1	1092.13	C48H36O30	--	--	-	-	-	-
Cmsn002480	9	9	9	105990	159350	52068	9	105803	13.5211	0.026878	0.0569815	0.334877	Secoisolariciresinol-9'-O-glucoside	523.22	475.2	524.226	C26H36O11	--	--	-	-	-	-
Lmbp000123	122830	446520	491690	435030	445530	723820	353680	534793	0.596537	0.293178	0.367774	0.333312	L-Homomethionine	164.07	56.05	163.067	C6H13NO2S	--	--	C17213	ko01110//Biosynthesis of secondary metabolites;ko01210//2-Oxocarboxylic acid metabolism;ko00966//Glucosinolate biosynthesis	Biosynthesis of other secondary metabolites;Global and overview maps	Metabolism
Lmhp001461	155140	155750	99595	44170	38076	36753	136828	39666.3	-1.78638	0.00660624	0.0228313	0.33219	L-Prolyl-L-Leucine	229.15	70.07	228.147	C11H20N2O3	--	--	-	-	-	-
Lmjp003295	39077	27033	45328	137470	176080	95336	37146	136295	1.87546	0.0143305	0.0365281	0.33105	6-Methoxykaempferol-3-O-glucoside*	Positive	479.12	317.07	478.111	C22H22O12	--	--	-	-	-	-
mws0749	72453	115530	89703	9	9	9	92562	9	-13.3282	0.00178413	0.00982431	0.331047	4-Hydroxybenzoic acid*	137.02	93	138.032	C7H6O3	--	--	C00156	ko01100//Metabolic pathways;ko01110//Biosynthesis of secondary metabolites;ko01120//Microbial metabolism in diverse environments;ko00360//Phenylalanine metabolism;ko01220//Degradation of aromatic compounds;ko00130//Ubiquinone and other terpenoid-quinone biosynthesis;ko00790//Folate biosynthesis	Amino acid metabolism;Global and overview maps;Metabolism of cofactors and vitamins	Metabolism
pmn001669	115540	107940	124120	32440	13627	30063	115867	25376.7	-2.19089	0.000276078	0.00527791	0.330481	Methyl sinapate	147	238.084	C12H14O5	--	--	-	-	-	-
pme2914	377490	330440	268350	306400	168700	116670	325427	197257	-0.722258	0.119196	0.176402	0.330415	3-Hydroxy-3-methylpentane-1,5-dioic acid	161.05	99	162.053	C6H10O5	--	--	-	-	-	-
pme1228	162190	150190	122630	59642	58962	44649	145003	54417.7	-1.41394	0.00203693	0.0107958	0.325788	5-Hydroxy-L-tryptophan	221.09	204	220.085	C11H12N2O3	4350-09-08	HMDB0000472	C00643	ko01100//Metabolic pathways;ko00380//Tryptophan metabolism	Amino acid metabolism;Global and overview maps	Metabolism
Lmsn004334	134250	135330	130770	227100	228900	206130	133450	220710	0.725853	0.000301791	0.00533164	0.324462	1-O-Feruloyl-3-O-galloyl-4,6-(S)-HHDP-尾-D-glucose	301	810.128	C37H30O21	--	--	-	-	-	-
pmn001542	515650	918920	516150	504510	84171	745210	650240	444630	-0.548366	0.43151	0.504718	0.321434	2,3-O-Digalloyl-1,4,6-tri-O-galloyl-glucose	1091.1	1244.14	C55H40O34	--	--	-	-	-	-
mws0289	889400	902540	1011100	722750	731740	950460	934347	801650	-0.220985	0.188669	0.253955	0.319479	LysoPE 18:1	Positive	480.31	339.29	479.301	C23H46NO7P	--	--	-	-	-	-
Lmhp001670	125220	132180	109500	29553	36423	46072	122300	37349.3	-1.71127	0.000500144	0.00643325	0.319189	L-Valyl-L-Leucine	231.16	72.08	230.163	C11H22N2O3	-	HMDB0029131	-	-	-	-
pma0149	101110	80060	83709	161620	179830	176970	88293	172807	0.968788	0.000604143	0.00693395	0.318612	Sinapoyl malate	341.08	207.07	340.079	C15H16O9	--	--	C02887	ko00940//Phenylpropanoid biosynthesis	Biosynthesis of other secondary metabolites	Metabolism
MWSHY0181	43037	81266	53736	105840	214930	156400	59346.3	159057	1.42231	0.040931	0.0752417	0.318152	Apigenin-8-C-Glucoside (Vitexin)	Positive	433.11	313.07	432.106	C21H20O10	--	--	C01460	ko00941//Flavonoid biosynthesis;ko00944//Flavone and flavonol biosynthesis	Biosynthesis of other secondary metabolites	Metabolism
pmn001419	229800	356420	244910	166400	160800	192170	277043	173123	-0.678311	0.0646818	0.107549	0.31703	1-O-p-Coumaroyl-尾-D-glucose	163.04	326.1	C15H18O8	--	--	-	-	-	-
mws0028	112010	235490	224610	97212	70403	100210	190703	89275	-1.095	0.0668629	0.110097	0.313489	Vanillic acid	108.02	168.042	C8H8O4	3943-74-6	HMDB0240266	C06672	ko01120//Microbial metabolism in diverse environments	Global and overview maps	Metabolism
Zmhn002227	102560	128460	160330	43064	52400	37681	130450	44381.7	-1.55546	0.00754785	0.024905	0.313282	4-O-Glucosyl-sinapate	223.06	386.121	C17H22O10	--	--	-	-	-	-
Lmbp002336	78823	170460	128140	50106	24218	25237	125808	33187	-1.92253	0.0290571	0.0598069	0.312944	Quercetin-3-O-(2''-O-rhamnosyl)galactoside	Positive	611.16	303.05	610.153	C27H30O16	--	--	-	-	-	-
pmp000438	500460	482440	404250	400430	352140	337580	462383	363383	-0.347597	0.0478422	0.0838466	0.312923	Betulin	Positive	443.39	425.38	442.381	C30H50O2	473-98-3	HMDB0036838	-	-	-	-
MWSCX014	9	9	9	64675	85375	92930	9	80993.3	13.1356	0.000661033	0.00693395	0.311235	Scopoletin (7-Hydroxy-6-methoxycoumarin)	133.03	192.042	C10H8O4	--	--	C01752	ko01110//Biosynthesis of secondary metabolites;ko00940//Phenylpropanoid biosynthesis	Biosynthesis of other secondary metabolites;Global and overview maps	Metabolism
MWSHY0008	69812	51466	45100	103580	164080	161200	55459.3	142953	1.36604	0.0141872	0.0364674	0.310989	Apigenin-6-C-glucoside (Isovitexin)*	Positive	433.11	283.06	432.106	C21H20O10	--	--	C01714	ko00944//Flavone and flavonol biosynthesis	Biosynthesis of other secondary metabolites	Metabolism
pme0264	174820	181260	160540	90260	93856	95337	172207	93151	-0.886498	0.000232826	0.00527791	0.30877	Thymidine	Positive	243.1	127	242.09	C10H14N2O5	50-89-5	HMDB0000273	C00214	ko01100//Metabolic pathways;ko00240//Pyrimidine metabolism	Global and overview maps;Nucleotide metabolism	Metabolism
pmn001420	1861700	2070500	2166300	1970800	2076400	2650100	2.03283e+06	2.23243e+06	0.135125	0.433359	0.505486	0.307504	1-O-Caffeoyl-尾-D-glucose*	341.09	179.04	342.095	C15H18O9	--	--	-	-	-	-
mws0027	123380	173100	121040	64858	46899	54917	139173	55558	-1.32482	0.0092413	0.0280228	0.307236	Syringic acid	123	198.053	C9H10O5	530-57-4	HMDB0002085	C10833	ko01120//Microbial metabolism in diverse environments	Global and overview maps	Metabolism
Lmqp000873	308210	306180	183170	173790	122250	190930	265853	162323	-0.71176	0.0885835	0.136828	0.306491	Succinic anhydride	101.02	55.02	100.018	C4H4O3	108-30-5	HMDB0032523	-	-	-	-
Lmhp002031	125580	147770	104450	48216	44055	44782	125933	45684.3	-1.46289	0.00309123	0.0135729	0.305885	L-Leucyl-L-Leucine	245.18	86.1	244.179	C12H24N2O3	-	HMDB0028933	-	-	-	-
pme0500	348970	293230	351640	194890	192040	307570	331280	231500	-0.517039	0.0789104	0.125297	0.305003	D-Melezitose	323	504.169	C18H32O16	597-12-6	HMDB0011730	-	-	-	-
Lmgp002595	182560	207490	168680	110880	116310	89625	186243	105605	-0.818511	0.00447403	0.0172453	0.304983	4'-Hydroxy-3'-methoxyacetophenone (Acetovanillone)	167.07	121.03	166.063	C9H10O3	--	--	-	-	-	-
pme2246	33291000	34182000	30539000	32306000	34822000	29178000	3.26707e+07	32102000	-0.0253327	0.786815	0.821083	0.303767	Ellagic acid	301	185.02	302.006	C14H6O8	113963-57-8	HMDB0041397	-	-	-	-
Lmjp003044	33211	55306	46340	148310	143570	90358	44952.3	127413	1.50304	0.0137455	0.0356458	0.301675	Isorhamnetin-3-O-Glucoside*	Positive	479.12	317.06	478.111	C22H22O12	--	--	-	-	-	-
mws0889	116240	160450	116600	229590	199180	207960	131097	212243	0.695088	0.00925281	0.0280228	0.301562	D-Threonic Acid	75.01	136.037	C4H8O5	--	--	-	-	-	-
pme0257	161370	164560	180790	269830	242490	230150	168907	247490	0.551144	0.0039689	0.0158756	0.301535	Uracil	111.02	80	112.027	C4H4N2O2	66-22-8	HMDB0000300	C00106	ko01100//Metabolic pathways;ko00240//Pyrimidine metabolism;ko00770//Pantothenate and CoA biosynthesis;ko00410//beta-Alanine metabolism	Global and overview maps;Metabolism of cofactors and vitamins;Metabolism of other amino acids;Nucleotide metabolism	Metabolism
mws0917	105260	85582	71047	8453.3	9493.2	13615	87296.3	10520.5	-3.05272	0.00157005	0.00944259	0.300673	3,7-Di-O-methylquercetin	329.07	314	330.074	C17H14O7	2068-02-02	HMDB0029263	C01265	ko00944//Flavone and flavonol biosynthesis	Biosynthesis of other secondary metabolites	Metabolism
Hmqp005411	175980	185060	129190	91102	74925	83649	163410	83225.3	-0.973402	0.0110563	0.0311486	0.298695	9-Oxo-12Z-Octadecenoic acid	297.24	81.07	296.234	C18H32O3	--	--	-	-	-	-
mws0277	1104500	1051600	924540	973970	887270	890960	1026880	917400	-0.162645	0.144305	0.205319	0.297781	Quinic Acid	85	192.063	C7H12O6	91-63-4	HMDB0042004	C00296	ko00400//Phenylalanine, tyrosine and tryptophan biosynthesis	Amino acid metabolism	Metabolism
Hmsp000364	89009	80539	84103	159760	221720	128000	84550.3	169827	1.00618	0.0366964	0.0697725	0.296709	L-Cyclopentylglycine	Positive	144.1	98.09	143.095	C7H13NO2	--	--	-	-	-	-
Cmpp003619	164850	316790	238110	144530	156580	131450	239917	144187	-0.734596	0.0976691	0.148963	0.294555	6,7-Dihydroxy-4-methylcoumarin	105.07	192.042	C10H8O4	--	--	-	-	-	-
pmb0504	19003	15641	12907	73530	87160	106730	15850.3	89140	2.49156	0.00170595	0.00970906	0.294123	N-(4'-O-glycosyl)-feruloyl agmatine	469.23	177.05	468.222	C21H32N4O8	--	--	-	-	-	-
Lmmn001643	56359	53019	44422	136810	130300	106140	51266.7	124417	1.27909	0.00184686	0.00995902	0.294079	2-Hydroxycinnamic acid	119.05	164.047	C9H8O3	-	HMDB0134028	C01772	ko01110//Biosynthesis of secondary metabolites;ko01120//Microbial metabolism in diverse environments;ko00940//Phenylpropanoid biosynthesis;ko00360//Phenylalanine metabolism	Amino acid metabolism;Biosynthesis of other secondary metabolites;Global and overview maps	Metabolism
Lmsn000381	3086100	2462100	3514900	1861900	3273200	3085900	3.02103e+06	2.74033e+06	-0.140691	0.629298	0.684159	0.29304	D-Maltose*	341.11	89.02	342.116	C12H22O11	--	--	-	-	-	-
mws0126	146760	181950	176390	98015	77913	106580	168367	94169.3	-0.838277	0.00583788	0.0208005	0.292527	LysoPC 18:0	Positive	524.37	184.07	523.364	C26H54NO7P	--	--	-	-	-	-
pmd0136	146760	181950	176390	98015	77913	106580	168367	94169.3	-0.838277	0.00583788	0.0208005	0.292527	LysoPC 18:0(2n isomer)	Positive	524.37	184.07	523.364	C26H54NO7P	--	--	-	-	-	-
pme0170	9	9	9	59964	101040	60414	9	73806	13.0015	0.00561989	0.0201935	0.291314	N-Acetyl-L-Arginine	217.13	158	216.122	C8H16N4O3	155-84-0	HMDB0004620	-	-	-	-
mws0677	86607	92622	94024	26629	24405	12701	91084.3	21245	-2.10008	0.000138758	0.00438551	0.290803	N-Acetyl-5-hydroxytryptamine	219.11	160	218.106	C12H14N2O2	1210-83-9	HMDB0001238	C00978	ko01100//Metabolic pathways;ko00380//Tryptophan metabolism	Amino acid metabolism;Global and overview maps	Metabolism
Lmmn003041	9	9	9	55694	163350	48564	9	89202.7	13.2749	0.0741831	0.119991	0.290432	Isolariciresinol-9'-O-xyloside	359.15	492.2	C25H32O10	--	--	-	-	-	-
pmb0856	550530	555650	564950	400670	396090	567990	557043	454917	-0.292187	0.146089	0.207163	0.290287	LysoPE 18:1(2n isomer)	Positive	480.31	339.29	479.301	C23H46NO7P	--	--	-	-	-	-
Lmqp000329	300640	360770	273970	156520	255290	248030	311793	219947	-0.503436	0.0878252	0.135905	0.289626	5-Aminoimidazole ribonucleotide	296.07	104.11	295.056	C8H14N3O7P	25635-88-5	HMDB0001235	C03373	ko01100//Metabolic pathways;ko01110//Biosynthesis of secondary metabolites;ko01130//Biosynthesis of antibiotics;ko00230//Purine metabolism;ko00730//Thiamine metabolism	Global and overview maps;Metabolism of cofactors and vitamins;Nucleotide metabolism	Metabolism
Hmqp005455	156760	160500	137850	82920	80520	84526	151703	82655.3	-0.876073	0.000628137	0.00693395	0.287312	15(R)-Hydroxylinoleic Acid	297.24	81.07	296.234	C18H32O3	--	--	-	-	-	-
mws0255	332700	260670	251330	199100	213600	188630	281567	200443	-0.490282	0.0385008	0.0720613	0.285889	Cytosine	112.05	95	111.043	C4H5N3O	71-30-7	HMDB0000630	C00380	ko01100//Metabolic pathways;ko00240//Pyrimidine metabolism	Global and overview maps;Nucleotide metabolism	Metabolism
mws0237	236120	182090	178960	139580	107780	120810	199057	122723	-0.69777	0.0211373	0.048511	0.285236	Azelaic acid	125	188.105	C9H16O4	123-99-9	HMDB0000784	-	-	-	-
Zmzn000079	110330	100040	94233	159250	162440	186400	101534	169363	0.738154	0.00226561	0.0115737	0.282344	D-Erythrose-4-phosphate	199	78.96	200.009	C4H9O7P	585-18-2	HMDB0001321	C00279	ko01100//Metabolic pathways;ko01110//Biosynthesis of secondary metabolites;ko01120//Microbial metabolism in diverse environments;ko01130//Biosynthesis of antibiotics;ko01230//Biosynthesis of amino acids;ko01200//Carbon metabolism;ko00400//Phenylalanine, tyrosine and tryptophan biosynthesis;ko00030//Pentose phosphate pathway;ko00710//Carbon fixation in photosynthetic organisms;ko00750//Vitamin B6 …	Amino acid metabolism;Carbohydrate metabolism;Energy metabolism;Global and overview maps;Metabolism of cofactors and vitamins	Metabolism
Lmsn005253	152150	193570	105250	83173	62063	70347	150323	71861	-1.06479	0.0403345	0.0743557	0.282243	1,2-Di-O-galloyl-3-O-Cinnamoyl-尾-D-glucose	169.01	614.127	C29H26O15	--	--	-	-	-	-
pmd0130	80718	94768	102480	30289	24368	26831	92655.3	27162.7	-1.77025	0.000578278	0.00693395	0.28062	LysoPC 14:0	Positive	468.31	184.07	467.301	C22H46NO7P	--	--	-	-	-	-
mws1090	5812400	7526300	7772500	13641000	3997300	5386300	7.03707e+06	7.67487e+06	0.125168	0.845688	0.869265	0.275523	Glucose-1-phosphate*	259.02	97	260.03	C6H13O9P	--	--	C00103	ko01100//Metabolic pathways;ko01110//Biosynthesis of secondary metabolites;ko01120//Microbial metabolism in diverse environments;ko01130//Biosynthesis of antibiotics;ko00052//Galactose metabolism;ko00040//Pentose and glucuronate interconversions;ko00520//Amino sugar and nucleotide sugar metabolism;ko00500//Starch and sucrose metabolism;ko00010//Glycolysis / Gluconeogenesis	Carbohydrate metabolism;Global and overview maps	Metabolism
Hmdn001963	11342000	10172000	9707100	11562000	8335600	10225000	1.0407e+07	1.00409e+07	-0.0516751	0.745968	0.78666	0.274449	Methyl Brevifolincarboxylate	305.03	273	306.038	C14H10O8	--	--	-	-	-	-
Lmsp003729	72886	141210	96002	35655	40921	20060	103366	32212	-1.68209	0.0276518	0.0577556	0.27442	Myricetin-3-O-rutinoside*	Positive	627.16	319.05	626.148	C27H30O17	--	--	-	-	-	-
Lmbn005369	147250	139560	121870	70886	75775	71511	136227	72724	-0.905506	0.00116114	0.00856217	0.274153	13(S)-HODE;13(S)-Hydroxyoctadeca-9Z,11E-dienoic acid	295.23	195.14	296.235	C18H32O3	--	--	C14762	ko00591//Linoleic acid metabolism	Lipid metabolism	Metabolism
mws1593	238660	201990	144070	121540	133700	94825	194907	116688	-0.740123	0.0586808	0.0995226	0.273895	D-Maltotetraose	665.21	161	666.222	C24H42O21	--	--	-	-	-	-
mws0119	5698700	4147500	4169000	4168500	4857500	4160100	4.67173e+06	4.39537e+06	-0.0879744	0.649289	0.698727	0.272302	Myristic Acid	Negative	227.2	227.2	228.209	C14H28O2	544-63-8	HMDB0000806	C06424	ko01100//Metabolic pathways;ko00061//Fatty acid biosynthesis	Global and overview maps;Lipid metabolism	Metabolism
mws4176	76540	49342	62087	9	9	9	62656.3	9	-12.7652	0.00134045	0.00881164	0.271989	L-Alanyl-L-Phenylalanine	Positive	237.12	120.09	236.116	C12H16N2O3	-	HMDB0028694	-	-	-	-
ML10171848	273240	117560	175950	102730	99911	100230	188917	100957	-0.904009	0.124836	0.183467	0.271179	D-Arabinono-1,4-lactone	147.03	85.03	148.037	C5H8O5	--	--	-	-	-	-
Lmgp000659	401780	1373000	1238800	819840	812780	810750	1.00453e+06	814457	-0.302606	0.565555	0.623655	0.270761	2-Phenylacetamide	136.08	91.05	135.068	C8H9NO	103-81-1	HMDB0010715	C02505	ko01120//Microbial metabolism in diverse environments;ko00360//Phenylalanine metabolism	Amino acid metabolism;Global and overview maps	Metabolism
Lmmn002260	87559	82589	110740	38734	19310	34495	93629.3	30846.3	-1.60186	0.00391701	0.0158173	0.27023	5'-Methoxyisolariciresinol-9'-O-glucoside	551.21	389.17	552.221	C27H36O12	--	--	-	-	-	-
MWS4471	37685	35098	25480	88261	124380	79058	32754.3	97233	1.56976	0.0108022	0.0308032	0.269052	N-Alpha-Acetyl-L-Asparagine	Negative	173.06	58.03	174.064	C6H10N2O4	--	--	-	-	-	-
Rfmb091	150620	130430	125090	69906	76621	76171	135380	74232.7	-0.866889	0.00162733	0.00951709	0.268174	9S-Hydroxy-10E,12Z-octadecadienoic acid	Negative	295.23	195.14	296.235	C18H32O3	73543-67-6	HMDB0004670	C14767	ko00591//Linoleic acid metabolism	Lipid metabolism	Metabolism
mws0744	126410	146870	103230	64015	61564	60967	125503	62182	-1.01316	0.00744058	0.0246469	0.267982	Dihydromyricetin (Ampelopsin)	Negative	319.05	301	320.053	C15H12O8	--	--	C02906	ko01110//Biosynthesis of secondary metabolites;ko00941//Flavonoid biosynthesis	Biosynthesis of other secondary metabolites;Global and overview maps	Metabolism
Lmmn003323	418940	200960	233560	160890	216410	170440	284487	182580	-0.639832	0.219218	0.28866	0.267191	2-Hydroxyhexadecanoic acid	271.23	225.22	272.235	C16H32O3	16452-51-0	HMDB0031057	-	-	-	-
pmn001399	186130	190390	152630	262420	250350	214760	176383	242510	0.45933	0.0238259	0.0531694	0.266052	2,4,6,4'-Tetrahydroxy-stilbene-2-O-glucoside	405.12	243.1	406.126	C20H22O9	--	--	-	-	-	-
MWSCX017	49213	32406	34755	96079	89145	107410	38791.3	97544.7	1.33033	0.00141938	0.00904991	0.264004	4-hydroxyphenyl acrylaldehyde*	165.05	119.05	164.047	C9H8O3	--	--	-	-	-	-
mws1073	9	9	9797.7	58235	72266	54203	3271.9	61568	4.23398	0.000792671	0.00727531	0.263885	Apigenin-6,8-di-C-glucoside	Positive	595.17	457.2	594.158	C27H30O15	--	--	-	-	-	-
mws1337	1666200	993330	969090	1248600	1107700	709630	1209540	1.02198e+06	-0.243096	0.539203	0.600847	0.262798	D-Pantothenic Acid	220.12	202.1	219.111	C9H17NO5	79-83-4	HMDB0000210	C00864	ko01100//Metabolic pathways;ko01110//Biosynthesis of secondary metabolites;ko00770//Pantothenate and CoA biosynthesis;ko00410//beta-Alanine metabolism	Global and overview maps;Metabolism of cofactors and vitamins;Metabolism of other amino acids	Metabolism
Zmhn001926	97732	108020	114460	52178	40973	54673	106737	49274.7	-1.11515	0.000872425	0.00739983	0.262319	1-O-Salicyloyl-尾-D-glucose*	299.08	137.02	300.084	C13H16O8	--	--	-	-	-	-
pmb3101	68623	59218	78984	160640	197720	76809	68941.7	145056	1.07317	0.103455	0.156554	0.260551	2-Isopropylmalic Acid	175.06	115	176.068	C7H12O5	3237-44-3	HMDB0000402	C02504	ko01100//Metabolic pathways;ko01110//Biosynthesis of secondary metabolites;ko01230//Biosynthesis of amino acids;ko01210//2-Oxocarboxylic acid metabolism;ko00290//Valine, leucine and isoleucine biosynthesis;ko00620//Pyruvate metabolism	Amino acid metabolism;Carbohydrate metabolism;Global and overview maps	Metabolism
Smcp000882	155910	183300	227010	140690	107970	120830	188740	123163	-0.615827	0.0451119	0.0808772	0.257924	N-benzoyl-2-aminoethyl-尾-D-glucopyranoside	328.13	310.12	327.132	C15H21NO7	--	--	-	-	-	-
MWSmce331	240200	237750	261400	174360	165460	215160	246450	184993	-0.413822	0.0226399	0.0509248	0.257044	Azetidine-2-carboxylic acid*	102.05	56.05	101.048	C4H7NO2	--	--	-	-	-	-
Hmqn003268	97646	123410	59865	27901	20263	43036	93640.3	30400	-1.62306	0.0322246	0.0639965	0.256233	5,7,3',4',5'-Pentahydroxydihydroflavone	Negative	303.05	151.03	304.059	C15H12O7	--	--	-	-	-	-
Zmln000668	92212	89602	71474	28685	26309	33351	84429.3	29448.3	-1.51956	0.00130123	0.00881164	0.255075	Monogalloyl-diglucose	169.01	494.127	C19H26O15	--	--	-	-	-	-
pmn001610	321770	194760	184490	125380	165280	165160	233673	151940	-0.620991	0.150933	0.212609	0.254848	Eicosadienoic acid	Negative	307.26	307.3	308.272	C20H36O2	2091-39-6	HMDB0005060	C16525	ko01040//Biosynthesis of unsaturated fatty acids	Lipid metabolism	Metabolism
mws0668	120160	144750	102130	67119	65873	61658	122347	64883.3	-0.915055	0.00994709	0.0295384	0.253804	Xanthosine	Negative	283.07	151	284.076	C10H12N4O6	146-80-5	HMDB0000299	C01762	ko01100//Metabolic pathways;ko01110//Biosynthesis of secondary metabolites;ko00230//Purine metabolism;ko00232//Caffeine metabolism	Biosynthesis of other secondary metabolites;Global and overview maps;Nucleotide metabolism	Metabolism
Zmdp000972	380060	1280400	1104800	735050	780740	741060	921753	752283	-0.293105	0.5723	0.628641	0.253416	S-Methyl-L-cysteine	Positive	136.04	91.05	135.035	C4H9NO2S	1187-84-4	HMDB0002108	-	-	-	-
Zmgn000216	26250	30830	28121	76023	76336	90132	28400.3	80830.3	1.50899	0.000411363	0.00567845	0.250784	2-Hydroxyethylphosphonic acid	125	78.96	126.008	C2H7O4P	--	--	C06451	ko01130//Biosynthesis of antibiotics	Global and overview maps	Metabolism
mws0232	74632	76309	79639	14207	25257	33545	76860	24336.3	-1.65912	0.000819325	0.00731107	0.250538	Riboflavin (Vitamin B2)	377.15	243	376.138	C17H20N4O6	--	--	C00255	ko01100//Metabolic pathways;ko01110//Biosynthesis of secondary metabolites;ko00740//Riboflavin metabolism	Global and overview maps;Metabolism of cofactors and vitamins	Metabolism
Lmtp004915	56836	127750	68846	18051	27570	21385	84477.3	22335.3	-1.91924	0.0481577	0.0840282	0.249628	3,5-Dihydroxy-3',4'-diacetoxylstilbene-3-O-glucoside	491.15	329.1	490.148	C24H26O11	--	--	-	-	-	-
HJN003	111780	140100	129360	72256	62389	84100	127080	72915	-0.801449	0.00641187	0.0223257	0.249497	1-O-Sinapoyl-D-glucose	223.06	386.122	C17H22O10	--	--	C01175	ko00940//Phenylpropanoid biosynthesis	Biosynthesis of other secondary metabolites	Metabolism
pmb2406	78918	112500	103850	48519	35621	48304	98422.7	44148	-1.15664	0.0076819	0.0251889	0.248988	LysoPC 17:0	Positive	510.36	184.07	509.348	C25H52NO7P	--	--	-	-	-	-
MWSmce165	463500	597030	414410	619230	608060	512250	491647	579847	0.23805	0.24185	0.314554	0.247043	L-Fucitol	165.08	59.02	166.084	C6H14O5	--	--	-	-	-	-
pmb0069	133040	204790	144860	34308	35808	173660	160897	81258.7	-0.985541	0.195268	0.261592	0.24601	Benzamide	122	105	121.053	C7H7NO	55-21-0	HMDB0004461	C09815	ko01120//Microbial metabolism in diverse environments	Global and overview maps	Metabolism
Lmhp009590	84544	119440	127100	52806	51178	63968	110361	55984	-0.979148	0.016549	0.0398681	0.244802	LysoPC 17:1	Positive	508.34	184.07	507.332	C25H50NO7P	--	--	-	-	-	-
pmb0770	9	9	9	30737	70522	59074	9	53444.3	12.5358	0.0106673	0.0308032	0.244568	N-Feruloylserotonin	177.1	352.142	C20H20N2O4	68573-23-9	HMDB0032759	-	-	-	-
MWSslk042	44861	66426	41507	9	9	9	50931.3	9	-12.4663	0.00285375	0.0131521	0.244141	N-Ethylmaleimide (NEM)	126.05	80.01	125.048	C6H7NO2	--	--	-	-	-	-
pma6360	49746	35184	38055	86115	115580	79765	40995	93820	1.19445	0.0113361	0.0316217	0.243405	O-MethylChrysoeriol-8-C-glucoside	Positive	477.1	297.2	476.132	C23H24O11	--	--	-	-	-	-
Lmfn003760	48115	71154	36456	9	9	9	51908.3	9	-12.4938	0.00702682	0.023835	0.243071	Quercetin-4'-O-glucuronide	Negative	477.07	301.04	478.075	C21H18O13	--	--	-	-	-	-
MWSmce549	1120300	1015900	819130	906710	866320	889130	985110	887387	-0.150722	0.334158	0.411982	0.236683	1-Monomyristin	Positive	303.25	57.07	302.246	C17H34O4	--	--	-	-	-	-
pmn001421	529070	565130	339850	399180	404030	367460	478017	390223	-0.292761	0.28273	0.358028	0.236077	3-O-p-Coumaroylquinic acid*	337.09	191.05	338.1	C16H18O8	--	--	-	-	-	-
Lmhn003799	16429	25309	16456	70807	49659	86122	19398	68862.7	1.82781	0.0107684	0.0308032	0.234514	Feruloylferuloyltartaric acid	307.05	502.111	C24H22O12	--	--	-	-	-	-
Lmbn001754	81329	54130	72909	171820	132660	83510	69456	129330	0.896886	0.0890572	0.137061	0.234291	3-Isopropylmalic Acid*	175.06	115.04	176.068	C7H12O5	--	--	C04411	ko01100//Metabolic pathways;ko01110//Biosynthesis of secondary metabolites;ko01230//Biosynthesis of amino acids;ko01210//2-Oxocarboxylic acid metabolism;ko00290//Valine, leucine and isoleucine biosynthesis	Amino acid metabolism;Global and overview maps	Metabolism
Zmgn001448	81329	54130	72909	171820	132660	83510	69456	129330	0.896886	0.0890572	0.137061	0.234291	2-Propylmalic Acid*	175.06	115.04	176.068	C7H12O5	--	--	C05994	ko00620//Pyruvate metabolism	Carbohydrate metabolism	Metabolism
mws0250	235440	792190	770200	500120	464560	449030	599277	471237	-0.34677	0.521944	0.587014	0.233271	L-Tyrosine*	Positive	182.08	136.1	181.074	C9H11NO3	--	--	C00082	ko01100//Metabolic pathways;ko01110//Biosynthesis of secondary metabolites;ko01130//Biosynthesis of antibiotics;ko01230//Biosynthesis of amino acids;ko01210//2-Oxocarboxylic acid metabolism;ko00940//Phenylpropanoid biosynthesis;ko00970//Aminoacyl-tRNA biosynthesis;ko00360//Phenylalanine metabolism;ko00350//Tyrosine metabolism;ko00460//Cyanoamino acid metabolism;ko00400//Phenylalanine, tyrosine an…	Amino acid metabolism;Biosynthesis of other secondary metabolites;Global and overview maps;Metabolism of cofactors and vitamins;Metabolism of other amino acids;Translation	Genetic Information Processing;Metabolism
Lmgn002250	127090	139190	132790	100370	65136	89000	133023	84835.3	-0.648942	0.0117014	0.0325337	0.232119	Dicaffeoylquinic acid-O-glucoside	677.17	191.06	678.18	C31H34O17	--	--	-	-	-	-
HJAP006	11648	13046	9	48915	95270	38024	8234.33	60736.3	2.88284	0.0435988	0.0784963	0.230793	Syringetin-7-O-glucoside*	Positive	509.13	347.08	508.122	C23H24O13	--	--	-	-	-	-
Zmdp001647	45133	52250	35841	9	9	9	44408	9	-12.2686	0.000729885	0.00711545	0.230282	纬-Glutamyl-L-valine	247.13	184.1	246.122	C10H18N2O5	--	--	-	-	-	-
Lmbn001467	32722	19753	16255	69262	68889	61670	22910	66607	1.5397	0.00144078	0.00908194	0.228015	5-Acetamidopentanoic Acid	158.08	116.07	159.09	C7H13NO3	-	HMDB0012175	C03087	ko00310//Lysine degradation	Amino acid metabolism	Metabolism
pme3009	352950	165480	329500	361840	346260	370050	282643	359383	0.346541	0.265857	0.340554	0.227109	Trans-Citridic acid	99	174.016	C6H6O6	--	--	C02341	ko00660//C5-Branched dibasic acid metabolism	Carbohydrate metabolism	Metabolism
mws0336	36862	26276	21250	78872	73721	63134	28129.3	71909	1.3541	0.00257462	0.0124539	0.226963	Urocanic acid	93.05	138.043	C6H6N2O2	104-98-3	HMDB0000301	C00785	ko01100//Metabolic pathways;ko00340//Histidine metabolism	Amino acid metabolism;Global and overview maps	Metabolism
Lmhp002001	81290	80028	36759	15517	13281	21790	66025.7	16862.7	-1.96919	0.0296848	0.0607062	0.226147	L-Valyl-L-Phenylalanine	Positive	265.15	72.08	264.147	C14H20N2O3	-	HMDB0029134	-	-	-	-
mws0262	9	9	9	42545	56645	31766	9	43652	12.2438	0.00374611	0.0151995	0.225378	L-Tartaric acid	87	150.016	C4H6O6	-	HMDB0062642	C00898	ko00630//Glyoxylate and dicarboxylate metabolism	Carbohydrate metabolism	Metabolism
pme3096	147190	173710	141310	94544	90744	129830	154070	105039	-0.552656	0.0370944	0.0702143	0.224773	Aminomalonic acid	74	119.022	C3H5NO4	1068-84-4	HMDB0001147	-	-	-	-
Zmhn001793	1779500	2135400	2141000	2316400	2176600	1928300	2.01863e+06	2.14043e+06	0.084524	0.501019	0.570287	0.224051	6-O-Caffeoyl-D-glucose*	341.09	179.03	342.096	C15H18O9	--	--	-	-	-	-
Zmhn000892	207330	196460	187380	156920	160070	143420	197057	153470	-0.360654	0.00480749	0.0182814	0.223411	4-O-Glucosyl-3,4-dihydroxybenzyl alcohol	139.05	302.1	C13H18O8	--	--	-	-	-	-
mws0005	41513	56873	38416	6736.9	3737.5	1872	45600.7	4115.47	-3.46993	0.0021283	0.0111407	0.221001	Tryptamine	161.11	144	160.1	C10H12N2	61-54-1	HMDB0000303	C00398	ko01100//Metabolic pathways;ko01110//Biosynthesis of secondary metabolites;ko00380//Tryptophan metabolism;ko00901//Indole alkaloid biosynthesis	Amino acid metabolism;Biosynthesis of other secondary metabolites;Global and overview maps	Metabolism
MWS0550	92280	88000	65053	37037	24907	49559	81777.7	37167.7	-1.13766	0.0156415	0.0382247	0.220821	Cinnamaldehyde	55.02	132.058	C9H8O	104-55-2	HMDB0003441	C00903	ko01100//Metabolic pathways;ko01110//Biosynthesis of secondary metabolites;ko00940//Phenylpropanoid biosynthesis	Biosynthesis of other secondary metabolites;Global and overview maps	Metabolism
MWSHY0060	213360	112690	98899	145320	616980	28086	141650	263462	0.895268	0.543212	0.603727	0.220432	Epigallocatechin-3-gallate*	Positive	459.09	139.04	458.085	C22H18O11	--	--	-	-	-	-
pme1109	79382	102740	75354	137170	121650	129400	85825.3	129407	0.592436	0.0106554	0.0308032	0.220333	Guanine	152.06	135	151.049	C5H5N5O	73-40-5	HMDB0000132	C00242	ko01100//Metabolic pathways;ko00230//Purine metabolism	Global and overview maps;Nucleotide metabolism	Metabolism
Zmln000899	188150	125950	104010	82341	92334	78069	139370	84248	-0.726206	0.097179	0.148482	0.220315	Syringaldehyde-4-O-glucoside*	343.11	181.05	344.111	C15H20O9	--	--	-	-	-	-
Zmpn000095	96276	131320	116370	145820	174420	160850	114655	160363	0.484041	0.0250696	0.0546504	0.219607	Sorbitol-6-phosphate	261.04	78.96	262.045	C6H15O9P	20479-58-7	HMDB0005831	C00644	ko00051//Fructose and mannose metabolism	Carbohydrate metabolism	Metabolism
mws1299	24910	21947	10976	54690	112680	44137	19277.7	70502.3	1.87074	0.0778449	0.124552	0.219504	Luteolin-8-C-glucoside (Orientin)*	Positive	449.11	299.2	448.101	C21H20O11	--	--	-	-	-	-
mws0736	66844	62118	64237	16352	27785	28486	64399.7	24207.7	-1.41159	0.00064428	0.00693395	0.21918	N-Glycyl-L-leucine*	Positive	189.12	86	188.116	C8H16N2O3	--	--	-	-	-	-
mws0014	148520	189810	152770	245300	192930	205440	163700	214557	0.390304	0.0683712	0.112145	0.219169	Ferulic acid	134.01	194.058	C10H10O4	537-98-4	HMDB0000954	C01494	ko01100//Metabolic pathways;ko01110//Biosynthesis of secondary metabolites;ko00940//Phenylpropanoid biosynthesis	Biosynthesis of other secondary metabolites;Global and overview maps	Metabolism
mws5041	77585	60680	53777	23560	21453	22353	64014	22455.3	-1.51133	0.00424677	0.0165195	0.218591	L-Glycyl-L-isoleucine*	Positive	189.12	86.1	188.116	C8H16N2O3	--	--	-	-	-	-
mws0214	77458	79861	69513	132820	109230	108210	75610.7	116753	0.626802	0.00884049	0.0277657	0.215405	D-Sorbitol	181.07	71	182.079	C6H14O6	50-70-4	HMDB0000247	C00794	ko01100//Metabolic pathways;ko02010//ABC transporters;ko00052//Galactose metabolism;ko00051//Fructose and mannose metabolism	Carbohydrate metabolism;Global and overview maps;Membrane transport	Environmental Information Processing;Metabolism
pmn001547	25932	18036	30624	57884	66324	67530	24864	63912.7	1.36204	0.00120716	0.00867516	0.21535	3-Hydroxy-5-Methylphenol-1-O-(6'-Digalloyl)Glucoside	589.12	437.1	590.127	C27H26O15	--	--	-	-	-	-
pmp001276	1025300	752560	725720	856360	841760	1109800	834527	935973	0.165509	0.476704	0.549246	0.215073	1-Linolenoyl-rac-glycerol-diglucoside	677.37	677.37	676.367	C33H56O14	--	--	-	-	-	-
MWSHY0016	12457	14633	21947	42139	71368	58517	16345.7	57341.3	1.81067	0.0101082	0.0297631	0.214335	Luteolin-6-C-glucoside (Isoorientin)*	Positive	449.11	299.06	448.101	C21H20O11	--	--	-	-	-	-
Lmtn004049	60980	64863	54851	25857	21110	18987	60231.3	21984.7	-1.45402	0.000421866	0.00567845	0.214299	Abscisic acid	204.12	264.136	C15H20O4	7773-56-0	HMDB0036093	C06082	ko01100//Metabolic pathways;ko01110//Biosynthesis of secondary metabolites;ko04075//Plant hormone signal transduction;ko00906//Carotenoid biosynthesis	Global and overview maps;Metabolism of terpenoids and polyketides;Signal transduction	Environmental Information Processing;Metabolism
Zmyn000108	83686	81500	72417	104210	119670	137660	79201	120513	0.605602	0.0157926	0.0383729	0.212687	D-Saccharic acid*	209.03	85.03	210.038	C6H10O8	--	--	C00818	ko01100//Metabolic pathways;ko00053//Ascorbate and aldarate metabolism	Carbohydrate metabolism;Global and overview maps	Metabolism
mws0675	10211	15000	14725	47943	44887	61002	13312	51277.3	1.94559	0.00184421	0.00995902	0.211203	尾-Nicotinamide mononucleotide	335.06	123	334.057	C11H15N2O8P	1094-61-7	HMDB0000229	C00455	ko01100//Metabolic pathways;ko00760//Nicotinate and nicotinamide metabolism	Global and overview maps;Metabolism of cofactors and vitamins	Metabolism
pme0321	60078	46737	72284	11969	32731	12718	59699.7	19139.3	-1.64118	0.0155673	0.0381535	0.210534	Kaempferol-7-O-rhamnoside	Negative	431.1	285	432.106	C21H20O10	--	--	-	-	-	-
Lmfn001344	127700	142720	136120	98995	98452	97866	135513	98437.7	-0.461152	0.00104769	0.00815084	0.210398	Maplexin C (2,3-Di-O-Galloyl-1,5-Anhydro-D-Glucitol)	467.08	169.01	468.09	C20H20O13	--	--	-	-	-	-
Zmdp000917	81424	72892	76213	52357	31035	30755	76843	38049	-1.01406	0.00687366	0.0235035	0.209982	未-Guanidinovaleric acid	114.04	159.101	C6H13N3O2	--	--	-	-	-	-
HJN012	174870	133420	123510	93434	119170	75510	143933	96038	-0.583723	0.0767225	0.123394	0.209792	4,7,9,9'-Tetrahydroxy-3,3'-dimethoxy-8-O-4'-neolignan	377.16	329.14	378.168	C20H26O7	--	--	-	-	-	-
mws0458	251800	234350	227410	210810	204690	164100	237853	193200	-0.299977	0.0524233	0.0907243	0.208794	Vanillin; 4-Hydroxy-3-Methoxybenzaldehyde*	151.04	136	152.047	C8H8O3	--	--	C00755	ko01100//Metabolic pathways;ko01110//Biosynthesis of secondary metabolites;ko01120//Microbial metabolism in diverse environments;ko00360//Phenylalanine metabolism	Amino acid metabolism;Global and overview maps	Metabolism
MWStz063	52813	56491	35777	85398	86047	85300	48360.3	85581.7	0.823478	0.00431396	0.0167043	0.207708	2-Ethyl-2,6,6-trimethylpiperidin-4-one	152.14	169.147	C10H19NO	--	--	-	-	-	-
Lmmp003167	16022	41764	24780	96747	45829	72103	27522	71559.7	1.37856	0.0561459	0.0965755	0.206622	Bis(Caffeoyl)Spermidine	220.1	469.221	C25H31N3O6	--	--	-	-	-	-
Lmhp206353	63025	48128	24533	9	13028	9	45228.7	4348.67	-3.37859	0.0272296	0.0574922	0.206494	Tricin-4'-O-glucoside*	Positive	493.13	331.08	492.127	C23H24O12	--	--	-	-	-	-
pme2710	9	9	9	44788	37373	26231	9	36130.7	11.971	0.00258477	0.0124539	0.205797	Dihydrojasmonic acid	167	212.141	C12H20O3	98674-52-3	HMDB0033601	-	-	-	-
HJN104	37083	35719	49878	6783.4	10219	9	40893.3	5670.47	-2.85033	0.00288421	0.0132206	0.202928	Dihydromyricetin-3-O-glucoside	Negative	481.14	319.08	482.105	C21H22O13	--	--	-	-	-	-
mws5035	113640	58722	58552	25664	29788	41324	76971.3	32258.7	-1.25463	0.0774289	0.12412	0.202832	L-Leucyl-L-phenylalanine	Positive	279.17	120.08	278.163	C15H22N2O3	--	--	-	-	-	-
HJAP012	57788	68853	62741	28267	23943	33849	63127.3	28686.3	-1.1379	0.00131406	0.00881164	0.202499	Luteolin-8-C-arabinoside	419.1	383.07	418.09	C20H18O10	--	--	-	-	-	-
pme0281	535880	464800	456530	556850	625410	464230	485737	548830	0.176185	0.30016	0.374884	0.20119	Terephthalic acid	121.03	166.027	C8H6O4	100-21-0	HMDB0002428	C06337	ko01100//Metabolic pathways;ko01120//Microbial metabolism in diverse environments;ko01220//Degradation of aromatic compounds	Global and overview maps	Metabolism
pmn001537	52365	80377	58545	10226	13991	46370	63762.3	23529	-1.43826	0.0479131	0.0838466	0.201078	4-O-Digalloyl-3,5-di-O-galloylquinic acid	325.1	800.107	C35H28O22	123134-19-0	HMDB0039346	-	-	-	-
Lmhp008718	55042	56646	60464	25466	19340	27288	57384	24031.3	-1.25573	0.000322906	0.00558825	0.200664	LysoPC 17:2	Positive	506.32	184.07	505.317	C25H48NO7P	--	--	-	-	-	-
Lmmn001294	840730	743810	676750	650600	792530	591950	753763	678360	-0.152061	0.378578	0.453438	0.198568	Koaburaside	331.1	153.02	332.111	C14H20O9	--	--	-	-	-	-
Lmyn001220	17001	25622	14935	55379	62659	42461	19186	53499.7	1.47948	0.00707119	0.0238537	0.197734	Mucic acid-1,4-lactone-3-O-gallate	85.03	344.038	C13H12O11	--	--	-	-	-	-
mws0093	74943	55281	46199	22509	28432	17800	58807.7	22913.7	-1.3598	0.0164302	0.0398079	0.197003	Coniferyl alcohol	146	180.079	C10H12O3	458-35-5	HMDB0012915	C00590	ko01100//Metabolic pathways;ko01110//Biosynthesis of secondary metabolites;ko00940//Phenylpropanoid biosynthesis	Biosynthesis of other secondary metabolites;Global and overview maps	Metabolism
mws2104	23058	38888	19135	56000	65463	60476	27027	60646.3	1.16602	0.00711672	0.0238537	0.195433	D-Pinitol	193.07	99.01	194.079	C7H14O6	10284-63-6	HMDB0034219	-	-	-	-
Lmyn003418	24870	26146	16986	47311	82488	48524	22667.3	59441	1.39084	0.0363761	0.0696681	0.194902	Punicafolin	937.1	633.08	938.103	C41H30O26	88847-11-4	HMDB0029950	-	-	-	-
Lmbn005487	63210	69238	56393	29910	33627	30575	62947	31370.7	-1.00472	0.00124377	0.00879869	0.193485	12,13-DHOME; (9Z)-12,13-Dihydroxyoctadec-9-enoic acid	Negative	313.24	251.24	314.246	C18H34O4	--	--	C14829	ko00591//Linoleic acid metabolism	Lipid metabolism	Metabolism
Lmhn002140	51015	87140	54239	21634	31100	31513	64131.3	28082.3	-1.19137	0.0396284	0.0735284	0.192085	Feruloyltartaric acid (Fertaric acid)	325.06	193.05	326.064	C14H14O9	--	--	-	-	-	-
pmb0801	151700	146620	116170	105310	104720	96408	138163	102146	-0.435742	0.0347538	0.0674398	0.191894	4-Pyridoxic acid-O-glucoside	346.11	184.1	345.106	C14H19NO9	--	--	-	-	-	-
pmp001270	58993	68733	65613	30455	30713	39535	64446.3	33567.7	-0.941026	0.00172927	0.00976199	0.191336	LysoPC 16:1	Positive	494.32	184.07	493.317	C24H48NO7P	--	--	-	-	-	-
Lmqn000351	44939	105580	73386	32566	18619	49960	74635	33715	-1.14646	0.106664	0.16009	0.19129	Rutinose	59.01	326.121	C12H22O10	--	--	-	-	-	-
Zmdp001857	25935	32746	31611	9	9	9	30097.3	9	-11.7074	0.000139633	0.00438551	0.191066	纬-Glutamyltyrosine	311.12	165.05	310.116	C14H18N2O6	7432-23-7	HMDB0011741	-	-	-	-
Lmhp008763	80927	43252	56675	26066	23158	26226	60284.7	25150	-1.26123	0.0337288	0.0662083	0.189664	LysoPE 16:1(2n isomer)	Positive	452.28	311.26	451.27	C21H42NO7P	--	--	-	-	-	-
pmp001249	39381	45527	43040	14552	9426.3	14698	42649.3	12892.1	-1.72604	0.000280078	0.00527791	0.189663	Caffeoylcholine-3-O-glucoside	428.19	369.11	428.168	C20H30NO9+	--	--	-	-	-	-
Lmbp000668	156300	107740	123450	96067	91116	88837	129163	92006.7	-0.489386	0.062056	0.103999	0.188061	Isonicotinic acid	78.03	123.032	C6H5NO2	55-22-1	HMDB0060665	-	-	-	-
pmb2979	47705	35908	63091	22336	13686	15747	48901.3	17256.3	-1.50275	0.0188292	0.0438659	0.185255	Hesperetin-7-O-(6''-malonyl)glucoside	Negative	549.12	387.1	550.132	C25H26O14	--	--	-	-	-	-
Lmhn001580	24221	53584	20779	9	9	9	32861.3	9	-11.8342	0.0343094	0.0670378	0.184525	Sinapoyltartaric acid	355.07	223.06	356.074	C15H16O10	--	--	-	-	-	-
pmb0883	51858	48636	48941	20930	19159	25327	49811.7	21805.3	-1.1918	0.000183298	0.004744	0.183956	LysoPE 18:0	Positive	482.32	341.31	481.317	C23H48NO7P	--	--	-	-	-	-
pmn001695	36906	42821	35895	87280	68566	55903	38540.7	70583	0.872939	0.0267541	0.0568608	0.183917	Trihydroxycinnamoylquinic acid	249.06	372.106	C16H20O10	--	--	-	-	-	-
pmb3061	13762	14817	17136	46128	38460	45019	15238.3	43202.3	1.5034	0.000418558	0.00567845	0.183099	5-O-p-Coumaroylquinic acid O-glucoside	499.15	163.1	500.153	C22H28O13	--	--	-	-	-	-
Lmjp003090	25884	46650	29614	11427	9	9	34049.3	3815	-3.15787	0.0152947	0.0378327	0.182514	Isofraxidin-7-O-glucoside	385.11	223.06	384.106	C17H20O10	--	--	-	-	-	-
pme3961	167630	168120	137600	120800	123820	130980	157783	125200	-0.33371	0.0364666	0.0696681	0.182388	2'-Deoxyadenosine	Positive	252.11	136	251.102	C10H13N5O3	958-09-8	HMDB0000101	C00559	ko01100//Metabolic pathways;ko00230//Purine metabolism	Global and overview maps;Nucleotide metabolism	Metabolism
mws0147	146980	139330	208230	198390	201000	216920	164847	205437	0.317569	0.14637	0.207215	0.18115	尾-Hydroxyisovaleric acid	59	118.063	C5H10O3	625-08-1	HMDB0000754	C20827	ko00280//Valine, leucine and isoleucine degradation	Amino acid metabolism	Metabolism
pmn001397	72018	60794	57224	101290	89432	85723	63345.3	92148.3	0.54072	0.0112515	0.0315937	0.179698	2,3,5,4'-Tetrahydroxystilbene-2-O-(6'-gallic acyl)-D-glucoside	557.13	405.1	558.137	C27H26O13	--	--	-	-	-	-
pme2755	754530	896610	831110	869640	743770	680700	827417	764703	-0.113714	0.415223	0.487859	0.179534	N-Acetyl-D-glucosamine	222	144	221.09	C8H15NO6	14131-68-1	HMDB0000803	C00140	ko01100//Metabolic pathways;ko02010//ABC transporters;ko00520//Amino sugar and nucleotide sugar metabolism	Carbohydrate metabolism;Global and overview maps;Membrane transport	Environmental Information Processing;Metabolism
HJN083	37882	56498	42091	18047	15609	18041	45490.3	17232.3	-1.40044	0.00769331	0.0251889	0.179414	Lariciresinol-4'-O-glucoside	521.2	359.15	522.211	C26H34O11	--	--	-	-	-	-
Lmmp003628	9178.7	24790	18594	48341	41921	45647	17520.9	45303	1.37053	0.00479149	0.0182814	0.178389	Tricaffeoylspermine	689.32	291.17	688.311	C37H44N4O9	--	--	-	-	-	-
Zmzp005934	23279	12871	19472	75215	42737	35558	18540.7	51170	1.46461	0.0603524	0.10195	0.177958	Stearamide	284.3	102.09	283.288	C18H37NO	124-26-5	HMDB0034146	-	-	-	-
pmb3072	27611	24794	25433	9	9	9	25946	9	-11.4933	6.95853e-06	0.00118017	0.177747	3-O-p-Coumaroylshikimic acid-O-glucoside	481.14	319.3	482.142	C22H26O12	--	--	-	-	-	-
pmn001371	48890	43089	68284	26657	24839	21196	53421	24230.7	-1.14057	0.0199563	0.0459862	0.177674	Eucommin A	549.2	387.15	550.205	C27H34O12	--	--	-	-	-	-
Lmsn005122	9	9	9	32135	18200	30940	9	27091.7	11.5556	0.00371305	0.0151995	0.177078	1-O-Galloyl-6-O-Cinnamoyl-尾-D-glucose	169.01	462.116	C22H22O11	--	--	-	-	-	-
mad2394	3510.2	3461.8	4763.8	25410	32487	31997	3911.93	29964.7	2.93731	0.000358866	0.00563552	0.177048	Sinapoyl-p-coumaroyltartaric acid	501.1	337.05	502.111	C24H22O12	--	--	-	-	-	-
mws4134	37445	31996	29827	6239.2	6150.6	8640.1	33089.3	7009.97	-2.23889	0.000412594	0.00567845	0.176805	Oxiglutatione	Negative	611.14	306.08	612.152	C20H32N6O12S2	27025-41-8	HMDB0003337	C00127	ko00480//Glutathione metabolism	Metabolism of other amino acids	Metabolism
Lmdn001925	60037	88400	92475	50758	48664	51826	80304	50416	-0.67159	0.0433436	0.0783696	0.17469	Olivil-4'-O-glucoside	537.2	375.15	538.205	C26H34O12	--	--	-	-	-	-
MWSslk146	44961	38983	46243	82020	78588	55949	43395.7	72185.7	0.734161	0.0273922	0.0574922	0.17449	4'-O-Glucosylvitexin	595.17	433.12	594.158	C27H30O15	--	--	-	-	-	-
Zmjp003291	44961	38983	46243	82020	78588	55949	43395.7	72185.7	0.734161	0.0273922	0.0574922	0.17449	Vitexin-2''-O-galactoside	Positive	595.17	433.12	594.158	C27H30O15	--	--	-	-	-	-
pmf0440	127990	126420	117330	95231	100430	98499	123913	98053.3	-0.337693	0.00210112	0.0110668	0.174081	4-MethoxycinnaMaldehyde	163.08	91.1	162.068	C10H10O2	24680-50-0	HMDB0032611	-	-	-	-
Lmhp009464	53771	54083	40491	15829	18297	31650	49448.3	21925.3	-1.17332	0.0143873	0.0365281	0.173938	LysoPE 17:1(2n isomer)	Positive	466.29	325.27	465.286	C22H44NO7P	--	--	-	-	-	-
Lmhp009769	53771	54083	40491	15829	18297	31650	49448.3	21925.3	-1.17332	0.0143873	0.0365281	0.173938	LysoPE 17:1	Positive	466.29	325.27	465.286	C22H44NO7P	--	--	-	-	-	-
Hmmn002544	15355	9	11843	34736	72823	21064	9069	42874.3	2.2411	0.104704	0.157427	0.173744	Ferulic acid-4-O-glucoside	355.1	193.05	356.111	C16H20O9	--	--	-	-	-	-
mws1077	15355	9	11843	34736	72823	21064	9069	42874.3	2.2411	0.104704	0.157427	0.173744	Scopoletin-7-O-glucoside (Scopolin)	355.1	193.05	354.095	C16H18O9	--	--	C01527	ko01110//Biosynthesis of secondary metabolites;ko00940//Phenylpropanoid biosynthesis	Biosynthesis of other secondary metabolites;Global and overview maps	Metabolism
Lmhp009129	26661	35486	30458	7458.9	3454.7	7414.1	30868.3	6109.23	-2.33706	0.00100587	0.00797178	0.171997	LysoPC 15:0(2n isomer)	Positive	482.32	184.07	481.317	C23H48NO7P	--	--	-	-	-	-
Lmhp008337	29960	36818	41788	10946	9611.1	13243	36188.7	11266.7	-1.68347	0.00225959	0.0115737	0.171537	LysoPE 14:0(2n isomer)	Positive	426.26	285.24	425.254	C19H40NO7P	--	--	-	-	-	-
Lmlp003161	19651	26923	28113	65173	38620	54817	24895.7	52870	1.08655	0.026649	0.0567798	0.171237	N-Feruloylputrescine	177.06	264.147	C14H20N2O3	501-13-3	HMDB0033463	C10497	ko00330//Arginine and proline metabolism	Amino acid metabolism	Metabolism
pme2237	93634	62097	54968	41340	44862	30565	70233	38922.3	-0.851551	0.0683445	0.112145	0.171199	Dulcitol*	181.07	101	182.079	C6H14O6	--	--	C01697	ko01100//Metabolic pathways;ko00052//Galactose metabolism	Carbohydrate metabolism;Global and overview maps	Metabolism
pme1439	35488	49508	28952	71361	53229	74993	37982.7	66527.7	0.808613	0.0344905	0.0670825	0.171184	p-Coumaric acid*	165.05	119	164.047	C9H8O3	--	--	C00811	ko01100//Metabolic pathways;ko01110//Biosynthesis of secondary metabolites;ko00940//Phenylpropanoid biosynthesis;ko00360//Phenylalanine metabolism;ko00350//Tyrosine metabolism;ko01220//Degradation of aromatic compounds;ko00130//Ubiquinone and other terpenoid-quinone biosynthesis;ko00950//Isoquinoline alkaloid biosynthesis	Amino acid metabolism;Biosynthesis of other secondary metabolites;Global and overview maps;Metabolism of cofactors and vitamins	Metabolism
HJAP020	26579	23757	21834	9	9	9	24056.7	9	-11.3842	6.32887e-05	0.00325917	0.170708	Eriodictyol-5,3'-Di-O-glucoside	Positive	613.15	289.07	612.169	C27H32O16	--	--	-	-	-	-
pmb0498	9	9	9	20908	22649	29389	9	24315.3	11.3997	0.00071416	0.00711545	0.170352	Sinapoylagmatine	337.19	207.07	336.18	C16H24N4O4	--	--	-	-	-	-
pme1021	36063	48818	31499	61241	62904	69949	38793.3	64698	0.737912	0.0113014	0.0316217	0.16969	D-Glucono-1,5-lactone	177.14	99	178.048	C6H10O6	90-80-2	HMDB0000150	C00198	ko01100//Metabolic pathways;ko01110//Biosynthesis of secondary metabolites;ko01120//Microbial metabolism in diverse environments;ko01130//Biosynthesis of antibiotics;ko01200//Carbon metabolism;ko00030//Pentose phosphate pathway	Carbohydrate metabolism;Global and overview maps	Metabolism
pme2758	32748	27286	36395	7894.2	10150	5640.6	32143	7894.93	-2.02551	0.00119361	0.00865113	0.169596	4-Hydroxy-L-glutamic acid	162.04	144	163.048	C5H9NO5	2485-33-8	HMDB0002273	-	-	-	-
HJN039	42353	43768	40582	18562	15152	21699	42234.3	18471	-1.19315	0.000349695	0.00560513	0.169208	Myricetin-3-O-(2''-galloyl-4''-acetyl)rhamnoside	Negative	657.11	505.1	658.116	C30H26O17	--	--	-	-	-	-
Zmyn004732	37163	38048	39579	15709	15203	14071	38263.3	14994.3	-1.35155	1.08826e-05	0.00131835	0.168466	2R-hydroxy-9Z,12Z,15Z-octadecatrienoic acid	Negative	293.21	185.12	294.219	C18H30O3	--	--	C16342	ko00592//alpha-Linolenic acid metabolism	Lipid metabolism	Metabolism
pme2651	162880	146500	129670	101500	94505	142640	146350	112882	-0.374612	0.133491	0.192846	0.167134	NADP (Nicotinamide adenine dinucleotide phosphate)	Negative	742.1	620.1	743.075	C21H28N7O17P3	--	--	C00006	ko01100//Metabolic pathways;ko00760//Nicotinate and nicotinamide metabolism;ko00480//Glutathione metabolism;ko00195//Photosynthesis	Energy metabolism;Global and overview maps;Metabolism of cofactors and vitamins;Metabolism of other amino acids	Metabolism
Lmgn000219	10924	29467	18440	49630	42802	42304	19610.3	44912	1.19549	0.01262	0.034191	0.166951	Succinic semialdehyde	55.02	102.032	C4H6O3	692-29-5	HMDB0001259	C00232	ko01100//Metabolic pathways;ko01120//Microbial metabolism in diverse environments;ko01200//Carbon metabolism;ko00760//Nicotinate and nicotinamide metabolism;ko00250//Alanine, aspartate and glutamate metabolism;ko00350//Tyrosine metabolism;ko00650//Butanoate metabolism;ko00750//Vitamin B6 metabolism	Amino acid metabolism;Carbohydrate metabolism;Global and overview maps;Metabolism of cofactors and vitamins	Metabolism
MWS1837	9	9	9	23298	22175	21105	9	22192.7	11.2679	3.95935e-06	0.00111918	0.164536	TranexamicAcid	95.09	157.11	C8H15NO2	--	--	-	-	-	-
mws0009	16258	36279	21111	9	9	9	24549.3	9	-11.4135	0.0152252	0.0378327	0.164525	Coniferaldehyde	91	178.063	C10H10O3	-	HMDB0141782	C02666	ko01100//Metabolic pathways;ko01110//Biosynthesis of secondary metabolites;ko00940//Phenylpropanoid biosynthesis	Biosynthesis of other secondary metabolites;Global and overview maps	Metabolism
pmb0736	25700	22780	18277	9	9	9	22252.3	9	-11.2717	0.000500701	0.00643325	0.163118	Tricin-7-O-Glucoside*	Positive	493.13	331.08	492.127	C23H24O12	--	--	-	-	-	-
mws0193	79828	73715	77653	57766	48841	57074	77065.3	54560.3	-0.49823	0.00264002	0.0126483	0.162296	L-Homocitrulline	Positive	190.12	127	189.111	C7H15N3O3	1190-49-4	HMDB0000679	-	-	-	-
mws0043	29750	33558	33390	16096	7876.5	7260.5	32232.7	10411	-1.63041	0.00216541	0.0112655	0.160332	5,6,7,8,3',4'-Hexamethoxyflavone	Positive	403.14	373.1	402.131	C21H22O8	478-01-3	HMDB0029540	-	-	-	-
pmb0864	29985	31962	33841	12032	9096.5	11400	31929.3	10842.8	-1.55814	0.000121938	0.00431722	0.159992	LysoPE 14:0	Positive	426.26	285.24	425.254	C19H40NO7P	--	--	-	-	-	-
pme1014	890200	949870	760230	902660	951610	899030	866767	917767	0.0824837	0.432486	0.505163	0.159127	Menatetrenone (Vitamin K2)	445.3	341.3	444.303	C31H40O2	--	--	-	-	-	-
Lmhn003802	36070	34822	37950	8998.1	13765	21893	36280.7	14885.4	-1.28531	0.00524218	0.0194972	0.156944	Sinapoylsinapoyltartaric acid	337.06	562.132	C26H26O14	--	--	-	-	-	-
mws0221	13534	11479	12757	34273	32902	31119	12590	32764.7	1.37986	5.05204e-05	0.00285608	0.156655	L-Cystine	241.03	152	240.024	C6H12N2O4S2	56-89-3	HMDB0000192	C00491	ko01100//Metabolic pathways;ko02010//ABC transporters;ko00270//Cysteine and methionine metabolism	Amino acid metabolism;Global and overview maps;Membrane transport	Environmental Information Processing;Metabolism
MWSmce001	65645	47740	53641	73011	139940	58688	55675.3	90546.3	0.701618	0.244637	0.317691	0.156249	5-Acetylsalicylic acid	181.05	107.05	180.042	C9H8O4	--	--	-	-	-	-
Zmhn003082	20663	28964	22507	46193	58880	36328	24044.7	47133.7	0.971041	0.0299182	0.060975	0.155542	5-O-Galloyl-methyl quinine ester	173.04	358.09	C15H18O10	--	--	-	-	-	-
pmb0128	17444	55323	10046	9	9	9	27604.3	9	-11.5827	0.120462	0.177965	0.154212	未-Tridecalactone	213.3	81	212.178	C13H24O2	--	--	-	-	-	-
Lmgn000160	9670.5	35163	57474	8043.6	6522.5	7019.1	34102.5	7195.07	-2.2448	0.123325	0.181878	0.152756	3-Ureidopropionic Acid	131.05	70.03	132.053	C4H8N2O3	-	HMDB0062812	C02642	ko01100//Metabolic pathways;ko00240//Pyrimidine metabolism;ko00770//Pantothenate and CoA biosynthesis;ko00410//beta-Alanine metabolism	Global and overview maps;Metabolism of cofactors and vitamins;Metabolism of other amino acids;Nucleotide metabolism	Metabolism
Lmbn005923	88866	20559	21318	8412.9	11070	11820	43581	10434.3	-2.06237	0.217471	0.286805	0.152731	Crepenynic acid	Negative	277.22	59.01	278.225	C18H30O2	--	--	C07289	ko00591//Linoleic acid metabolism	Lipid metabolism	Metabolism
Lmhn003074	9	9	4261.9	15413	31636	20227	1426.63	22425.3	3.97444	0.0138377	0.0357756	0.152309	Feruloylmalic acid	309.06	193.05	310.069	C14H14O8	--	--	-	-	-	-
Lmyp003139	230770	9	257240	205600	206560	246020	162673	219393	0.431545	0.530812	0.594621	0.151027	Quercetin-3-O-(6''-O-galloyl)galactoside	Positive	617.11	153.02	616.106	C28H24O16	--	--	-	-	-	-
Lmyp003349	230770	9	257240	205600	206560	246020	162673	219393	0.431545	0.530812	0.594621	0.151027	Quercetin-3-O-(6''-O-galloyl)glucoside	Positive	617.11	153.02	616.106	C28H24O16	--	--	-	-	-	-
mws1189	67976	84358	55613	86132	88517	107610	69315.7	94086.3	0.440804	0.0824971	0.129624	0.150942	D-Galacturonic acid	72.8	194.033	C6H10O7	14982-50-4	HMDB0002545	C00333	ko01100//Metabolic pathways;ko02010//ABC transporters;ko00053//Ascorbate and aldarate metabolism;ko00040//Pentose and glucuronate interconversions;ko00520//Amino sugar and nucleotide sugar metabolism	Carbohydrate metabolism;Global and overview maps;Membrane transport	Environmental Information Processing;Metabolism
Lmmn003748	35563	31526	30194	14479	13850	12384	32427.7	13571	-1.2567	0.000401655	0.00567845	0.150302	Isolariciresinol	359.15	180.08	360.157	C20H24O6	--	--	-	-	-	-
mws2212	70935	112260	92737	112290	118430	122880	91977.3	117867	0.357805	0.10357	0.156554	0.15027	Caffeic acid	135.05	180.042	C9H8O4	331-39-5	HMDB0001964	-	-	-	-
MWSslk097	101320	103830	99881	138730	115080	117640	101677	123817	0.284212	0.0432342	0.0783696	0.149293	Dimethyl phthalate	195.06	163.04	194.058	C10H10O4	--	--	-	-	-	-
MWS2984	65456	60715	64624	45458	47845	40702	63598.3	44668.3	-0.509737	0.00177873	0.00982431	0.149187	8-Azaguanine	Positive	153.05	136.03	152.045	C4H4N6O	--	--	-	-	-	-
Lmdp004892	9	15635	9	118160	13683	1549.1	5217.67	44464	3.09116	0.352982	0.430071	0.149097	Kaempferol-3-O-(6''-malonyl)galactoside	Positive	535.11	287.05	534.101	C24H22O14	--	--	-	-	-	-
Lmyn008503	673770	723210	672130	743670	678360	753110	689703	725047	0.0720979	0.287981	0.362326	0.148804	Octanoic acid	Negative	143.11	143.11	144.115	C8H16O2	--	--	C06423	ko01100//Metabolic pathways;ko00061//Fatty acid biosynthesis	Global and overview maps;Lipid metabolism	Metabolism
mws0851	673770	723210	672130	743670	678360	753110	689703	725047	0.0720979	0.287981	0.362326	0.148804	Valproic Acid	143.11	144.115	C8H16O2	99-66-1	HMDB0001877	-	-	-	-
mws1346	130190	113760	85405	132770	161350	120490	109785	138203	0.332111	0.186024	0.251592	0.148696	DL-2-Aminoadipic acid	98	161.069	C6H11NO4	542-32-5	HMDB0000510	C00956	ko01100//Metabolic pathways;ko01110//Biosynthesis of secondary metabolites;ko01130//Biosynthesis of antibiotics;ko01230//Biosynthesis of amino acids;ko01210//2-Oxocarboxylic acid metabolism;ko00310//Lysine degradation;ko00300//Lysine biosynthesis	Amino acid metabolism;Global and overview maps	Metabolism
pma0948	53002	46196	50758	17500	23728	43332	49985.3	28186.7	-0.826492	0.0534033	0.0920448	0.146544	Phenylethanolamine	121.1	137.084	C8H11NO	-	HMDB0062626	-	-	-	-
Lmtn000940	47486	48062	36622	26348	28101	19373	44056.7	24607.3	-0.840272	0.0131679	0.0347862	0.146229	1-O-(3,4-Dihydroxy-5-methoxy-benzoyl)-glucoside	345.08	139.04	346.09	C14H18O10	--	--	-	-	-	-
Lmsn003778	39313	101450	9	67595	67027	116390	46924	83670.7	0.834396	0.337566	0.414863	0.145946	1-O-Caffeoyl-4-O-galloyl-尾-D-glucose	169.01	494.106	C22H22O13	--	--	-	-	-	-
mws0628	33925	54965	42577	28054	18908	23821	43822.3	23594.3	-0.893226	0.0383847	0.0720138	0.14442	4-Hydroxybenzaldehyde	92	122.037	C7H6O2	123-08-0	HMDB0011718	C00633	ko01100//Metabolic pathways;ko01120//Microbial metabolism in diverse environments	Global and overview maps	Metabolism
pmp001284	356830	309300	321560	334370	209850	324150	329230	289457	-0.185748	0.401115	0.47374	0.143951	Monopalmitin	331.28	313.27	330.277	C19H38O4	32899-41-5	HMDB0011564	-	-	-	-
Lmmp004808	9	9	9	16070	22126	13340	9	17178.7	10.8984	0.00271006	0.0128387	0.141909	Tricin-7-O-[(2''-Feruloyl)glucuronyl](2鈫?)glucuronide	Positive	859.19	331.08	858.185	C39H38O22	--	--	-	-	-	-
MWSslk149	32777	28060	31177	19970	9	14343	30671.3	11440.7	-1.42272	0.0344534	0.0670825	0.141041	5-Methoxysalicylic acid	169.05	95.05	168.042	C8H8O4	2612-02-04	HMDB0001868	-	-	-	-
pme0490	145310	107490	101600	94830	90682	94865	118133	93459	-0.338011	0.147503	0.20847	0.140516	Nicotinic acid (Vitamin B3)	124.04	78	123.032	C6H5NO2	--	--	C00253	ko01100//Metabolic pathways;ko01110//Biosynthesis of secondary metabolites;ko01120//Microbial metabolism in diverse environments;ko00760//Nicotinate and nicotinamide metabolism;ko00960//Tropane, piperidine and pyridine alkaloid biosynthesis	Biosynthesis of other secondary metabolites;Global and overview maps;Metabolism of cofactors and vitamins	Metabolism
mws0055	28406	30689	29664	14447	13770	11785	29586.3	13334	-1.14982	9.6545e-05	0.00383159	0.140418	Tangeretin (4',5,6,7,8-Pentamethoxyflavone)	Positive	373.13	343.09	372.121	C20H20O7	--	--	-	-	-	-
Zmyn000110	22734	21206	21546	9754.1	5431.3	9	21828.7	5064.8	-2.10765	0.00421226	0.0165195	0.139101	D-Glucosamine 1-phosphate	258.04	78.96	259.046	C6H14NO8P	6866-69-9	HMDB0001367	C06156	ko01100//Metabolic pathways;ko01130//Biosynthesis of antibiotics;ko00520//Amino sugar and nucleotide sugar metabolism;ko04931//Insulin resistance	Carbohydrate metabolism;Endocrine and metabolic diseases;Global and overview maps	Human Diseases;Metabolism
mws2608	107110	126810	70737	69039	78469	80047	101552	75851.7	-0.420971	0.20036	0.267539	0.137811	N-Acetyl-D-galactosamine	222.1	84.05	221.09	C8H15NO6	14131-60-3	HMDB0000853	C01132	ko00052//Galactose metabolism	Carbohydrate metabolism	Metabolism
pmb2260	26504	37071	27235	15077	12760	12730	30270	13522.3	-1.16254	0.00869606	0.0274136	0.137692	LysoPC 15:1	Positive	480.31	184.07	479.301	C23H46NO7P	--	--	-	-	-	-
mws4167	28789	261950	255120	216890	53736	118380	181953	129669	-0.488736	0.592855	0.649537	0.137497	Luteolin-7-O-glucuronide	Positive	463.09	287.06	462.08	C21H18O12	--	--	C03515	ko00944//Flavone and flavonol biosynthesis	Biosynthesis of other secondary metabolites	Metabolism
Lmhp011388	28723	16420	21271	5167.5	4881.2	5639.8	22138	5229.5	-2.08178	0.00919347	0.0280228	0.137477	2-伪-Linolenoyl-glycerol	Positive	353.27	261.22	352.261	C21H36O4	--	--	-	-	-	-
Xmsn002700	24235	37679	29694	12144	14608	13959	30536	13570.3	-1.17005	0.0129448	0.0346154	0.137443	Taxifolin-3'-O-glucoside	Negative	465.13	303.06	466.111	C21H22O12	--	--	-	-	-	-
pme0183	42547	67006	55990	74212	67009	86773	55181	75998	0.46179	0.084792	0.131933	0.137246	Isoguanine	Positive	152.06	135	151.049	C5H5N5O	3373-53-3	HMDB0000403	-	-	-	-
Hmyn007168	332130	308940	387770	357420	304160	261880	342947	307820	-0.155897	0.386929	0.459545	0.13708	LysoPG 16:0	Negative	483.27	255.23	484.278	C22H45O9P	--	--	-	-	-	-
mws4085	32681	33632	26912	16777	13671	14950	31075	15132.7	-1.03809	0.00221864	0.011472	0.136746	Sinapic acid	193	224.068	C11H12O5	-	HMDB0127488	C00482	ko01100//Metabolic pathways;ko01110//Biosynthesis of secondary metabolites;ko00940//Phenylpropanoid biosynthesis	Biosynthesis of other secondary metabolites;Global and overview maps	Metabolism
Lmhp007598	19477	23049	38766	10154	6851.4	10797	27097.3	9267.47	-1.5479	0.0420811	0.0769068	0.134918	LysoPC 19:2(2n isomer)	Positive	534.36	184.07	533.348	C27H52NO7P	--	--	-	-	-	-
Lmhp007840	19477	23049	38766	10154	6851.4	10797	27097.3	9267.47	-1.5479	0.0420811	0.0769068	0.134918	LysoPC 19:2	Positive	534.36	184.07	533.348	C27H52NO7P	--	--	-	-	-	-
Lmbn001981	41357	25231	26951	13981	12520	14834	31179.7	13778.3	-1.1782	0.0279367	0.0580646	0.134596	2,5-Dihydroxybenzaldehyde*	137.02	93.03	138.032	C7H6O3	--	--	C05585	ko01100//Metabolic pathways;ko01120//Microbial metabolism in diverse environments;ko00350//Tyrosine metabolism	Amino acid metabolism;Global and overview maps	Metabolism
Lmgn002253	17521	18550	19886	4369.3	1136.3	5458.3	18652.3	3654.63	-2.35156	0.000516347	0.00653526	0.134315	Syringoylcaffeoylquinic acid-D-glucose	695.2	353.09	696.19	C31H36O18	--	--	-	-	-	-
mws0248	26818	23173	24981	10415	7660.8	12982	24990.7	10352.6	-1.2714	0.00141531	0.00904991	0.131649	Uridine	243.06	110	244.07	C9H12N2O6	58-96-8	HMDB0000296	C00299	ko01100//Metabolic pathways;ko00240//Pyrimidine metabolism	Global and overview maps;Nucleotide metabolism	Metabolism
Lmhp001732	38603	32883	13204	9049.8	12846	6599.1	28230	9498.3	-1.57149	0.0768304	0.123394	0.131446	L-Prolyl-L-Phenylalanine	Positive	263.13	70.07	262.132	C14H18N2O3	--	--	-	-	-	-
pme2596	101420	121880	100390	90957	97465	76772	107897	88398	-0.287565	0.103767	0.156573	0.131349	4-Pyridoxic acid	148	183.053	C8H9NO4	82-82-6	HMDB0000017	C00847	ko01100//Metabolic pathways;ko01120//Microbial metabolism in diverse environments;ko00750//Vitamin B6 metabolism	Global and overview maps;Metabolism of cofactors and vitamins	Metabolism
Lmmn004625	10641	16554	15853	9	9	9	14349.3	9	-10.6388	0.00153934	0.00932403	0.130536	Dihydrokaempferol-7-O-glucoside	Negative	449.11	287.06	450.116	C21H22O11	--	--	-	-	-	-
Lmfn001584	61834	50222	36972	80047	66886	59467	49676	68800	0.46986	0.110817	0.16603	0.130052	Methyl 4,6-di-O-galloyl-D-glucoside	169.01	498.101	C21H22O14	--	--	-	-	-	-
Li512115	9	9	9	10866	12063	24956	9	15961.7	10.7924	0.0240817	0.0533192	0.130035	Isochlorogenic acid B*	515.12	353.09	516.127	C25H24O12	--	--	-	-	-	-
pmn001382	9	9	9	10866	12063	24956	9	15961.7	10.7924	0.0240817	0.0533192	0.130035	Isochlorogenic acid A*	515.12	353.09	516.127	C25H24O12	--	--	-	-	-	-
pmn001384	9	9	9	10866	12063	24956	9	15961.7	10.7924	0.0240817	0.0533192	0.130035	Isochlorogenic acid C*	515.12	353.09	516.127	C25H24O12	--	--	-	-	-	-
Lmmp000897	4878.3	27832	19000	9	9	9	17236.8	9	-10.9033	0.0615058	0.103692	0.129779	Gallocatechin-(4伪鈫?)-gallocatechin	Positive	611.14	287.05	610.132	C30H26O14	--	--	-	-	-	-
Lmmn004912	20591	15955	8985	9	9	9	15177	9	-10.7197	0.010847	0.0308032	0.129705	3-O-Methylquercetin	315.05	271.02	316.058	C16H12O7	480-19-3	HMDB0002655	C04443	ko00944//Flavone and flavonol biosynthesis	Biosynthesis of other secondary metabolites	Metabolism
mws5042	59509	60544	47272	34800	45849	37392	55775	39347	-0.503365	0.03858	0.0720613	0.128987	L-Glycyl-L-phenylalanine	Positive	223.11	120.09	222.1	C11H14N2O3	-	HMDB0028848	-	-	-	-
pme0195	10655	14152	9	26647	30084	17310	8272	24680.3	1.57705	0.0454022	0.0812259	0.128726	L-Cysteine	Negative	120.02	62	121.02	C3H7NO2S	52-90-4	HMDB0000574	C00097	ko01100//Metabolic pathways;ko01110//Biosynthesis of secondary metabolites;ko01120//Microbial metabolism in diverse environments;ko01130//Biosynthesis of antibiotics;ko01230//Biosynthesis of amino acids;ko01200//Carbon metabolism;ko00970//Aminoacyl-tRNA biosynthesis;ko00260//Glycine, serine and threonine metabolism;ko00270//Cysteine and methionine metabolism;ko00460//Cyanoamino acid metabolism;ko…	Amino acid metabolism;Biosynthesis of other secondary metabolites;Energy metabolism;Folding, sorting and degradation;Global and overview maps;Metabolism of cofactors and vitamins;Metabolism of other amino acids;Translation	Genetic Information Processing;Metabolism
Lmhp112042	27973	21802	20641	8842.8	8798.9	9878.3	23472	9173.33	-1.35542	0.00342124	0.0144339	0.128624	1-Linoleoylglycerol	Positive	355.28	263.24	354.277	C21H38O4	--	--	-	-	-	-
Lmhp012042	30233	21604	20797	9434.5	10322	8787.4	24211.3	9514.63	-1.34746	0.00855549	0.0272127	0.12828	2-Linoleoylglycerol	Positive	355.28	263.24	354.277	C21H38O4	-	HMDB0011538	-	-	-	-
Lmmp003767	19251	9461.3	14710	9	9	9	14474.1	9	-10.6513	0.00691467	0.0235488	0.127948	Kaempferol-7-O-glucuronide	Positive	463.09	287.05	462.08	C21H18O12	--	--	-	-	-	-
pmc0682	188370	274510	194880	262670	203040	293890	219253	253200	0.207679	0.42698	0.500801	0.127627	4-Aminoindole	133.1	105.1	132.069	C8H8N2	--	--	-	-	-	-
mws2628	23919	27829	20313	12210	10562	6350.5	24020.3	9707.5	-1.30708	0.00679096	0.0233147	0.127581	N-Methyl-4-aminobutyric acid	118.09	87.05	117.07	C5H11NO2	--	--	C15987	ko01120//Microbial metabolism in diverse environments;ko00760//Nicotinate and nicotinamide metabolism	Global and overview maps;Metabolism of cofactors and vitamins	Metabolism
Zmwp005562	40416	39832	28000	15234	26112	18985	36082.7	20110.3	-0.843369	0.0362035	0.0696159	0.127561	cis-N-p-Coumaroyltyramine*	284.13	147.04	283.121	C17H17NO3	--	--	-	-	-	-
HJAP026	16305	27890	28148	31337	62148	36902	24114.3	43462.3	0.849875	0.132195	0.191881	0.127389	Chrysoeriol-6-C-glucoside-4'-O-glucoside	Positive	625.18	463.13	624.17	C28H32O16	--	--	-	-	-	-
pme2589	8907.6	24042	23301	38686	34412	31398	18750.2	34832	0.893507	0.0399405	0.0737898	0.127218	2-Oxoadipic acid	87	160.037	C6H8O5	3184-35-8	HMDB0000225	C00322	ko01100//Metabolic pathways;ko01120//Microbial metabolism in diverse environments;ko01130//Biosynthesis of antibiotics;ko01230//Biosynthesis of amino acids;ko01210//2-Oxocarboxylic acid metabolism;ko00380//Tryptophan metabolism;ko00310//Lysine degradation;ko00300//Lysine biosynthesis	Amino acid metabolism;Global and overview maps	Metabolism
Lmhp011562	32467	16850	24086	6269.5	13390	6052.2	24467.7	8570.57	-1.51341	0.0359603	0.0693053	0.1271	1-伪-Linolenoyl-glycerol	Positive	353.27	261.22	352.261	C21H36O4	--	--	-	-	-	-
mws0056	30119	20478	24096	9642	13866	7233	24897.7	10247	-1.28081	0.0127491	0.034389	0.126845	Myricetin-3-O-rhamnoside	Negative	463.09	316.03	464.095	C21H20O12	--	--	-	-	-	-
pme0256	118020	65503	64709	44068	50749	77603	82744	57473.3	-0.525762	0.283166	0.358028	0.126216	Xanthine	151.03	151	152.033	C5H4N4O2	69-89-6	HMDB0000292	C00385	ko01100//Metabolic pathways;ko01110//Biosynthesis of secondary metabolites;ko01120//Microbial metabolism in diverse environments;ko00230//Purine metabolism;ko00232//Caffeine metabolism	Biosynthesis of other secondary metabolites;Global and overview maps;Nucleotide metabolism	Metabolism
mws1433	7633.1	7960.8	11376	3878.6	114020	4958.3	8989.97	40952.3	2.18756	0.431275	0.504718	0.126194	N-Feruloyltyramine	177.05	313.131	C18H19NO4	66648-43-9	HMDB0029365	-	-	-	-
Lmbn007891	23343	27510	23644	11758	12063	10998	24832.3	11606.3	-1.09731	0.000659573	0.00693395	0.125882	Hydroxy ricinoleic acid	Negative	313.24	183.14	314.246	C18H34O4	--	--	-	-	-	-
Lmgn000224	8344.8	9	9458.1	22986	16599	21458	5937.3	20347.7	1.77698	0.0153472	0.0378327	0.12573	2-Methyl-3-oxosuccinic acid	57.03	146.022	C5H6O5	--	--	C06030	ko00660//C5-Branched dibasic acid metabolism	Carbohydrate metabolism	Metabolism
Hmdp001794	140620	244070	191310	136690	136230	207220	192000	160047	-0.262614	0.448369	0.521559	0.125277	Quercetin-3-O-(2'',3''-O-digalloyl)-glucoside	Positive	769.09	303.05	768.118	C35H28O20	--	--	-	-	-	-
Lmhp011549	63427	34810	32925	26496	21467	26443	43720.7	24802	-0.817859	0.131699	0.191562	0.124927	LysoPC 20:1	Positive	550.39	184.07	549.379	C28H56NO7P	--	--	-	-	-	-
Lmzn001582	17929	12562	26902	5969.8	6456	9	19131	4144.93	-2.20649	0.032585	0.0645609	0.124688	5'-Glucosyloxyjasmanic acid	207.1	388.174	C18H28O9	--	--	-	-	-	-
pme3437	15262	18145	8135	9	9	9	13847.3	9	-10.5874	0.00964978	0.0289152	0.124499	Eudesmic acid (3,4,5-trimethoxybenzoic acid)	154.1	212.068	C10H12O5	--	--	-	-	-	-
pmd0146	42592	44161	44395	33955	28401	29501	43716	30619	-0.513734	0.00185557	0.00995902	0.1244	LysoPC 20:2(2n isomer)	Positive	548.37	184.07	547.364	C28H54NO7P	--	--	-	-	-	-
Hmdn001667	5327900	5330100	5137700	5683600	5644400	4726500	5.26523e+06	5351500	0.0234459	0.800296	0.832701	0.122576	Ellagic acid-4-O-glucoside	Negative	463.05	300.99	464.06	C20H16O13	--	--	-	-	-	-
mws0097	36173	44156	31118	23354	23761	22886	37149	23333.7	-0.67091	0.0221184	0.0500171	0.12163	Pinoresinol*	357.13	151	358.142	C20H22O6	--	--	C05366	ko01110//Biosynthesis of secondary metabolites	Global and overview maps	Metabolism
ML10197929	9	9	9	19304	8148.6	12264	9	13238.9	10.5226	0.0153232	0.0378327	0.120311	Creatine	130.09	88.04	131.069	C4H9N3O2	57-00-1	HMDB0000064	C00300	ko01100//Metabolic pathways;ko00330//Arginine and proline metabolism;ko00260//Glycine, serine and threonine metabolism	Amino acid metabolism;Global and overview maps	Metabolism
Hmjp002999	16762	26449	21160	10555	10508	2649.5	21457	7904.17	-1.44076	0.0242423	0.0533961	0.120241	Isorhamnetin-3-O-rutinoside (Narcissin)*	Positive	625.18	317.06	624.162	C28H32O16	--	--	-	-	-	-
Lmmp002963	16762	26449	21160	10555	10508	2649.5	21457	7904.17	-1.44076	0.0242423	0.0533961	0.120241	6-C-Methylquercetin-3-O-rutinoside	Positive	625.18	317.06	624.169	C28H32O16	--	--	-	-	-	-
pmb0108	47893	47893	50710	32153	43108	29982	48832	35081	-0.477137	0.0299842	0.060975	0.119655	Feruloyl syringic acid	375.2	137.1	374.1	C19H18O8	--	--	-	-	-	-
Zmyn004449	17644	18372	28199	9	11061	10644	21405	7238	-1.56428	0.0462694	0.0822567	0.119334	9-Hydroxy-12-oxo-10(E),15(Z)-octadecadienoic acid	Negative	309.21	171.1	310.214	C18H30O4	--	--	C21923	ko01110//Biosynthesis of secondary metabolites	Global and overview maps	Metabolism
pmb0998	17903	22797	27017	37369	31599	37445	22572.3	35471	0.652084	0.01687	0.0402979	0.118034	Guanosine 5'-monophosphate	364.07	152.1	363.058	C10H14N5O8P	85-32-5	HMDB0001397	C00144	ko01100//Metabolic pathways;ko00230//Purine metabolism	Global and overview maps;Nucleotide metabolism	Metabolism
Hmcp002187	103500	61979	41876	20086	75755	35023	69118.3	43621.3	-0.664035	0.358806	0.43529	0.117674	Limocitrin-3-O-galactoside*	Positive	509.13	347.07	508.121	C23H24O13	--	--	-	-	-	-
Hmcp002399	103500	61979	41876	20086	75755	35023	69118.3	43621.3	-0.664035	0.358806	0.43529	0.117674	Limocitrin-3-O-glucoside*	Positive	509.13	347.07	508.121	C23H24O13	--	--	-	-	-	-
MWSHY0094	278140	166560	136160	185940	490180	65556	193620	247225	0.352599	0.708591	0.756782	0.117514	Gallocatechin gallate*	Positive	459.09	139.04	458.085	C22H18O11	--	--	-	-	-	-
Wmzn000227	11923	16111	20100	2664.8	1707.8	6893.8	16044.7	3755.47	-2.09503	0.0124978	0.0340715	0.117215	2,2-Dimethylsuccinic acid	109.04	146.058	C6H10O4	597-43-3	HMDB0002074	-	-	-	-
pmb2857	26964	24536	25198	14286	14327	14155	25566	14256	-0.842657	9.94044e-05	0.00383159	0.116956	L-Glutamic acid-O-glycoside	Negative	308.1	146.1	309.106	C11H19NO9	--	--	-	-	-	-
pma6218	24513	17284	20174	17599	46701	49960	20657	38086.7	0.882655	0.172235	0.236335	0.116897	O-MethylNaringenin-8-C-arabinoside	419.1	383.1	418.126	C21H22O9	--	--	-	-	-	-
mws0437	18304	19098	16823	7970.4	9147.9	9	18075	5709.1	-1.66266	0.0137334	0.0356458	0.116572	D-Arabitol*	151.06	71	152.068	C5H12O5	--	--	C01904	ko01100//Metabolic pathways;ko00040//Pentose and glucuronate interconversions	Carbohydrate metabolism;Global and overview maps	Metabolism
Hmgp003664	9	9	9	14657	15013	6573.1	9	12081	10.3905	0.0118707	0.0326828	0.116035	Apigenin-6-C-rhamnoside	Positive	417.12	381.1	416.111	C21H20O9	--	--	-	-	-	-
pmb2211	62258	32223	33654	26607	32399	15772	42711.7	24926	-0.776979	0.178966	0.243668	0.115708	Cocamidopropyl betaine	240.7	342.288	C19H38N2O3	--	--	-	-	-	-
pme0010	1918100	2363800	2598300	2022800	2194600	2458200	2293400	2225200	-0.043553	0.787194	0.821083	0.115505	L-Serine	106	60	105.043	C3H7NO3	56-45-1	HMDB0000187	C00065	ko01100//Metabolic pathways;ko01110//Biosynthesis of secondary metabolites;ko01120//Microbial metabolism in diverse environments;ko01130//Biosynthesis of antibiotics;ko01230//Biosynthesis of amino acids;ko02010//ABC transporters;ko01200//Carbon metabolism;ko00970//Aminoacyl-tRNA biosynthesis;ko00260//Glycine, serine and threonine metabolism;ko00270//Cysteine and methionine metabolism;ko00630//Gly…	Amino acid metabolism;Biosynthesis of other secondary metabolites;Carbohydrate metabolism;Drug resistance;Energy metabolism;Global and overview maps;Lipid metabolism;Membrane transport;Metabolism of other amino acids;Translation	Environmental Information Processing;Genetic Information Processing;Human Diseases;Metabolism
pme0057	11643	9103.1	12299	9	9	9	11015	9	-10.2573	0.00035032	0.00560513	0.115039	L-Homocysteine	136.04	118.1	135.035	C4H9NO2S	454-29-5	HMDB0000742	C00155	ko01100//Metabolic pathways;ko01110//Biosynthesis of secondary metabolites;ko01230//Biosynthesis of amino acids;ko00270//Cysteine and methionine metabolism;ko00920//Sulfur metabolism	Amino acid metabolism;Energy metabolism;Global and overview maps	Metabolism
mws0629	57342	49393	31790	33562	33997	24539	46175	30699.3	-0.588905	0.130579	0.190587	0.113148	L-Aspartyl-L-Phenylalanine	Positive	281.11	166	280.106	C13H16N2O5	--	--	-	-	-	-
Hmgn002833	23130	27868	21389	10810	15422	12500	24129	12910.7	-0.902205	0.00892722	0.0277779	0.112401	4-Ketopinoresinol	297.11	372.12	C20H20O7	--	--	-	-	-	-
Cmzn005251	14613	6811.5	11736	9	9	9	11053.5	9	-10.2623	0.00834701	0.0269136	0.111399	6-O-Caffeoylarbutin	433.11	271.06	434.121	C21H22O10	--	--	-	-	-	-
Lmdn004267	33033	36637	24740	18264	22116	17987	31470	19455.7	-0.693787	0.0332046	0.0654011	0.111263	Epipinoresinol*	357.13	151.04	358.142	C20H22O6	--	--	-	-	-	-
Lmmp003443	18483	16938	12063	7594.3	5931.1	9	15828	4511.47	-1.81081	0.0197141	0.045552	0.110135	Dicaffeoylspermine	527.29	163.04	526.279	C28H38N4O6	--	--	-	-	-	-
Lmhp010757	51481	46853	41845	31600	36967	37055	46726.3	35207.3	-0.40836	0.0254951	0.0551717	0.110007	LysoPE 20:2	Positive	506.32	365.31	505.317	C25H48NO7P	--	--	-	-	-	-
pme2244	17532	24956	15573	8421.3	8519.8	7780.2	19353.7	8240.43	-1.23181	0.0178995	0.0421633	0.109973	3-Indolepropionic acid	190.09	118.07	189.07	C11H11NO2	830-96-6	HMDB0002302	-	-	-	-
MWS20204	44424	39265	27995	28267	26169	17650	37228	24028.7	-0.631632	0.0865478	0.134173	0.109196	Methyl chebulagic acid	Negative	967.11	301	968.113	C42H32O27	--	--	-	-	-	-
Lmsn003364	54950	66732	56234	66571	73300	74402	59305.3	71424.3	0.268254	0.0532288	0.0919308	0.108889	1,3-Di-O-galloyl-4,6-(S)-HHDP-尾-D-glucose*	Negative	785.08	301	786.092	C34H26O22	--	--	-	-	-	-
Zmxp005324	28199	27278	28720	38833	50378	32581	28065.7	40597.3	0.532579	0.0746617	0.120367	0.108834	(7R,8S)-Dihydrodehydrodiconiferyl alcohol	361.16	189.09	360.157	C20H24O6	--	--	-	-	-	-
Lmhp010514	45936	46346	39223	31918	32542	34991	43835	33150.3	-0.40306	0.0127742	0.034389	0.108618	LysoPE 20:2(2n isomer)	Positive	506.32	365.31	505.317	C25H48NO7P	--	--	-	-	-	-
mws0361	9725	8971.7	10320	9	9	9	9672.23	9	-10.0697	1.5766e-05	0.00142133	0.108496	Palmitoleic Acid	Negative	253.22	235.19	254.225	C16H30O2	10030-73-6	HMDB0012328	C08362	ko00061//Fatty acid biosynthesis	Lipid metabolism	Metabolism
Zmhn004909	247500	234860	255630	232950	271930	293270	245997	266050	0.113059	0.343132	0.418671	0.107551	3,4-Digalloylshikimic acid*	477.06	169.01	478.075	C21H18O13	--	--	-	-	-	-
Hmcp009963	94059	123480	97120	73481	104560	85196	104886	87745.7	-0.257427	0.258149	0.331919	0.107531	Candicine	180.14	123.07	180.138	C11H18NO+	--	--	-	-	-	-
Lmtp002822	1943.9	3887.9	4856.4	22962	17078	6769.4	3562.73	15603.1	2.13078	0.0665042	0.109719	0.107279	Apigenin-6-C-arabinoside-8-C-xyloside*	Positive	535.14	499.12	534.137	C25H26O13	--	--	-	-	-	-
Lmtp002942	1943.9	3887.9	4856.4	22962	17078	6769.4	3562.73	15603.1	2.13078	0.0665042	0.109719	0.107279	Apigenin-6,8-di-C-arabinoside*	Positive	535.14	499.12	534.137	C25H26O13	--	--	-	-	-	-
mws0213	38668	38375	28289	32478	23239	6871.7	35110.7	20862.9	-0.75097	0.158365	0.220331	0.106242	Ribitol*	151.06	71	152.068	C5H12O5	--	--	C00474	ko01100//Metabolic pathways;ko00040//Pentose and glucuronate interconversions;ko00740//Riboflavin metabolism	Carbohydrate metabolism;Global and overview maps;Metabolism of cofactors and vitamins	Metabolism
Lman004552	6061.1	2981.1	4226.9	11779	19388	12480	4423.03	14549	1.71781	0.0173434	0.0409671	0.105319	Robustaside A;[6'-p-Coumarylarbutin]	145.03	418.126	C21H22O9	--	--	-	-	-	-
pmp001252	38742	37616	25752	17694	26954	21730	34036.7	22126	-0.621347	0.07365	0.119417	0.10527	p-Coumaroyltyramine*	284.13	147.04	283.121	C17H17NO3	--	--	-	-	-	-
mws0383	241380	506490	143390	451000	152510	446800	297087	350103	0.236897	0.736107	0.780274	0.104975	10-Heptadecenoic Acid	267.23	267.23	268.24	C17H32O2	--	--	-	-	-	-
pmb0819	19235	19466	25915	3029.9	12756	15034	21538.7	10273.3	-1.06803	0.0581603	0.0988376	0.104913	3-Indoleacetonitrile	157	130	156.069	C10H8N2	771-51-7	HMDB0006524	C02938	ko00380//Tryptophan metabolism	Amino acid metabolism	Metabolism
pmp001311	63548	95284	67334	112140	72756	94707	75388.7	93201	0.305998	0.305318	0.38019	0.104035	6-Hydroxykaempferol-7,6-O-Diglucoside	627.16	303.1	626.148	C27H30O17	--	--	-	-	-	-
Lmhn003801	2581.3	2754.4	4868.1	13264	10239	14429	3401.27	12644	1.89431	0.00309869	0.0135729	0.103606	Feruloylsinapoyltartaric acid	337.06	532.122	C25H24O13	--	--	-	-	-	-
mws4052	187880	216150	232920	202070	116710	239770	212317	186183	-0.189494	0.536536	0.598661	0.103179	1-Aminocyclopropane-1-carboxylic acid*	102.06	56.05	101.048	C4H7NO2	--	--	C01234	ko01100//Metabolic pathways;ko01110//Biosynthesis of secondary metabolites;ko00270//Cysteine and methionine metabolism	Amino acid metabolism;Global and overview maps	Metabolism
Hmbn002692	62555	72608	86012	85454	88246	86012	73725	86570.7	0.231724	0.133916	0.193131	0.102833	6'-O-Feruloyl-D-sucrose	517.16	175.04	518.164	C22H30O14	--	--	-	-	-	-
Hmyn001360	21826	15236	21748	9588.5	9	15189	19603.3	8262.17	-1.24651	0.0833585	0.13018	0.102417	Doitungbiphenyl A	299.11	59.01	300.135	C18H20O4	--	--	-	-	-	-
pmd0147	39204	39715	41999	34571	29724	29299	40306	31198	-0.369541	0.00863617	0.0273264	0.1015	LysoPC 20:2	Positive	548.37	184.07	547.364	C28H54NO7P	--	--	-	-	-	-
Hmlp000935	11019	7825.3	7327.7	9	9	9	8724	9	-9.92085	0.00166059	0.00962992	0.101219	Vanillylamine	154.09	137.06	153.078	C8H11NO2	1196-92-5	HMDB0012309	C16666	ko01100//Metabolic pathways;ko01110//Biosynthesis of secondary metabolites;ko00360//Phenylalanine metabolism	Amino acid metabolism;Global and overview maps	Metabolism
Lmhn001477	42083	51850	43726	35698	40933	27481	45886.3	34704	-0.402963	0.0865075	0.134173	0.101166	2-Caffeoyl-L-tartaric acid (Caftaric acid)	311.04	179.04	312.048	C13H12O9	--	--	-	-	-	-
Lmmp002080	9	34024	9	24134	26352	28804	11347.3	26430	1.21982	0.257026	0.331243	0.100161	N-(4-Aminobutyl)benzamide	193.13	105.03	192.126	C11H16N2O	--	--	-	-	-	-
HJAP011	8576.3	9533.8	4734.7	17762	19508	12859	7614.93	16709.7	1.13378	0.0212236	0.048511	0.0991057	Chrysoeriol-8-C-glucoside (Scoparin)	Positive	463.11	343.08	462.116	C22H22O11	--	--	-	-	-	-
Lmbn004685	21006	15573	16686	4941.4	10532	10541	17755	8671.47	-1.03388	0.0219444	0.0497563	0.0983022	5S,8R-DiHODE; (5S,8R,9Z,12Z)-5,8-Dihydroxyoctadeca-9,12-dienoate	Negative	311.22	223.17	312.23	C18H32O4	--	--	C20186	ko00591//Linoleic acid metabolism	Lipid metabolism	Metabolism
pmn001689	21006	15573	16686	4941.4	10532	10541	17755	8671.47	-1.03388	0.0219444	0.0497563	0.0983022	9-Hydroxy-12-oxo-15(Z)-octadecenoic acid	311.22	223.17	312.23	C18H32O4	--	--	C21924	ko01110//Biosynthesis of secondary metabolites	Global and overview maps	Metabolism
pmn001691	13306	18402	13867	20654	27835	24469	15191.7	24319.3	0.678824	0.0255039	0.0551717	0.0982725	9,12,13-Trihydroxy-10,15-octadecadienoic acid	Negative	327.22	291.2	328.225	C18H32O5	--	--	-	-	-	-
Lmpp005842	7568.5	2250	7252.1	15227	11405	16067	5690.2	14233	1.32269	0.0189266	0.0439719	0.0961799	6-Methoxyquercetin-3-O-rhamnoside	Positive	479.11	333.07	478.101	C22H22O12	--	--	-	-	-	-
mws1024	14469	9809.9	6898	2464.8	1480.5	1484	10392.3	1809.77	-2.52164	0.0182982	0.0427462	0.0960587	p-Coumaraldehyde	147.05	129	148.052	C9H8O2	20711-53-9	HMDB0040986	C05608	ko01100//Metabolic pathways;ko01110//Biosynthesis of secondary metabolites;ko00940//Phenylpropanoid biosynthesis	Biosynthesis of other secondary metabolites;Global and overview maps	Metabolism
pme3007	36539	37731	40495	43968	43299	60292	38255	49186.3	0.362609	0.12653	0.185315	0.0957628	Uridine 5'-diphosphate	402.99	159	404.002	C9H14N2O12P2	58-98-0	HMDB0000295	C00015	ko01100//Metabolic pathways;ko00240//Pyrimidine metabolism;ko00908//Zeatin biosynthesis	Global and overview maps;Metabolism of terpenoids and polyketides;Nucleotide metabolism	Metabolism
Lmhn002321	5065.5	11786	7759.8	9	9	9	8203.77	9	-9.83215	0.013733	0.0356458	0.0953936	Vnilloylcaffeoyltartaric acid	167.04	462.08	C21H18O12	--	--	-	-	-	-
pmp001310	9	9	9	8583.4	12768	4203.4	9	8518.27	9.88642	0.0262595	0.0562326	0.0950604	6-Hydroxykaempferol-3,6-O-Diglucoside	627.16	303.1	626.148	C27H30O17	--	--	-	-	-	-
Lmbn005443	15070	12685	10192	3861.8	3740.5	6775.4	12649	4792.57	-1.40015	0.0103327	0.0302141	0.0935847	13-KODE; (9Z,11E)-13-Oxooctadeca-9,11-dienoic acid	293.21	235.17	294.219	C18H30O3	--	--	C14765	ko00591//Linoleic acid metabolism	Lipid metabolism	Metabolism
Lmhn003689	11122	5381.7	6981.2	9	9	9	7828.3	9	-9.76456	0.0102473	0.0300681	0.093221	p-Coumaroylferuloyltartaric acid	471.09	277.04	472.101	C23H20O11	--	--	-	-	-	-
Lmtn002324	10615	11173	8185.8	3404.3	1084.2	3250.1	9991.27	2579.53	-1.95356	0.0033219	0.0141556	0.0928792	Benzyl-(2''-O-glucosyl)glucoside	431.15	269.1	432.163	C19H28O11	--	--	-	-	-	-
pmn001532	10862	14089	15842	4006.6	2958.2	9442.2	13597.7	5469	-1.31401	0.0306808	0.061782	0.0925322	Tri-O-galloyl Methyl gallate	639.19	124	640.2	C29H36O16	--	--	-	-	-	-
Zmgn004894	27330	47438	47459	27642	36655	23343	40742.3	29213.3	-0.479902	0.211977	0.279994	0.0923156	Methyl 4-hydroxybenzoate*	151.04	136.02	152.047	C8H8O3	--	--	-	-	-	-
Lmhp008440	8977.1	10623	10955	3308.5	2575.6	4111.8	10185	3331.97	-1.612	0.000818697	0.00731107	0.0906326	LysoPE 15:1	Positive	438.26	297.24	437.254	C20H40NO7P	--	--	-	-	-	-
Zmgp004297	150810	144020	155250	170980	123800	104100	150027	132960	-0.174227	0.443856	0.517019	0.0901156	1-phenyl-7-(4-hydroxyphenyl)-4-ene-3-heptanone	281.15	107.05	280.146	C19H20O2	--	--	-	-	-	-
Zmhn001257	20781	7951	16844	7297.3	6368.3	5397.4	15192	6354.33	-1.2575	0.0824842	0.129624	0.0898224	Catechin-5-O-glucoside	Negative	451.12	289.07	452.132	C21H24O11	--	--	-	-	-	-
MWS2430	52089	43066	30391	29389	36106	27615	41848.7	31036.7	-0.431208	0.187233	0.252824	0.0896664	13-methylmyristic acid	Negative	241.22	241.21	242.225	C15H30O2	-	HMDB0061707	-	-	-	-
MWSmce542	9	26667	21359	9	4752.2	8973.1	16011.7	4578.1	-1.8063	0.252036	0.325803	0.089289	(S)-Indoximod	132.09	218.106	C12H14N2O2	--	--	-	-	-	-
pme2527	13905	48709	65169	24948	23553	35511	42594.3	28004	-0.605029	0.401923	0.474035	0.0887082	L-Ornithine	133	116	132.09	C5H12N2O2	3184-13-2	HMDB0000214	C00077	ko01100//Metabolic pathways;ko01110//Biosynthesis of secondary metabolites;ko01130//Biosynthesis of antibiotics;ko01230//Biosynthesis of amino acids;ko02010//ABC transporters;ko01210//2-Oxocarboxylic acid metabolism;ko00330//Arginine and proline metabolism;ko00220//Arginine biosynthesis;ko00480//Glutathione metabolism;ko00472//D-Arginine and D-ornithine metabolism	Amino acid metabolism;Global and overview maps;Membrane transport;Metabolism of other amino acids	Environmental Information Processing;Metabolism
Lmhp010908	17455	19843	16081	24463	25101	24143	17793	24569	0.465529	0.00394884	0.0158702	0.0886252	LysoPC 19:1	Positive	536.37	184.07	535.364	C27H54NO7P	--	--	-	-	-	-
pmn001710	9	25048	9	16502	23646	18911	8355.33	19686.3	1.23643	0.258333	0.331919	0.0868606	Rosmarinic acid-3'-O-glucoside	521.13	359.08	522.137	C24H26O13	--	--	-	-	-	-
Lmhp010515	8813.4	12421	10815	4059.4	3820.6	4892.4	10683.1	4257.47	-1.32727	0.00418193	0.0165195	0.0864761	LysoPC 17:0(2n isomer)	Positive	510.36	184.07	509.348	C25H52NO7P	--	--	-	-	-	-
pmb2601	6473.2	5706.8	6205.5	9	9	9	6128.5	9	-9.41139	1.07838e-05	0.00131835	0.0863229	7-Hydroxycoumarin-O-rhamnoside	161.1	308.09	C15H16O7	--	--	-	-	-	-
mws4174	124980	195040	94341	97233	129350	127770	138120	118118	-0.225701	0.560909	0.620145	0.0861814	N-Acetyl-D-mannosamine	222.1	138	221.09	C8H15NO6	7772-94-3	HMDB0001129	C00645	ko01100//Metabolic pathways;ko00520//Amino sugar and nucleotide sugar metabolism	Carbohydrate metabolism;Global and overview maps	Metabolism
Hmgp002953	1501.5	3747	2199.6	8907	10245	7423	2482.7	8858.33	1.83513	0.00372834	0.0151995	0.086007	Tricin-7-O-(2''-O-rhamnosyl)galacturonide	Positive	653.17	331.08	652.164	C29H32O17	--	--	-	-	-	-
pme0460	32110	30389	29628	19302	104110	23709	30709	49040.3	0.675307	0.542543	0.603727	0.0851297	Epicatechin	Positive	291.09	139.04	290.079	C15H14O6	18829-70-4	HMDB0037953	C09727	ko01110//Biosynthesis of secondary metabolites;ko00941//Flavonoid biosynthesis	Biosynthesis of other secondary metabolites;Global and overview maps	Metabolism
pmn001583	2450.4	9199.3	9104.9	9	9	9	6918.2	9	-9.58626	0.0364801	0.0696681	0.0846942	Quercetin-3-O-robinobioside	Negative	609.15	300	610.153	C27H30O16	--	--	-	-	-	-
pmb3066	19436	26547	14373	26233	29985	28097	20118.7	28105	0.482292	0.0966281	0.147907	0.0846941	5-O-p-Coumaroylshikimic acid O-glucoside	481.14	319.2	482.142	C22H26O12	--	--	-	-	-	-
Hmap011154	5723	4725.3	8009.5	9	9	9	6152.6	9	-9.41706	0.00320681	0.013804	0.0846772	Fekrynol Acetate	427.24	163.04	426.241	C26H34O5	--	--	-	-	-	-
pmb0721	16140	34357	25546	27540	38151	39723	25347.7	35138	0.471179	0.206711	0.274321	0.084142	Tricin-7-O-(2''-feruloyl)glucoside-5-O-glucoside	Positive	831.23	177.1	830.227	C39H42O20	--	--	-	-	-	-
Zmhn001883	78140	143410	433930	276090	215760	276410	218493	256087	0.229043	0.752303	0.790525	0.0839352	Vanillic acid-4-O-glucoside	329.09	209.04	330.095	C14H18O9	--	--	-	-	-	-
mws0609	31980	38608	23710	24192	23671	22114	31432.7	23325.7	-0.430346	0.136114	0.195636	0.0820236	Guanosine 3',5'-cyclic monophosphate	Negative	344.04	150	345.047	C10H12N5O7P	7665-99-8	HMDB0001314	C00942	ko00230//Purine metabolism	Nucleotide metabolism	Metabolism
pmb2799	19884	17757	13464	9168.4	12060	10243	17035	10490.5	-0.699423	0.0340372	0.0666594	0.0818163	12,13-Epoxy-9-Octadecenoic Acid	295.23	195.2	296.235	C18H32O3	--	--	C14826	ko01100//Metabolic pathways;ko00591//Linoleic acid metabolism	Global and overview maps;Lipid metabolism	Metabolism
mws1155	22642	12796	13668	9226.1	8438.1	9597.4	16368.7	9087.2	-0.849029	0.0828995	0.129942	0.0813513	D-Mannitol*	181.07	101.02	182.079	C6H14O6	--	--	C00392	ko02010//ABC transporters;ko00051//Fructose and mannose metabolism	Carbohydrate metabolism;Membrane transport	Environmental Information Processing;Metabolism
Lmhp010334	3444.5	6119.6	8057.7	9	9	9	5873.93	9	-9.35019	0.0118247	0.0326624	0.0810668	2-Linoleoylglycerol-1-O-glucoside	Positive	517.34	263.24	516.33	C27H48O9	--	--	-	-	-	-
Lmhp010573	3444.5	6119.6	8057.7	9	9	9	5873.93	9	-9.35019	0.0118247	0.0326624	0.0810668	1-Linoleoylglycerol-3-O-glucoside	Positive	517.34	263.24	516.33	C27H48O9	--	--	-	-	-	-
mws0863	17253	16547	24156	30082	23558	25781	19318.7	26473.7	0.454562	0.0816461	0.128931	0.0810069	2-Deoxyribose-5'-phosphate*	Negative	213.02	97	214.024	C5H11O7P	--	--	C00673	ko00030//Pentose phosphate pathway	Carbohydrate metabolism	Metabolism
Lmmn000774	28530	52278	35695	30754	23423	33134	38834.3	29103.7	-0.416132	0.270473	0.344904	0.0809338	Dihydrocaffeoylglucose*	343.1	181.05	344.111	C15H20O9	--	--	-	-	-	-
Lmtn001630	26739	41798	33875	30590	27955	17251	34137.3	25265.3	-0.434191	0.210977	0.279108	0.0808142	2-Glucosyloxy-2-phenylacetic acid amide	312.11	150.05	313.116	C14H19NO7	--	--	-	-	-	-
MWSmce700	9	13143	9468.8	9	9	9	7540.27	9	-9.71047	0.126528	0.185315	0.0805977	2-Ethylpyrazine	109.07	94.05	108.069	C6H8N2	13925-00-3	HMDB0031849	-	-	-	-
pmn001370	5662.3	4603.4	5701.3	9	9	9	5322.33	9	-9.20792	0.000122185	0.00431722	0.0801776	Pinoresinol-4,4'-O-di-O-glucoside	681.24	519.19	682.247	C32H42O16	--	--	-	-	-	-
Lmhp008273	10405	9531.3	8724.1	5125.9	3357.1	3983.8	9553.47	4155.6	-1.20097	0.00160362	0.00951709	0.0797892	LysoPE 15:1(2n isomer)	Positive	438.26	297.24	437.254	C20H40NO7P	--	--	-	-	-	-
Hmhn003067	17871	36906	21909	18931	11220	19803	25562	16651.3	-0.618363	0.236284	0.308735	0.0796415	Phenylpropionic acid-O-尾-D-glucopyranoside	325.09	119.05	326.1	C15H18O8	--	--	-	-	-	-
pmb2507	211460	284990	248550	144010	217330	313670	248333	225003	-0.142332	0.685374	0.734763	0.0796209	2-Deoxyribose-1-phosphate*	Negative	213.1	97	214.024	C5H11O7P	--	--	C00672	ko00240//Pyrimidine metabolism;ko00030//Pentose phosphate pathway	Carbohydrate metabolism;Nucleotide metabolism	Metabolism
pme2890	17995	13312	10276	4280.5	5147.9	11357	13861	6928.47	-1.00042	0.0935278	0.143421	0.0788294	L-Homocystine	Positive	269.06	136	268.055	C8H16N2O4S2	626-72-2	HMDB0000676	C01817	ko00270//Cysteine and methionine metabolism	Amino acid metabolism	Metabolism
Lmtn002796	38848	24728	47238	48470	50068	40173	36938	46237	0.323942	0.26883	0.343326	0.078602	Aromadendrin-7-O-glucoside	Negative	449.1	287.05	450.116	C21H22O11	--	--	-	-	-	-
mws0355	10348	4174.4	4111.3	11256	33562	4201.6	6211.23	16339.9	1.39544	0.327467	0.404799	0.0784992	Catechin gallate	Negative	441.08	169.02	442.09	C22H18O10	25615-05-8	HMDB0030661	-	-	-	-
mws0473	415450	286630	296860	373580	390640	299620	332980	354613	0.0908113	0.686946	0.735518	0.0781432	2-Methylsuccinic acid*	131.03	87.05	132.042	C5H8O4	--	--	-	-	-	-
pme0120	56098	50927	44737	50338	42603	32715	50587.3	41885.3	-0.272331	0.22472	0.294533	0.0780868	5-Aminovaleric acid	118.09	101	117.079	C5H11NO2	660-88-8	HMDB0003355	C00431	ko01120//Microbial metabolism in diverse environments;ko00330//Arginine and proline metabolism;ko00310//Lysine degradation	Amino acid metabolism;Global and overview maps	Metabolism
pme2746	53884	44219	52659	58465	50804	66082	50254	58450.3	0.217973	0.200655	0.267539	0.0779393	Riboflavin 5'-Adenosine Diphosphate	Negative	784.15	437	785.157	C27H33N9O15P2	146-14-5	HMDB0001248	C00016	ko01100//Metabolic pathways;ko01110//Biosynthesis of secondary metabolites;ko00740//Riboflavin metabolism	Global and overview maps;Metabolism of cofactors and vitamins	Metabolism
MWSmce674	22430	22061	21587	22455	12743	9027.4	22026	14741.8	-0.579295	0.143489	0.204501	0.0772748	Phylloquinone (Vitamin K1)	451.36	89.06	450.35	C31H46O2	--	--	-	-	-	-
mws0467	27921	17254	12735	16915	6716.4	9705.3	19303.3	11112.2	-0.796701	0.205584	0.273253	0.0770177	3-(4-Hydroxyphenyl)-propionic acid	165.06	119.05	166.063	C9H10O3	501-97-3	HMDB0002199	-	-	-	-
pmf0297	14669	13070	13388	9577.4	8368.8	8276.2	13709	8740.8	-0.649286	0.00151815	0.00929828	0.0765384	1-Eicosanol	Negative	297.32	183.1	298.324	C20H42O	629-96-9	HMDB0011619	-	-	-	-
mws1488	29614	19388	19584	29066	31944	27694	22862	29568	0.371085	0.136062	0.195636	0.0755291	Palmitic acid	255.23	237.22	256.24	C16H32O2	1957-10-03	HMDB0000220	C00249	ko01100//Metabolic pathways;ko00061//Fatty acid biosynthesis;ko01040//Biosynthesis of unsaturated fatty acids;ko00073//Cutin, suberine and wax biosynthesis;ko00062//Fatty acid elongation;ko00071//Fatty acid degradation;ko01212//Fatty acid metabolism	Global and overview maps;Lipid metabolism	Metabolism
pme0137	63747	58350	66876	66988	59614	94126	62991	73576	0.22409	0.38192	0.455582	0.0749331	N-Acetyl-L-Glutamine	Negative	187.07	125	188.08	C7H12N2O4	2490-97-3	HMDB0006029	-	-	-	-
Hmyp002315	1772800	1512600	1618100	1569800	1683400	1561800	1634500	1605000	-0.0262761	0.746475	0.78666	0.0743718	3,5,7,4'-Tetrahydroxy-Coumaronochromone	303.04	257.04	302.042	C15H10O7	--	--	-	-	-	-
mws0071	7371.5	3853.1	3832.3	9	9	9	5018.97	9	-9.12325	0.0130624	0.0346154	0.0741313	Apigenin-4'-O-rhamnoside	Negative	415.1	269.05	416.111	C21H20O9	--	--	-	-	-	-
Lmtp001399	17210	24253	23740	21226	13159	10533	21734.3	14972.7	-0.537645	0.160923	0.222252	0.0737913	5,6-Dihydroxyindole-5-O-尾-glucoside	312.11	150.05	311.101	C14H17NO7	--	--	-	-	-	-
pmp000577	4886.3	31769	32626	19428	11171	10313	23093.8	13637.3	-0.759942	0.378553	0.453438	0.0728339	Acacetin-7-O-glucuronide	Positive	461.12	285.08	460.116	C26H20O8	--	--	-	-	-	-
pmp001110	5746.2	10662	9599.6	1936.8	4835.9	3757.8	8669.27	3510.17	-1.30437	0.0397123	0.0735284	0.072764	Apigenin-6-C-xyloside-8-C-arabinoside	535.14	517.13	534.137	C25H26O13	--	--	-	-	-	-
Lmgn000188	9761.1	13275	7927.1	11888	15197	23341	10321.1	16808.7	0.703613	0.158444	0.220331	0.0718109	D-Lactic Acid	89.02	59.01	90.032	C3H6O3	-	HMDB0144295	C00256	ko01120//Microbial metabolism in diverse environments;ko00620//Pyruvate metabolism;ko01502//Vancomycin resistance	Carbohydrate metabolism;Drug resistance;Global and overview maps	Human Diseases;Metabolism
pma1303	7969	9540.7	10315	5316.7	3926.8	5196.8	9274.9	4813.43	-0.946265	0.0055643	0.0200788	0.0717817	LysoPC 16:2	Positive	492.31	184.07	491.301	C24H46NO7P	--	--	-	-	-	-
pmb0863	7969	9540.7	10315	5316.7	3926.8	5196.8	9274.9	4813.43	-0.946265	0.0055643	0.0200788	0.0717817	LysoPC 16:2(2n isomer)	Positive	492.31	184.07	491.301	C24H46NO7P	--	--	-	-	-	-
pme2693	104080	63588	62809	61905	74648	58676	76825.7	65076.3	-0.239455	0.462501	0.535063	0.0716867	N-Acetylputrescine	131.12	114.09	130.111	C6H14N2O	18233-70-0	HMDB0002064	C02714	ko01100//Metabolic pathways;ko00330//Arginine and proline metabolism	Amino acid metabolism;Global and overview maps	Metabolism
Zmxp002867	2798.2	6503.4	6429.7	9	1874.7	9	5243.77	630.9	-3.05512	0.0282492	0.0585704	0.0698619	Chrysoeriol-5,7-di-O-glucoside	Positive	625.17	301.07	624.168	C28H32O16	--	--	-	-	-	-
pme3392	29026	16016	14682	3029.9	16537	17121	19908	12229.3	-0.703006	0.302254	0.376928	0.0683424	Pelargonidin-3-O-glucoside	Positive	433.11	271.06	433.113	C21H21O10+	--	--	C12137	ko01100//Metabolic pathways;ko01110//Biosynthesis of secondary metabolites;ko00942//Anthocyanin biosynthesis	Biosynthesis of other secondary metabolites;Global and overview maps	Metabolism
Lmhp003013	9	74705	83413	39697	22740	52996	52709	38477.7	-0.454028	0.636617	0.687414	0.0681346	N-Feruloyl-Cadaverine	177.05	278.163	C15H22N2O3	--	--	-	-	-	-
Lmgn002933	9	9	9	5912.2	7196.7	1123.1	9	4744	9.04196	0.0624934	0.104525	0.0677454	5,7-Dihydroxy-2',3',4'-trimethoxydihydroisoflavone	345.1	315.05	346.106	C18H18O7	--	--	-	-	-	-
pme3083	7702.8	7817.6	9007.2	25233	6619.5	13648	8175.87	15166.8	0.891476	0.268318	0.343188	0.0676706	2-(Formylamino)benzoic acid	120	165.043	C8H7NO3	3342-77-6	HMDB0004089	C05653	ko00380//Tryptophan metabolism	Amino acid metabolism	Metabolism
Lmbn009444	16898	13201	14357	11157	11063	9175.7	14818.7	10465.2	-0.501811	0.0264788	0.0565592	0.0674497	Ricinoleic acid	Negative	297.24	183.14	298.251	C18H34O3	141-22-0	HMDB0034297	-	-	-	-
pme3200	23057	25849	23072	7381.6	19150	25173	23992.7	17234.9	-0.477263	0.271795	0.346069	0.0667636	1-Methylguanidine	74	57	73.064	C2H7N3	471-29-4	HMDB0001522	-	-	-	-
pme1419	17875	17344	14358	11948	10776	13877	16525.7	12200.3	-0.437788	0.0381504	0.071733	0.0663889	L-Methionine methyl ester	Positive	164.07	104	163.067	C6H13NO2S	--	--	-	-	-	-
mws0712	8467.7	20742	15154	27675	16848	19465	14787.9	21329.3	0.528422	0.246209	0.319244	0.0663334	N-Propionylglycine	130.05	86	131.058	C5H9NO3	21709-90-0	HMDB0000783	-	-	-	-
Zmjn001030	25039	34241	29032	23709	23144	26416	29437.3	24423	-0.269407	0.153217	0.215112	0.0642028	Adenosine 2'-Phosphate	Negative	346.06	211	347.063	C10H14N5O7P	130-49-4	HMDB0011617	-	-	-	-
Lmhp009034	19230	20833	12219	10924	13213	13095	17427.3	12410.7	-0.489771	0.141916	0.202601	0.0640284	LysoPE 16:1	Positive	452.28	311.26	451.27	C21H42NO7P	--	--	-	-	-	-
pmb0665	3837.5	8724.6	5743.2	9	4796	9	6101.77	1604.67	-1.92695	0.103189	0.156538	0.0632031	Orientin-7-O-glucoside	Positive	611.16	465.1	610.153	C27H30O16	--	--	-	-	-	-
pma3649	240400	356930	352920	369860	295560	338540	316750	334653	0.0793228	0.703951	0.752774	0.0631458	5-Aminolevulinic Acid*	132.1	86.1	131.058	C5H9NO3	--	--	C00430	ko01100//Metabolic pathways;ko01110//Biosynthesis of secondary metabolites;ko01120//Microbial metabolism in diverse environments;ko02010//ABC transporters;ko00260//Glycine, serine and threonine metabolism;ko00860//Porphyrin and chlorophyll metabolism	Amino acid metabolism;Global and overview maps;Membrane transport;Metabolism of cofactors and vitamins	Environmental Information Processing;Metabolism
mws4175	13326	21674	34313	30094	26889	33314	23104.3	30099	0.381552	0.33425	0.411982	0.0631202	D-Glucurono-6,3-lactone	175.02	85.03	176.032	C6H8O6	32449-92-6	HMDB0006355	C02670	ko01100//Metabolic pathways;ko00053//Ascorbate and aldarate metabolism	Carbohydrate metabolism;Global and overview maps	Metabolism
pme0166	3946.2	2393.5	3868.8	9	9	9	3402.83	9	-8.5626	0.00255587	0.0124539	0.0629692	1-Methylxanthine	167.06	110	166.049	C6H6N4O2	-	HMDB0010738	C16358	ko01100//Metabolic pathways;ko01110//Biosynthesis of secondary metabolites;ko01120//Microbial metabolism in diverse environments;ko00232//Caffeine metabolism	Biosynthesis of other secondary metabolites;Global and overview maps	Metabolism
pmb2792	147410	133310	136420	156540	144390	137340	139047	146090	0.0712883	0.374447	0.44976	0.0627626	13-Hydroxy-6,9,11-octadecatrienoic acid	Negative	293.21	193.1	294.219	C18H30O3	--	--	-	-	-	-
Lmzp004885	5113.1	3732	4466.7	931.21	1713.1	531.85	4437.27	1058.72	-2.06735	0.003078	0.0135729	0.0626094	Tricin (5,7,4'-Trihydroxy-3',5'-dimethoxyflavone)	Positive	331.08	315.05	330.074	C17H14O7	--	--	-	-	-	-
HJAP018	11434	6174	4348.5	7941.5	28013	7059.5	7318.83	14338	0.970158	0.382688	0.455786	0.0622544	Myricetin-3-O-(6''-acetyl)glucoside	Positive	523.1	319.05	522.1	C23H22O14	--	--	-	-	-	-
pmp000127	7319.5	13965	9788.1	9	13124	9	10357.5	4380.67	-1.24146	0.27953	0.354853	0.0621141	Chrysoeriol-6,8-di-C-glucoside	Positive	625.18	607.2	624.169	C28H32O16	--	--	-	-	-	-
pmb2640	89747	78110	66735	87332	89727	78265	78197.3	85108	0.122175	0.409225	0.481976	0.0605974	Dodecanoic acid (Lauric acid)	Negative	199.17	199.17	200.178	C12H24O2	--	--	C02679	ko01100//Metabolic pathways;ko01130//Biosynthesis of antibiotics;ko00061//Fatty acid biosynthesis	Global and overview maps;Lipid metabolism	Metabolism
mws0052	68430	112190	158710	270660	90066	42983	113110	134570	0.250627	0.786576	0.821083	0.0601901	Baicalin	447.09	271.07	446.085	C21H18O11	21967-41-9	HMDB0041832	-	-	-	-
pmb2643	1857.7	4791.5	3220	9	9	9	3289.73	9	-8.51383	0.0179863	0.0422505	0.0599064	Myristoleic acid	225.19	207	226.193	C14H26O2	544-64-9	HMDB0002000	-	-	-	-
pmb0862	2698.2	4492.5	2302.4	9	9	9	3164.37	9	-8.45778	0.00942825	0.0283516	0.059615	LysoPC 12:0	Positive	440.28	184.07	439.27	C20H42NO7P	--	--	-	-	-	-
Zmzp000616	29990	19084	17840	32845	26852	23606	22304.7	27767.7	0.31606	0.310937	0.385489	0.058647	4-Aminophenol	110.06	93.06	109.053	C6H7NO	123-30-8	HMDB0001169	C02372	ko01120//Microbial metabolism in diverse environments	Global and overview maps	Metabolism
mws1179	14079	11914	13575	9	18886	2184.1	13189.3	7026.37	-0.908521	0.362307	0.438909	0.0581552	Naringenin-7-O-glucoside	Negative	433.11	271	434.121	C21H22O10	--	--	C09099	ko00941//Flavonoid biosynthesis	Biosynthesis of other secondary metabolites	Metabolism
Lmjp007790	13647	5553.4	12295	56042	1721	3870.2	10498.5	20544.4	0.968567	0.605279	0.662292	0.0575307	5-Hydroxy-3,7,4'-trimethoxyflavone	Positive	329.1	314.08	328.095	C18H16O6	--	--	-	-	-	-
MWS4525	12397	32540	27676	17037	16427	21316	24204.3	18260	-0.406579	0.396116	0.469143	0.0569068	6-O-methylguanine	166.07	124.05	165.065	C6H7N5O	--	--	-	-	-	-
pmp001267	9	9	9	2033.1	2409.5	4465.2	9	2969.27	8.36597	0.0172966	0.0409671	0.0566759	2-(Dodecylamino)-3-phenyl-1-propanol	320.29	302.29	319.288	C21H37NO	--	--	-	-	-	-
pmb0746	2482.2	3564	2149.1	9	9	9	2731.77	9	-8.24569	0.00310512	0.0135729	0.0563827	Tricin-4'-O-(guaiacylglycerol)ether	527.15	331.08	526.148	C27H26O11	--	--	-	-	-	-
mws0874	781.23	3164.9	3499.6	5677.2	5572	5176.5	2481.91	5475.23	1.14147	0.0262108	0.0562326	0.0559701	3'-Adenylic Acid	Negative	346.06	210.9	347.063	C10H14N5O7P	84-21-9	HMDB0003540	C01367	ko00230//Purine metabolism	Nucleotide metabolism	Metabolism
pme0376	13407	23581	18052	12950	19732	6545.1	18346.7	13075.7	-0.48863	0.334761	0.412014	0.055732	Naringenin (5,7,4'-Trihydroxyflavanone)	271.06	151	272.068	C15H12O5	--	--	C00509	ko01100//Metabolic pathways;ko01110//Biosynthesis of secondary metabolites;ko00941//Flavonoid biosynthesis;ko00943//Isoflavonoid biosynthesis	Biosynthesis of other secondary metabolites;Global and overview maps	Metabolism
Lmlp001883	7534.5	9	5321.4	7905.2	10102	6651.4	4288.3	8219.53	0.938651	0.183873	0.249879	0.055334	Scopolamine	304.15	138.09	303.147	C17H21NO4	51-34-3	HMDB0003573	C01851	ko01100//Metabolic pathways;ko01110//Biosynthesis of secondary metabolites;ko00960//Tropane, piperidine and pyridine alkaloid biosynthesis	Biosynthesis of other secondary metabolites;Global and overview maps	Metabolism
mws0064	9	9	9	2144.1	4971.9	1700	9	2938.67	8.35102	0.0459695	0.0818953	0.0543256	Eriodictyol (5,7,3',4'-Tetrahydroxyflavanone)	287.06	135	288.063	C15H12O6	--	--	C05631	ko01110//Biosynthesis of secondary metabolites;ko00941//Flavonoid biosynthesis	Biosynthesis of other secondary metabolites;Global and overview maps	Metabolism
pmb0296	73061	83538	102100	77349	98743	106470	86233	94187.3	0.127293	0.548826	0.609169	0.0540391	1-Oleoyl-Sn-Glycerol	Positive	357.3	265.4	356.293	C21H40O4	--	--	-	-	-	-
Lmqn000432	157320	113140	132660	136550	96426	140970	134373	124649	-0.108379	0.637155	0.687414	0.0537232	1-(sn-Glycero-3-phospho)-1D-myo-inositol	333.06	333.06	334.067	C9H19O11P	-	HMDB0011649	-	-	-	-
pme2761	43783	44488	39574	39807	41693	66231	42615	49243.7	0.208577	0.486127	0.558585	0.0534933	4-Hydroxy-2-oxoglutaric acid	161	73	162.016	C5H6O6	1187-99-1	HMDB0002070	C01127	ko00630//Glyoxylate and dicarboxylate metabolism	Carbohydrate metabolism	Metabolism
pmp000583	45543	163580	269990	210780	98431	117890	159704	142367	-0.165789	0.825128	0.852264	0.0531431	Diosmetin-7-O-glucuronide	Positive	477.1	301.07	476.095	C22H20O12	--	--	-	-	-	-
mws0520	7894.6	15269	4284	14160	9763.7	17132	9149.2	13685.2	0.580903	0.306946	0.381658	0.0526059	N-Acetyl-L-tyrosine	224.09	136	223.084	C11H13NO4	537-55-3	HMDB0000866	-	-	-	-
pmb0786	417920	513570	354940	425920	427410	388860	428810	414063	-0.0504871	0.773131	0.810402	0.0522354	D-Glucosamine	163.06	179.079	C6H13NO5	14257-69-3	HMDB0030091	C00329	ko01100//Metabolic pathways;ko00520//Amino sugar and nucleotide sugar metabolism	Carbohydrate metabolism;Global and overview maps	Metabolism
pmn001492	12902	11637	9900	8198.8	9073.2	9065.8	11479.7	8779.27	-0.386908	0.0422259	0.0770055	0.0519803	Ayapin	187.1	123.1	188.041	C11H8O3	--	--	-	-	-	-
pmp001269	27830	33875	29899	38607	36820	28877	30534.7	34768	0.187312	0.290295	0.364696	0.051802	Hexadecyl ethanolamine	268.3	285.303	C18H39NO	--	--	-	-	-	-
MWS80006	13371	12094	14974	14936	15276	20169	13479.7	16793.7	0.317132	0.153505	0.21516	0.0515087	9-Hydroperoxy-9Z,11E-Octadecadienoic Acid	Negative	311.22	293.21	312.23	C18H32O4	--	--	-	-	-	-
pmb2221	393780	609700	297500	427200	439220	374810	433660	413743	-0.0678283	0.843211	0.867771	0.0507622	4-Hydroxysphinganine	318.3	60.1	317.293	C18H39NO3	--	--	C12144	ko01100//Metabolic pathways;ko00600//Sphingolipid metabolism	Global and overview maps;Lipid metabolism	Metabolism
Hmcp001559	9	9	9	2676.2	2664.7	1356.1	9	2232.33	7.95441	0.00710748	0.0238537	0.0503463	Isorhamnetin-3-O-rutinoside-7-O-arabinoside	757.22	317.06	756.211	C33H40O20	--	--	-	-	-	-
pme0075	187510	213060	219920	163770	144580	274010	206830	194120	-0.0914967	0.774762	0.811109	0.0503138	N-Acetyl-L-glutamic acid	188.06	128	189.064	C7H11NO5	1188-37-0	HMDB0001138	C00624	ko01100//Metabolic pathways;ko01110//Biosynthesis of secondary metabolites;ko01130//Biosynthesis of antibiotics;ko01230//Biosynthesis of amino acids;ko01210//2-Oxocarboxylic acid metabolism;ko00220//Arginine biosynthesis	Amino acid metabolism;Global and overview maps	Metabolism
mws0981	14373	16996	18675	18812	18111	22550	16681.3	19824.3	0.249038	0.166606	0.229353	0.0492733	Isoxanthopterin	Negative	178.04	136.02	179.044	C6H5N5O2	529-69-1	HMDB0000704	-	-	-	-
pme0282	42527	37985	55027	50332	49220	49890	45179.7	49814	0.140878	0.41537	0.487859	0.0480449	Phthalic acid	77.04	166.027	C8H6O4	88-99-3	HMDB0002107	C01606	ko01100//Metabolic pathways;ko01120//Microbial metabolism in diverse environments;ko02010//ABC transporters;ko01220//Degradation of aromatic compounds	Global and overview maps;Membrane transport	Environmental Information Processing;Metabolism
pme3443	48791	45144	43326	46038	40650	40557	45753.7	42415	-0.109313	0.240065	0.312711	0.047749	Sinapinaldehyde	192	208.074	C11H12O4	--	--	C05610	ko01100//Metabolic pathways;ko01110//Biosynthesis of secondary metabolites;ko00940//Phenylpropanoid biosynthesis	Biosynthesis of other secondary metabolites;Global and overview maps	Metabolism
Zmgn000217	127670	81402	111150	105370	101260	91022	106741	99217.3	-0.105446	0.62413	0.679413	0.0472499	Methylenesuccinic acid	85.03	130.027	C5H6O4	97-65-4	HMDB0002092	C00490	ko00660//C5-Branched dibasic acid metabolism	Carbohydrate metabolism	Metabolism
pmn001378	121830	121450	123040	126070	123010	100250	122107	116443	-0.0685139	0.525801	0.590569	0.0472366	Pinoresinol-4-O-glucoside	519.19	357.14	520.194	C26H32O11	--	--	-	-	-	-
MWS0952	4693.9	3657.6	4256.5	2317.6	2329.1	2400.5	4202.67	2349.07	-0.839217	0.00354946	0.0146827	0.0463125	Dihydrosphingosine-1-Phosphate	Negative	380.26	78.96	381.264	C18H40NO5P	19794-97-9	HMDB0001383	C01120	ko00600//Sphingolipid metabolism	Lipid metabolism	Metabolism
pme1216	40325	19103	22981	24841	21930	20471	27469.7	22414	-0.293439	0.48943	0.560167	0.045778	2-Picolinic acid	122.03	78	123.032	C6H5NO2	98-98-6	HMDB0002243	C10164	ko01100//Metabolic pathways;ko00380//Tryptophan metabolism	Amino acid metabolism;Global and overview maps	Metabolism
pme2566	10321	11556	7531.2	8771.7	9809.9	9	9802.73	6196.87	-0.661645	0.339605	0.416766	0.0454447	5-L-Glutamyl-L-amino acid	217.08	199	218.09	C8H14N2O5	--	--	-	-	-	-
pme2960	14880	25055	14658	13972	21251	5744.8	18197.7	13655.9	-0.414226	0.465884	0.53751	0.0454021	Naringenin chalcone	Positive	273.08	153	272.068	C15H12O5	5071-40-9	HMDB0029631	C06561	ko01100//Metabolic pathways;ko01110//Biosynthesis of secondary metabolites;ko00941//Flavonoid biosynthesis	Biosynthesis of other secondary metabolites;Global and overview maps	Metabolism
pme0253	11931	13899	9	9	9	12071	8613	4029.67	-1.09586	0.481725	0.554277	0.0449093	N-Acetyl-L-leucine	174.11	86	173.105	C8H15NO3	1188-21-2	HMDB0011756	-	-	-	-
pmn001697	9	3615.8	4331.5	10514	3095	3713.2	2652.1	5774.07	1.12245	0.316159	0.391391	0.043137	Apigenin-7-O-glucuronide	Negative	445.08	269.05	446.085	C21H18O11	--	--	-	-	-	-
pme1194	35552	37994	30969	38693	41462	33858	34838.3	38004.3	0.125488	0.354966	0.431867	0.0427009	2'-Deoxycytidine	Positive	228.1	112	227.091	C9H13N3O4	951-77-9	HMDB0000014	C00881	ko00240//Pyrimidine metabolism	Nucleotide metabolism	Metabolism
pme3732	173180	192590	140650	174860	184450	120400	168807	159903	-0.0781719	0.740201	0.783633	0.0426096	Cytidine	Positive	244.09	112	243.086	C9H13N3O5	65-46-3	HMDB0000089	C00475	ko01100//Metabolic pathways;ko00240//Pyrimidine metabolism	Global and overview maps;Nucleotide metabolism	Metabolism
HJAP127	11790	15869	16872	15052	5088.6	14318	14843.7	11486.2	-0.369946	0.399341	0.472303	0.0424834	Quercetin-3-O-(2''-O-Rhamnosyl)rutinoside	Positive	757.22	303.05	756.212	C33H40O20	--	--	-	-	-	-
pme2117	239720	239190	301240	288720	200720	326040	260050	271827	0.063898	0.795327	0.828547	0.0424558	Adenosine 5'-diphosphate	426	159	427.029	C10H15N5O10P2	58-64-0	HMDB0001341	C00008	ko01100//Metabolic pathways;ko01110//Biosynthesis of secondary metabolites;ko01130//Biosynthesis of antibiotics;ko00230//Purine metabolism;ko00908//Zeatin biosynthesis;ko00190//Oxidative phosphorylation;ko00195//Photosynthesis	Energy metabolism;Global and overview maps;Metabolism of terpenoids and polyketides;Nucleotide metabolism	Metabolism
Lmsn003619	29052	12487	31581	21900	20128	17969	24373.3	19999	-0.285376	0.512613	0.578054	0.042113	1,4-Di-O-galloyl-3-O-caffeoyl-尾-D-glucose*	645.11	169.01	646.117	C29H26O17	--	--	-	-	-	-
Lmsn003953	29052	12487	31581	21900	20128	17969	24373.3	19999	-0.285376	0.512613	0.578054	0.042113	1-O-Caffeoyl-3,4-di-O-galloyl-尾-D-glucose*	645.11	169.01	646.117	C29H26O17	--	--	-	-	-	-
pmp000117	1841.5	2037.6	2348.7	1009.5	600.18	9	2075.93	539.56	-1.9439	0.00920004	0.0280228	0.0416048	3,5,6,7,8,3',4'-Heptamethoxyflavone	Positive	433.15	403.11	432.142	C22H24O9	1178-24-1	HMDB0037689	-	-	-	-
Lmyp004617	11821	11736	10999	8680.4	19919	15475	11518.7	14691.5	0.351005	0.387938	0.460099	0.0413294	Pinocembrin-7-O-glucoside (Pinocembroside)	Positive	419.13	257.08	418.127	C21H22O9	--	--	-	-	-	-
pme0128	9693.7	7345.8	4791.1	3232.7	5470.8	5966.8	7276.87	4890.1	-0.573453	0.220797	0.289839	0.0409832	L-Alanyl-L-Alanine	159.08	88	160.085	C6H12N2O3	--	--	-	-	-	-
Hmcp001489	2494.5	2630.2	1910.5	610.39	1321.8	597.82	2345.07	843.337	-1.47545	0.00993537	0.0295384	0.0409371	Isorhamnetin-3-O-(2''-O-glucosyl)galactoside-7-O-glucoside	Positive	803.23	317.06	802.216	C34H42O22	--	--	-	-	-	-
pmb0719	9	9	9	1120.4	1159.3	2229	9	1502.9	7.38361	0.0146974	0.0368739	0.0404544	Tricin-4'-O-(syringyl alcohol)ether-5-O-glucoside	Positive	659.2	331.08	658.19	C32H34O15	--	--	-	-	-	-
pmb0739	9	9	9	1120.4	1159.3	2229	9	1502.9	7.38361	0.0146974	0.0368739	0.0404544	Tricin-4'-O-(syringyl alcohol)ether-7-O-glucoside	Positive	659.2	331.08	658.19	C32H34O15	--	--	-	-	-	-
Lmyp003387	5741.7	9	11446	13297	10491	3880.8	5732.23	9222.93	0.686128	0.464705	0.536879	0.0400745	2-Oxo-3,4-dihydro-1H-quinoline-3-carboxylic acid	192.07	146.06	191.058	C10H9NO3	--	--	-	-	-	-
HJAP058	9	9	9	1385.4	3084.5	641.19	9	1703.7	7.56453	0.0790491	0.125297	0.0398402	5,6,7,4'-Tetramethoxyflavanone	345.1	284.07	344.125	C19H20O6	--	--	-	-	-	-
pme2529	27213	33642	48071	38019	48076	36103	36308.7	40732.7	0.165872	0.572078	0.628641	0.0393502	1,5-Anhydro-D-glucitol	163.2	101	164.068	C6H12O5	154-58-5	HMDB0002712	-	-	-	-
pmp001080	9	9	9	787.64	1654.3	1614.8	9	1352.25	7.23122	0.00894263	0.0277779	0.0389127	Diosmetin-7-O-Neohesperidoside (Neodiosmin)	609.18	301.07	608.174	C28H32O15	--	--	-	-	-	-
Hmfn000531	44849	43606	19893	37833	31640	24193	36116	31222	-0.210075	0.616476	0.672808	0.0387367	L-Ascorbic acid (Vitamin C)	175.02	87.01	176.032	C6H8O6	--	--	C00072	ko01100//Metabolic pathways;ko01110//Biosynthesis of secondary metabolites;ko01120//Microbial metabolism in diverse environments;ko00053//Ascorbate and aldarate metabolism;ko00480//Glutathione metabolism	Carbohydrate metabolism;Global and overview maps;Metabolism of other amino acids	Metabolism
pme0124	9	9	9	9	1864.1	3755.8	9	1876.3	7.70375	0.159355	0.221167	0.0385423	L-Glycyl-L-proline	173.09	115.5	172.085	C7H12N2O3	--	--	-	-	-	-
Lmmp002560	3389.4	815.61	1663.3	785.69	9	9	1956.1	267.897	-2.86823	0.102555	0.155881	0.0384132	Quercetin-3-O-(2''-O-glucosyl)glucuronide	Positive	641.13	303.05	640.128	C27H28O18	--	--	-	-	-	-
mws2213	2138.5	2602.2	2139.1	5517.1	4085.7	2452.7	2293.27	4018.5	0.809253	0.127293	0.186112	0.0382538	Cinnamic acid	77.01	148.052	C9H8O2	621-82-9	HMDB0000567	-	-	-	-
Cmsn000894	13921	17503	15747	14867	13073	13673	15723.7	13871	-0.180866	0.185705	0.251562	0.0379396	7-O-Galloyl-D-sedoheptulose	211.03	362.084	C14H18O11	--	--	-	-	-	-
[truncated: 86 more rows]

## Sheet: T1-vs-T2.all.annot
index	T1-1	T1-2	T1-3	T2-1	T2-2	T2-3	control_mean	case_mean	log2_FC(case_mean/control_mean)	Pvalue	fdr	vip	Compounds	Ion mode	Q1 (Da)	Q3 (Da)	Molecular Weight (Da)	Formula	CAS	HMDB	C_ID	Pathway	KEGG_B_class	KEGG_A_class
[truncated: 848 more rows]
