# Supplementary material for: Multi-omic dissection of the cold resistance traits of white water lily
Source: Hortic Res. 2024 Feb 17;11(6):uhae093. doi: 10.1093/hr/uhae093 (PMC11151331; doi:10.1093/hr/uhae093)
Supplement: Web_Material_uhae093 [file web_material_uhae093.zip › Table S7 Co-enriched KEGG pathways of differential genes and metabolites.xlsx]

## Sheet: Sheet1
all Pathway Enrichment
#	Pathway	Candidate genes with pathway annotation (31705)	All metabolites with pathway annotation (273)	Pathway ID
1	Metabolic pathways	16640 (52.48%)	167 (61.17%)	ko01100
2	Biosynthesis of secondary metabolites	9533 (30.07%)	102 (37.36%)	ko01110
3	Biosynthesis of amino acids	3075 (9.7%)	38 (13.92%)	ko01230
4	Carbon metabolism	2982 (9.41%)	21 (7.69%)	ko01200
5	Cysteine and methionine metabolism	1895 (5.98%)	13 (4.76%)	ko00270
6	Plant hormone signal transduction	1464 (4.62%)	2 (0.73%)	ko04075
7	Starch and sucrose metabolism	1246 (3.93%)	7 (2.56%)	ko00500
8	Glycolysis / Gluconeogenesis	1157 (3.65%)	5 (1.83%)	ko00010
9	Oxidative phosphorylation	1059 (3.34%)	3 (1.1%)	ko00190
10	Arginine and proline metabolism	1039 (3.28%)	17 (6.23%)	ko00330
11	Glutathione metabolism	1014 (3.2%)	9 (3.3%)	ko00480
12	Alanine, aspartate and glutamate metabolism	957 (3.02%)	12 (4.4%)	ko00250
13	Phenylpropanoid biosynthesis	954 (3.01%)	21 (7.69%)	ko00940
14	Glyoxylate and dicarboxylate metabolism	908 (2.86%)	12 (4.4%)	ko00630
15	Pyruvate metabolism	876 (2.76%)	7 (2.56%)	ko00620
16	Pentose phosphate pathway	874 (2.76%)	7 (2.56%)	ko00030
17	Amino sugar and nucleotide sugar metabolism	812 (2.56%)	8 (2.93%)	ko00520
18	Purine metabolism	780 (2.46%)	16 (5.86%)	ko00230
19	Carbon fixation in photosynthetic organisms	732 (2.31%)	7 (2.56%)	ko00710
20	Citrate cycle (TCA cycle)	709 (2.24%)	7 (2.56%)	ko00020
21	2-Oxocarboxylic acid metabolism	709 (2.24%)	23 (8.42%)	ko01210
22	Glycerophospholipid metabolism	680 (2.14%)	4 (1.47%)	ko00564
23	ABC transporters	663 (2.09%)	31 (11.36%)	ko02010
24	Phenylalanine, tyrosine and tryptophan biosynthesis	660 (2.08%)	8 (2.93%)	ko00400
25	Inositol phosphate metabolism	648 (2.04%)	3 (1.1%)	ko00562
26	Glycerolipid metabolism	581 (1.83%)	2 (0.73%)	ko00561
27	Fatty acid metabolism	549 (1.73%)	1 (0.37%)	ko01212
28	Glycine, serine and threonine metabolism	525 (1.66%)	13 (4.76%)	ko00260
29	Aminoacyl-tRNA biosynthesis	477 (1.5%)	19 (6.96%)	ko00970
30	Fatty acid degradation	475 (1.5%)	1 (0.37%)	ko00071
31	Phosphatidylinositol signaling system	449 (1.42%)	1 (0.37%)	ko04070
32	Ubiquinone and other terpenoid-quinone biosynthesis	447 (1.41%)	3 (1.1%)	ko00130
33	Porphyrin and chlorophyll metabolism	446 (1.41%)	3 (1.1%)	ko00860
34	Phenylalanine metabolism	441 (1.39%)	12 (4.4%)	ko00360
35	alpha-Linolenic acid metabolism	421 (1.33%)	4 (1.47%)	ko00592
36	Pyrimidine metabolism	392 (1.24%)	14 (5.13%)	ko00240
37	Arginine biosynthesis	386 (1.22%)	10 (3.66%)	ko00220
38	beta-Alanine metabolism	372 (1.17%)	7 (2.56%)	ko00410
39	Fructose and mannose metabolism	364 (1.15%)	4 (1.47%)	ko00051
40	Galactose metabolism	347 (1.09%)	14 (5.13%)	ko00052
41	Ether lipid metabolism	347 (1.09%)	1 (0.37%)	ko00565
42	Photosynthesis	326 (1.03%)	2 (0.73%)	ko00195
43	Nicotinate and nicotinamide metabolism	322 (1.02%)	15 (5.49%)	ko00760
44	Terpenoid backbone biosynthesis	322 (1.02%)	1 (0.37%)	ko00900
45	Pentose and glucuronate interconversions	307 (0.97%)	9 (3.3%)	ko00040
46	Flavonoid biosynthesis	307 (0.97%)	14 (5.13%)	ko00941
47	Tyrosine metabolism	281 (0.89%)	10 (3.66%)	ko00350
48	Stilbenoid, diarylheptanoid and gingerol biosynthesis	281 (0.89%)	3 (1.1%)	ko00945
49	Linoleic acid metabolism	277 (0.87%)	15 (5.49%)	ko00591
50	Ascorbate and aldarate metabolism	273 (0.86%)	12 (4.4%)	ko00053
51	Propanoate metabolism	270 (0.85%)	3 (1.1%)	ko00640
52	Sulfur metabolism	250 (0.79%)	6 (2.2%)	ko00920
53	Valine, leucine and isoleucine degradation	243 (0.77%)	5 (1.83%)	ko00280
54	Nitrogen metabolism	226 (0.71%)	2 (0.73%)	ko00910
55	Biosynthesis of unsaturated fatty acids	225 (0.71%)	5 (1.83%)	ko01040
56	Fatty acid biosynthesis	220 (0.69%)	5 (1.83%)	ko00061
57	Tryptophan metabolism	218 (0.69%)	10 (3.66%)	ko00380
58	Cyanoamino acid metabolism	216 (0.68%)	9 (3.3%)	ko00460
59	One carbon pool by folate	183 (0.58%)	1 (0.37%)	ko00670
60	Folate biosynthesis	183 (0.58%)	1 (0.37%)	ko00790
61	Riboflavin metabolism	164 (0.52%)	3 (1.1%)	ko00740
62	Tropane, piperidine and pyridine alkaloid biosynthesis	158 (0.5%)	8 (2.93%)	ko00960
63	Isoquinoline alkaloid biosynthesis	157 (0.5%)	2 (0.73%)	ko00950
64	Sphingolipid metabolism	156 (0.49%)	3 (1.1%)	ko00600
65	Thiamine metabolism	155 (0.49%)	4 (1.47%)	ko00730
66	Lysine degradation	153 (0.48%)	8 (2.93%)	ko00310
67	Butanoate metabolism	147 (0.46%)	7 (2.56%)	ko00650
68	Fatty acid elongation	133 (0.42%)	1 (0.37%)	ko00062
69	Carotenoid biosynthesis	131 (0.41%)	1 (0.37%)	ko00906
70	Cutin, suberine and wax biosynthesis	101 (0.32%)	2 (0.73%)	ko00073
71	Histidine metabolism	94 (0.3%)	7 (2.56%)	ko00340
72	Pantothenate and CoA biosynthesis	93 (0.29%)	8 (2.93%)	ko00770
73	Valine, leucine and isoleucine biosynthesis	86 (0.27%)	8 (2.93%)	ko00290
74	Vitamin B6 metabolism	71 (0.22%)	5 (1.83%)	ko00750
75	Monobactam biosynthesis	65 (0.21%)	6 (2.2%)	ko00261
76	Taurine and hypotaurine metabolism	44 (0.14%)	4 (1.47%)	ko00430
77	Caffeine metabolism	41 (0.13%)	3 (1.1%)	ko00232
78	Lysine biosynthesis	29 (0.09%)	6 (2.2%)	ko00300
79	C5-Branched dibasic acid metabolism	28 (0.09%)	8 (2.93%)	ko00660
80	Glucosinolate biosynthesis	26 (0.08%)	8 (2.93%)	ko00966
81	Sulfur relay system	26 (0.08%)	2 (0.73%)	ko04122
82	Biotin metabolism	25 (0.08%)	2 (0.73%)	ko00780
83	Zeatin biosynthesis	10 (0.03%)	6 (2.2%)	ko00908
84	Betalain biosynthesis	9 (0.03%)	1 (0.37%)	ko00965
85	Anthocyanin biosynthesis	4 (0.01%)	1 (0.37%)	ko00942
86	Flavone and flavonol biosynthesis	4 (0.01%)	9 (3.3%)	ko00944
87	Indole alkaloid biosynthesis	2 (0.01%)	3 (1.1%)	ko00901
